# Supplementary material for: Minute-scale oscillatory sequences in medial entorhinal cortex
Source: Nature. 2023 Dec 20;625(7994):338–44. doi: 10.1038/s41586-023-06864-1 (PMC10781645; doi:10.1038/s41586-023-06864-1)
Supplement: Supplementary file 4 — Source Data Fig. 1 [file 41586_2023_6864_MOESM4_ESM.xlsx]

## Sheet: Fig.1c
Frequency	PSD		Time lag	Autocorrelation
0	1.83539		-560	0.0415264
0.000943604	0.864959		-559.871	0.0314254
0.00188721	0.0245345		-559.741	0.043771
0.00283081	0.0341571		-559.612	0.0392817
0.00377441	0.085343		-559.482	0.0426487
0.00471802	0.098783		-559.353	0.0381594
0.00566162	0.290781		-559.224	0.0392817
0.00660522	0.912987		-559.094	0.0392817
0.00754883	0.454574		-558.965	0.047138
0.00849243	0.0812729		-558.835	0.0415264
0.00943604	0.0350045		-558.706	0.043771
0.0103796	0.0874407		-558.577	0.037037
0.0113232	0.0815476		-558.447	0.0381594
0.0122668	0.0351253		-558.318	0.0359147
0.0132104	0.111449		-558.189	0.040404
0.0141541	0.123445		-558.059	0.03367
0.0150977	0.0418037		-557.93	0.0347924
0.0160413	0.0284328		-557.8	0.0381594
0.0169849	0.0143968		-557.671	0.0291807
0.0179285	0.00638769		-557.542	0.030303
0.0188721	0.018342		-557.412	0.0426487
0.0198157	0.0362521		-557.283	0.030303
0.0207593	0.0270443		-557.153	0.0347924
0.0217029	0.0165148		-557.024	0.0325477
0.0226465	0.0197069		-556.895	0.0359147
0.0235901	0.023576		-556.765	0.03367
0.0245337	0.010051		-556.636	0.0314254
0.0254773	0.00785739		-556.506	0.0314254
0.0264209	0.00922156		-556.377	0.0280584
0.0273645	0.00841184		-556.248	0.0314254
0.0283081	0.00620206		-556.118	0.0280584
0.0292517	0.0140135		-555.989	0.0314254
0.0301953	0.0251035		-555.86	0.0314254
0.0311389	0.0158451		-555.73	0.0291807
0.0320825	0.00814147		-555.601	0.0314254
0.0330261	0.00527554		-555.471	0.03367
0.0339697	0.00499827		-555.342	0.0314254
0.0349133	0.00737794		-555.213	0.0347924
0.0358569	0.00571431		-555.083	0.0314254
0.0368005	0.012733		-554.954	0.0325477
0.0377441	0.0182242		-554.824	0.030303
0.0386877	0.0201326		-554.695	0.026936
0.0396313	0.0145803		-554.566	0.0381594
0.040575	0.00541821		-554.436	0.0359147
0.0415186	0.00486219		-554.307	0.030303
0.0424622	0.00254755		-554.177	0.030303
0.0434058	0.00233223		-554.048	0.0359147
0.0443494	0.00575102		-553.919	0.0325477
0.045293	0.011298		-553.789	0.0314254
0.0462366	0.00935875		-553.66	0.0325477
0.0471802	0.0104793		-553.53	0.0325477
0.0481238	0.0126521		-553.401	0.0392817
0.0490674	0.00624837		-553.272	0.037037
0.050011	0.00202869		-553.142	0.0291807
0.0509546	0.0012494		-553.013	0.0359147
0.0518982	0.00358823		-552.884	0.0258137
0.0528418	0.00462487		-552.754	0.0291807
0.0537854	0.00481562		-552.625	0.037037
0.054729	0.0103299		-552.495	0.03367
0.0556726	0.00420274		-552.366	0.03367
0.0566162	0.000534839		-552.237	0.0325477
0.0575598	0.00214519		-552.107	0.0291807
0.0585034	0.00919624		-551.978	0.030303
0.059447	0.00754151		-551.848	0.0359147
0.0603906	0.00278234		-551.719	0.0381594
			-551.59	0.030303
			-551.46	0.030303
			-551.331	0.037037
			-551.201	0.0258137
			-551.072	0.030303
			-550.943	0.030303
			-550.813	0.0325477
			-550.684	0.0280584
			-550.555	0.03367
			-550.425	0.0314254
			-550.296	0.026936
			-550.166	0.0325477
			-550.037	0.0325477
			-549.908	0.0280584
			-549.778	0.0392817
			-549.649	0.0280584
			-549.519	0.0314254
			-549.39	0.026936
			-549.261	0.0258137
			-549.131	0.0291807
			-549.002	0.0314254
			-548.872	0.026936
			-548.743	0.0359147
			-548.614	0.026936
			-548.484	0.0280584
			-548.355	0.0280584
			-548.226	0.03367
			-548.096	0.0246914
			-547.967	0.0280584
			-547.837	0.0291807
			-547.708	0.0246914
			-547.579	0.026936
			-547.449	0.0291807
			-547.32	0.0246914
			-547.19	0.0291807
			-547.061	0.026936
			-546.932	0.0291807
			-546.802	0.026936
			-546.673	0.0224467
			-546.543	0.0190797
			-546.414	0.0314254
			-546.285	0.0246914
			-546.155	0.0258137
			-546.026	0.0190797
			-545.896	0.0246914
			-545.767	0.0213244
			-545.638	0.0246914
			-545.508	0.023569
			-545.379	0.0190797
			-545.25	0.020202
			-545.12	0.0246914
			-544.991	0.023569
			-544.861	0.0190797
			-544.732	0.0213244
			-544.603	0.0224467
			-544.473	0.020202
			-544.344	0.026936
			-544.214	0.0213244
			-544.085	0.0258137
			-543.956	0.016835
			-543.826	0.0258137
			-543.697	0.023569
			-543.567	0.0246914
			-543.438	0.0213244
			-543.309	0.016835
			-543.179	0.020202
			-543.05	0.0123457
			-542.921	0.023569
			-542.791	0.0145903
			-542.662	0.0179574
			-542.532	0.0179574
			-542.403	0.0190797
			-542.274	0.020202
			-542.144	0.016835
			-542.015	0.0213244
			-541.885	0.0224467
			-541.756	0.0190797
			-541.627	0.0179574
			-541.497	0.0179574
			-541.368	0.016835
			-541.238	0.0112233
			-541.109	0.016835
			-540.98	0.013468
			-540.85	0.013468
			-540.721	0.0123457
			-540.591	0.016835
			-540.462	0.0145903
			-540.333	0.0145903
			-540.203	0.0190797
			-540.074	0.016835
			-539.945	0.0112233
			-539.815	0.0123457
			-539.686	0.00897868
			-539.556	0.010101
			-539.427	0.0123457
			-539.298	0.0123457
			-539.168	0.013468
			-539.039	0.00897868
			-538.909	0.0123457
			-538.78	0.0123457
			-538.651	0.0157127
			-538.521	0.0112233
			-538.392	0.013468
			-538.262	0.0112233
			-538.133	0.0145903
			-538.004	0.016835
			-537.874	0.0190797
			-537.745	0.00673401
			-537.616	0.0145903
			-537.486	0.0179574
			-537.357	0.0112233
			-537.227	0.0112233
			-537.098	0.00897868
			-536.969	0.0123457
			-536.839	0.0145903
			-536.71	0.0179574
			-536.58	0.0157127
			-536.451	0.0145903
			-536.322	0.0123457
			-536.192	0.0145903
			-536.063	0.013468
			-535.933	0.013468
			-535.804	0.0123457
			-535.675	0.0123457
			-535.545	0.0112233
			-535.416	0.016835
			-535.287	0.0112233
			-535.157	0.0179574
			-535.028	0.0157127
			-534.898	0.016835
			-534.769	0.0179574
			-534.64	0.0145903
			-534.51	0.016835
			-534.381	0.013468
			-534.251	0.013468
			-534.122	0.0123457
			-533.993	0.0112233
			-533.863	0.013468
			-533.734	0.0123457
			-533.604	0.00561167
			-533.475	0.00785634
			-533.346	0.010101
			-533.216	0.00673401
			-533.087	0.010101
			-532.957	0.0123457
			-532.828	0.00561167
			-532.699	0.010101
			-532.569	0.0123457
			-532.44	0.0112233
			-532.311	0.00673401
			-532.181	0.00785634
			-532.052	0.0112233
			-531.922	0.00673401
			-531.793	0.00673401
			-531.664	0.00673401
			-531.534	0.0112233
			-531.405	0.00785634
			-531.275	0.0123457
			-531.146	0.00448934
			-531.017	0.00785634
			-530.887	0.0112233
			-530.758	0.00673401
			-530.628	0.00673401
			-530.499	0.00673401
			-530.37	0.00897868
			-530.24	0.00785634
			-530.111	0.00897868
			-529.982	0.003367
			-529.852	0.00785634
			-529.723	0.010101
			-529.593	0.00897868
			-529.464	0.00673401
			-529.335	0.00673401
			-529.205	0.00673401
			-529.076	0.010101
			-528.946	0.00448934
			-528.817	0.00897868
			-528.688	0.00673401
			-528.558	0.00785634
			-528.429	0.00897868
			-528.299	0.010101
			-528.17	0.00785634
			-528.041	0.00897868
			-527.911	0.00561167
			-527.782	0.0112233
			-527.652	0.00897868
			-527.523	0.00897868
			-527.394	0.00785634
			-527.264	0.00897868
			-527.135	0.00785634
			-527.006	0.00785634
			-526.876	0.00448934
			-526.747	0.00785634
			-526.617	0.010101
			-526.488	0.010101
			-526.359	0.0112233
			-526.229	0.00785634
			-526.1	0.0112233
			-525.97	0.010101
			-525.841	0.00673401
			-525.712	0.00673401
			-525.582	0.013468
			-525.453	0.010101
			-525.323	0.00785634
			-525.194	0.010101
			-525.065	0.010101
			-524.935	0.010101
			-524.806	0.0145903
			-524.677	0.0123457
			-524.547	0.010101
			-524.418	0.0157127
			-524.288	0.0123457
			-524.159	0.013468
			-524.03	0.010101
			-523.9	0.00897868
			-523.771	0.0123457
			-523.641	0.0112233
			-523.512	0.0123457
			-523.383	0.010101
			-523.253	0.013468
			-523.124	0.00673401
			-522.994	0.013468
			-522.865	0.013468
			-522.736	0.0123457
			-522.606	0.0123457
			-522.477	0.013468
			-522.348	0.00785634
			-522.218	0.0123457
			-522.089	0.013468
			-521.959	0.0190797
			-521.83	0.0123457
			-521.701	0.0145903
			-521.571	0.0112233
			-521.442	0.0123457
			-521.312	0.0190797
			-521.183	0.016835
			-521.054	0.00785634
			-520.924	0.0123457
			-520.795	0.010101
			-520.665	0.0123457
			-520.536	0.0145903
			-520.407	0.010101
			-520.277	0.0145903
			-520.148	0.0157127
			-520.018	0.016835
			-519.889	0.016835
			-519.76	0.0179574
			-519.63	0.0157127
			-519.501	0.0145903
			-519.372	0.0145903
			-519.242	0.016835
			-519.113	0.0190797
			-518.983	0.020202
			-518.854	0.0179574
			-518.725	0.0179574
			-518.595	0.0123457
			-518.466	0.013468
			-518.336	0.016835
			-518.207	0.0246914
			-518.078	0.016835
			-517.948	0.0224467
			-517.819	0.0179574
			-517.689	0.0179574
			-517.56	0.0157127
			-517.431	0.0157127
			-517.301	0.0224467
			-517.172	0.020202
			-517.043	0.020202
			-516.913	0.0213244
			-516.784	0.0213244
			-516.654	0.0190797
			-516.525	0.026936
			-516.396	0.0213244
			-516.266	0.0246914
			-516.137	0.023569
			-516.007	0.0190797
			-515.878	0.0112233
			-515.749	0.020202
			-515.619	0.0213244
			-515.49	0.020202
			-515.36	0.0157127
			-515.231	0.0224467
			-515.102	0.016835
			-514.972	0.0157127
			-514.843	0.0157127
			-514.713	0.0213244
			-514.584	0.0246914
			-514.455	0.0224467
			-514.325	0.0291807
			-514.196	0.026936
			-514.067	0.0213244
			-513.937	0.0314254
			-513.808	0.023569
			-513.678	0.0291807
			-513.549	0.0258137
			-513.42	0.0291807
			-513.29	0.0280584
			-513.161	0.0224467
			-513.031	0.023569
			-512.902	0.030303
			-512.773	0.0280584
			-512.643	0.037037
			-512.514	0.0347924
			-512.384	0.030303
			-512.255	0.0280584
			-512.126	0.0246914
			-511.996	0.0280584
			-511.867	0.0347924
			-511.738	0.0347924
			-511.608	0.0381594
			-511.479	0.030303
			-511.349	0.0325477
			-511.22	0.0415264
			-511.091	0.043771
			-510.961	0.0392817
			-510.832	0.0392817
			-510.702	0.0347924
			-510.573	0.0359147
			-510.444	0.0359147
			-510.314	0.0415264
			-510.185	0.040404
			-510.055	0.0381594
			-509.926	0.037037
			-509.797	0.0415264
			-509.667	0.037037
			-509.538	0.040404
			-509.409	0.040404
			-509.279	0.0392817
			-509.15	0.0426487
			-509.02	0.0460157
			-508.891	0.0381594
			-508.762	0.0448934
			-508.632	0.0415264
			-508.503	0.0392817
			-508.373	0.047138
			-508.244	0.040404
			-508.115	0.043771
			-507.985	0.040404
			-507.856	0.0392817
			-507.726	0.0415264
			-507.597	0.0359147
			-507.468	0.0392817
			-507.338	0.037037
			-507.209	0.03367
			-507.079	0.037037
			-506.95	0.040404
			-506.821	0.0314254
			-506.691	0.0392817
			-506.562	0.0325477
			-506.433	0.0291807
			-506.303	0.03367
			-506.174	0.0347924
			-506.044	0.0347924
			-505.915	0.0347924
			-505.786	0.0325477
			-505.656	0.03367
			-505.527	0.0291807
			-505.397	0.0359147
			-505.268	0.030303
			-505.139	0.0314254
			-505.009	0.0291807
			-504.88	0.0347924
			-504.75	0.0314254
			-504.621	0.026936
			-504.492	0.023569
			-504.362	0.0280584
			-504.233	0.0258137
			-504.104	0.0280584
			-503.974	0.020202
			-503.845	0.0258137
			-503.715	0.023569
			-503.586	0.0258137
			-503.457	0.030303
			-503.327	0.023569
			-503.198	0.0258137
			-503.068	0.0246914
			-502.939	0.0258137
			-502.81	0.0258137
			-502.68	0.013468
			-502.551	0.026936
			-502.421	0.0246914
			-502.292	0.0246914
			-502.163	0.0179574
			-502.033	0.0291807
			-501.904	0.0190797
			-501.774	0.0291807
			-501.645	0.0258137
			-501.516	0.020202
			-501.386	0.023569
			-501.257	0.026936
			-501.128	0.023569
			-500.998	0.0246914
			-500.869	0.0224467
			-500.739	0.0224467
			-500.61	0.026936
			-500.481	0.0224467
			-500.351	0.0246914
			-500.222	0.0224467
			-500.092	0.0246914
			-499.963	0.023569
			-499.834	0.0179574
			-499.704	0.0224467
			-499.575	0.0258137
			-499.445	0.0280584
			-499.316	0.0258137
			-499.187	0.0213244
			-499.057	0.0246914
			-498.928	0.0224467
			-498.799	0.0280584
			-498.669	0.0190797
			-498.54	0.0291807
			-498.41	0.023569
			-498.281	0.0291807
			-498.152	0.0213244
			-498.022	0.0224467
			-497.893	0.0258137
			-497.763	0.0145903
			-497.634	0.026936
			-497.505	0.0213244
			-497.375	0.0224467
			-497.246	0.023569
			-497.116	0.0224467
			-496.987	0.026936
			-496.858	0.0291807
			-496.728	0.0291807
			-496.599	0.0314254
			-496.47	0.0291807
			-496.34	0.0246914
			-496.211	0.0291807
			-496.081	0.0224467
			-495.952	0.023569
			-495.823	0.0258137
			-495.693	0.0291807
			-495.564	0.0258137
			-495.434	0.030303
			-495.305	0.023569
			-495.176	0.0359147
			-495.046	0.0258137
			-494.917	0.030303
			-494.787	0.0224467
			-494.658	0.030303
			-494.529	0.023569
			-494.399	0.0258137
			-494.27	0.023569
			-494.14	0.026936
			-494.011	0.0325477
			-493.882	0.0325477
			-493.752	0.0246914
			-493.623	0.0291807
			-493.494	0.0246914
			-493.364	0.0291807
			-493.235	0.026936
			-493.105	0.023569
			-492.976	0.03367
			-492.847	0.0325477
			-492.717	0.0381594
			-492.588	0.03367
			-492.458	0.0314254
			-492.329	0.0392817
			-492.2	0.0415264
			-492.07	0.037037
			-491.941	0.0359147
			-491.811	0.0347924
			-491.682	0.0325477
			-491.553	0.030303
			-491.423	0.0314254
			-491.294	0.0392817
			-491.165	0.0246914
			-491.035	0.0359147
			-490.906	0.03367
			-490.776	0.0314254
			-490.647	0.03367
			-490.518	0.0415264
			-490.388	0.0392817
			-490.259	0.0460157
			-490.129	0.040404
			-490	0.047138
			-489.871	0.040404
			-489.741	0.0493827
			-489.612	0.043771
			-489.482	0.03367
			-489.353	0.0415264
			-489.224	0.0493827
			-489.094	0.0448934
			-488.965	0.0482604
			-488.835	0.040404
			-488.706	0.0527497
			-488.577	0.0493827
			-488.447	0.0426487
			-488.318	0.0505051
			-488.189	0.040404
			-488.059	0.0527497
			-487.93	0.047138
			-487.8	0.043771
			-487.671	0.0527497
			-487.542	0.047138
			-487.412	0.0493827
			-487.283	0.0392817
			-487.153	0.040404
			-487.024	0.0460157
			-486.895	0.0482604
			-486.765	0.037037
			-486.636	0.0460157
			-486.506	0.0460157
			-486.377	0.043771
			-486.248	0.0549944
			-486.118	0.0415264
			-485.989	0.0606061
			-485.86	0.0448934
			-485.73	0.0549944
			-485.601	0.0415264
			-485.471	0.040404
			-485.342	0.0505051
			-485.213	0.037037
			-485.083	0.0448934
			-484.954	0.0381594
			-484.824	0.0415264
			-484.695	0.03367
			-484.566	0.0359147
			-484.436	0.037037
			-484.307	0.03367
			-484.177	0.0448934
			-484.048	0.0482604
			-483.919	0.040404
			-483.789	0.037037
			-483.66	0.037037
			-483.53	0.0381594
			-483.401	0.0426487
			-483.272	0.0381594
			-483.142	0.0381594
			-483.013	0.0426487
			-482.884	0.0381594
			-482.754	0.0381594
			-482.625	0.0426487
			-482.495	0.0415264
			-482.366	0.0415264
			-482.237	0.0347924
			-482.107	0.0381594
			-481.978	0.0359147
			-481.848	0.047138
			-481.719	0.043771
			-481.59	0.0392817
			-481.46	0.0415264
			-481.331	0.0482604
			-481.201	0.0448934
			-481.072	0.0516274
			-480.943	0.040404
			-480.813	0.047138
			-480.684	0.0381594
			-480.555	0.0448934
			-480.425	0.0482604
			-480.296	0.047138
			-480.166	0.0460157
			-480.037	0.0460157
			-479.908	0.0505051
			-479.778	0.0415264
			-479.649	0.0460157
			-479.519	0.0426487
			-479.39	0.0448934
			-479.261	0.0549944
			-479.131	0.0381594
			-479.002	0.0538721
			-478.872	0.0448934
			-478.743	0.0493827
			-478.614	0.0392817
			-478.484	0.0460157
			-478.355	0.047138
			-478.226	0.0516274
			-478.096	0.0448934
			-477.967	0.047138
			-477.837	0.0606061
			-477.708	0.0527497
			-477.579	0.0549944
			-477.449	0.0572391
			-477.32	0.0594837
			-477.19	0.0527497
			-477.061	0.0572391
			-476.932	0.0594837
			-476.802	0.0606061
			-476.673	0.0673401
			-476.543	0.0617284
			-476.414	0.0606061
			-476.285	0.0549944
			-476.155	0.0707071
			-476.026	0.0673401
			-475.896	0.0594837
			-475.767	0.0662177
			-475.638	0.0707071
			-475.508	0.0628507
			-475.379	0.0695847
			-475.25	0.0707071
			-475.12	0.0740741
			-474.991	0.0740741
			-474.861	0.0538721
			-474.732	0.0561167
			-474.603	0.0695847
			-474.473	0.0650954
			-474.344	0.0606061
			-474.214	0.0594837
			-474.085	0.0695847
			-473.956	0.0662177
			-473.826	0.0628507
			-473.697	0.0572391
			-473.567	0.0628507
			-473.438	0.0572391
			-473.309	0.0594837
			-473.179	0.0583614
			-473.05	0.0594837
			-472.921	0.0639731
			-472.791	0.0594837
			-472.662	0.0650954
			-472.532	0.0639731
			-472.403	0.0493827
			-472.274	0.0572391
			-472.144	0.0527497
			-472.015	0.043771
			-471.885	0.0606061
			-471.756	0.0549944
			-471.627	0.0505051
			-471.497	0.0538721
			-471.368	0.0460157
			-471.238	0.0538721
			-471.109	0.0448934
			-470.98	0.047138
			-470.85	0.0448934
			-470.721	0.0516274
			-470.591	0.0460157
			-470.462	0.0527497
			-470.333	0.040404
			-470.203	0.0549944
			-470.074	0.0538721
			-469.945	0.0426487
			-469.815	0.0505051
			-469.686	0.0415264
			-469.556	0.0482604
			-469.427	0.0482604
			-469.298	0.0482604
			-469.168	0.0392817
			-469.039	0.047138
			-468.909	0.0527497
			-468.78	0.0448934
			-468.651	0.0460157
			-468.521	0.0505051
			-468.392	0.0516274
			-468.262	0.0549944
			-468.133	0.0426487
			-468.004	0.0549944
			-467.874	0.0516274
			-467.745	0.0538721
			-467.616	0.0516274
			-467.486	0.0493827
			-467.357	0.0493827
			-467.227	0.0583614
			-467.098	0.0505051
			-466.969	0.0606061
			-466.839	0.0583614
			-466.71	0.0538721
			-466.58	0.0628507
			-466.451	0.0594837
			-466.322	0.0628507
			-466.192	0.0695847
			-466.063	0.0729517
			-465.933	0.0650954
			-465.804	0.0751964
			-465.675	0.0639731
			-465.545	0.0650954
			-465.416	0.0684624
			-465.287	0.0707071
			-465.157	0.0673401
			-465.028	0.0707071
			-464.898	0.0751964
			-464.769	0.0808081
			-464.64	0.0774411
			-464.51	0.0662177
			-464.381	0.0796857
			-464.251	0.0852974
			-464.122	0.0830527
			-463.993	0.0819304
			-463.863	0.0751964
			-463.734	0.0875421
			-463.604	0.0729517
			-463.475	0.0740741
			-463.346	0.0886644
			-463.216	0.0830527
			-463.087	0.0852974
			-462.957	0.0796857
			-462.828	0.0875421
			-462.699	0.0684624
			-462.569	0.0953984
			-462.44	0.0707071
			-462.311	0.0852974
			-462.181	0.0763187
			-462.052	0.0830527
			-461.922	0.0886644
			-461.793	0.0729517
			-461.664	0.0886644
			-461.534	0.0729517
			-461.405	0.0897868
			-461.275	0.0695847
			-461.146	0.0909091
			-461.017	0.0796857
			-460.887	0.0864198
			-460.758	0.0707071
			-460.628	0.0897868
			-460.499	0.0841751
			-460.37	0.0830527
			-460.24	0.0897868
			-460.111	0.0864198
			-459.982	0.0909091
			-459.852	0.0830527
			-459.723	0.0864198
			-459.593	0.0774411
			-459.464	0.0819304
			-459.335	0.0830527
			-459.205	0.0830527
			-459.076	0.0909091
			-458.946	0.0953984
			-458.817	0.0852974
			-458.688	0.0864198
			-458.558	0.0909091
			-458.429	0.0785634
			-458.299	0.0931538
			-458.17	0.0796857
			-458.041	0.0864198
			-457.911	0.0808081
			-457.782	0.0751964
			-457.652	0.0841751
			-457.523	0.0751964
			-457.394	0.0785634
			-457.264	0.0774411
			-457.135	0.0796857
			-457.006	0.0830527
			-456.876	0.0673401
			-456.747	0.0785634
			-456.617	0.0774411
			-456.488	0.0729517
			-456.359	0.0751964
			-456.229	0.0841751
			-456.1	0.0774411
			-455.97	0.0751964
			-455.841	0.0819304
			-455.712	0.0751964
			-455.582	0.0695847
			-455.453	0.0740741
			-455.323	0.0852974
			-455.194	0.0650954
			-455.065	0.0796857
			-454.935	0.0808081
			-454.806	0.0751964
			-454.677	0.0808081
			-454.547	0.0740741
			-454.418	0.0808081
			-454.288	0.0662177
			-454.159	0.0796857
			-454.03	0.0864198
			-453.9	0.0886644
			-453.771	0.0785634
			-453.641	0.0785634
			-453.512	0.0785634
			-453.383	0.0819304
			-453.253	0.0763187
			-453.124	0.0718294
			-452.994	0.0852974
			-452.865	0.0796857
			-452.736	0.0819304
			-452.606	0.0718294
			-452.477	0.0718294
			-452.348	0.0729517
			-452.218	0.0572391
			-452.089	0.0796857
			-451.959	0.0751964
			-451.83	0.0751964
			-451.701	0.0650954
			-451.571	0.0673401
			-451.442	0.0673401
			-451.312	0.0639731
			-451.183	0.0662177
			-451.054	0.0662177
			-450.924	0.0606061
			-450.795	0.0718294
			-450.665	0.0763187
			-450.536	0.0695847
			-450.407	0.0729517
			-450.277	0.0650954
			-450.148	0.0695847
			-450.018	0.0583614
			-449.889	0.0639731
			-449.76	0.0729517
			-449.63	0.0572391
			-449.501	0.0718294
			-449.372	0.0650954
			-449.242	0.0751964
			-449.113	0.0673401
			-448.983	0.0684624
			-448.854	0.0639731
			-448.725	0.0628507
			-448.595	0.0662177
			-448.466	0.0538721
			-448.336	0.0628507
			-448.207	0.0594837
			-448.078	0.0718294
			-447.948	0.0650954
			-447.819	0.0628507
			-447.689	0.0639731
			-447.56	0.0617284
			-447.431	0.0650954
			-447.301	0.0606061
			-447.172	0.0617284
			-447.043	0.0583614
			-446.913	0.0617284
			-446.784	0.0639731
			-446.654	0.0673401
			-446.525	0.0538721
			-446.396	0.0718294
			-446.266	0.0572391
			-446.137	0.0549944
			-446.007	0.0583614
			-445.878	0.0617284
			-445.749	0.0650954
			-445.619	0.0527497
			-445.49	0.0594837
			-445.36	0.0639731
			-445.231	0.0594837
			-445.102	0.0572391
			-444.972	0.0561167
			-444.843	0.0572391
			-444.713	0.0538721
			-444.584	0.0516274
			-444.455	0.0527497
			-444.325	0.0493827
			-444.196	0.0628507
			-444.067	0.0572391
			-443.937	0.043771
			-443.808	0.0561167
			-443.678	0.0549944
			-443.549	0.0538721
			-443.42	0.0617284
			-443.29	0.0572391
			-443.161	0.0606061
			-443.031	0.0628507
			-442.902	0.0549944
			-442.773	0.0561167
			-442.643	0.0594837
			-442.514	0.0606061
			-442.384	0.0606061
			-442.255	0.0583614
			-442.126	0.0695847
			-441.996	0.0639731
			-441.867	0.0684624
			-441.738	0.0662177
			-441.608	0.0628507
			-441.479	0.0729517
			-441.349	0.0650954
			-441.22	0.0785634
			-441.091	0.0617284
			-440.961	0.0808081
			-440.832	0.0707071
			-440.702	0.0763187
			-440.573	0.0718294
			-440.444	0.0729517
			-440.314	0.0662177
			-440.185	0.0774411
			-440.055	0.0785634
			-439.926	0.0819304
			-439.797	0.0841751
			-439.667	0.0763187
			-439.538	0.0864198
			-439.409	0.0729517
			-439.279	0.0953984
			-439.15	0.0808081
			-439.02	0.0931538
			-438.891	0.0852974
			-438.762	0.0774411
			-438.632	0.0796857
			-438.503	0.0740741
			-438.373	0.0875421
			-438.244	0.0897868
			-438.115	0.0830527
			-437.985	0.0909091
			-437.856	0.0819304
			-437.726	0.0886644
			-437.597	0.0931538
			-437.468	0.0852974
			-437.338	0.0875421
			-437.209	0.0864198
			-437.079	0.0886644
			-436.95	0.0920314
			-436.821	0.0875421
			-436.691	0.0852974
			-436.562	0.0897868
			-436.433	0.0864198
			-436.303	0.0965208
			-436.174	0.0830527
			-436.044	0.0875421
			-435.915	0.0774411
			-435.786	0.0796857
			-435.656	0.0852974
			-435.527	0.0819304
			-435.397	0.0740741
			-435.268	0.0796857
			-435.139	0.0707071
			-435.009	0.0864198
			-434.88	0.0718294
			-434.75	0.0740741
			-434.621	0.0684624
			-434.492	0.0729517
			-434.362	0.0785634
			-434.233	0.0819304
			-434.104	0.0740741
			-433.974	0.0808081
			-433.845	0.0707071
			-433.715	0.0774411
			-433.586	0.0740741
			-433.457	0.0718294
			-433.327	0.0808081
			-433.198	0.0662177
			-433.068	0.0852974
			-432.939	0.0718294
			-432.81	0.0740741
			-432.68	0.0684624
			-432.551	0.0617284
			-432.421	0.0695847
			-432.292	0.0650954
			-432.163	0.0606061
			-432.033	0.0628507
			-431.904	0.0673401
			-431.774	0.0617284
			-431.645	0.0617284
			-431.516	0.0650954
			-431.386	0.0662177
			-431.257	0.0527497
			-431.128	0.0617284
			-430.998	0.0628507
			-430.869	0.0594837
			-430.739	0.0650954
			-430.61	0.0561167
			-430.481	0.0662177
			-430.351	0.0583614
			-430.222	0.0662177
			-430.092	0.0561167
			-429.963	0.0538721
			-429.834	0.0572391
			-429.704	0.0617284
			-429.575	0.0594837
			-429.445	0.0493827
			-429.316	0.0617284
			-429.187	0.0561167
			-429.057	0.0729517
			-428.928	0.0482604
			-428.799	0.0628507
			-428.669	0.0583614
			-428.54	0.0606061
			-428.41	0.0639731
			-428.281	0.0572391
			-428.152	0.0572391
			-428.022	0.0527497
			-427.893	0.0594837
			-427.763	0.0628507
			-427.634	0.0538721
			-427.505	0.0561167
			-427.375	0.0673401
			-427.246	0.0549944
			-427.116	0.0617284
			-426.987	0.0639731
			-426.858	0.0617284
			-426.728	0.0606061
			-426.599	0.047138
			-426.47	0.0639731
			-426.34	0.0493827
			-426.211	0.0538721
			-426.081	0.0572391
			-425.952	0.0505051
			-425.823	0.0572391
			-425.693	0.0482604
			-425.564	0.0516274
			-425.434	0.0538721
			-425.305	0.047138
			-425.176	0.0516274
			-425.046	0.0527497
			-424.917	0.0505051
			-424.787	0.0650954
			-424.658	0.0493827
			-424.529	0.0561167
			-424.399	0.0594837
			-424.27	0.0516274
			-424.14	0.0516274
			-424.011	0.043771
			-423.882	0.0516274
			-423.752	0.0516274
			-423.623	0.0505051
			-423.494	0.0538721
			-423.364	0.0527497
			-423.235	0.0561167
			-423.105	0.0538721
			-422.976	0.0392817
			-422.847	0.0561167
			-422.717	0.0493827
			-422.588	0.0572391
			-422.458	0.0538721
			-422.329	0.0426487
			-422.2	0.0505051
			-422.07	0.0493827
			-421.941	0.0426487
			-421.811	0.0527497
			-421.682	0.0415264
			-421.553	0.0426487
			-421.423	0.0426487
			-421.294	0.043771
			-421.165	0.0493827
			-421.035	0.0448934
			-420.906	0.0493827
			-420.776	0.043771
			-420.647	0.040404
			-420.518	0.0516274
			-420.388	0.047138
			-420.259	0.043771
			-420.129	0.0460157
			-420	0.0426487
			-419.871	0.0448934
			-419.741	0.0426487
			-419.612	0.03367
			-419.482	0.0448934
			-419.353	0.030303
			-419.224	0.040404
			-419.094	0.0359147
			-418.965	0.0392817
			-418.835	0.0359147
			-418.706	0.0314254
			-418.577	0.037037
			-418.447	0.0291807
			-418.318	0.047138
			-418.189	0.0381594
			-418.059	0.030303
			-417.93	0.03367
			-417.8	0.0325477
			-417.671	0.0280584
			-417.542	0.026936
			-417.412	0.0291807
			-417.283	0.0224467
			-417.153	0.023569
			-417.024	0.0280584
			-416.895	0.026936
			-416.765	0.020202
			-416.636	0.0325477
			-416.506	0.0246914
			-416.377	0.0246914
			-416.248	0.0246914
			-416.118	0.0190797
			-415.989	0.0179574
			-415.86	0.026936
			-415.73	0.0179574
			-415.601	0.0280584
			-415.471	0.0224467
			-415.342	0.0179574
			-415.213	0.0190797
			-415.083	0.020202
			-414.954	0.023569
			-414.824	0.016835
			-414.695	0.0246914
			-414.566	0.016835
			-414.436	0.0179574
			-414.307	0.023569
			-414.177	0.013468
			-414.048	0.016835
			-413.919	0.0157127
			-413.789	0.0179574
			-413.66	0.0157127
			-413.53	0.020202
			-413.401	0.0190797
			-413.272	0.0145903
			-413.142	0.013468
			-413.013	0.0179574
			-412.884	0.0157127
			-412.754	0.016835
			-412.625	0.0190797
			-412.495	0.016835
			-412.366	0.0157127
			-412.237	0.016835
			-412.107	0.0213244
			-411.978	0.020202
			-411.848	0.016835
			-411.719	0.023569
			-411.59	0.0145903
			-411.46	0.0213244
			-411.331	0.020202
			-411.201	0.0179574
			-411.072	0.0179574
			-410.943	0.0213244
			-410.813	0.0157127
			-410.684	0.0224467
			-410.555	0.0190797
			-410.425	0.0179574
			-410.296	0.0157127
			-410.166	0.013468
			-410.037	0.0224467
			-409.908	0.0157127
			-409.778	0.0213244
			-409.649	0.016835
			-409.519	0.0190797
			-409.39	0.0179574
			-409.261	0.0179574
			-409.131	0.0190797
			-409.002	0.0179574
			-408.872	0.0190797
			-408.743	0.0179574
			-408.614	0.020202
			-408.484	0.0145903
			-408.355	0.0157127
			-408.226	0.020202
			-408.096	0.016835
			-407.967	0.0157127
			-407.837	0.016835
			-407.708	0.0157127
			-407.579	0.016835
			-407.449	0.0145903
			-407.32	0.0179574
			-407.19	0.0190797
			-407.061	0.0224467
			-406.932	0.0190797
			-406.802	0.0157127
			-406.673	0.0179574
			-406.543	0.020202
			-406.414	0.016835
			-406.285	0.013468
			-406.155	0.0179574
			-406.026	0.0145903
			-405.896	0.0179574
			-405.767	0.0213244
			-405.638	0.0213244
			-405.508	0.0190797
			-405.379	0.016835
			-405.25	0.0123457
			-405.12	0.0213244
			-404.991	0.013468
			-404.861	0.0190797
			-404.732	0.0179574
			-404.603	0.0213244
			-404.473	0.0179574
			-404.344	0.020202
			-404.214	0.0224467
			-404.085	0.0123457
			-403.956	0.016835
			-403.826	0.016835
			-403.697	0.0224467
			-403.567	0.0179574
			-403.438	0.0258137
			-403.309	0.0224467
			-403.179	0.0213244
			-403.05	0.0179574
			-402.921	0.030303
			-402.791	0.0258137
			-402.662	0.023569
			-402.532	0.023569
			-402.403	0.0179574
			-402.274	0.0157127
			-402.144	0.0258137
			-402.015	0.016835
			-401.885	0.0224467
			-401.756	0.0179574
			-401.627	0.0179574
			-401.497	0.020202
			-401.368	0.0123457
			-401.238	0.016835
			-401.109	0.013468
			-400.98	0.0224467
			-400.85	0.0190797
			-400.721	0.0213244
			-400.591	0.013468
			-400.462	0.0213244
			-400.333	0.00785634
			-400.203	0.016835
			-400.074	0.0112233
			-399.945	0.013468
			-399.815	0.0213244
			-399.686	0.0145903
			-399.556	0.013468
			-399.427	0.0157127
			-399.298	0.0112233
			-399.168	0.0157127
			-399.039	0.013468
			-398.909	0.013468
			-398.78	0.0123457
			-398.651	0.010101
			-398.521	0.0123457
			-398.392	0.010101
			-398.262	0.013468
			-398.133	0.00897868
			-398.004	0.00897868
			-397.874	0.0123457
			-397.745	0.016835
			-397.616	0.00897868
			-397.486	0.0123457
			-397.357	0.0112233
			-397.227	0.00673401
			-397.098	0.00897868
			-396.969	0.0112233
			-396.839	0.00897868
			-396.71	0.00897868
			-396.58	0.00673401
			-396.451	0.0112233
			-396.322	0.00673401
			-396.192	0.00561167
			-396.063	0.00897868
			-395.933	0.00785634
			-395.804	0.00785634
			-395.675	0.00785634
			-395.545	0.00561167
			-395.416	0.00561167
			-395.287	0.00561167
			-395.157	0.00673401
			-395.028	0.00785634
			-394.898	0.00561167
			-394.769	0.0112233
			-394.64	0.00673401
			-394.51	0.00448934
			-394.381	0.003367
			-394.251	0.00561167
			-394.122	0.00448934
			-393.993	0.00673401
			-393.863	0.00673401
			-393.734	0.00785634
			-393.604	0.00897868
			-393.475	0.00561167
			-393.346	0.0123457
			-393.216	0.00673401
			-393.087	0.00561167
			-392.957	0.00785634
			-392.828	0.00561167
			-392.699	0.00897868
			-392.569	0.00673401
			-392.44	0.00785634
			-392.311	0.00785634
			-392.181	0.010101
			-392.052	0.00785634
			-391.922	0.00448934
			-391.793	0.00561167
			-391.664	0.00561167
			-391.534	0.003367
			-391.405	0.00448934
			-391.275	0.00673401
			-391.146	0.00673401
			-391.017	0.00673401
			-390.887	0.00561167
			-390.758	0.00448934
			-390.628	0.0123457
			-390.499	0.003367
			-390.37	0.010101
			-390.24	0.00897868
			-390.111	0.0123457
			-389.982	0.00673401
			-389.852	0.0112233
			-389.723	0.00673401
			-389.593	0.0112233
			-389.464	0.00561167
			-389.335	0.00448934
			-389.205	0.00673401
			-389.076	0.00561167
			-388.946	0.0123457
			-388.817	0.00785634
			-388.688	0.0123457
			-388.558	0.010101
			-388.429	0.013468
			-388.299	0.00785634
			-388.17	0.0123457
			-388.041	0.00673401
			-387.911	0.010101
			-387.782	0.010101
			-387.652	0.0157127
			-387.523	0.010101
			-387.394	0.0157127
			-387.264	0.0157127
			-387.135	0.016835
			-387.006	0.0179574
			-386.876	0.020202
			-386.747	0.0157127
			-386.617	0.0157127
			-386.488	0.0145903
			-386.359	0.0157127
			-386.229	0.00897868
			-386.1	0.0123457
			-385.97	0.0145903
			-385.841	0.010101
			-385.712	0.0179574
			-385.582	0.016835
			-385.453	0.013468
			-385.323	0.0157127
			-385.194	0.016835
			-385.065	0.016835
			-384.935	0.0145903
			-384.806	0.020202
			-384.677	0.0190797
			-384.547	0.0190797
			-384.418	0.0145903
			-384.288	0.0123457
			-384.159	0.0190797
			-384.03	0.0179574
			-383.9	0.0145903
			-383.771	0.0157127
			-383.641	0.0123457
			-383.512	0.0179574
			-383.383	0.0157127
			-383.253	0.013468
			-383.124	0.0157127
			-382.994	0.0190797
			-382.865	0.020202
			-382.736	0.0213244
			-382.606	0.020202
			-382.477	0.0190797
			-382.348	0.0190797
			-382.218	0.016835
			-382.089	0.016835
			-381.959	0.0179574
			-381.83	0.020202
			-381.701	0.0190797
			-381.571	0.023569
			-381.442	0.023569
			-381.312	0.0258137
			-381.183	0.020202
			-381.054	0.030303
			-380.924	0.0258137
			-380.795	0.026936
			-380.665	0.0179574
			-380.536	0.03367
			-380.407	0.0224467
			-380.277	0.030303
			-380.148	0.020202
			-380.018	0.0246914
			-379.889	0.020202
			-379.76	0.0246914
			-379.63	0.0224467
			-379.501	0.0291807
			-379.372	0.0291807
			-379.242	0.030303
			-379.113	0.026936
			-378.983	0.0213244
			-378.854	0.0258137
			-378.725	0.0213244
			-378.595	0.0280584
			-378.466	0.0280584
			-378.336	0.0258137
			-378.207	0.0190797
			-378.078	0.020202
			-377.948	0.0291807
			-377.819	0.030303
			-377.689	0.026936
			-377.56	0.0314254
			-377.431	0.0291807
			-377.301	0.0291807
			-377.172	0.0246914
			-377.043	0.0314254
			-376.913	0.0291807
			-376.784	0.0325477
			-376.654	0.0280584
			-376.525	0.0314254
			-376.396	0.0314254
			-376.266	0.0258137
			-376.137	0.030303
			-376.007	0.0347924
			-375.878	0.0359147
			-375.749	0.0347924
			-375.619	0.040404
			-375.49	0.0314254
			-375.36	0.037037
			-375.231	0.0314254
			-375.102	0.040404
			-374.972	0.0359147
			-374.843	0.0347924
			-374.713	0.030303
			-374.584	0.03367
			-374.455	0.0325477
			-374.325	0.0359147
			-374.196	0.03367
			-374.067	0.040404
			-373.937	0.0381594
			-373.808	0.0359147
			-373.678	0.0381594
			-373.549	0.040404
			-373.42	0.037037
			-373.29	0.0415264
			-373.161	0.03367
			-373.031	0.0381594
			-372.902	0.0258137
			-372.773	0.0347924
			-372.643	0.0314254
			-372.514	0.0381594
			-372.384	0.0347924
			-372.255	0.0381594
			-372.126	0.03367
			-371.996	0.0291807
			-371.867	0.0325477
			-371.738	0.0291807
			-371.608	0.030303
			-371.479	0.03367
			-371.349	0.0314254
			-371.22	0.0314254
			-371.091	0.0314254
			-370.961	0.0280584
			-370.832	0.0258137
			-370.702	0.0280584
			-370.573	0.023569
			-370.444	0.0280584
			-370.314	0.026936
			-370.185	0.030303
			-370.055	0.026936
			-369.926	0.0314254
			-369.797	0.0258137
			-369.667	0.0325477
			-369.538	0.0213244
			-369.409	0.0224467
			-369.279	0.020202
			-369.15	0.0291807
			-369.02	0.026936
			-368.891	0.026936
			-368.762	0.023569
			-368.632	0.026936
			-368.503	0.026936
			-368.373	0.0280584
			-368.244	0.026936
			-368.115	0.030303
			-367.985	0.026936
			-367.856	0.0314254
			-367.726	0.026936
			-367.597	0.0280584
			-367.468	0.030303
			-367.338	0.0280584
			-367.209	0.0258137
			-367.079	0.0280584
			-366.95	0.0325477
			-366.821	0.0280584
			-366.691	0.03367
			-366.562	0.0291807
			-366.433	0.0325477
			-366.303	0.0246914
			-366.174	0.0258137
			-366.044	0.0280584
			-365.915	0.026936
			-365.786	0.0291807
			-365.656	0.0325477
			-365.527	0.030303
			-365.397	0.0258137
			-365.268	0.03367
			-365.139	0.0325477
			-365.009	0.0325477
			-364.88	0.026936
			-364.75	0.0325477
			-364.621	0.030303
			-364.492	0.0381594
			-364.362	0.0359147
			-364.233	0.0347924
			-364.104	0.030303
			-363.974	0.030303
			-363.845	0.0291807
			-363.715	0.030303
			-363.586	0.0258137
			-363.457	0.0314254
			-363.327	0.0258137
			-363.198	0.030303
			-363.068	0.0314254
			-362.939	0.0415264
			-362.81	0.037037
			-362.68	0.0347924
			-362.551	0.0347924
			-362.421	0.037037
			-362.292	0.026936
			-362.163	0.0325477
			-362.033	0.03367
			-361.904	0.0359147
			-361.774	0.0392817
			-361.645	0.0381594
			-361.516	0.0359147
			-361.386	0.037037
			-361.257	0.037037
			-361.128	0.03367
			-360.998	0.0347924
			-360.869	0.0392817
			-360.739	0.0460157
			-360.61	0.0415264
			-360.481	0.040404
			-360.351	0.0460157
			-360.222	0.0426487
			-360.092	0.0460157
			-359.963	0.040404
			-359.834	0.037037
			-359.704	0.040404
			-359.575	0.0392817
			-359.445	0.0460157
			-359.316	0.037037
			-359.187	0.0460157
			-359.057	0.0415264
			-358.928	0.0426487
			-358.799	0.0359147
			-358.669	0.0415264
			-358.54	0.0415264
			-358.41	0.0347924
			-358.281	0.03367
			-358.152	0.037037
			-358.022	0.03367
			-357.893	0.0359147
			-357.763	0.0381594
			-357.634	0.0381594
			-357.505	0.037037
			-357.375	0.0381594
			-357.246	0.030303
			-357.116	0.0381594
			-356.987	0.0359147
			-356.858	0.0415264
			-356.728	0.037037
			-356.599	0.026936
			-356.47	0.03367
			-356.34	0.0325477
			-356.211	0.0314254
			-356.081	0.0314254
			-355.952	0.03367
			-355.823	0.0246914
			-355.693	0.03367
			-355.564	0.026936
			-355.434	0.0325477
			-355.305	0.0280584
			-355.176	0.026936
			-355.046	0.0291807
			-354.917	0.0325477
			-354.787	0.0325477
			-354.658	0.030303
			-354.529	0.0291807
			-354.399	0.023569
			-354.27	0.0314254
			-354.14	0.0246914
			-354.011	0.0190797
			-353.882	0.0246914
			-353.752	0.0224467
			-353.623	0.026936
			-353.494	0.030303
			-353.364	0.0291807
			-353.235	0.0224467
			-353.105	0.0280584
			-352.976	0.0213244
			-352.847	0.0246914
			-352.717	0.0258137
			-352.588	0.0314254
			-352.458	0.0224467
			-352.329	0.0224467
			-352.2	0.0246914
			-352.07	0.030303
			-351.941	0.0246914
			-351.811	0.030303
			-351.682	0.0280584
			-351.553	0.0213244
			-351.423	0.026936
			-351.294	0.0280584
			-351.165	0.023569
			-351.035	0.0258137
			-350.906	0.0246914
			-350.776	0.0258137
			-350.647	0.0280584
			-350.518	0.0179574
			-350.388	0.026936
			-350.259	0.0280584
			-350.129	0.0314254
			-350	0.0258137
			-349.871	0.03367
			-349.741	0.030303
			-349.612	0.0291807
			-349.482	0.0280584
			-349.353	0.0291807
			-349.224	0.0246914
			-349.094	0.0314254
			-348.965	0.026936
			-348.835	0.030303
			-348.706	0.0325477
			-348.577	0.0280584
			-348.447	0.030303
			-348.318	0.0246914
			-348.189	0.030303
			-348.059	0.023569
			-347.93	0.0246914
			-347.8	0.03367
			-347.671	0.030303
			-347.542	0.026936
			-347.412	0.0280584
			-347.283	0.03367
			-347.153	0.0246914
			-347.024	0.0314254
			-346.895	0.0359147
			-346.765	0.030303
			-346.636	0.0314254
			-346.506	0.0258137
			-346.377	0.0314254
			-346.248	0.023569
			-346.118	0.0347924
			-345.989	0.0325477
			-345.86	0.0258137
			-345.73	0.0258137
			-345.601	0.0179574
			-345.471	0.030303
			-345.342	0.0246914
			-345.213	0.0291807
			-345.083	0.0224467
			-344.954	0.030303
			-344.824	0.0280584
			-344.695	0.0280584
			-344.566	0.0291807
			-344.436	0.0213244
			-344.307	0.03367
			-344.177	0.0179574
			-344.048	0.0347924
			-343.919	0.0258137
			-343.789	0.03367
			-343.66	0.0258137
			-343.53	0.0280584
			-343.401	0.023569
			-343.272	0.0246914
			-343.142	0.0246914
			-343.013	0.016835
			-342.884	0.0291807
			-342.754	0.0213244
			-342.625	0.0224467
			-342.495	0.023569
			-342.366	0.0224467
			-342.237	0.0246914
			-342.107	0.0224467
			-341.978	0.0157127
			-341.848	0.0179574
			-341.719	0.026936
			-341.59	0.016835
			-341.46	0.030303
			-341.331	0.0224467
			-341.201	0.030303
			-341.072	0.0213244
			-340.943	0.0325477
			-340.813	0.0224467
			-340.684	0.0280584
			-340.555	0.023569
			-340.425	0.0179574
			-340.296	0.0258137
			-340.166	0.0190797
			-340.037	0.0246914
			-339.908	0.0213244
			-339.778	0.0157127
			-339.649	0.0213244
			-339.519	0.023569
			-339.39	0.0246914
			-339.261	0.0179574
			-339.131	0.023569
			-339.002	0.0246914
			-338.872	0.0224467
			-338.743	0.0258137
			-338.614	0.023569
			-338.484	0.0213244
			-338.355	0.023569
			-338.226	0.026936
			-338.096	0.0280584
			-337.967	0.0258137
			-337.837	0.023569
			-337.708	0.0224467
			-337.579	0.0258137
			-337.449	0.016835
			-337.32	0.026936
			-337.19	0.0258137
			-337.061	0.023569
			-336.932	0.0179574
			-336.802	0.0258137
			-336.673	0.0179574
			-336.543	0.0258137
			-336.414	0.0179574
			-336.285	0.0224467
			-336.155	0.0123457
			-336.026	0.016835
			-335.896	0.0258137
			-335.767	0.0213244
			-335.638	0.026936
			-335.508	0.0213244
			-335.379	0.0258137
			-335.25	0.0213244
			-335.12	0.023569
			-334.991	0.023569
			-334.861	0.0179574
			-334.732	0.023569
			-334.603	0.023569
			-334.473	0.0246914
			-334.344	0.0246914
			-334.214	0.0224467
			-334.085	0.0179574
			-333.956	0.0179574
			-333.826	0.0179574
			-333.697	0.0190797
			-333.567	0.0280584
			-333.438	0.0190797
			-333.309	0.0213244
			-333.179	0.0213244
			-333.05	0.0190797
			-332.921	0.023569
			-332.791	0.020202
			-332.662	0.026936
			-332.532	0.023569
			-332.403	0.0224467
			-332.274	0.0179574
			-332.144	0.0291807
			-332.015	0.023569
			-331.885	0.0291807
			-331.756	0.0190797
			-331.627	0.023569
			-331.497	0.026936
			-331.368	0.026936
			-331.238	0.0246914
			-331.109	0.0280584
			-330.98	0.0314254
			-330.85	0.030303
			-330.721	0.026936
			-330.591	0.023569
			-330.462	0.0258137
			-330.333	0.0246914
			-330.203	0.0246914
			-330.074	0.023569
			-329.945	0.0258137
			-329.815	0.03367
			-329.686	0.0258137
			-329.556	0.0213244
			-329.427	0.0246914
			-329.298	0.0246914
			-329.168	0.026936
			-329.039	0.026936
			-328.909	0.0258137
			-328.78	0.0314254
			-328.651	0.0190797
			-328.521	0.0291807
			-328.392	0.0314254
			-328.262	0.0291807
			-328.133	0.0314254
			-328.004	0.0291807
			-327.874	0.026936
			-327.745	0.0258137
			-327.616	0.0280584
			-327.486	0.0280584
			-327.357	0.0291807
			-327.227	0.0314254
			-327.098	0.0314254
			-326.969	0.0258137
			-326.839	0.0280584
			-326.71	0.0359147
			-326.58	0.0280584
			-326.451	0.026936
			-326.322	0.0291807
			-326.192	0.030303
			-326.063	0.0246914
			-325.933	0.0224467
			-325.804	0.0325477
			-325.675	0.03367
			-325.545	0.0246914
			-325.416	0.03367
			-325.287	0.0258137
			-325.157	0.0291807
			-325.028	0.023569
			-324.898	0.0280584
			-324.769	0.0325477
			-324.64	0.0280584
			-324.51	0.03367
			-324.381	0.030303
			-324.251	0.026936
			-324.122	0.026936
			-323.993	0.030303
			-323.863	0.030303
			-323.734	0.026936
			-323.604	0.0280584
			-323.475	0.0280584
			-323.346	0.023569
			-323.216	0.0179574
			-323.087	0.0213244
			-322.957	0.0224467
			-322.828	0.0291807
			-322.699	0.0280584
			-322.569	0.023569
			-322.44	0.026936
			-322.311	0.0258137
			-322.181	0.037037
			-322.052	0.0190797
			-321.922	0.0246914
			-321.793	0.030303
			-321.664	0.023569
			-321.534	0.0381594
			-321.405	0.0291807
			-321.275	0.023569
			-321.146	0.023569
			-321.017	0.0246914
			-320.887	0.0291807
			-320.758	0.0246914
			-320.628	0.0359147
			-320.499	0.0246914
			-320.37	0.0246914
			-320.24	0.0246914
			-320.111	0.026936
			-319.982	0.03367
			-319.852	0.0280584
			-319.723	0.030303
			-319.593	0.0325477
			-319.464	0.0392817
			-319.335	0.0291807
			-319.205	0.0381594
			-319.076	0.0392817
			-318.946	0.0325477
			-318.817	0.0381594
			-318.688	0.0415264
			-318.558	0.0392817
			-318.429	0.040404
			-318.299	0.0392817
			-318.17	0.0392817
			-318.041	0.0392817
			-317.911	0.043771
			-317.782	0.043771
			-317.652	0.0392817
			-317.523	0.047138
			-317.394	0.0381594
			-317.264	0.0314254
			-317.135	0.0482604
			-317.006	0.0415264
			-316.876	0.0448934
			-316.747	0.0448934
			-316.617	0.0482604
			-316.488	0.0359147
			-316.359	0.0426487
			-316.229	0.047138
			-316.1	0.0426487
			-315.97	0.0415264
			-315.841	0.0448934
			-315.712	0.0527497
			-315.582	0.0415264
			-315.453	0.0359147
			-315.323	0.0448934
			-315.194	0.0460157
			-315.065	0.03367
			-314.935	0.0392817
			-314.806	0.0392817
			-314.677	0.0448934
			-314.547	0.0325477
			-314.418	0.0460157
			-314.288	0.0493827
			-314.159	0.0482604
			-314.03	0.043771
			-313.9	0.040404
			-313.771	0.0482604
			-313.641	0.0493827
			-313.512	0.0561167
			-313.383	0.040404
			-313.253	0.0392817
			-313.124	0.0482604
			-312.994	0.0493827
			-312.865	0.047138
			-312.736	0.0516274
			-312.606	0.0527497
			-312.477	0.0538721
			-312.348	0.0549944
			-312.218	0.0606061
			-312.089	0.0426487
			-311.959	0.0549944
			-311.83	0.0572391
			-311.701	0.0538721
			-311.571	0.0594837
			-311.442	0.0650954
			-311.312	0.0572391
			-311.183	0.0572391
			-311.054	0.0572391
			-310.924	0.0549944
			-310.795	0.0695847
			-310.665	0.0662177
			-310.536	0.0572391
			-310.407	0.0718294
			-310.277	0.0718294
			-310.148	0.0606061
			-310.018	0.0650954
			-309.889	0.0751964
			-309.76	0.0628507
			-309.63	0.0606061
			-309.501	0.0785634
			-309.372	0.0695847
			-309.242	0.0751964
			-309.113	0.0718294
			-308.983	0.0751964
			-308.854	0.0617284
			-308.725	0.0718294
			-308.595	0.0729517
			-308.466	0.0774411
			-308.336	0.0763187
			-308.207	0.0920314
			-308.078	0.0751964
			-307.948	0.0785634
			-307.819	0.0886644
			-307.689	0.0808081
			-307.56	0.0875421
			-307.431	0.0875421
			-307.301	0.0852974
			-307.172	0.0830527
			-307.043	0.0852974
			-306.913	0.0763187
			-306.784	0.0841751
			-306.654	0.0931538
			-306.525	0.0897868
			-306.396	0.0864198
			-306.266	0.0920314
			-306.137	0.0875421
			-306.007	0.0920314
			-305.878	0.0920314
			-305.749	0.0931538
			-305.619	0.0830527
			-305.49	0.0965208
			-305.36	0.0886644
			-305.231	0.102132
			-305.102	0.103255
			-304.972	0.107744
			-304.843	0.0998878
			-304.713	0.0942761
			-304.584	0.10101
			-304.455	0.0886644
			-304.325	0.0819304
			-304.196	0.0953984
			-304.067	0.0987654
			-303.937	0.0920314
			-303.808	0.102132
			-303.678	0.0886644
			-303.549	0.0942761
			-303.42	0.0886644
			-303.29	0.0875421
			-303.161	0.0897868
			-303.031	0.102132
			-302.902	0.0830527
			-302.773	0.0830527
			-302.643	0.0841751
			-302.514	0.0897868
			-302.384	0.0819304
			-302.255	0.0819304
			-302.126	0.0852974
			-301.996	0.0751964
			-301.867	0.0864198
			-301.738	0.0785634
			-301.608	0.0852974
			-301.479	0.0808081
[truncated: 6,658 more rows]

## Sheet: Fig.1d
Frequency	PSD		Time lag	Autocorrelation
0	0.72433		-560	0.0106383
0.000943604	0.546562		-559.871	0.0106383
0.00188721	0.093831		-559.741	0.0070922
0.00283081	0.0603094		-559.612	0.00886525
0.00377441	0.0628291		-559.482	0.00531915
0.00471802	0.0886124		-559.353	0.0070922
0.00566162	0.42327		-559.224	0.0035461
0.00660522	0.75653		-559.094	0.0070922
0.00754883	0.377376		-558.965	0.0070922
0.00849243	0.100695		-558.835	0.0070922
0.00943604	0.0383737		-558.706	0.00531915
0.0103796	0.0502147		-558.577	0.00531915
0.0113232	0.0904309		-558.447	0.0070922
0.0122668	0.256356		-558.318	0.00886525
0.0132104	0.408244		-558.189	0.0070922
0.0141541	0.340337		-558.059	0.0035461
0.0150977	0.0986673		-557.93	0.0035461
0.0160413	0.0304896		-557.8	0.0035461
0.0169849	0.0443437		-557.671	0.0070922
0.0179285	0.0728024		-557.542	0.0070922
0.0188721	0.087553		-557.412	0.0035461
0.0198157	0.238681		-557.283	0.0070922
0.0207593	0.257708		-557.153	0.00531915
0.0217029	0.0697971		-557.024	0.00531915
0.0226465	0.0211073		-556.895	0.0035461
0.0235901	0.0284256		-556.765	0.0070922
0.0245337	0.0303447		-556.636	8.98437e-18
0.0254773	0.0341192		-556.506	0.00531915
0.0264209	0.12769		-556.377	0.0070922
0.0273645	0.131857		-556.248	0.00531915
0.0283081	0.0454934		-556.118	-5.06811e-18
0.0292517	0.0106479		-555.989	0.0035461
0.0301953	0.0113719		-555.86	0.00531915
0.0311389	0.00837676		-555.73	0.00531915
0.0320825	0.0169755		-555.601	0.0035461
0.0330261	0.0461706		-555.471	0.0035461
0.0339697	0.0517569		-555.342	0.0035461
0.0349133	0.0245242		-555.213	0.0035461
0.0358569	0.00498713		-555.083	0.0035461
0.0368005	0.00386646		-554.954	0.00531915
0.0377441	0.00731782		-554.824	0.0070922
0.0386877	0.0102988		-554.695	9.21474e-19
0.0396313	0.019299		-554.566	0.00531915
0.040575	0.0401375		-554.436	0.0035461
0.0415186	0.0206163		-554.307	0.00531915
0.0424622	0.00386434		-554.177	2.07332e-18
0.0434058	0.00247514		-554.048	0.0035461
0.0443494	0.00763102		-553.919	2.76442e-18
0.045293	0.00626768		-553.789	0.0035461
0.0462366	0.00846467		-553.66	7.60216e-18
0.0471802	0.0193382		-553.53	0.0035461
0.0481238	0.0129955		-553.401	5.98958e-18
0.0490674	0.00286206		-553.272	0.00531915
0.050011	0.00326211		-553.142	5.06811e-18
0.0509546	0.00546563		-553.013	0.0035461
0.0518982	0.00382717		-552.884	0.00531915
0.0528418	0.0058209		-552.754	0.00177305
0.0537854	0.00782467		-552.625	5.98958e-18
0.054729	0.00434434		-552.495	0.00177305
0.0556726	0.00138699		-552.366	0.0035461
0.0566162	0.00236459		-552.237	0.0035461
0.0575598	0.00281549		-552.107	0.0035461
0.0585034	0.00240355		-551.978	0.0035461
0.059447	0.00191353		-551.848	0.0070922
0.0603906	0.00409582		-551.719	0.0035461
			-551.59	0.0035461
			-551.46	0.00531915
			-551.331	0.0035461
			-551.201	0.0035461
			-551.072	0.00531915
			-550.943	0.00531915
			-550.813	0.00531915
			-550.684	0.00531915
			-550.555	0.00177305
			-550.425	0.0035461
			-550.296	0.0035461
			-550.166	0.00177305
			-550.037	0.00177305
			-549.908	0.0035461
			-549.778	0.00177305
			-549.649	0.0035461
			-549.519	0.00177305
			-549.39	0.0035461
			-549.261	0.0035461
			-549.131	0.0035461
			-549.002	0.00531915
			-548.872	0.00177305
			-548.743	0.00177305
			-548.614	0.00531915
			-548.484	0.00531915
			-548.355	0.0035461
			-548.226	0.0070922
			-548.096	0.0035461
			-547.967	0.00177305
			-547.837	0.00531915
			-547.708	-1.38221e-18
			-547.579	0.0070922
			-547.449	0.00177305
			-547.32	0.0035461
			-547.19	0.00177305
			-547.061	0.00886525
			-546.932	1.61258e-17
			-546.802	0.0035461
			-546.673	0.00177305
			-546.543	0.0035461
			-546.414	0.00177305
			-546.285	0.0070922
			-546.155	0.00531915
			-546.026	1.05969e-17
			-545.896	0.0035461
			-545.767	0.00177305
			-545.638	0.00531915
			-545.508	7.37179e-18
			-545.379	0.00177305
			-545.25	0.00177305
			-545.12	0.00177305
			-544.991	0.0035461
			-544.861	0.0035461
			-544.732	0.00531915
			-544.603	0.00531915
			-544.473	0.00177305
			-544.344	0.0070922
			-544.214	0.00177305
			-544.085	0.0035461
			-543.956	0.0035461
			-543.826	0.00531915
			-543.697	0.0035461
			-543.567	6.45032e-18
			-543.438	4.377e-18
			-543.309	7.14142e-18
			-543.179	0.0070922
			-543.05	0.00531915
			-542.921	-1.01362e-17
			-542.791	0.00177305
			-542.662	0.0035461
			-542.532	0.00177305
			-542.403	0.0035461
			-542.274	0.00177305
			-542.144	0.00177305
			-542.015	0.0035461
			-541.885	0.00177305
			-541.756	0.00177305
			-541.627	0.0035461
			-541.497	0.0070922
			-541.368	-2.76442e-18
			-541.238	-2.64924e-18
			-541.109	0.0035461
			-540.98	9.21474e-18
			-540.85	0.00177305
			-540.721	0.0035461
			-540.591	0.00177305
			-540.462	1.12881e-17
			-540.333	0
			-540.203	0.0035461
			-540.074	0.00177305
			-539.945	0.00177305
			-539.815	-3.22516e-18
			-539.686	0.00177305
			-539.556	0.0035461
			-539.427	1.33614e-17
			-539.298	0.0035461
			-539.168	0.00177305
			-539.039	0.00177305
			-538.909	0.00177305
			-538.78	0.0035461
			-538.651	9.67548e-18
			-538.521	0.00177305
			-538.392	0.0035461
			-538.262	0.00177305
			-538.133	0.00177305
			-538.004	0.00177305
			-537.874	0.00177305
			-537.745	0.00177305
			-537.616	0.00177305
			-537.486	0.00177305
			-537.357	0.00177305
			-537.227	0.0035461
			-537.098	0.00177305
			-536.969	0.00177305
			-536.839	0.00177305
			-536.71	0.00531915
			-536.58	0.00177305
			-536.451	0.0035461
			-536.322	0.00531915
			-536.192	6.5655e-18
			-536.063	0.00177305
			-535.933	0
			-535.804	0.00177305
			-535.675	-2.30368e-18
			-535.545	0.00177305
			-535.416	0.0035461
			-535.287	5.29847e-18
			-535.157	0.00177305
			-535.028	-4.03145e-18
			-534.898	0.00177305
			-534.769	0.00177305
			-534.64	2.76442e-18
			-534.51	0.0035461
			-534.381	1.84295e-18
			-534.251	0.00177305
			-534.122	-4.60737e-18
			-533.993	0.0035461
			-533.863	2.30368e-18
			-533.734	6.45032e-18
			-533.604	0.0035461
			-533.475	0.00177305
			-533.346	0.00177305
			-533.216	5.52884e-18
			-533.087	7.37179e-18
			-532.957	0.00177305
			-532.828	0.00177305
			-532.699	0.00177305
			-532.569	0.00531915
			-532.44	0.00177305
			-532.311	0.00177305
			-532.181	1.19792e-17
			-532.052	0.0035461
			-531.922	0.00177305
			-531.793	0.00177305
			-531.664	0.00177305
			-531.534	0.0035461
			-531.405	0.0035461
			-531.275	0.0035461
			-531.146	0.00177305
			-531.017	0.00531915
			-530.887	0.00177305
			-530.758	0.00177305
			-530.628	0.0035461
			-530.499	0.0035461
			-530.37	0.00531915
			-530.24	5.06811e-18
			-530.111	0.00531915
			-529.982	0.0035461
			-529.852	0.0035461
			-529.723	0.00177305
			-529.593	0.00531915
			-529.464	0.00531915
			-529.335	0.0035461
			-529.205	0.00177305
			-529.076	0.00531915
			-528.946	0.00531915
			-528.817	0.00531915
			-528.688	0.0035461
			-528.558	0.0035461
			-528.429	0.00531915
			-528.299	0.0035461
			-528.17	0.0035461
			-528.041	0.00886525
			-527.911	0.0035461
			-527.782	0.0106383
			-527.652	0.0035461
			-527.523	0.00531915
			-527.394	0.00531915
			-527.264	0.0035461
			-527.135	0.00886525
			-527.006	0.0106383
			-526.876	0.0035461
			-526.747	0.00531915
			-526.617	0.0035461
			-526.488	0.0070922
			-526.359	0.00531915
			-526.229	0.00531915
			-526.1	0.00531915
			-525.97	0.00531915
			-525.841	0.00531915
			-525.712	0.00531915
			-525.582	0.00531915
			-525.453	0.0106383
			-525.323	0.0035461
			-525.194	0.0070922
			-525.065	0.0106383
			-524.935	0.00531915
			-524.806	0.0070922
			-524.677	0.0106383
			-524.547	0.0070922
			-524.418	0.0106383
			-524.288	0.0106383
			-524.159	0.00531915
			-524.03	0.00886525
			-523.9	0.0070922
			-523.771	0.0070922
			-523.641	0.00886525
			-523.512	0.0070922
			-523.383	0.0124113
			-523.253	0.00886525
			-523.124	0.0070922
			-522.994	0.0124113
			-522.865	0.0141844
			-522.736	0.0106383
			-522.606	0.00886525
			-522.477	0.00886525
			-522.348	0.00886525
			-522.218	0.00531915
			-522.089	0.00531915
			-521.959	0.00531915
			-521.83	0.0070922
			-521.701	0.00886525
			-521.571	0.00531915
			-521.442	0.00531915
			-521.312	0.00886525
			-521.183	0.00886525
			-521.054	0.00531915
			-520.924	0.0035461
			-520.795	0.0070922
			-520.665	0.0159574
			-520.536	0.00531915
			-520.407	0.0035461
			-520.277	0.00886525
			-520.148	0.00531915
			-520.018	0.0106383
			-519.889	0.0070922
			-519.76	0.0035461
			-519.63	0.00886525
			-519.501	-7.37179e-18
			-519.372	0.0035461
			-519.242	0.0070922
			-519.113	0.0035461
			-518.983	0.00531915
			-518.854	0.00531915
			-518.725	0.0106383
			-518.595	0.00886525
			-518.466	0.0070922
			-518.336	0.00531915
			-518.207	0.0106383
			-518.078	0.00531915
			-517.948	0.0106383
			-517.819	0.00886525
			-517.689	0.0106383
			-517.56	0.00531915
			-517.431	0.00886525
			-517.301	0.00177305
			-517.172	0.00531915
			-517.043	0.0106383
			-516.913	0.00531915
			-516.784	0.00886525
			-516.654	0.0106383
			-516.525	0.0070922
			-516.396	0.0106383
			-516.266	0.00886525
			-516.137	0.0106383
			-516.007	0.0070922
			-515.878	0.0141844
			-515.749	0.0070922
			-515.619	0.00886525
			-515.49	0.00886525
			-515.36	0.00531915
			-515.231	0.00886525
			-515.102	0.0070922
			-514.972	0.00886525
			-514.843	0.0106383
			-514.713	0.00886525
			-514.584	0.0106383
			-514.455	0.00531915
			-514.325	0.0070922
			-514.196	0.00531915
			-514.067	0.0124113
			-513.937	0.0106383
			-513.808	0.0106383
			-513.678	0.0159574
			-513.549	0.00531915
			-513.42	0.0141844
			-513.29	0.0141844
			-513.161	0.00886525
			-513.031	0.0070922
			-512.902	0.0141844
			-512.773	0.00531915
			-512.643	0.0106383
			-512.514	0.0124113
			-512.384	0.0141844
			-512.255	0.0124113
			-512.126	0.0124113
			-511.996	0.0124113
			-511.867	0.0124113
			-511.738	0.0159574
			-511.608	0.0124113
			-511.479	0.0070922
			-511.349	0.0141844
			-511.22	0.00886525
			-511.091	0.0159574
			-510.961	0.0070922
			-510.832	0.0124113
			-510.702	0.0070922
			-510.573	0.0159574
			-510.444	0.0159574
			-510.314	0.0141844
			-510.185	0.0177305
			-510.055	0.0177305
			-509.926	0.0124113
			-509.797	0.0177305
			-509.667	0.0141844
			-509.538	0.0177305
			-509.409	0.0177305
			-509.279	0.0212766
			-509.15	0.0248227
			-509.02	0.0212766
			-508.891	0.0212766
			-508.762	0.0230496
			-508.632	0.0212766
			-508.503	0.0248227
			-508.373	0.0212766
			-508.244	0.0212766
			-508.115	0.0195035
			-507.985	0.0248227
			-507.856	0.0212766
			-507.726	0.0248227
			-507.597	0.0248227
			-507.468	0.0230496
			-507.338	0.0230496
			-507.209	0.0248227
			-507.079	0.0248227
			-506.95	0.0230496
			-506.821	0.0248227
			-506.691	0.0212766
			-506.562	0.0177305
			-506.433	0.0212766
			-506.303	0.0195035
			-506.174	0.0106383
			-506.044	0.0212766
			-505.915	0.0212766
			-505.786	0.0141844
			-505.656	0.0177305
			-505.527	0.0177305
			-505.397	0.0141844
			-505.268	0.0195035
			-505.139	0.0177305
			-505.009	0.0141844
			-504.88	0.0248227
			-504.75	0.0212766
			-504.621	0.0230496
			-504.492	0.0195035
			-504.362	0.0230496
			-504.233	0.0159574
			-504.104	0.0248227
			-503.974	0.0177305
			-503.845	0.0283688
			-503.715	0.0212766
			-503.586	0.0283688
			-503.457	0.0248227
			-503.327	0.0230496
			-503.198	0.0248227
			-503.068	0.0248227
			-502.939	0.0248227
			-502.81	0.037234
			-502.68	0.0248227
			-502.551	0.0301418
			-502.421	0.035461
			-502.292	0.0319149
			-502.163	0.0319149
			-502.033	0.037234
			-501.904	0.0283688
			-501.774	0.035461
			-501.645	0.037234
			-501.516	0.0407801
			-501.386	0.0336879
			-501.257	0.0443262
			-501.128	0.0336879
			-500.998	0.037234
			-500.869	0.037234
			-500.739	0.0425532
			-500.61	0.0390071
			-500.481	0.0425532
			-500.351	0.0407801
			-500.222	0.0425532
			-500.092	0.0407801
			-499.963	0.0478723
			-499.834	0.0425532
			-499.704	0.0478723
			-499.575	0.0460993
			-499.445	0.0425532
			-499.316	0.0478723
			-499.187	0.0390071
			-499.057	0.0460993
			-498.928	0.0496454
			-498.799	0.0478723
			-498.669	0.0478723
			-498.54	0.0478723
			-498.41	0.0514184
			-498.281	0.0531915
			-498.152	0.0549645
			-498.022	0.0531915
			-497.893	0.0514184
			-497.763	0.0620567
			-497.634	0.0567376
			-497.505	0.0638298
			-497.375	0.0691489
			-497.246	0.0549645
			-497.116	0.0638298
			-496.987	0.0585106
			-496.858	0.0638298
			-496.728	0.0620567
			-496.599	0.0673759
			-496.47	0.0638298
			-496.34	0.0602837
			-496.211	0.0656028
			-496.081	0.0638298
			-495.952	0.0620567
			-495.823	0.072695
			-495.693	0.0691489
			-495.564	0.0797872
			-495.434	0.0656028
			-495.305	0.0780142
			-495.176	0.0656028
			-495.046	0.0780142
			-494.917	0.0744681
			-494.787	0.072695
			-494.658	0.072695
			-494.529	0.0744681
			-494.399	0.0780142
			-494.27	0.0780142
			-494.14	0.0762411
			-494.011	0.0744681
			-493.882	0.0797872
			-493.752	0.0851064
			-493.623	0.0762411
			-493.494	0.0762411
			-493.364	0.072695
			-493.235	0.0780142
			-493.105	0.0691489
			-492.976	0.0780142
			-492.847	0.0744681
			-492.717	0.0691489
			-492.588	0.0780142
			-492.458	0.0691489
			-492.329	0.0762411
			-492.2	0.0673759
			-492.07	0.072695
			-491.941	0.0638298
			-491.811	0.070922
			-491.682	0.0673759
			-491.553	0.0638298
			-491.423	0.0656028
			-491.294	0.0691489
			-491.165	0.0567376
			-491.035	0.0762411
			-490.906	0.0496454
			-490.776	0.0656028
			-490.647	0.0567376
			-490.518	0.0691489
			-490.388	0.0514184
			-490.259	0.0673759
			-490.129	0.0567376
			-490	0.0549645
			-489.871	0.0549645
			-489.741	0.0602837
			-489.612	0.0478723
			-489.482	0.0620567
			-489.353	0.0514184
			-489.224	0.0567376
			-489.094	0.0602837
			-488.965	0.0531915
			-488.835	0.0496454
			-488.706	0.0549645
			-488.577	0.0478723
			-488.447	0.0514184
			-488.318	0.0496454
			-488.189	0.0425532
			-488.059	0.0478723
			-487.93	0.0549645
			-487.8	0.0443262
			-487.671	0.0567376
			-487.542	0.0443262
			-487.412	0.0425532
			-487.283	0.0425532
			-487.153	0.0460993
			-487.024	0.0460993
			-486.895	0.0425532
			-486.765	0.0425532
			-486.636	0.037234
			-486.506	0.0443262
			-486.377	0.037234
			-486.248	0.0407801
			-486.118	0.0425532
			-485.989	0.0407801
			-485.86	0.0390071
			-485.73	0.0336879
			-485.601	0.0390071
			-485.471	0.037234
			-485.342	0.035461
			-485.213	0.0336879
			-485.083	0.0301418
			-484.954	0.0319149
			-484.824	0.0283688
			-484.695	0.0283688
			-484.566	0.035461
			-484.436	0.0319149
			-484.307	0.0336879
			-484.177	0.0265957
			-484.048	0.0336879
			-483.919	0.0301418
			-483.789	0.0336879
			-483.66	0.0248227
			-483.53	0.037234
			-483.401	0.0283688
			-483.272	0.0265957
			-483.142	0.0265957
			-483.013	0.0301418
			-482.884	0.0265957
			-482.754	0.0336879
			-482.625	0.0283688
			-482.495	0.0265957
			-482.366	0.0248227
			-482.237	0.0301418
			-482.107	0.0248227
			-481.978	0.0265957
			-481.848	0.0319149
			-481.719	0.0248227
			-481.59	0.0265957
			-481.46	0.0283688
			-481.331	0.0283688
			-481.201	0.0301418
			-481.072	0.0301418
			-480.943	0.0248227
			-480.813	0.0319149
			-480.684	0.0301418
			-480.555	0.0248227
			-480.425	0.0283688
			-480.296	0.0212766
			-480.166	0.0212766
			-480.037	0.0230496
			-479.908	0.0177305
			-479.778	0.0265957
			-479.649	0.0248227
			-479.519	0.0248227
			-479.39	0.0195035
			-479.261	0.0248227
			-479.131	0.0212766
			-479.002	0.0195035
			-478.872	0.0212766
			-478.743	0.0177305
			-478.614	0.0212766
			-478.484	0.0248227
			-478.355	0.0141844
			-478.226	0.0195035
			-478.096	0.0159574
			-477.967	0.0177305
			-477.837	0.0177305
			-477.708	0.0124113
			-477.579	0.0141844
			-477.449	0.0124113
			-477.32	0.0124113
			-477.19	0.0106383
			-477.061	0.00886525
			-476.932	0.0141844
			-476.802	0.0106383
			-476.673	0.00886525
			-476.543	0.00886525
			-476.414	0.0070922
			-476.285	0.0070922
			-476.155	0.0106383
			-476.026	0.0124113
			-475.896	0.0124113
			-475.767	0.0141844
			-475.638	0.0106383
			-475.508	0.0106383
			-475.379	0.00886525
			-475.25	0.00177305
			-475.12	0.0070922
			-474.991	0.00531915
			-474.861	0.00531915
			-474.732	0.0070922
			-474.603	0.00531915
			-474.473	0.00531915
			-474.344	0.00531915
			-474.214	0.00177305
			-474.085	0.0035461
			-473.956	0.00531915
			-473.826	0.0035461
			-473.697	0.00531915
			-473.567	0.0070922
			-473.438	0.0035461
			-473.309	0.0070922
			-473.179	0.00177305
			-473.05	0.00177305
			-472.921	0.00886525
			-472.791	0.00177305
			-472.662	0.0035461
			-472.532	0.00177305
			-472.403	0.00531915
			-472.274	0.00531915
			-472.144	0.0070922
			-472.015	0.0035461
			-471.885	0.00886525
			-471.756	0.0070922
			-471.627	0.00177305
			-471.497	0.00531915
			-471.368	0.0106383
			-471.238	0.0035461
			-471.109	0.0035461
			-470.98	0.00886525
			-470.85	0.00886525
			-470.721	0.00886525
			-470.591	0.00531915
			-470.462	0.0070922
			-470.333	0.00531915
			-470.203	0.0070922
			-470.074	0.00531915
			-469.945	0.00886525
			-469.815	0.00886525
			-469.686	0.0106383
			-469.556	0.00177305
			-469.427	0.0070922
			-469.298	0.0070922
			-469.168	0.00886525
			-469.039	0.00177305
			-468.909	0.0035461
			-468.78	0.0106383
			-468.651	0.0106383
			-468.521	0.00531915
			-468.392	0.0035461
			-468.262	0.0106383
			-468.133	0.0070922
			-468.004	0.0070922
			-467.874	0.0035461
			-467.745	0.0106383
			-467.616	0.00886525
			-467.486	0.0106383
			-467.357	0.0035461
			-467.227	0.0106383
			-467.098	0.0124113
			-466.969	0.0070922
			-466.839	0.0035461
			-466.71	0.00886525
			-466.58	0.00886525
			-466.451	0.0124113
			-466.322	0.0106383
			-466.192	0.0106383
			-466.063	0.0106383
			-465.933	0.00886525
			-465.804	0.00531915
			-465.675	0.00886525
			-465.545	0.00886525
			-465.416	0.0106383
			-465.287	0.0070922
			-465.157	0.0106383
			-465.028	0.0124113
			-464.898	0.0070922
			-464.769	0.0141844
			-464.64	0.0124113
			-464.51	0.0177305
			-464.381	0.0141844
			-464.251	0.0124113
			-464.122	0.0106383
			-463.993	0.0124113
			-463.863	0.0141844
			-463.734	0.0177305
			-463.604	0.0124113
			-463.475	0.0195035
			-463.346	0.0106383
			-463.216	0.0212766
			-463.087	0.0141844
			-462.957	0.0195035
			-462.828	0.0212766
			-462.699	0.0177305
			-462.569	0.0248227
			-462.44	0.0230496
			-462.311	0.0230496
			-462.181	0.0265957
			-462.052	0.0248227
			-461.922	0.0248227
			-461.793	0.0177305
			-461.664	0.0212766
			-461.534	0.0212766
			-461.405	0.00886525
			-461.275	0.0212766
			-461.146	0.0141844
			-461.017	0.0195035
			-460.887	0.0177305
			-460.758	0.0124113
			-460.628	0.0159574
			-460.499	0.0159574
			-460.37	0.0124113
			-460.24	0.0141844
			-460.111	0.0159574
			-459.982	0.0124113
			-459.852	0.0124113
			-459.723	0.00886525
			-459.593	0.0124113
			-459.464	0.0141844
			-459.335	0.0070922
			-459.205	0.0070922
			-459.076	0.0195035
			-458.946	0.0124113
			-458.817	0.0106383
			-458.688	0.0159574
			-458.558	0.0106383
			-458.429	0.0177305
			-458.299	0.0195035
			-458.17	0.0159574
			-458.041	0.0195035
			-457.911	0.0212766
			-457.782	0.0141844
			-457.652	0.0177305
			-457.523	0.0141844
			-457.394	0.0177305
			-457.264	0.0195035
			-457.135	0.0195035
			-457.006	0.0177305
			-456.876	0.0177305
			-456.747	0.0159574
			-456.617	0.0195035
			-456.488	0.0141844
			-456.359	0.0177305
			-456.229	0.0141844
			-456.1	0.0195035
			-455.97	0.0159574
			-455.841	0.0195035
			-455.712	0.0141844
			-455.582	0.0141844
			-455.453	0.0212766
			-455.323	0.0177305
			-455.194	0.0159574
			-455.065	0.0195035
			-454.935	0.0195035
			-454.806	0.0141844
			-454.677	0.0159574
			-454.547	0.0159574
			-454.418	0.0212766
			-454.288	0.0195035
			-454.159	0.0195035
			-454.03	0.0177305
			-453.9	0.0230496
			-453.771	0.0141844
			-453.641	0.0159574
			-453.512	0.0212766
			-453.383	0.0248227
			-453.253	0.0159574
			-453.124	0.0195035
			-452.994	0.0177305
			-452.865	0.0283688
			-452.736	0.0159574
			-452.606	0.0212766
			-452.477	0.0212766
			-452.348	0.0248227
			-452.218	0.0177305
			-452.089	0.0212766
			-451.959	0.0248227
			-451.83	0.0195035
			-451.701	0.0248227
			-451.571	0.0248227
			-451.442	0.0248227
			-451.312	0.0248227
			-451.183	0.0177305
			-451.054	0.0159574
			-450.924	0.0265957
			-450.795	0.0141844
			-450.665	0.0230496
			-450.536	0.0212766
			-450.407	0.0248227
			-450.277	0.0195035
			-450.148	0.0283688
			-450.018	0.0159574
			-449.889	0.0265957
			-449.76	0.0212766
			-449.63	0.0248227
			-449.501	0.0230496
			-449.372	0.0265957
			-449.242	0.0248227
			-449.113	0.0230496
			-448.983	0.0265957
			-448.854	0.0265957
			-448.725	0.0336879
			-448.595	0.0141844
			-448.466	0.0283688
			-448.336	0.0177305
			-448.207	0.0283688
			-448.078	0.0177305
			-447.948	0.0265957
			-447.819	0.0177305
			-447.689	0.0265957
			-447.56	0.0177305
			-447.431	0.0212766
			-447.301	0.0159574
			-447.172	0.0141844
			-447.043	0.0141844
			-446.913	0.0177305
			-446.784	0.0124113
			-446.654	0.0230496
			-446.525	0.0177305
			-446.396	0.0141844
			-446.266	0.0177305
			-446.137	0.0248227
			-446.007	0.0159574
			-445.878	0.0265957
			-445.749	0.0195035
			-445.619	0.0230496
			-445.49	0.0177305
			-445.36	0.0248227
			-445.231	0.0177305
			-445.102	0.0283688
			-444.972	0.0212766
			-444.843	0.0265957
			-444.713	0.0177305
			-444.584	0.0212766
			-444.455	0.0141844
			-444.325	0.0301418
			-444.196	0.0212766
			-444.067	0.0283688
			-443.937	0.0265957
			-443.808	0.0230496
			-443.678	0.0265957
			-443.549	0.0159574
			-443.42	0.0230496
			-443.29	0.0230496
			-443.161	0.0230496
			-443.031	0.0212766
			-442.902	0.0265957
			-442.773	0.0212766
			-442.643	0.0195035
			-442.514	0.0195035
			-442.384	0.0195035
			-442.255	0.0177305
			-442.126	0.0195035
			-441.996	0.0212766
			-441.867	0.0141844
			-441.738	0.0212766
			-441.608	0.0141844
			-441.479	0.0212766
			-441.349	0.0106383
			-441.22	0.0177305
			-441.091	0.0159574
			-440.961	0.0106383
			-440.832	0.0106383
			-440.702	0.0124113
			-440.573	0.0124113
			-440.444	0.0159574
			-440.314	0.0106383
			-440.185	0.0124113
			-440.055	0.0106383
			-439.926	0.00886525
			-439.797	0.0124113
			-439.667	0.0106383
			-439.538	0.0124113
			-439.409	0.00886525
			-439.279	0.0141844
			-439.15	0.0124113
			-439.02	0.0124113
			-438.891	0.00886525
			-438.762	0.00886525
			-438.632	0.0106383
			-438.503	0.0070922
			-438.373	0.0070922
			-438.244	0.00886525
			-438.115	0.00886525
			-437.985	0.0070922
			-437.856	0.0106383
			-437.726	0.0070922
			-437.597	0.0106383
			-437.468	0.00531915
			-437.338	0.0070922
			-437.209	0.0035461
			-437.079	0.0106383
			-436.95	0.0070922
			-436.821	0.0106383
			-436.691	0.00886525
			-436.562	0.0070922
			-436.433	0.0070922
			-436.303	0.0106383
			-436.174	0.0070922
			-436.044	0.0070922
			-435.915	0.0070922
			-435.786	0.00886525
			-435.656	0.00531915
			-435.527	0.00531915
			-435.397	0.0070922
			-435.268	0.0035461
			-435.139	0.0070922
			-435.009	0.0070922
			-434.88	0.00531915
			-434.75	0.00531915
			-434.621	0.0070922
			-434.492	0.0070922
			-434.362	0.00531915
			-434.233	0.0070922
			-434.104	0.0070922
			-433.974	0.00177305
			-433.845	0.0070922
			-433.715	0.00531915
			-433.586	0.00531915
			-433.457	0.0035461
			-433.327	0.0035461
			-433.198	0.0035461
			-433.068	0.00531915
			-432.939	0.0035461
			-432.81	0.0035461
			-432.68	0.0035461
			-432.551	0.0035461
			-432.421	0.00177305
			-432.292	0.0035461
			-432.163	0.00531915
			-432.033	0.00177305
			-431.904	0.00177305
			-431.774	0.00177305
			-431.645	-1.72776e-17
			-431.516	0.00886525
			-431.386	0.00177305
			-431.257	0.0035461
			-431.128	0.00177305
			-430.998	0.0035461
			-430.869	0.00531915
			-430.739	0.00177305
			-430.61	0.00531915
			-430.481	0.00177305
			-430.351	0.00531915
			-430.222	0.00177305
			-430.092	0.0035461
			-429.963	0.00531915
			-429.834	0.0035461
			-429.704	0.00177305
			-429.575	0.0035461
			-429.445	0.00177305
			-429.316	0.0035461
			-429.187	0.00177305
			-429.057	0.0035461
			-428.928	0.0035461
			-428.799	-1.05969e-17
			-428.669	0.00177305
			-428.54	0.00177305
			-428.41	0.00531915
			-428.281	0.00531915
			-428.152	0.00531915
			-428.022	0.0070922
			-427.893	0.00177305
			-427.763	0.00531915
			-427.634	0.0035461
			-427.505	0.0070922
			-427.375	0.00531915
			-427.246	0.00531915
			-427.116	0.0035461
			-426.987	0.0070922
			-426.858	0.00886525
			-426.728	0.0070922
			-426.599	0.00886525
			-426.47	0.0035461
			-426.34	0.0070922
			-426.211	0.00531915
			-426.081	0.0035461
			-425.952	0.00886525
			-425.823	0.00531915
			-425.693	0.00531915
			-425.564	0.00531915
			-425.434	0.00886525
			-425.305	0.00886525
			-425.176	0.0070922
			-425.046	0.0106383
			-424.917	0.0035461
			-424.787	0.0035461
			-424.658	0.0035461
			-424.529	0.00177305
			-424.399	0.00531915
			-424.27	0.0070922
			-424.14	0.0035461
			-424.011	0.0070922
			-423.882	0.0035461
			-423.752	0.00177305
			-423.623	0.00531915
			-423.494	0.0035461
			-423.364	0.00531915
			-423.235	0.0070922
			-423.105	0.00177305
			-422.976	0.0070922
			-422.847	0.0070922
			-422.717	0.0070922
			-422.588	0.0070922
			-422.458	0.00531915
			-422.329	0.0035461
			-422.2	0.0035461
			-422.07	0.0035461
			-421.941	0.00177305
			-421.811	0.0070922
			-421.682	0.00177305
			-421.553	0.00531915
			-421.423	0.00531915
			-421.294	0.00177305
			-421.165	0.00177305
			-421.035	0.00531915
			-420.906	0.0035461
			-420.776	0.00531915
			-420.647	0.00177305
			-420.518	0.00177305
			-420.388	0.00177305
			-420.259	0.00531915
			-420.129	0.0035461
			-420	0.0035461
			-419.871	0.00531915
			-419.741	0.00531915
			-419.612	0.0035461
			-419.482	0.0035461
			-419.353	0.0035461
			-419.224	6.45032e-18
			-419.094	0.00531915
			-418.965	0.00531915
			-418.835	0.00177305
			-418.706	0.00531915
			-418.577	0.0035461
			-418.447	0.0035461
			-418.318	0.00531915
			-418.189	0.0035461
			-418.059	0.00177305
			-417.93	0.00177305
			-417.8	0.00531915
			-417.671	-7.37179e-18
			-417.542	0.0035461
			-417.412	0.00177305
			-417.283	0.0035461
			-417.153	0.00177305
			-417.024	0.00886525
			-416.895	0.0035461
			-416.765	0.00177305
			-416.636	0.00177305
			-416.506	0.0035461
			-416.377	0.0035461
			-416.248	0.00531915
			-416.118	0.0035461
			-415.989	0.0035461
			-415.86	9.21474e-18
			-415.73	0.00886525
			-415.601	0.00177305
			-415.471	0.0070922
			-415.342	1.01362e-17
			-415.213	0.00177305
			-415.083	0.00177305
			-414.954	0.00886525
			-414.824	0.0035461
			-414.695	0.0070922
			-414.566	0.0070922
			-414.436	0.0035461
			-414.307	5.52884e-18
			-414.177	0.0035461
			-414.048	0.0035461
			-413.919	0.00531915
			-413.789	0.0070922
			-413.66	0.0035461
			-413.53	0.0035461
			-413.401	0.00177305
			-413.272	0.0035461
			-413.142	0.00177305
			-413.013	0.00886525
			-412.884	0.0035461
			-412.754	0.00177305
			-412.625	0.0035461
			-412.495	0.00531915
			-412.366	0.0035461
			-412.237	0.0070922
			-412.107	0.0035461
			-411.978	0.00177305
			-411.848	0.0035461
			-411.719	0.0035461
			-411.59	0.00531915
			-411.46	0.0035461
			-411.331	0.00531915
			-411.201	0.0035461
			-411.072	0.00177305
			-410.943	0.0035461
			-410.813	0.00177305
			-410.684	2.76442e-18
			-410.555	0.0035461
			-410.425	0.0035461
			-410.296	0.00886525
			-410.166	0.00177305
			-410.037	0.00531915
			-409.908	0.0035461
			-409.778	0.00886525
			-409.649	0.0035461
			-409.519	0.0035461
			-409.39	0.00886525
			-409.261	0.00177305
			-409.131	0.00531915
			-409.002	0.00177305
			-408.872	0.0070922
			-408.743	0.00531915
			-408.614	0.00531915
			-408.484	0.00531915
			-408.355	0.0035461
			-408.226	0.00531915
			-408.096	0.00177305
			-407.967	0.0070922
			-407.837	0.0035461
			-407.708	0.00531915
			-407.579	0.0035461
			-407.449	0.00886525
			-407.32	0.00531915
			-407.19	0.00531915
			-407.061	0.0070922
			-406.932	0.00531915
			-406.802	0.00177305
			-406.673	0.00531915
			-406.543	0.00531915
			-406.414	0.0035461
			-406.285	0.00531915
			-406.155	0.00177305
			-406.026	0.00177305
			-405.896	0.0035461
			-405.767	0.00531915
			-405.638	0.0035461
			-405.508	0.0070922
			-405.379	0.0070922
			-405.25	0.00886525
			-405.12	2.76442e-18
			-404.991	0.0106383
			-404.861	0.00177305
			-404.732	0.00886525
			-404.603	0.00886525
			-404.473	0.0035461
			-404.344	0.0070922
			-404.214	0.0035461
			-404.085	0.0035461
			-403.956	0.0035461
			-403.826	0.00531915
			-403.697	0.0070922
			-403.567	0.0124113
			-403.438	0.00531915
			-403.309	0.0124113
			-403.179	0.00531915
			-403.05	0.0124113
			-402.921	0.00531915
			-402.791	0.0106383
			-402.662	0.0106383
			-402.532	0.00886525
			-402.403	0.0106383
			-402.274	0.00886525
			-402.144	0.0106383
			-402.015	0.00886525
			-401.885	0.00886525
			-401.756	0.0106383
			-401.627	0.00886525
			-401.497	0.0124113
			-401.368	0.00531915
			-401.238	0.0070922
			-401.109	0.0159574
			-400.98	0.00886525
			-400.85	0.0141844
			-400.721	0.00531915
			-400.591	0.0141844
			-400.462	0.00886525
			-400.333	0.0141844
			-400.203	0.0141844
			-400.074	0.0124113
			-399.945	0.0124113
			-399.815	0.0141844
			-399.686	0.0177305
			-399.556	0.0106383
			-399.427	0.0177305
			-399.298	0.0106383
			-399.168	0.0159574
			-399.039	0.00886525
			-398.909	0.0195035
			-398.78	0.0124113
			-398.651	0.0141844
			-398.521	0.0124113
			-398.392	0.00531915
			-398.262	0.0159574
			-398.133	0.0141844
			-398.004	0.00886525
			-397.874	0.0141844
			-397.745	0.0141844
			-397.616	0.00886525
			-397.486	0.0177305
			-397.357	0.00886525
			-397.227	0.0159574
			-397.098	0.0141844
			-396.969	0.0141844
			-396.839	0.0124113
			-396.71	0.0141844
			-396.58	0.0141844
			-396.451	0.0159574
			-396.322	0.0141844
			-396.192	0.0159574
			-396.063	0.0159574
			-395.933	0.0141844
			-395.804	0.0159574
			-395.675	0.0159574
			-395.545	0.0141844
			-395.416	0.0159574
			-395.287	0.0177305
			-395.157	0.0159574
			-395.028	0.0159574
			-394.898	0.0159574
			-394.769	0.0124113
			-394.64	0.0177305
			-394.51	0.0159574
			-394.381	0.0141844
			-394.251	0.0195035
			-394.122	0.0124113
			-393.993	0.0141844
			-393.863	0.0141844
			-393.734	0.0106383
			-393.604	0.0141844
			-393.475	0.0141844
			-393.346	0.0124113
			-393.216	0.0124113
			-393.087	0.0106383
			-392.957	0.00886525
			-392.828	0.0141844
			-392.699	0.00886525
			-392.569	0.0106383
			-392.44	0.0124113
			-392.311	0.0070922
			-392.181	0.0106383
			-392.052	0.0070922
			-391.922	0.0070922
			-391.793	0.00886525
			-391.664	0.0106383
			-391.534	0.0070922
			-391.405	0.0070922
			-391.275	0.00531915
			-391.146	0.0070922
			-391.017	0.0070922
			-390.887	0.00886525
			-390.758	0.0106383
			-390.628	0.0070922
			-390.499	0.00886525
			-390.37	0.00531915
			-390.24	0.0035461
			-390.111	0.0070922
			-389.982	0.0070922
			-389.852	0.00531915
			-389.723	0.0070922
			-389.593	0.0035461
			-389.464	0.0035461
			-389.335	0.0070922
			-389.205	0.00177305
			-389.076	0.0035461
			-388.946	0.0070922
			-388.817	0.0070922
			-388.688	0.0035461
			-388.558	0.00177305
			-388.429	0.00886525
			-388.299	0.00531915
			-388.17	0.0035461
			-388.041	0.0070922
			-387.911	-5.52884e-18
			-387.782	0.00886525
			-387.652	-2.76442e-18
			-387.523	1.84295e-18
			-387.394	0.0035461
			-387.264	0.00177305
			-387.135	-9.21474e-19
			-387.006	0.00177305
			-386.876	0.0070922
			-386.747	0.00177305
			-386.617	0.0035461
			-386.488	0.0070922
			-386.359	0.00177305
			-386.229	0.0035461
			-386.1	0.0035461
			-385.97	0.00177305
			-385.841	0.00177305
			-385.712	0.00177305
			-385.582	0.0035461
			-385.453	0.00177305
			-385.323	0.00177305
			-385.194	0.00531915
			-385.065	0.0035461
			-384.935	0.00177305
			-384.806	0.0035461
			-384.677	0.00177305
			-384.547	0.0035461
			-384.418	0.0035461
			-384.288	0.0035461
			-384.159	0.0035461
			-384.03	0.00531915
			-383.9	0.00177305
			-383.771	0.0035461
			-383.641	0.0035461
			-383.512	0.00177305
			-383.383	0.0070922
			-383.253	0.00177305
			-383.124	0.0035461
			-382.994	0.0035461
			-382.865	0.00531915
			-382.736	0.0035461
			-382.606	0.0035461
			-382.477	0.0035461
			-382.348	0.00177305
			-382.218	0.0035461
			-382.089	0.0070922
			-381.959	0.0035461
			-381.83	0.00531915
			-381.701	0.0035461
			-381.571	0.0035461
			-381.442	0.0035461
			-381.312	0.00531915
			-381.183	0.00531915
			-381.054	0.0035461
			-380.924	0.00177305
			-380.795	0.00531915
			-380.665	0.0070922
			-380.536	0.0035461
			-380.407	0.0035461
			-380.277	0.00886525
			-380.148	0.00531915
			-380.018	0.0035461
			-379.889	0.00531915
			-379.76	0.00177305
			-379.63	0.0106383
			-379.501	0.00531915
			-379.372	0.0035461
			-379.242	0.00177305
			-379.113	0.0070922
			-378.983	0.0035461
			-378.854	0.00531915
			-378.725	0.00886525
			-378.595	0.0035461
			-378.466	0.00531915
			-378.336	0.0035461
			-378.207	0.00886525
			-378.078	0.00886525
			-377.948	0.0106383
			-377.819	0.0035461
			-377.689	0.0070922
			-377.56	0.00531915
			-377.431	0.00886525
			-377.301	0.00177305
			-377.172	0.0035461
			-377.043	0.00886525
			-376.913	0.00531915
			-376.784	0.0070922
			-376.654	0.0106383
			-376.525	0.00531915
			-376.396	0.00531915
			-376.266	0.0070922
			-376.137	0.00531915
			-376.007	0.00531915
			-375.878	0.0035461
			-375.749	0.00531915
			-375.619	0.0035461
			-375.49	0.0070922
			-375.36	0.00531915
			-375.231	0.0035461
			-375.102	0.0035461
			-374.972	0.00531915
			-374.843	0.00886525
			-374.713	0.0035461
			-374.584	0.00886525
			-374.455	0.00177305
			-374.325	0.0035461
			-374.196	0.00531915
			-374.067	0.0070922
			-373.937	0.00531915
			-373.808	0.0070922
			-373.678	0.0035461
			-373.549	0.00531915
			-373.42	0.0035461
			-373.29	0.0035461
			-373.161	0.0035461
			-373.031	0.0070922
			-372.902	0.00531915
			-372.773	0.00177305
			-372.643	0.00531915
			-372.514	0.0035461
			-372.384	0.00531915
			-372.255	4.60737e-18
			-372.126	0.00531915
			-371.996	0.00177305
			-371.867	0.00531915
			-371.738	0.00531915
			-371.608	0.00531915
			-371.479	0.0070922
			-371.349	0.0035461
			-371.22	0.0035461
			-371.091	0.00531915
			-370.961	1.38221e-18
			-370.832	0.0035461
			-370.702	0.00177305
			-370.573	0.0035461
			-370.444	0.00531915
			-370.314	0.0035461
			-370.185	0.0035461
			-370.055	0.0035461
			-369.926	0.00177305
			-369.797	0.00531915
			-369.667	0.0070922
			-369.538	0.0035461
			-369.409	0.0035461
			-369.279	-9.21474e-19
			-369.15	0.00177305
			-369.02	0.00531915
			-368.891	0.00531915
			-368.762	0.0035461
			-368.632	0.0035461
			-368.503	0.00177305
			-368.373	0.0070922
			-368.244	0.00177305
			-368.115	0.0035461
			-367.985	0.00531915
			-367.856	0.00177305
			-367.726	0.00177305
			-367.597	0.0035461
			-367.468	0.00531915
			-367.338	0.00177305
			-367.209	0.0035461
			-367.079	0.00531915
			-366.95	0.0035461
			-366.821	0.00177305
			-366.691	0.0035461
			-366.562	0.0035461
			-366.433	0.0035461
			-366.303	0.00177305
			-366.174	0.00531915
			-366.044	0.00177305
			-365.915	1.29006e-17
			-365.786	0.0070922
			-365.656	4.60737e-18
			-365.527	0.0035461
			-365.397	0.00531915
			-365.268	0.0070922
			-365.139	0.0070922
			-365.009	0.00531915
			-364.88	0.0070922
			-364.75	0.00531915
			-364.621	0.00886525
			-364.492	0.0070922
			-364.362	0.00177305
			-364.233	0.00531915
			-364.104	0.00177305
			-363.974	0.00886525
			-363.845	0.00531915
			-363.715	0.00531915
			-363.586	0.0035461
			-363.457	0.0070922
			-363.327	0.00531915
			-363.198	0.00531915
			-363.068	0.00886525
			-362.939	0.00886525
			-362.81	0.00886525
			-362.68	0.0070922
			-362.551	0.0035461
			-362.421	0.00531915
			-362.292	0.00177305
			-362.163	0.00886525
			-362.033	0.00886525
			-361.904	0.0070922
			-361.774	0.00886525
			-361.645	0.00531915
			-361.516	0.0070922
			-361.386	0.0035461
			-361.257	0.00531915
			-361.128	0.00886525
			-360.998	0.0070922
			-360.869	0.00177305
			-360.739	0.0141844
			-360.61	-1.84295e-18
			-360.481	0.00531915
			-360.351	0.00177305
			-360.222	0.00531915
			-360.092	0.0035461
			-359.963	0.00531915
			-359.834	0.0035461
			-359.704	0.00531915
			-359.575	0.0035461
			-359.445	0.0070922
			-359.316	0.0035461
			-359.187	0.00531915
			-359.057	0.00177305
			-358.928	0.00177305
			-358.799	0.0035461
			-358.669	0.00531915
			-358.54	0.00531915
			-358.41	0.00886525
			-358.281	0.00531915
			-358.152	0.00531915
			-358.022	0.00531915
			-357.893	0.00531915
			-357.763	0.0070922
			-357.634	0.00531915
			-357.505	0.00531915
			-357.375	0.00531915
			-357.246	0.00531915
			-357.116	0.00886525
			-356.987	0.0070922
			-356.858	0.0035461
			-356.728	0.0070922
			-356.599	0.0035461
			-356.47	0.0070922
			-356.34	0.00531915
			-356.211	0.00886525
			-356.081	0.0070922
			-355.952	0.0070922
			-355.823	0.00531915
			-355.693	0.00886525
			-355.564	0.00177305
			-355.434	0.00177305
			-355.305	0.0070922
			-355.176	0.0035461
			-355.046	0.00531915
			-354.917	0.0070922
			-354.787	0.0070922
			-354.658	0.00531915
			-354.529	0.0070922
			-354.399	0.0035461
			-354.27	0.00531915
			-354.14	0.00886525
			-354.011	0.00886525
			-353.882	0.0070922
			-353.752	0.0124113
			-353.623	0.0106383
			-353.494	0.00531915
			-353.364	0.00886525
			-353.235	0.0124113
			-353.105	0.0070922
			-352.976	0.00886525
			-352.847	0.00886525
			-352.717	0.00886525
			-352.588	0.0141844
			-352.458	0.0124113
			-352.329	0.0106383
			-352.2	0.0106383
			-352.07	0.0106383
			-351.941	0.0106383
			-351.811	0.0106383
			-351.682	0.0159574
			-351.553	0.0159574
			-351.423	0.0177305
			-351.294	0.00886525
			-351.165	0.0124113
			-351.035	0.0159574
			-350.906	0.0141844
			-350.776	0.0124113
			-350.647	0.0106383
			-350.518	0.0177305
			-350.388	0.0177305
			-350.259	0.0177305
			-350.129	0.0141844
			-350	0.0177305
			-349.871	0.0195035
			-349.741	0.0177305
			-349.612	0.0124113
			-349.482	0.0177305
			-349.353	0.0106383
			-349.224	0.0248227
			-349.094	0.0070922
			-348.965	0.0195035
			-348.835	0.0195035
			-348.706	0.0159574
			-348.577	0.0159574
			-348.447	0.0212766
			-348.318	0.0159574
			-348.189	0.0195035
			-348.059	0.0106383
			-347.93	0.0248227
			-347.8	0.0141844
			-347.671	0.0248227
			-347.542	0.0159574
			-347.412	0.0212766
			-347.283	0.0195035
			-347.153	0.0195035
			-347.024	0.0248227
			-346.895	0.0265957
			-346.765	0.0159574
			-346.636	0.0212766
			-346.506	0.0159574
			-346.377	0.0248227
			-346.248	0.0230496
			-346.118	0.0248227
			-345.989	0.0265957
			-345.86	0.0230496
			-345.73	0.0265957
			-345.601	0.0230496
			-345.471	0.0265957
			-345.342	0.0283688
			-345.213	0.0283688
			-345.083	0.0212766
			-344.954	0.037234
			-344.824	0.0336879
			-344.695	0.0301418
			-344.566	0.035461
			-344.436	0.0283688
			-344.307	0.0301418
			-344.177	0.035461
			-344.048	0.0336879
			-343.919	0.0336879
			-343.789	0.0336879
			-343.66	0.0319149
			-343.53	0.035461
			-343.401	0.0460993
			-343.272	0.0283688
			-343.142	0.0407801
			-343.013	0.035461
			-342.884	0.0407801
			-342.754	0.035461
			-342.625	0.035461
			-342.495	0.0319149
			-342.366	0.0407801
			-342.237	0.0336879
			-342.107	0.037234
			-341.978	0.0319149
			-341.848	0.0460993
			-341.719	0.0319149
			-341.59	0.0478723
			-341.46	0.0336879
			-341.331	0.0407801
			-341.201	0.0443262
			-341.072	0.035461
			-340.943	0.0407801
			-340.813	0.0390071
			-340.684	0.0460993
			-340.555	0.0336879
			-340.425	0.0390071
			-340.296	0.0407801
			-340.166	0.037234
			-340.037	0.0443262
			-339.908	0.0443262
			-339.778	0.037234
			-339.649	0.0478723
			-339.519	0.0443262
			-339.39	0.0425532
			-339.261	0.035461
			-339.131	0.0496454
			-339.002	0.035461
			-338.872	0.037234
			-338.743	0.0549645
			-338.614	0.0443262
			-338.484	0.0443262
			-338.355	0.0425532
			-338.226	0.0425532
			-338.096	0.0531915
			-337.967	0.0425532
			-337.837	0.0514184
			-337.708	0.0425532
			-337.579	0.0567376
			-337.449	0.0425532
			-337.32	0.0478723
			-337.19	0.0531915
			-337.061	0.0514184
			-336.932	0.0549645
			-336.802	0.0585106
			-336.673	0.0496454
			-336.543	0.0514184
			-336.414	0.0531915
			-336.285	0.0514184
			-336.155	0.0602837
			-336.026	0.0549645
			-335.896	0.0602837
			-335.767	0.0531915
			-335.638	0.0620567
			-335.508	0.0478723
			-335.379	0.0585106
			-335.25	0.0478723
			-335.12	0.0531915
			-334.991	0.0531915
			-334.861	0.0549645
			-334.732	0.0443262
			-334.603	0.0531915
			-334.473	0.0460993
			-334.344	0.0496454
			-334.214	0.0425532
			-334.085	0.0443262
			-333.956	0.0460993
			-333.826	0.0443262
			-333.697	0.0478723
			-333.567	0.0443262
			-333.438	0.0425532
			-333.309	0.0478723
			-333.179	0.0460993
			-333.05	0.037234
			-332.921	0.037234
			-332.791	0.0407801
			-332.662	0.0425532
			-332.532	0.0283688
			-332.403	0.0407801
			-332.274	0.0390071
			-332.144	0.0443262
			-332.015	0.0407801
			-331.885	0.035461
			-331.756	0.0425532
			-331.627	0.0460993
			-331.497	0.0301418
			-331.368	0.035461
			-331.238	0.0319149
			-331.109	0.035461
			-330.98	0.0301418
			-330.85	0.0319149
			-330.721	0.035461
			-330.591	0.0319149
			-330.462	0.0301418
			-330.333	0.0336879
			-330.203	0.0390071
			-330.074	0.0336879
			-329.945	0.0265957
			-329.815	0.0407801
			-329.686	0.0265957
			-329.556	0.0265957
			-329.427	0.0283688
			-329.298	0.0248227
			-329.168	0.0248227
			-329.039	0.0336879
			-328.909	0.0212766
			-328.78	0.0195035
			-328.651	0.0283688
			-328.521	0.0230496
			-328.392	0.0230496
			-328.262	0.0230496
			-328.133	0.0159574
			-328.004	0.0265957
			-327.874	0.0177305
			-327.745	0.0177305
			-327.616	0.0212766
			-327.486	0.0230496
			-327.357	0.0177305
			-327.227	0.0124113
			-327.098	0.0212766
			-326.969	0.0212766
			-326.839	0.0177305
			-326.71	0.0177305
			-326.58	0.0177305
			-326.451	0.0212766
			-326.322	0.0124113
			-326.192	0.0124113
			-326.063	0.0177305
			-325.933	0.0106383
			-325.804	0.0106383
			-325.675	0.0124113
			-325.545	0.0159574
			-325.416	0.0159574
			-325.287	0.0106383
			-325.157	0.0159574
			-325.028	0.0124113
			-324.898	0.0106383
			-324.769	0.0106383
			-324.64	0.00886525
			-324.51	0.0141844
			-324.381	0.0141844
			-324.251	0.00886525
			-324.122	0.00886525
			-323.993	0.0159574
			-323.863	0.0070922
			-323.734	0.0141844
			-323.604	0.00886525
			-323.475	0.0106383
			-323.346	0.0141844
			-323.216	0.0106383
			-323.087	0.0124113
			-322.957	0.0159574
			-322.828	0.0195035
			-322.699	0.0124113
			-322.569	0.0177305
			-322.44	0.0212766
			-322.311	0.0159574
			-322.181	0.0195035
			-322.052	0.0141844
			-321.922	0.0195035
			-321.793	0.0177305
			-321.664	0.0141844
			-321.534	0.0177305
			-321.405	0.0124113
			-321.275	0.0195035
			-321.146	0.0106383
			-321.017	0.0141844
			-320.887	0.0159574
			-320.758	0.0177305
			-320.628	0.0212766
			-320.499	0.0159574
			-320.37	0.0195035
			-320.24	0.0159574
			-320.111	0.0141844
			-319.982	0.0177305
			-319.852	0.0124113
			-319.723	0.0195035
			-319.593	0.0141844
			-319.464	0.0177305
			-319.335	0.0141844
			-319.205	0.0124113
			-319.076	0.0195035
			-318.946	0.0177305
			-318.817	0.0177305
			-318.688	0.0159574
			-318.558	0.0124113
			-318.429	0.0212766
			-318.299	0.0106383
			-318.17	0.0141844
			-318.041	0.0159574
			-317.911	0.0106383
			-317.782	0.0177305
			-317.652	0.0177305
			-317.523	0.0159574
			-317.394	0.0230496
			-317.264	0.0212766
			-317.135	0.0159574
			-317.006	0.0212766
			-316.876	0.0248227
			-316.747	0.0124113
			-316.617	0.0230496
			-316.488	0.0141844
			-316.359	0.0177305
			-316.229	0.0177305
			-316.1	0.0070922
			-315.97	0.0106383
			-315.841	0.0141844
			-315.712	0.0106383
			-315.582	0.00886525
			-315.453	0.0124113
			-315.323	0.00886525
			-315.194	0.00886525
			-315.065	0.0124113
			-314.935	0.0106383
			-314.806	0.0124113
			-314.677	0.0159574
			-314.547	0.0106383
			-314.418	0.0141844
			-314.288	0.00886525
			-314.159	0.0106383
			-314.03	0.0106383
			-313.9	0.0124113
			-313.771	0.00886525
			-313.641	0.0124113
			-313.512	0.0106383
			-313.383	0.0106383
			-313.253	0.0124113
			-313.124	0.0141844
			-312.994	0.00886525
			-312.865	0.0124113
			-312.736	0.0141844
			-312.606	0.0159574
			-312.477	0.0212766
			-312.348	0.0141844
			-312.218	0.0230496
			-312.089	0.0230496
			-311.959	0.0177305
			-311.83	0.0177305
			-311.701	0.0195035
			-311.571	0.0159574
			-311.442	0.0195035
			-311.312	0.0177305
			-311.183	0.0141844
			-311.054	0.0195035
			-310.924	0.0141844
			-310.795	0.0141844
			-310.665	0.0177305
			-310.536	0.0141844
			-310.407	0.0159574
			-310.277	0.0141844
			-310.148	0.0141844
			-310.018	0.0177305
			-309.889	0.0141844
			-309.76	0.0106383
			-309.63	0.0159574
			-309.501	0.0195035
			-309.372	0.0195035
			-309.242	0.0177305
			-309.113	0.0195035
			-308.983	0.0124113
			-308.854	0.0212766
			-308.725	0.0124113
			-308.595	0.0124113
			-308.466	0.0195035
			-308.336	0.00886525
			-308.207	0.0159574
			-308.078	0.0177305
			-307.948	0.0177305
			-307.819	0.0141844
			-307.689	0.0141844
			-307.56	0.0230496
			-307.431	0.0141844
			-307.301	0.0230496
			-307.172	0.0177305
			-307.043	0.0195035
			-306.913	0.0212766
			-306.784	0.0177305
			-306.654	0.0177305
			-306.525	0.0159574
			-306.396	0.0159574
			-306.266	0.0195035
			-306.137	0.0159574
			-306.007	0.0195035
			-305.878	0.0159574
			-305.749	0.0230496
			-305.619	0.0195035
			-305.49	0.0230496
			-305.36	0.0159574
			-305.231	0.0283688
			-305.102	0.0177305
			-304.972	0.0248227
			-304.843	0.0230496
			-304.713	0.0283688
			-304.584	0.0212766
			-304.455	0.0336879
			-304.325	0.0301418
			-304.196	0.037234
			-304.067	0.0407801
			-303.937	0.037234
			-303.808	0.0425532
			-303.678	0.035461
			-303.549	0.0425532
			-303.42	0.037234
			-303.29	0.0425532
			-303.161	0.0390071
			-303.031	0.0478723
			-302.902	0.0443262
			-302.773	0.0443262
			-302.643	0.0407801
			-302.514	0.0531915
			-302.384	0.035461
			-302.255	0.0514184
			-302.126	0.0443262
			-301.996	0.0496454
			-301.867	0.0425532
			-301.738	0.0531915
			-301.608	0.0407801
			-301.479	0.0602837
[truncated: 6,658 more rows]

## Sheet: Fig.1e
Frequency	PSD		Time lag	Autocorrelation
0	8.06396		-559.92	0.055
0.00101725	4.11932		-559.8	0.0607143
0.00203451	0.0805363		-559.68	0.0507143
0.00305176	0.038265		-559.56	0.0507143
0.00406901	0.046397		-559.44	0.0421429
0.00508626	0.00992319		-559.32	0.0442857
0.00610352	0.00684926		-559.2	0.0457143
0.00712077	0.00448516		-559.08	0.0471429
0.00813802	0.000894291		-558.96	0.0514286
0.00915527	0.00369057		-558.84	0.05
0.0101725	0.008597		-558.72	0.0457143
0.0111898	0.00976547		-558.6	0.0442857
0.012207	0.00700892		-558.48	0.0557143
0.0132243	0.0031627		-558.36	0.0521429
0.0142415	0.00407991		-558.24	0.0507143
0.0152588	0.01778		-558.12	0.0485714
0.016276	0.0497051		-558	0.0535714
0.0172933	0.0332608		-557.88	0.0514286
0.0183105	0.00611494		-557.76	0.05
0.0193278	0.00320462		-557.64	0.05
0.0203451	0.00582531		-557.52	0.0607143
0.0213623	0.00247952		-557.4	0.0521429
0.0223796	0.000744568		-557.28	0.05
0.0233968	0.00038322		-557.16	0.0485714
0.0244141	0.00104873		-557.04	0.0457143
0.0254313	0.00171798		-556.92	0.0485714
0.0264486	0.00237048		-556.8	0.0435714
0.0274658	0.00256027		-556.68	0.0442857
0.0284831	0.00120776		-556.56	0.045
0.0295003	0.000730356		-556.44	0.0485714
0.0305176	0.000647567		-556.32	0.0492857
0.0315348	0.00223217		-556.2	0.0514286
0.0325521	0.00354582		-556.08	0.0507143
0.0335693	0.00124037		-555.96	0.0507143
0.0345866	0.00115567		-555.84	0.0542857
0.0356038	0.00126263		-555.72	0.0664286
0.0366211	0.000743338		-555.6	0.0607143
0.0376383	0.00094729		-555.48	0.0657143
0.0386556	0.000531086		-555.36	0.0528571
0.0396729	0.000341909		-555.24	0.0507143
0.0406901	0.00102636		-555.12	0.0535714
0.0417074	0.00297278		-555	0.0514286
0.0427246	0.00329245		-554.88	0.0514286
0.0437419	0.00199648		-554.76	0.0464286
0.0447591	0.00161846		-554.64	0.0578571
0.0457764	0.00312283		-554.52	0.0521429
0.0467936	0.00351379		-554.4	0.0557143
0.0478109	0.00297527		-554.28	0.0564286
0.0488281	0.00124844		-554.16	0.045
0.0498454	0.000502494		-554.04	0.0514286
0.0508626	0.000170563		-553.92	0.0478571
0.0518799	0.000438156		-553.8	0.0557143
0.0528971	0.000399865		-553.68	0.0528571
0.0539144	9.88898e-05		-553.56	0.045
0.0549316	0.00014175		-553.44	0.0521429
0.0559489	0.00120163		-553.32	0.0485714
0.0569661	0.00263882		-553.2	0.06
0.0579834	0.00184463		-553.08	0.0557143
0.0590007	0.00219671		-552.96	0.0478571
0.0600179	0.00445172		-552.84	0.0535714
0.0610352	0.00586147		-552.72	0.045
0.0620524	0.0044271		-552.6	0.0535714
0.0630697	0.00192609		-552.48	0.0592857
0.0640869	0.00238495		-552.36	0.0635714
0.0651042	0.00255194		-552.24	0.0578571
0.0661214	0.00211438		-552.12	0.0657143
0.0671387	0.00128703		-552	0.0642857
0.0681559	0.000990566		-551.88	0.0607143
0.0691732	0.000331014		-551.76	0.0585714
0.0701904	0.000417468		-551.64	0.0557143
0.0712077	0.0018289		-551.52	0.0557143
0.0722249	0.00231823		-551.4	0.0557143
0.0732422	0.000505345		-551.28	0.0642857
0.0742594	0.000200575		-551.16	0.0607143
0.0752767	0.000396696		-551.04	0.0621429
0.0762939	0.000372594		-550.92	0.0628571
0.0773112	0.000457345		-550.8	0.0564286
0.0783285	0.000395601		-550.68	0.0628571
0.0793457	0.000142358		-550.56	0.0678571
0.080363	0.00017825		-550.44	0.0571429
0.0813802	0.000355977		-550.32	0.0557143
0.0823975	0.000281895		-550.2	0.0621429
0.0834147	0.000678433		-550.08	0.0592857
0.084432	0.000862931		-549.96	0.0585714
0.0854492	0.000944053		-549.84	0.0514286
0.0864665	0.000837741		-549.72	0.0521429
0.0874837	0.000139203		-549.6	0.0592857
0.088501	0.000401115		-549.48	0.0614286
0.0895182	0.000828822		-549.36	0.0557143
0.0905355	0.000546235		-549.24	0.0607143
0.0915527	0.00220229		-549.12	0.0607143
0.09257	0.00176195		-549	0.0564286
0.0935872	0.000389928		-548.88	0.0578571
0.0946045	0.000409475		-548.76	0.0571429
0.0956217	0.00163088		-548.64	0.0642857
0.096639	0.00458735		-548.52	0.0607143
0.0976562	0.00495338		-548.4	0.0678571
0.0986735	0.00317214		-548.28	0.0614286
0.0996908	0.0015508		-548.16	0.06
0.100708	0.000249723		-548.04	0.0564286
0.101725	0.000607216		-547.92	0.0621429
0.102743	0.00218785		-547.8	0.0607143
0.10376	0.0024743		-547.68	0.0614286
0.104777	0.00236304		-547.56	0.0621429
0.105794	0.00135297		-547.44	0.0642857
0.106812	0.00208889		-547.32	0.0671429
0.107829	0.00396468		-547.2	0.0592857
0.108846	0.00296992		-547.08	0.0628571
0.109863	0.00142878		-546.96	0.0564286
0.110881	0.00229393		-546.84	0.0564286
0.111898	0.00273468		-546.72	0.0585714
0.112915	0.00135005		-546.6	0.0592857
0.113932	0.00185724		-546.48	0.0628571
0.11495	0.00309968		-546.36	0.0621429
0.115967	0.00213907		-546.24	0.0564286
0.116984	0.000340633		-546.12	0.0564286
0.118001	0.000573625		-546	0.065
0.119019	0.00109859		-545.88	0.0692857
0.120036	0.0011007		-545.76	0.0678571
0.121053	0.00189938		-545.64	0.0821429
0.12207	0.00355074		-545.52	0.0721429
0.123088	0.00182684		-545.4	0.0764286
0.124105	0.00367747		-545.28	0.0685714
0.125122	0.00330788		-545.16	0.0714286
0.126139	0.00147164		-545.04	0.0621429
0.127157	0.00132337		-544.92	0.0685714
0.128174	0.000864369		-544.8	0.0621429
0.129191	0.000188219		-544.68	0.0721429
0.130208	0.00021198		-544.56	0.0657143
0.131226	0.000294399		-544.44	0.0714286
0.132243	0.000443125		-544.32	0.0607143
0.13326	0.000348728		-544.2	0.0692857
0.134277	0.000485827		-544.08	0.07
0.135295	0.000354271		-543.96	0.0692857
0.136312	0.00014099		-543.84	0.0664286
0.137329	0.000463984		-543.72	0.0635714
0.138346	0.00135594		-543.6	0.0685714
0.139364	0.00304569		-543.48	0.0642857
0.140381	0.00148607		-543.36	0.0621429
0.141398	0.000122669		-543.24	0.0614286
0.142415	3.31383e-05		-543.12	0.0642857
0.143433	4.5336e-05		-543	0.065
0.14445	0.000135608		-542.88	0.0614286
0.145467	0.000247869		-542.76	0.075
0.146484	0.00059898		-542.64	0.0657143
0.147502	0.00316545		-542.52	0.0707143
0.148519	0.00538098		-542.4	0.0635714
0.149536	0.0027953		-542.28	0.0671429
0.150553	0.000520115		-542.16	0.0707143
0.151571	0.000343025		-542.04	0.0657143
0.152588	0.000680329		-541.92	0.0642857
0.153605	0.00101318		-541.8	0.0621429
0.154622	0.000414115		-541.68	0.065
0.15564	0.000263036		-541.56	0.0685714
0.156657	0.000203797		-541.44	0.0635714
0.157674	0.000160169		-541.32	0.065
0.158691	0.000181775		-541.2	0.0535714
0.159709	0.000232717		-541.08	0.0564286
0.160726	0.00029758		-540.96	0.05
0.161743	0.000171408		-540.84	0.0585714
0.16276	0.000219585		-540.72	0.0571429
0.163778	0.000766614		-540.6	0.0585714
0.164795	0.000632622		-540.48	0.0607143
0.165812	0.000482621		-540.36	0.06
0.166829	0.000557811		-540.24	0.065
0.167847	0.00061794		-540.12	0.0607143
0.168864	0.000461632		-540	0.0607143
0.169881	0.000553434		-539.88	0.0542857
0.170898	0.000908289		-539.76	0.0592857
0.171916	0.0015557		-539.64	0.0592857
0.172933	0.00104654		-539.52	0.055
0.17395	0.000276014		-539.4	0.0578571
0.174967	0.000280856		-539.28	0.0535714
0.175985	0.000250471		-539.16	0.0585714
0.177002	0.000184969		-539.04	0.0442857
0.178019	0.000274663		-538.92	0.0528571
0.179036	0.000268239		-538.8	0.055
0.180054	8.70631e-05		-538.68	0.06
0.181071	2.54083e-05		-538.56	0.0628571
0.182088	4.90076e-05		-538.44	0.0614286
0.183105	0.000277145		-538.32	0.0585714
0.184123	0.00036722		-538.2	0.0485714
0.18514	0.000179797		-538.08	0.0528571
0.186157	0.000108402		-537.96	0.0557143
0.187174	0.000154535		-537.84	0.0621429
0.188192	0.00138639		-537.72	0.0614286
0.189209	0.00410922		-537.6	0.0607143
0.190226	0.002729		-537.48	0.0664286
0.191243	0.000435458		-537.36	0.0657143
0.192261	3.05571e-05		-537.24	0.0642857
0.193278	0.000114367		-537.12	0.0628571
0.194295	0.000189349		-537	0.0671429
0.195312	8.56476e-05		-536.88	0.0735714
0.19633	8.18949e-05		-536.76	0.0757143
0.197347	0.000169126		-536.64	0.0742857
0.198364	0.000158057		-536.52	0.0707143
0.199382	0.000151554		-536.4	0.0707143
0.200399	0.000229854		-536.28	0.0671429
0.201416	0.000860785		-536.16	0.0707143
0.202433	0.000601307		-536.04	0.0714286
0.203451	0.000473527		-535.92	0.0585714
0.204468	0.000802752		-535.8	0.0685714
0.205485	0.000331188		-535.68	0.0707143
0.206502	0.000323709		-535.56	0.0707143
0.20752	0.000334031		-535.44	0.08
0.208537	0.000246537		-535.32	0.0771429
0.209554	0.00013759		-535.2	0.0692857
0.210571	5.95741e-05		-535.08	0.0757143
0.211589	0.000198656		-534.96	0.0735714
0.212606	0.000735494		-534.84	0.0721429
0.213623	0.00102093		-534.72	0.0764286
0.21464	0.000607345		-534.6	0.0664286
0.215658	0.000154841		-534.48	0.0671429
0.216675	5.22513e-05		-534.36	0.0778571
0.217692	6.72925e-05		-534.24	0.0771429
0.218709	0.000266961		-534.12	0.0678571
0.219727	0.000840317		-534	0.0714286
0.220744	0.000326801		-533.88	0.0771429
0.221761	6.84757e-05		-533.76	0.0742857
0.222778	5.93691e-05		-533.64	0.0714286
0.223796	3.38476e-05		-533.52	0.0685714
0.224813	1.7764e-05		-533.4	0.0657143
0.22583	8.71716e-06		-533.28	0.0742857
0.226847	1.60555e-05		-533.16	0.0671429
0.227865	0.000100921		-533.04	0.0728571
0.228882	0.000674091		-532.92	0.065
0.229899	0.000661499		-532.8	0.0728571
0.230916	0.000731702		-532.68	0.0735714
0.231934	0.00111732		-532.56	0.0721429
0.232951	0.000443352		-532.44	0.0771429
0.233968	0.000184227		-532.32	0.0792857
0.234985	0.000193296		-532.2	0.0764286
0.236003	0.000263699		-532.08	0.0864286
0.23702	8.4962e-05		-531.96	0.0764286
0.238037	4.90463e-05		-531.84	0.0678571
0.239054	0.000110216		-531.72	0.0764286
0.240072	0.00022521		-531.6	0.0778571
0.241089	0.000187656		-531.48	0.0692857
0.242106	0.000222496		-531.36	0.0735714
0.243123	0.00041169		-531.24	0.0764286
0.244141	0.000369255		-531.12	0.0807143
0.245158	0.000165587		-531	0.0671429
0.246175	0.000225539		-530.88	0.0621429
0.247192	0.000200203		-530.76	0.0635714
0.24821	0.000169652		-530.64	0.0721429
0.249227	0.000152578		-530.52	0.0771429
0.250244	0.000136978		-530.4	0.08
0.251261	0.000225773		-530.28	0.0728571
0.252279	0.000268441		-530.16	0.0785714
0.253296	0.000339932		-530.04	0.0728571
0.254313	0.000397836		-529.92	0.0721429
0.25533	0.0010548		-529.8	0.0657143
0.256348	0.000779308		-529.68	0.0742857
0.257365	0.000290308		-529.56	0.0707143
0.258382	0.000258941		-529.44	0.0714286
0.259399	0.000163338		-529.32	0.0714286
0.260417	0.00015196		-529.2	0.0685714
0.261434	0.000131221		-529.08	0.07
0.262451	0.000184989		-528.96	0.0757143
0.263468	0.000146552		-528.84	0.07
0.264486	0.000101772		-528.72	0.0721429
0.265503	6.35373e-05		-528.6	0.07
0.26652	0.000107798		-528.48	0.0678571
0.267537	0.000218313		-528.36	0.075
0.268555	0.000110286		-528.24	0.0764286
0.269572	0.000117039		-528.12	0.0842857
0.270589	0.000133413		-528	0.0857143
0.271606	0.000125916		-527.88	0.0807143
0.272624	0.000100314		-527.76	0.0707143
0.273641	0.000193129		-527.64	0.0721429
0.274658	0.00033459		-527.52	0.075
0.275675	9.4613e-05		-527.4	0.0778571
0.276693	3.06823e-05		-527.28	0.0821429
0.27771	7.41443e-05		-527.16	0.0721429
0.278727	9.07239e-05		-527.04	0.0692857
0.279744	4.18241e-05		-526.92	0.0735714
0.280762	3.49604e-05		-526.8	0.0678571
0.281779	8.25275e-05		-526.68	0.0671429
0.282796	0.000319374		-526.56	0.0692857
0.283813	0.000461586		-526.44	0.0707143
0.284831	0.000167991		-526.32	0.0764286
0.285848	0.000648855		-526.2	0.0764286
0.286865	0.000753924		-526.08	0.0735714
0.287882	0.000469765		-525.96	0.0785714
0.2889	0.000263794		-525.84	0.07
0.289917	0.000211719		-525.72	0.0714286
0.290934	0.00026432		-525.6	0.0714286
0.291951	0.000185347		-525.48	0.0764286
0.292969	3.05603e-05		-525.36	0.0764286
0.293986	4.24643e-06		-525.24	0.0742857
0.295003	3.50818e-05		-525.12	0.085
0.296021	0.000281482		-525	0.08
0.297038	0.000333477		-524.88	0.0764286
0.298055	0.00032022		-524.76	0.07
0.299072	0.00026413		-524.64	0.0742857
0.30009	0.000348275		-524.52	0.0735714
0.301107	0.000657613		-524.4	0.0821429
0.302124	0.000357086		-524.28	0.0728571
0.303141	0.000507445		-524.16	0.0835714
0.304159	0.000237507		-524.04	0.0778571
0.305176	0.000100262		-523.92	0.0821429
0.306193	7.30002e-05		-523.8	0.0757143
0.30721	2.75533e-05		-523.68	0.0757143
0.308228	7.50262e-05		-523.56	0.0714286
0.309245	5.58545e-05		-523.44	0.0692857
0.310262	6.11904e-05		-523.32	0.0592857
0.311279	0.000166835		-523.2	0.0692857
0.312297	0.000180501		-523.08	0.0707143
0.313314	5.74304e-05		-522.96	0.0721429
0.314331	0.000118635		-522.84	0.0628571
0.315348	9.68578e-05		-522.72	0.0621429
0.316366	1.81672e-05		-522.6	0.0642857
0.317383	1.72555e-05		-522.48	0.065
0.3184	2.31095e-05		-522.36	0.0671429
0.319417	4.13774e-05		-522.24	0.0692857
0.320435	0.000214018		-522.12	0.0614286
0.321452	0.000202866		-522	0.0707143
0.322469	5.21655e-05		-521.88	0.0671429
0.323486	8.72264e-05		-521.76	0.0585714
0.324504	0.000105269		-521.64	0.0635714
0.325521	0.000318047		-521.52	0.0628571
0.326538	0.00040295		-521.4	0.0657143
0.327555	8.1601e-05		-521.28	0.0657143
0.328573	0.000114566		-521.16	0.0692857
0.32959	8.52756e-05		-521.04	0.0664286
0.330607	8.27909e-06		-520.92	0.0671429
0.331624	1.07382e-05		-520.8	0.0671429
0.332642	3.59857e-05		-520.68	0.0607143
0.333659	0.000125215		-520.56	0.0642857
0.334676	0.000135429		-520.44	0.0657143
0.335693	0.000110975		-520.32	0.0585714
0.336711	0.000135876		-520.2	0.0614286
0.337728	0.000195936		-520.08	0.0628571
0.338745	0.000242703		-519.96	0.0514286
0.339762	0.000267338		-519.84	0.0621429
0.34078	0.000444045		-519.72	0.0607143
0.341797	0.000316013		-519.6	0.0671429
0.342814	7.54056e-05		-519.48	0.065
0.343831	2.95514e-05		-519.36	0.0678571
0.344849	4.68666e-05		-519.24	0.0657143
0.345866	2.4939e-05		-519.12	0.0671429
0.346883	3.37772e-06		-519	0.0628571
0.3479	8.81005e-06		-518.88	0.075
0.348918	3.5931e-05		-518.76	0.0642857
0.349935	8.56215e-05		-518.64	0.0692857
0.350952	0.000166461		-518.52	0.0607143
0.351969	0.000112723		-518.4	0.0714286
0.352987	9.8053e-05		-518.28	0.0692857
0.354004	0.000287374		-518.16	0.0642857
0.355021	0.000474632		-518.04	0.065
0.356038	0.000167453		-517.92	0.0714286
0.357056	7.07059e-05		-517.8	0.0721429
0.358073	0.000134342		-517.68	0.0707143
0.35909	0.000347477		-517.56	0.0707143
0.360107	0.000373846		-517.44	0.0657143
0.361125	0.000144054		-517.32	0.0635714
0.362142	0.000212752		-517.2	0.0642857
0.363159	0.000526485		-517.08	0.0607143
0.364176	0.000301839		-516.96	0.0657143
0.365194	6.89851e-05		-516.84	0.0592857
0.366211	7.82721e-05		-516.72	0.0685714
0.367228	0.0001303		-516.6	0.0592857
0.368245	8.02595e-05		-516.48	0.06
0.369263	4.44539e-05		-516.36	0.0642857
0.37028	3.82529e-05		-516.24	0.0585714
0.371297	3.19271e-05		-516.12	0.0664286
0.372314	4.38569e-05		-516	0.0657143
0.373332	3.12809e-05		-515.88	0.0542857
0.374349	1.39262e-05		-515.76	0.0678571
0.375366	4.29668e-05		-515.64	0.0635714
0.376383	0.000115704		-515.52	0.0735714
0.377401	6.22386e-05		-515.4	0.0678571
0.378418	6.53166e-05		-515.28	0.0721429
0.379435	9.6349e-05		-515.16	0.0721429
0.380452	8.45532e-05		-515.04	0.0607143
0.38147	5.24923e-05		-514.92	0.0685714
0.382487	3.69124e-05		-514.8	0.065
0.383504	9.86309e-05		-514.68	0.0714286
0.384521	0.000127775		-514.56	0.065
0.385539	0.000122312		-514.44	0.0692857
0.386556	0.000158436		-514.32	0.075
0.387573	7.48524e-05		-514.2	0.0664286
0.38859	3.35539e-05		-514.08	0.0728571
0.389608	0.000106539		-513.96	0.0735714
0.390625	0.00081023		-513.84	0.0764286
0.391642	0.000744926		-513.72	0.0735714
0.39266	9.24019e-05		-513.6	0.0707143
0.393677	4.89691e-05		-513.48	0.0614286
0.394694	0.000209267		-513.36	0.0685714
0.395711	0.000169434		-513.24	0.0678571
0.396729	5.3153e-05		-513.12	0.0714286
0.397746	3.36863e-05		-513	0.0578571
0.398763	7.24436e-05		-512.88	0.06
0.39978	0.000118921		-512.76	0.0664286
0.400798	4.78735e-05		-512.64	0.0614286
0.401815	1.3347e-05		-512.52	0.0607143
0.402832	1.60742e-05		-512.4	0.0635714
0.403849	1.63273e-05		-512.28	0.0578571
0.404867	9.03525e-05		-512.16	0.0628571
0.405884	0.000104895		-512.04	0.0507143
0.406901	6.03313e-05		-511.92	0.0685714
0.407918	5.11577e-05		-511.8	0.065
0.408936	6.17868e-05		-511.68	0.0642857
0.409953	0.000122732		-511.56	0.0585714
0.41097	0.000175622		-511.44	0.0564286
0.411987	0.00015562		-511.32	0.0585714
0.413005	5.1304e-05		-511.2	0.0621429
0.414022	2.26508e-05		-511.08	0.0521429
0.415039	3.80632e-05		-510.96	0.06
0.416056	5.18545e-05		-510.84	0.0521429
0.417074	7.31967e-05		-510.72	0.0635714
0.418091	2.99246e-05		-510.6	0.065
0.419108	1.49669e-05		-510.48	0.0621429
0.420125	2.13068e-05		-510.36	0.0628571
0.421143	2.08598e-05		-510.24	0.065
0.42216	7.86229e-05		-510.12	0.0628571
0.423177	0.000141805		-510	0.0607143
0.424194	4.02871e-05		-509.88	0.0728571
0.425212	3.39574e-05		-509.76	0.0678571
0.426229	0.000159855		-509.64	0.0728571
0.427246	8.08023e-05		-509.52	0.0778571
0.428263	2.67921e-05		-509.4	0.0707143
0.429281	6.05916e-05		-509.28	0.0692857
0.430298	8.58998e-05		-509.16	0.0757143
0.431315	6.75991e-05		-509.04	0.0692857
0.432332	5.33071e-05		-508.92	0.07
0.43335	5.0957e-05		-508.8	0.0692857
0.434367	0.000140128		-508.68	0.0678571
0.435384	0.000161481		-508.56	0.0685714
0.436401	0.000102817		-508.44	0.0692857
0.437419	0.00014968		-508.32	0.07
0.438436	0.000269351		-508.2	0.0657143
0.439453	0.000363609		-508.08	0.0728571
0.44047	0.000267289		-507.96	0.0685714
0.441488	0.00011736		-507.84	0.0671429
0.442505	7.14824e-05		-507.72	0.0757143
0.443522	3.58897e-05		-507.6	0.0714286
0.444539	2.17643e-05		-507.48	0.0728571
0.445557	2.71654e-05		-507.36	0.07
0.446574	2.48907e-05		-507.24	0.075
0.447591	0.000115904		-507.12	0.07
0.448608	0.000145686		-507	0.0728571
0.449626	4.27145e-05		-506.88	0.0785714
0.450643	2.5267e-05		-506.76	0.0742857
0.45166	4.93591e-05		-506.64	0.0735714
0.452677	0.000156337		-506.52	0.0785714
0.453695	0.000103125		-506.4	0.0614286
0.454712	7.86049e-05		-506.28	0.0728571
0.455729	6.87941e-05		-506.16	0.0678571
0.456746	7.18929e-05		-506.04	0.0657143
0.457764	9.14446e-05		-505.92	0.0778571
0.458781	0.000109417		-505.8	0.0764286
0.459798	0.000208727		-505.68	0.0764286
0.460815	0.000209554		-505.56	0.075
0.461833	8.42293e-05		-505.44	0.0778571
0.46285	2.70405e-05		-505.32	0.07
0.463867	9.9913e-06		-505.2	0.0628571
0.464884	5.84821e-05		-505.08	0.0635714
0.465902	7.30721e-05		-504.96	0.0628571
0.466919	2.66541e-05		-504.84	0.065
0.467936	4.14343e-05		-504.72	0.0714286
0.468953	4.81338e-05		-504.6	0.0692857
0.469971	3.75936e-05		-504.48	0.0728571
0.470988	2.34081e-05		-504.36	0.0742857
0.472005	3.62363e-05		-504.24	0.0692857
0.473022	5.00409e-05		-504.12	0.0735714
0.47404	8.89353e-05		-504	0.0714286
0.475057	0.00010161		-503.88	0.0778571
0.476074	3.12547e-05		-503.76	0.0714286
0.477091	6.02699e-05		-503.64	0.0714286
0.478109	3.99957e-05		-503.52	0.0714286
0.479126	1.55608e-05		-503.4	0.0735714
0.480143	5.7111e-05		-503.28	0.07
0.48116	7.5821e-05		-503.16	0.0657143
0.482178	3.99768e-05		-503.04	0.0692857
0.483195	2.27778e-05		-502.92	0.0671429
0.484212	1.99441e-05		-502.8	0.0671429
0.485229	1.20621e-05		-502.68	0.0678571
0.486247	1.35435e-05		-502.56	0.0721429
0.487264	7.99908e-05		-502.44	0.0664286
0.488281	0.000322138		-502.32	0.0735714
0.489299	0.000214287		-502.2	0.0714286
0.490316	3.15827e-05		-502.08	0.0685714
0.491333	4.2714e-05		-501.96	0.0742857
0.49235	8.50089e-05		-501.84	0.08
0.493368	6.89135e-05		-501.72	0.0778571
0.494385	0.000122756		-501.6	0.0885714
0.495402	0.000120069		-501.48	0.0828571
0.496419	7.19528e-05		-501.36	0.0835714
0.497437	4.58279e-05		-501.24	0.0921429
0.498454	2.85086e-05		-501.12	0.0914286
0.499471	2.5361e-05		-501	0.0942857
0.500488	2.45697e-05		-500.88	0.0985714
0.501506	1.63277e-05		-500.76	0.0864286
0.502523	0.000123696		-500.64	0.0857143
0.50354	0.000538208		-500.52	0.0842857
0.504557	0.000269685		-500.4	0.0878571
0.505575	5.23788e-05		-500.28	0.0907143
0.506592	3.65422e-05		-500.16	0.0957143
0.507609	8.3084e-06		-500.04	0.100714
0.508626	3.42565e-05		-499.92	0.0928571
0.509644	4.62921e-05		-499.8	0.0892857
0.510661	7.68518e-06		-499.68	0.0928571
0.511678	1.0865e-05		-499.56	0.085
0.512695	5.6603e-05		-499.44	0.0971429
0.513713	5.49591e-05		-499.32	0.085
0.51473	2.41518e-05		-499.2	0.0885714
0.515747	1.37897e-05		-499.08	0.0842857
0.516764	1.08151e-05		-498.96	0.0792857
0.517782	4.11794e-05		-498.84	0.0871429
0.518799	9.33049e-05		-498.72	0.0821429
0.519816	0.000197718		-498.6	0.0771429
0.520833	0.000346755		-498.48	0.0864286
0.521851	0.000236382		-498.36	0.0857143
0.522868	7.22253e-05		-498.24	0.0842857
0.523885	0.000186082		-498.12	0.08
0.524902	0.000431229		-498	0.0785714
0.52592	0.000263621		-497.88	0.0721429
0.526937	1.66883e-05		-497.76	0.0714286
0.527954	1.82882e-06		-497.64	0.0692857
0.528971	1.73007e-05		-497.52	0.0714286
0.529989	4.39912e-05		-497.4	0.0642857
0.531006	5.23869e-05		-497.28	0.0735714
0.532023	9.54736e-05		-497.16	0.0707143
0.53304	0.000318277		-497.04	0.0735714
0.534058	0.000854336		-496.92	0.0685714
0.535075	0.000381044		-496.8	0.0714286
0.536092	0.000112034		-496.68	0.0771429
0.537109	0.000186224		-496.56	0.0728571
0.538127	9.15453e-05		-496.44	0.075
0.539144	0.000187666		-496.32	0.0792857
0.540161	0.000143589		-496.2	0.0685714
0.541178	1.79507e-05		-496.08	0.0678571
0.542196	2.02161e-05		-495.96	0.0642857
0.543213	7.58402e-05		-495.84	0.0535714
0.54423	5.6624e-05		-495.72	0.0614286
0.545247	5.11319e-05		-495.6	0.0578571
0.546265	7.59477e-05		-495.48	0.0614286
0.547282	2.21154e-05		-495.36	0.0664286
0.548299	7.58656e-06		-495.24	0.0635714
0.549316	1.36147e-05		-495.12	0.0714286
0.550334	4.20702e-05		-495	0.06
0.551351	7.52951e-05		-494.88	0.0564286
0.552368	8.0623e-05		-494.76	0.0678571
0.553385	5.45601e-05		-494.64	0.0621429
0.554403	1.33956e-05		-494.52	0.0642857
0.55542	1.44764e-05		-494.4	0.0585714
0.556437	1.08856e-05		-494.28	0.0642857
0.557454	1.42984e-05		-494.16	0.0621429
0.558472	1.47414e-05		-494.04	0.0585714
0.559489	6.22383e-05		-493.92	0.0614286
0.560506	0.000218976		-493.8	0.065
0.561523	0.000154606		-493.68	0.0664286
0.562541	6.85104e-05		-493.56	0.0707143
0.563558	2.61123e-05		-493.44	0.0685714
0.564575	9.10977e-06		-493.32	0.0807143
0.565592	1.90589e-05		-493.2	0.0685714
0.56661	2.18938e-05		-493.08	0.0714286
0.567627	8.74146e-06		-492.96	0.0757143
0.568644	2.73976e-05		-492.84	0.0828571
0.569661	7.99054e-05		-492.72	0.0757143
0.570679	5.55472e-05		-492.6	0.0835714
0.571696	5.55881e-05		-492.48	0.0807143
0.572713	6.79346e-05		-492.36	0.075
0.57373	3.29142e-05		-492.24	0.0778571
0.574748	1.48503e-05		-492.12	0.0707143
0.575765	2.16278e-05		-492	0.0771429
0.576782	1.55145e-05		-491.88	0.075
0.577799	1.14519e-05		-491.76	0.0678571
0.578817	8.30359e-05		-491.64	0.0728571
0.579834	0.000125117		-491.52	0.0728571
0.580851	4.36986e-05		-491.4	0.0757143
0.581868	0.000110229		-491.28	0.0764286
0.582886	7.28902e-05		-491.16	0.0707143
0.583903	5.60636e-05		-491.04	0.0742857
0.58492	4.64036e-05		-490.92	0.08
0.585938	3.68325e-05		-490.8	0.0692857
0.586955	0.000205156		-490.68	0.0707143
0.587972	0.000409729		-490.56	0.0764286
0.588989	0.000192251		-490.44	0.0671429
0.590007	5.77115e-05		-490.32	0.065
0.591024	5.93016e-05		-490.2	0.0628571
0.592041	0.000138725		-490.08	0.0707143
0.593058	6.76215e-05		-489.96	0.0714286
0.594076	1.11699e-05		-489.84	0.0828571
0.595093	4.62631e-05		-489.72	0.085
0.59611	0.000116312		-489.6	0.0821429
0.597127	0.000115014		-489.48	0.0778571
0.598145	0.000177553		-489.36	0.08
0.599162	9.56755e-05		-489.24	0.0735714
0.600179	3.25186e-05		-489.12	0.0764286
0.601196	3.85344e-05		-489	0.075
0.602214	8.55579e-05		-488.88	0.075
0.603231	0.000201791		-488.76	0.0757143
0.604248	8.99962e-05		-488.64	0.0785714
0.605265	4.73905e-05		-488.52	0.0857143
0.606283	5.6613e-05		-488.4	0.0814286
0.6073	0.000152604		-488.28	0.0892857
0.608317	0.000404518		-488.16	0.0835714
0.609334	0.000186733		-488.04	0.0821429
0.610352	3.31362e-05		-487.92	0.0728571
0.611369	0.000101229		-487.8	0.0778571
0.612386	0.000214668		-487.68	0.08
0.613403	5.88547e-05		-487.56	0.0742857
0.614421	3.9702e-05		-487.44	0.075
0.615438	7.33965e-05		-487.32	0.0771429
0.616455	1.5548e-05		-487.2	0.0785714
0.617472	4.9069e-06		-487.08	0.0792857
0.61849	1.60735e-05		-486.96	0.0792857
0.619507	3.82432e-05		-486.84	0.0864286
0.620524	4.49883e-05		-486.72	0.0821429
0.621541	1.73803e-05		-486.6	0.0821429
0.622559	8.06838e-05		-486.48	0.0807143
0.623576	0.000336038		-486.36	0.075
0.624593	0.000375312		-486.24	0.07
0.62561	6.66958e-05		-486.12	0.08
0.626628	8.93901e-05		-486	0.0728571
0.627645	0.000292699		-485.88	0.0721429
0.628662	0.000200764		-485.76	0.0671429
0.629679	4.06115e-05		-485.64	0.0828571
0.630697	3.6868e-05		-485.52	0.08
0.631714	9.61222e-05		-485.4	0.0764286
0.632731	8.54371e-05		-485.28	0.0707143
0.633748	2.34378e-05		-485.16	0.0664286
0.634766	2.16843e-05		-485.04	0.0828571
0.635783	1.68904e-05		-484.92	0.0685714
0.6368	4.66339e-05		-484.8	0.0692857
0.637817	6.00103e-05		-484.68	0.0642857
0.638835	5.90884e-05		-484.56	0.0678571
0.639852	0.000100206		-484.44	0.0778571
0.640869	0.000107652		-484.32	0.0807143
0.641886	2.86334e-05		-484.2	0.0771429
0.642904	1.28887e-05		-484.08	0.0778571
0.643921	1.64553e-05		-483.96	0.0735714
0.644938	3.24961e-05		-483.84	0.0728571
0.645955	7.79076e-05		-483.72	0.0814286
0.646973	0.000113014		-483.6	0.0821429
0.64799	7.35355e-05		-483.48	0.0778571
0.649007	4.64842e-05		-483.36	0.0835714
0.650024	2.42907e-05		-483.24	0.0807143
0.651042	4.66564e-05		-483.12	0.0892857
0.652059	0.00022139		-483	0.0814286
0.653076	0.000193755		-482.88	0.085
0.654093	6.65153e-05		-482.76	0.0778571
0.655111	0.000203503		-482.64	0.0778571
0.656128	0.000379036		-482.52	0.0757143
0.657145	0.000147182		-482.4	0.08
0.658162	9.80763e-05		-482.28	0.0778571
0.65918	7.74355e-05		-482.16	0.0814286
0.660197	4.21679e-05		-482.04	0.0835714
0.661214	5.43312e-05		-481.92	0.0842857
0.662231	3.38037e-05		-481.8	0.0821429
0.663249	5.68919e-05		-481.68	0.085
0.664266	7.17186e-05		-481.56	0.09
0.665283	7.39803e-05		-481.44	0.0757143
0.6663	7.49634e-05		-481.32	0.085
0.667318	9.22601e-05		-481.2	0.0814286
0.668335	0.000152118		-481.08	0.0842857
0.669352	0.000119086		-480.96	0.0828571
0.670369	8.34184e-05		-480.84	0.0857143
0.671387	9.45797e-05		-480.72	0.0885714
0.672404	6.64177e-05		-480.6	0.0764286
0.673421	5.73635e-05		-480.48	0.0814286
0.674438	0.000152476		-480.36	0.0685714
0.675456	0.000293959		-480.24	0.0814286
0.676473	0.000204697		-480.12	0.0657143
0.67749	2.98061e-05		-480	0.0692857
0.678507	3.91689e-05		-479.88	0.0657143
0.679525	0.0001111		-479.76	0.0664286
0.680542	8.96701e-05		-479.64	0.0678571
0.681559	7.69734e-05		-479.52	0.0742857
0.682576	0.000110532		-479.4	0.075
0.683594	6.62062e-05		-479.28	0.07
0.684611	4.57917e-05		-479.16	0.0721429
0.685628	2.63851e-05		-479.04	0.0714286
0.686646	4.67369e-05		-478.92	0.0678571
0.687663	0.000112583		-478.8	0.0657143
0.68868	4.69927e-05		-478.68	0.07
0.689697	7.65552e-05		-478.56	0.07
0.690715	0.000287928		-478.44	0.0671429
0.691732	0.000127611		-478.32	0.0735714
0.692749	2.08713e-05		-478.2	0.0678571
0.693766	6.19833e-05		-478.08	0.0664286
0.694784	0.000137422		-477.96	0.0542857
0.695801	0.000127159		-477.84	0.0671429
0.696818	0.000117237		-477.72	0.0657143
0.697835	9.58204e-05		-477.6	0.0664286
0.698853	8.5851e-05		-477.48	0.0592857
0.69987	7.33683e-05		-477.36	0.0678571
0.700887	5.63197e-05		-477.24	0.07
0.701904	2.2331e-05		-477.12	0.0614286
0.702922	2.39249e-05		-477	0.065
0.703939	8.46732e-06		-476.88	0.0635714
0.704956	4.23885e-06		-476.76	0.0628571
0.705973	3.85681e-05		-476.64	0.0692857
0.706991	8.55918e-05		-476.52	0.0707143
0.708008	2.90355e-05		-476.4	0.0778571
0.709025	9.23056e-06		-476.28	0.0785714
0.710042	4.28729e-05		-476.16	0.0828571
0.71106	8.41361e-05		-476.04	0.0821429
0.712077	6.73987e-05		-475.92	0.0771429
0.713094	2.43651e-05		-475.8	0.0764286
0.714111	6.56028e-06		-475.68	0.0757143
0.715129	4.44969e-06		-475.56	0.0785714
0.716146	3.48639e-05		-475.44	0.0835714
0.717163	0.000251131		-475.32	0.08
0.71818	0.000462487		-475.2	0.0928571
0.719198	0.000169941		-475.08	0.0828571
0.720215	2.79571e-05		-474.96	0.0814286
0.721232	1.27344e-05		-474.84	0.075
0.722249	6.00282e-06		-474.72	0.0792857
0.723267	1.85773e-05		-474.6	0.0771429
0.724284	5.47458e-05		-474.48	0.085
0.725301	7.81702e-05		-474.36	0.0771429
0.726318	0.000119579		-474.24	0.065
0.727336	0.000200457		-474.12	0.0635714
0.728353	0.000130737		-474	0.07
0.72937	2.51095e-05		-473.88	0.0685714
0.730387	1.50649e-05		-473.76	0.0707143
0.731405	3.0906e-05		-473.64	0.0657143
0.732422	0.000101332		-473.52	0.0728571
0.733439	6.18972e-05		-473.4	0.0621429
0.734456	4.82476e-05		-473.28	0.0657143
0.735474	8.77678e-05		-473.16	0.0678571
0.736491	3.01922e-05		-473.04	0.0614286
0.737508	1.17973e-05		-472.92	0.0578571
0.738525	2.7296e-05		-472.8	0.0592857
0.739543	5.37938e-05		-472.68	0.0707143
0.74056	2.75576e-05		-472.56	0.0614286
0.741577	5.1645e-05		-472.44	0.0642857
0.742594	9.89509e-05		-472.32	0.0707143
0.743612	5.89035e-05		-472.2	0.0642857
0.744629	4.03618e-05		-472.08	0.0621429
0.745646	5.76115e-05		-471.96	0.0628571
0.746663	4.10491e-05		-471.84	0.055
0.747681	5.38712e-05		-471.72	0.0585714
0.748698	5.19979e-05		-471.6	0.0614286
0.749715	4.88406e-05		-471.48	0.0528571
0.750732	5.98981e-05		-471.36	0.0657143
0.75175	8.47351e-05		-471.24	0.0671429
0.752767	6.49053e-05		-471.12	0.0714286
0.753784	0.000101889		-471	0.0678571
0.754801	0.000116043		-470.88	0.07
0.755819	8.56263e-05		-470.76	0.0671429
0.756836	2.26282e-05		-470.64	0.0621429
0.757853	9.60563e-06		-470.52	0.0621429
0.75887	4.80604e-05		-470.4	0.0714286
0.759888	8.37259e-05		-470.28	0.0657143
0.760905	1.95755e-05		-470.16	0.0664286
0.761922	2.13695e-05		-470.04	0.0642857
0.762939	4.49624e-05		-469.92	0.0707143
0.763957	0.000107733		-469.8	0.0614286
0.764974	0.00016499		-469.68	0.0671429
0.765991	0.000129512		-469.56	0.07
0.767008	0.000129848		-469.44	0.0714286
0.768026	0.000107169		-469.32	0.0778571
0.769043	2.49855e-05		-469.2	0.0728571
0.77006	3.73694e-05		-469.08	0.0721429
0.771077	3.41331e-05		-468.96	0.0714286
0.772095	2.85471e-05		-468.84	0.0707143
0.773112	5.85432e-05		-468.72	0.0735714
0.774129	4.83344e-05		-468.6	0.0707143
0.775146	9.46423e-06		-468.48	0.075
0.776164	4.87337e-05		-468.36	0.0728571
0.777181	0.000122928		-468.24	0.0778571
0.778198	2.47853e-05		-468.12	0.0807143
0.779215	3.31016e-06		-468	0.0742857
0.780233	1.01991e-05		-467.88	0.0828571
0.78125	3.03307e-05		-467.76	0.085
0.782267	5.74714e-05		-467.64	0.0785714
0.783285	7.10849e-05		-467.52	0.0714286
0.784302	0.000138148		-467.4	0.0728571
0.785319	7.00409e-05		-467.28	0.0814286
0.786336	2.04014e-05		-467.16	0.075
0.787354	1.53796e-05		-467.04	0.0778571
0.788371	2.30922e-05		-466.92	0.0764286
0.789388	2.54812e-05		-466.8	0.07
0.790405	2.42143e-05		-466.68	0.0821429
0.791423	2.57683e-05		-466.56	0.0742857
0.79244	2.12652e-05		-466.44	0.0764286
0.793457	8.80982e-06		-466.32	0.0764286
0.794474	4.40009e-06		-466.2	0.0764286
0.795492	1.63031e-05		-466.08	0.0835714
0.796509	3.54033e-05		-465.96	0.0792857
0.797526	1.29611e-05		-465.84	0.0785714
0.798543	2.67856e-06		-465.72	0.0871429
0.799561	1.31682e-05		-465.6	0.0742857
0.800578	1.06271e-05		-465.48	0.0771429
0.801595	1.08956e-05		-465.36	0.0728571
0.802612	2.6471e-05		-465.24	0.0592857
0.80363	1.92064e-05		-465.12	0.0721429
0.804647	1.72768e-05		-465	0.0785714
0.805664	1.52281e-05		-464.88	0.0707143
0.806681	1.08688e-05		-464.76	0.0614286
0.807699	9.71111e-06		-464.64	0.0678571
0.808716	2.37917e-05		-464.52	0.0657143
0.809733	2.00498e-05		-464.4	0.065
0.81075	2.55978e-05		-464.28	0.0628571
0.811768	2.9104e-05		-464.16	0.055
0.812785	1.53072e-05		-464.04	0.0585714
0.813802	1.46095e-05		-463.92	0.0621429
0.814819	5.24347e-05		-463.8	0.0557143
0.815837	5.62249e-05		-463.68	0.05
0.816854	7.79649e-05		-463.56	0.0557143
0.817871	6.26645e-05		-463.44	0.0492857
0.818888	1.60586e-05		-463.32	0.0528571
0.819906	6.78663e-06		-463.2	0.0535714
0.820923	1.33831e-05		-463.08	0.0571429
0.82194	7.94657e-06		-462.96	0.0592857
0.822957	5.75611e-06		-462.84	0.0578571
0.823975	5.10718e-06		-462.72	0.06
0.824992	5.55867e-06		-462.6	0.0535714
0.826009	9.95692e-06		-462.48	0.0692857
0.827026	4.51328e-05		-462.36	0.0721429
0.828044	0.000132393		-462.24	0.07
0.829061	6.91481e-05		-462.12	0.0585714
0.830078	3.81124e-05		-462	0.0628571
0.831095	3.32432e-05		-461.88	0.0628571
0.832113	2.49503e-05		-461.76	0.07
0.83313	1.75026e-05		-461.64	0.0742857
0.834147	2.00717e-05		-461.52	0.0621429
0.835164	5.20739e-05		-461.4	0.0692857
0.836182	0.000152126		-461.28	0.075
0.837199	6.81201e-05		-461.16	0.0685714
0.838216	2.077e-05		-461.04	0.0692857
0.839233	7.54939e-05		-460.92	0.0592857
0.840251	0.000114759		-460.8	0.0664286
0.841268	0.000106463		-460.68	0.0635714
0.842285	5.89056e-05		-460.56	0.0664286
0.843302	5.27452e-05		-460.44	0.0685714
0.84432	0.000277982		-460.32	0.075
0.845337	0.000254869		-460.2	0.0692857
0.846354	4.48683e-05		-460.08	0.0628571
0.847371	1.55778e-05		-459.96	0.0728571
0.848389	4.46266e-05		-459.84	0.07
0.849406	3.06449e-05		-459.72	0.0685714
0.850423	2.7847e-05		-459.6	0.065
0.85144	2.42791e-05		-459.48	0.07
0.852458	1.43555e-05		-459.36	0.0657143
0.853475	5.84532e-05		-459.24	0.0721429
0.854492	9.94737e-05		-459.12	0.075
0.855509	6.55918e-05		-459	0.0735714
0.856527	4.39594e-05		-458.88	0.0764286
0.857544	3.92933e-05		-458.76	0.0814286
0.858561	7.75063e-05		-458.64	0.0821429
0.859578	4.85683e-05		-458.52	0.0742857
0.860596	2.10436e-05		-458.4	0.0828571
0.861613	9.78451e-06		-458.28	0.0814286
0.86263	2.57826e-06		-458.16	0.0792857
0.863647	1.03086e-05		-458.04	0.0814286
0.864665	6.1354e-05		-457.92	0.0828571
0.865682	0.000182051		-457.8	0.0778571
0.866699	0.000151323		-457.68	0.0735714
0.867716	5.81139e-05		-457.56	0.0728571
0.868734	9.72334e-06		-457.44	0.0814286
0.869751	3.3116e-06		-457.32	0.0685714
0.870768	2.3808e-05		-457.2	0.0721429
0.871785	5.96823e-05		-457.08	0.075
0.872803	2.51111e-05		-456.96	0.0664286
0.87382	2.47807e-05		-456.84	0.0735714
0.874837	1.90618e-05		-456.72	0.0685714
0.875854	1.03152e-05		-456.6	0.0721429
0.876872	1.76853e-05		-456.48	0.0614286
0.877889	4.25155e-05		-456.36	0.0671429
0.878906	6.20472e-05		-456.24	0.0678571
0.879924	9.36599e-05		-456.12	0.0614286
0.880941	4.66029e-05		-456	0.07
0.881958	2.57333e-05		-455.88	0.0657143
0.882975	4.53446e-05		-455.76	0.0642857
0.883993	8.92947e-05		-455.64	0.0607143
0.88501	2.91575e-05		-455.52	0.0707143
0.886027	3.56051e-06		-455.4	0.0692857
0.887044	2.07169e-05		-455.28	0.0707143
0.888062	5.89693e-05		-455.16	0.0685714
0.889079	7.15082e-05		-455.04	0.0721429
0.890096	3.49905e-05		-454.92	0.0671429
0.891113	8.9444e-05		-454.8	0.0635714
0.892131	0.000155091		-454.68	0.0685714
0.893148	3.54964e-05		-454.56	0.0664286
0.894165	1.53301e-05		-454.44	0.0728571
0.895182	3.74521e-05		-454.32	0.0714286
0.8962	3.41415e-05		-454.2	0.0657143
0.897217	3.56999e-05		-454.08	0.0642857
0.898234	4.68175e-05		-453.96	0.07
0.899251	2.7782e-05		-453.84	0.0664286
0.900269	4.73418e-06		-453.72	0.0635714
0.901286	1.55828e-06		-453.6	0.0578571
0.902303	4.07591e-06		-453.48	0.0578571
0.90332	1.76745e-05		-453.36	0.065
0.904338	2.2025e-05		-453.24	0.0578571
0.905355	1.31803e-05		-453.12	0.0642857
0.906372	2.28927e-05		-453	0.0671429
0.907389	2.32312e-05		-452.88	0.0578571
0.908407	2.3782e-05		-452.76	0.0671429
0.909424	1.14677e-05		-452.64	0.0671429
0.910441	6.8908e-06		-452.52	0.0721429
0.911458	1.92966e-05		-452.4	0.0671429
0.912476	3.23226e-05		-452.28	0.0692857
0.913493	1.4355e-05		-452.16	0.0707143
0.91451	3.324e-06		-452.04	0.0678571
0.915527	1.6357e-05		-451.92	0.0642857
0.916545	7.78771e-05		-451.8	0.0678571
0.917562	6.00178e-05		-451.68	0.0664286
0.918579	1.28472e-05		-451.56	0.0692857
0.919596	4.3273e-06		-451.44	0.0721429
0.920614	2.03191e-05		-451.32	0.0692857
0.921631	3.95505e-05		-451.2	0.0714286
0.922648	1.44632e-05		-451.08	0.0735714
0.923665	3.72511e-06		-450.96	0.075
0.924683	1.37392e-05		-450.84	0.0721429
0.9257	3.64167e-05		-450.72	0.0771429
0.926717	3.04264e-05		-450.6	0.0828571
0.927734	2.9054e-05		-450.48	0.08
0.928752	1.75007e-05		-450.36	0.0742857
0.929769	2.23737e-05		-450.24	0.0728571
0.930786	6.36218e-06		-450.12	0.0685714
0.931803	2.6995e-06		-450	0.0685714
0.932821	2.15139e-06		-449.88	0.065
0.933838	7.22315e-06		-449.76	0.0707143
0.934855	1.49562e-05		-449.64	0.0671429
0.935872	8.21024e-06		-449.52	0.0678571
0.93689	1.75452e-05		-449.4	0.0685714
0.937907	3.62485e-05		-449.28	0.0635714
0.938924	1.43299e-05		-449.16	0.0757143
0.939941	9.68013e-06		-449.04	0.0678571
0.940959	8.82369e-06		-448.92	0.0671429
0.941976	9.84589e-06		-448.8	0.0785714
0.942993	4.00006e-05		-448.68	0.07
0.94401	8.48334e-05		-448.56	0.07
0.945028	6.87671e-05		-448.44	0.0692857
0.946045	3.07239e-05		-448.32	0.0714286
0.947062	4.77143e-05		-448.2	0.0635714
0.948079	2.98892e-05		-448.08	0.065
0.949097	2.99634e-05		-447.96	0.0678571
0.950114	0.000104411		-447.84	0.0607143
0.951131	0.000118285		-447.72	0.0557143
0.952148	6.61147e-05		-447.6	0.0664286
0.953166	7.87554e-05		-447.48	0.0592857
0.954183	0.000118209		-447.36	0.0521429
0.9552	0.000106887		-447.24	0.0592857
0.956217	7.4112e-05		-447.12	0.0642857
0.957235	5.172e-05		-447	0.0585714
0.958252	2.63195e-05		-446.88	0.06
0.959269	3.74977e-05		-446.76	0.0642857
0.960286	4.45473e-05		-446.64	0.0571429
0.961304	4.17905e-05		-446.52	0.0614286
0.962321	3.70171e-05		-446.4	0.0685714
0.963338	3.22896e-05		-446.28	0.0664286
0.964355	9.425e-05		-446.16	0.0685714
0.965373	0.000139247		-446.04	0.0685714
0.96639	6.32306e-05		-445.92	0.0657143
0.967407	0.00014666		-445.8	0.065
0.968424	0.000116636		-445.68	0.0714286
0.969442	1.68229e-05		-445.56	0.0692857
0.970459	3.15042e-05		-445.44	0.0778571
0.971476	0.000113345		-445.32	0.0814286
0.972493	9.89128e-05		-445.2	0.0814286
0.973511	4.65061e-05		-445.08	0.0771429
0.974528	8.31098e-05		-444.96	0.0828571
0.975545	0.000149574		-444.84	0.0842857
0.976562	3.97998e-05		-444.72	0.0707143
0.97758	9.352e-05		-444.6	0.08
0.978597	0.000503604		-444.48	0.0778571
0.979614	0.000219819		-444.36	0.0707143
0.980632	1.4526e-05		-444.24	0.0778571
0.981649	1.38822e-05		-444.12	0.0671429
0.982666	3.58935e-05		-444	0.065
0.983683	6.81472e-05		-443.88	0.075
0.984701	6.62598e-05		-443.76	0.0635714
0.985718	4.26279e-05		-443.64	0.0692857
0.986735	4.58901e-05		-443.52	0.0728571
0.987752	2.90972e-05		-443.4	0.0678571
0.98877	2.97489e-05		-443.28	0.0592857
0.989787	2.46208e-05		-443.16	0.065
0.990804	7.61683e-05		-443.04	0.0628571
0.991821	0.000119855		-442.92	0.0678571
0.992839	0.000116687		-442.8	0.0771429
0.993856	8.25767e-05		-442.68	0.0707143
0.994873	1.60278e-05		-442.56	0.0785714
0.99589	7.32303e-05		-442.44	0.0678571
0.996908	0.000365064		-442.32	0.0814286
0.997925	0.000269087		-442.2	0.085
0.998942	0.00011699		-442.08	0.0907143
0.999959	4.52361e-05		-441.96	0.0928571
1.00098	5.77523e-06		-441.84	0.08
1.00199	4.97269e-06		-441.72	0.0842857
1.00301	1.63467e-05		-441.6	0.0928571
1.00403	2.15102e-05		-441.48	0.0914286
1.00505	1.70252e-05		-441.36	0.0871429
1.00606	5.75823e-05		-441.24	0.0892857
1.00708	7.79062e-05		-441.12	0.0828571
1.0081	1.77094e-05		-441	0.0907143
1.00911	7.33461e-06		-440.88	0.0864286
1.01013	8.69023e-06		-440.76	0.0878571
1.01115	9.00499e-06		-440.64	0.0814286
1.01217	1.51662e-05		-440.52	0.0814286
1.01318	5.20637e-05		-440.4	0.08
1.0142	0.000178738		-440.28	0.0742857
1.01522	0.000196557		-440.16	0.0814286
1.01624	6.61894e-05		-440.04	0.075
1.01725	2.12938e-05		-439.92	0.0835714
1.01827	2.47838e-05		-439.8	0.0778571
1.01929	1.98637e-05		-439.68	0.0714286
1.0203	2.80585e-05		-439.56	0.0757143
1.02132	2.41596e-05		-439.44	0.0764286
1.02234	1.32672e-05		-439.32	0.0785714
1.02336	2.91557e-05		-439.2	0.0728571
1.02437	6.30202e-05		-439.08	0.0692857
1.02539	3.58959e-05		-438.96	0.0757143
1.02641	1.06946e-05		-438.84	0.0685714
1.02743	4.31348e-05		-438.72	0.0742857
1.02844	0.000213979		-438.6	0.0814286
1.02946	0.000420184		-438.48	0.0692857
1.03048	0.00021176		-438.36	0.0714286
1.03149	3.72301e-05		-438.24	0.0778571
1.03251	4.16563e-05		-438.12	0.0771429
1.03353	1.33441e-05		-438	0.0785714
1.03455	3.96533e-06		-437.88	0.0785714
1.03556	3.93056e-06		-437.76	0.0807143
1.03658	1.85801e-05		-437.64	0.0857143
1.0376	0.000115487		-437.52	0.0735714
1.03861	8.01792e-05		-437.4	0.075
1.03963	8.70734e-05		-437.28	0.0842857
1.04065	0.000185139		-437.16	0.0828571
1.04167	0.000116877		-437.04	0.0864286
1.04268	3.34308e-05		-436.92	0.0807143
1.0437	5.84796e-05		-436.8	0.0785714
1.04472	0.000134436		-436.68	0.0771429
1.04574	0.00015295		-436.56	0.0835714
1.04675	0.000110751		-436.44	0.0742857
1.04777	0.000108079		-436.32	0.0835714
1.04879	2.68534e-05		-436.2	0.0857143
1.0498	1.25507e-05		-436.08	0.0885714
1.05082	1.92397e-05		-435.96	0.0807143
1.05184	1.85779e-05		-435.84	0.08
1.05286	7.1537e-06		-435.72	0.0892857
1.05387	1.54969e-05		-435.6	0.075
1.05489	2.58469e-05		-435.48	0.0842857
1.05591	1.59785e-05		-435.36	0.0821429
1.05693	1.77591e-05		-435.24	0.0835714
1.05794	1.68813e-05		-435.12	0.0814286
1.05896	5.67476e-05		-435	0.0814286
1.05998	0.000133279		-434.88	0.0771429
1.06099	2.62589e-05		-434.76	0.0764286
1.06201	2.49478e-06		-434.64	0.0828571
1.06303	6.55515e-06		-434.52	0.0785714
1.06405	1.0012e-05		-434.4	0.0757143
1.06506	6.9233e-06		-434.28	0.0792857
1.06608	1.58158e-05		-434.16	0.0814286
1.0671	4.11401e-05		-434.04	0.08
1.06812	5.06241e-05		-433.92	0.0785714
1.06913	1.5209e-05		-433.8	0.0771429
1.07015	5.08433e-06		-433.68	0.0742857
1.07117	2.42352e-05		-433.56	0.0657143
1.07218	6.43384e-05		-433.44	0.0664286
1.0732	5.72254e-05		-433.32	0.0735714
1.07422	4.12555e-05		-433.2	0.07
1.07524	9.8566e-05		-433.08	0.0721429
1.07625	0.000224403		-432.96	0.0657143
1.07727	0.000192364		-432.84	0.075
1.07829	6.63651e-05		-432.72	0.07
1.07931	1.63082e-05		-432.6	0.07
1.08032	1.3701e-05		-432.48	0.0785714
1.08134	1.59184e-05		-432.36	0.0807143
1.08236	3.59001e-05		-432.24	0.0785714
1.08337	4.44185e-05		-432.12	0.0771429
1.08439	2.80878e-05		-432	0.0685714
1.08541	5.11229e-05		-431.88	0.0778571
1.08643	7.6147e-05		-431.76	0.0685714
1.08744	2.6782e-05		-431.64	0.0728571
1.08846	1.28436e-05		-431.52	0.0692857
1.08948	2.61717e-05		-431.4	0.0714286
1.09049	5.13659e-05		-431.28	0.0792857
1.09151	0.000130629		-431.16	0.0714286
1.09253	0.000117707		-431.04	0.0757143
1.09355	0.000151086		-430.92	0.0707143
1.09456	0.000207486		-430.8	0.0807143
1.09558	0.000128397		-430.68	0.0635714
1.0966	6.22923e-05		-430.56	0.0728571
1.09762	3.95374e-05		-430.44	0.075
1.09863	7.47357e-05		-430.32	0.0778571
1.09965	4.55919e-05		-430.2	0.0771429
1.10067	1.2768e-05		-430.08	0.0842857
1.10168	4.21274e-05		-429.96	0.0835714
1.1027	3.19568e-05		-429.84	0.0707143
1.10372	7.26136e-06		-429.72	0.08
1.10474	3.70942e-06		-429.6	0.0842857
1.10575	3.69279e-05		-429.48	0.0742857
1.10677	0.000138455		-429.36	0.075
1.10779	9.20012e-05		-429.24	0.0807143
1.10881	2.5466e-05		-429.12	0.075
1.10982	1.40896e-05		-429	0.0742857
1.11084	1.50767e-05		-428.88	0.075
1.11186	5.45359e-06		-428.76	0.07
1.11287	6.20132e-06		-428.64	0.0792857
1.11389	0.000144909		-428.52	0.0807143
1.11491	0.000283544		-428.4	0.08
1.11593	0.000167092		-428.28	0.0678571
1.11694	0.000139945		-428.16	0.0757143
1.11796	0.000199628		-428.04	0.0757143
1.11898	6.03306e-05		-427.92	0.0721429
1.12	1.05078e-05		-427.8	0.07
1.12101	2.54021e-05		-427.68	0.0707143
1.12203	5.17883e-05		-427.56	0.0728571
1.12305	8.5872e-05		-427.44	0.0764286
1.12406	2.97521e-05		-427.32	0.0735714
1.12508	8.05772e-06		-427.2	0.07
1.1261	1.28321e-05		-427.08	0.0757143
1.12712	2.54918e-05		-426.96	0.0792857
1.12813	2.61013e-05		-426.84	0.0814286
1.12915	2.53044e-05		-426.72	0.0735714
1.13017	2.38462e-05		-426.6	0.08
1.13118	2.09379e-05		-426.48	0.0764286
1.1322	1.00217e-05		-426.36	0.0921429
1.13322	1.4378e-05		-426.24	0.0771429
1.13424	1.8224e-05		-426.12	0.0785714
1.13525	2.61557e-05		-426	0.0828571
1.13627	4.86053e-05		-425.88	0.0792857
1.13729	2.79814e-05		-425.76	0.0792857
1.13831	1.38673e-05		-425.64	0.0721429
1.13932	7.47011e-06		-425.52	0.0657143
1.14034	8.43536e-06		-425.4	0.0714286
1.14136	3.89048e-06		-425.28	0.0685714
1.14237	2.38825e-06		-425.16	0.0707143
1.14339	3.03742e-06		-425.04	0.0721429
1.14441	1.61714e-05		-424.92	0.0771429
1.14543	7.49509e-05		-424.8	0.0742857
1.14644	8.13053e-05		-424.68	0.0742857
1.14746	4.79377e-05		-424.56	0.0714286
1.14848	4.59675e-05		-424.44	0.0707143
1.1495	2.08721e-05		-424.32	0.0792857
1.15051	9.99158e-06		-424.2	0.0707143
1.15153	9.82533e-06		-424.08	0.0635714
1.15255	1.09798e-05		-423.96	0.0721429
1.15356	3.21377e-05		-423.84	0.0728571
1.15458	6.69646e-05		-423.72	0.0642857
1.1556	4.45783e-05		-423.6	0.0707143
1.15662	1.76542e-05		-423.48	0.0714286
1.15763	3.45893e-05		-423.36	0.075
1.15865	3.65983e-05		-423.24	0.0757143
1.15967	1.41988e-05		-423.12	0.0792857
1.16069	1.76416e-05		-423	0.0814286
1.1617	2.2585e-05		-422.88	0.0807143
1.16272	4.01962e-05		-422.76	0.0871429
1.16374	4.72765e-05		-422.64	0.0821429
1.16475	2.60525e-05		-422.52	0.0742857
1.16577	1.62184e-05		-422.4	0.0814286
1.16679	1.1244e-05		-422.28	0.0828571
1.16781	5.40244e-06		-422.16	0.0714286
1.16882	1.06071e-05		-422.04	0.0821429
1.16984	2.88064e-05		-421.92	0.0721429
1.17086	2.6332e-05		-421.8	0.0707143
1.17188	5.10138e-05		-421.68	0.0707143
1.17289	2.62984e-05		-421.56	0.0678571
1.17391	5.9157e-06		-421.44	0.0721429
1.17493	1.59852e-05		-421.32	0.0678571
1.17594	5.3311e-05		-421.2	0.0628571
1.17696	9.64704e-05		-421.08	0.0614286
1.17798	9.0684e-05		-420.96	0.0685714
1.179	4.79735e-05		-420.84	0.0628571
1.18001	1.33567e-05		-420.72	0.0607143
1.18103	1.66961e-05		-420.6	0.0585714
1.18205	9.17867e-05		-420.48	0.06
1.18306	0.000106279		-420.36	0.0607143
1.18408	5.35571e-05		-420.24	0.06
1.1851	6.98856e-05		-420.12	0.0635714
1.18612	6.03924e-05		-420	0.055
1.18713	3.11285e-05		-419.88	0.06
1.18815	1.85675e-05		-419.76	0.0664286
1.18917	1.18364e-05		-419.64	0.0657143
1.19019	2.9456e-05		-419.52	0.0735714
1.1912	8.12691e-05		-419.4	0.0842857
1.19222	5.3263e-05		-419.28	0.0792857
1.19324	1.30136e-05		-419.16	0.0764286
1.19425	2.54792e-05		-419.04	0.0771429
1.19527	2.76453e-05		-418.92	0.0778571
1.19629	2.42115e-05		-418.8	0.0685714
1.19731	3.31917e-05		-418.68	0.0714286
1.19832	3.44919e-05		-418.56	0.0635714
1.19934	5.10598e-05		-418.44	0.06
1.20036	5.6026e-05		-418.32	0.065
1.20138	7.35609e-05		-418.2	0.0657143
1.20239	4.90821e-05		-418.08	0.0664286
1.20341	0.000129638		-417.96	0.0607143
1.20443	0.000184504		-417.84	0.0678571
1.20544	6.69621e-05		-417.72	0.0664286
1.20646	5.67217e-05		-417.6	0.0685714
1.20748	3.90266e-05		-417.48	0.0678571
1.2085	1.52008e-05		-417.36	0.0671429
1.20951	2.48184e-05		-417.24	0.0721429
1.21053	2.14845e-05		-417.12	0.0707143
1.21155	0.000108768		-417	0.0685714
1.21257	0.000191452		-416.88	0.0664286
1.21358	4.24775e-05		-416.76	0.065
1.2146	3.50332e-06		-416.64	0.0628571
1.21562	6.01371e-06		-416.52	0.0657143
1.21663	1.44255e-05		-416.4	0.0671429
1.21765	2.39891e-05		-416.28	0.0607143
1.21867	2.64419e-05		-416.16	0.0707143
1.21969	4.45119e-05		-416.04	0.0714286
1.2207	7.09655e-05		-415.92	0.0764286
1.22172	6.39613e-05		-415.8	0.0685714
1.22274	3.50434e-05		-415.68	0.0728571
1.22375	1.61086e-05		-415.56	0.0721429
1.22477	3.27856e-06		-415.44	0.0707143
1.22579	1.4381e-05		-415.32	0.0685714
1.22681	6.57261e-05		-415.2	0.0757143
1.22782	7.95432e-05		-415.08	0.0678571
1.22884	5.89326e-05		-414.96	0.0692857
1.22986	3.53438e-05		-414.84	0.0735714
1.23088	1.67001e-05		-414.72	0.0742857
1.23189	7.36378e-06		-414.6	0.0714286
1.23291	9.3943e-06		-414.48	0.0735714
1.23393	2.11852e-05		-414.36	0.065
1.23494	5.06193e-05		-414.24	0.0707143
1.23596	2.3675e-05		-414.12	0.0692857
1.23698	2.36184e-05		-414	0.06
1.238	5.37957e-05		-413.88	0.0571429
1.23901	6.06675e-05		-413.76	0.0614286
1.24003	5.14671e-05		-413.64	0.065
1.24105	5.90069e-05		-413.52	0.0542857
1.24207	6.69953e-05		-413.4	0.0614286
1.24308	4.90525e-05		-413.28	0.06
1.2441	5.50206e-05		-413.16	0.0578571
1.24512	2.80329e-05		-413.04	0.0592857
1.24613	1.15082e-05		-412.92	0.0635714
1.24715	8.29869e-05		-412.8	0.06
1.24817	0.000177475		-412.68	0.0614286
1.24919	0.0001398		-412.56	0.0657143
1.2502	0.000185138		-412.44	0.0621429
1.25122	0.00019387		-412.32	0.0614286
1.25224	6.62464e-05		-412.2	0.0635714
1.25326	2.38981e-05		-412.08	0.06
1.25427	4.57507e-05		-411.96	0.0628571
1.25529	9.94954e-05		-411.84	0.0635714
1.25631	9.482e-05		-411.72	0.0592857
1.25732	4.27899e-05		-411.6	0.0714286
1.25834	3.21086e-05		-411.48	0.0692857
1.25936	6.09405e-05		-411.36	0.0585714
1.26038	7.05163e-05		-411.24	0.0714286
1.26139	4.13937e-05		-411.12	0.0735714
1.26241	2.8023e-05		-411	0.0685714
1.26343	2.99437e-05		-410.88	0.0678571
1.26444	3.17344e-05		-410.76	0.0692857
1.26546	2.03919e-05		-410.64	0.0642857
1.26648	3.01548e-05		-410.52	0.0685714
1.2675	9.05066e-05		-410.4	0.0764286
1.26851	0.000103161		-410.28	0.0692857
1.26953	6.12941e-05		-410.16	0.0685714
1.27055	2.38917e-05		-410.04	0.0578571
1.27157	3.84225e-05		-409.92	0.0685714
1.27258	5.01292e-05		-409.8	0.0578571
1.2736	1.28132e-05		-409.68	0.0671429
1.27462	1.03441e-05		-409.56	0.0707143
1.27563	2.26447e-05		-409.44	0.0785714
1.27665	2.15088e-05		-409.32	0.0635714
1.27767	1.89898e-05		-409.2	0.0678571
1.27869	9.71874e-06		-409.08	0.0628571
1.2797	3.09266e-05		-408.96	0.0621429
1.28072	6.59669e-05		-408.84	0.0664286
1.28174	3.02075e-05		-408.72	0.0671429
1.28276	1.38538e-05		-408.6	0.0707143
1.28377	2.66808e-05		-408.48	0.0692857
1.28479	2.80339e-05		-408.36	0.0707143
1.28581	3.64843e-05		-408.24	0.07
1.28682	2.32554e-05		-408.12	0.0614286
1.28784	6.47828e-06		-408	0.0728571
1.28886	7.18961e-06		-407.88	0.0614286
1.28988	1.26809e-05		-407.76	0.0671429
1.29089	1.54212e-05		-407.64	0.0657143
1.29191	8.91689e-06		-407.52	0.065
1.29293	3.09661e-06		-407.4	0.0607143
1.29395	2.78911e-06		-407.28	0.0657143
1.29496	1.38552e-05		-407.16	0.0592857
1.29598	3.26948e-05		-407.04	0.0607143
1.297	1.92465e-05		-406.92	0.065
1.29801	1.34984e-05		-406.8	0.07
1.29903	1.85327e-05		-406.68	0.08
1.30005	3.96551e-05		-406.56	0.0742857
1.30107	4.76885e-05		-406.44	0.0692857
1.30208	2.73422e-05		-406.32	0.0692857
1.3031	1.70351e-05		-406.2	0.0657143
1.30412	1.75163e-05		-406.08	0.0692857
1.30514	1.13399e-05		-405.96	0.0721429
1.30615	2.0264e-05		-405.84	0.0707143
1.30717	2.11898e-05		-405.72	0.07
1.30819	2.54649e-05		-405.6	0.0692857
1.3092	5.14674e-05		-405.48	0.0678571
1.31022	6.20895e-05		-405.36	0.0692857
1.31124	5.24324e-05		-405.24	0.0792857
1.31226	4.29877e-05		-405.12	0.0714286
1.31327	5.95133e-05		-405	0.0735714
1.31429	3.43739e-05		-404.88	0.0678571
1.31531	2.68588e-05		-404.76	0.0714286
1.31632	4.14742e-05		-404.64	0.0707143
1.31734	1.5393e-05		-404.52	0.0685714
1.31836	3.20668e-06		-404.4	0.0714286
1.31938	1.62869e-06		-404.28	0.07
1.32039	9.92044e-06		-404.16	0.0678571
1.32141	1.70404e-05		-404.04	0.0728571
1.32243	8.42254e-06		-403.92	0.0721429
1.32345	8.49962e-06		-403.8	0.0728571
1.32446	2.62354e-05		-403.68	0.065
1.32548	5.91102e-05		-403.56	0.0592857
1.3265	5.33384e-05		-403.44	0.0671429
1.32751	9.74851e-05		-403.32	0.065
1.32853	0.00016547		-403.2	0.0678571
1.32955	0.000148895		-403.08	0.0657143
1.33057	2.70601e-05		-402.96	0.07
1.33158	6.69868e-06		-402.84	0.08
1.3326	3.42987e-05		-402.72	0.0835714
1.33362	4.5686e-05		-402.6	0.0728571
1.33464	1.70173e-05		-402.48	0.0842857
1.33565	1.95661e-05		-402.36	0.0821429
1.33667	2.03125e-05		-402.24	0.0814286
1.33769	2.85008e-05		-402.12	0.085
1.3387	4.60488e-05		-402	0.0785714
1.33972	2.74738e-05		-401.88	0.0871429
1.34074	2.68893e-05		-401.76	0.08
1.34176	2.52637e-05		-401.64	0.0878571
1.34277	2.06621e-05		-401.52	0.0871429
1.34379	4.66926e-05		-401.4	0.0814286
1.34481	2.60709e-05		-401.28	0.085
1.34583	5.70804e-06		-401.16	0.0792857
1.34684	7.09739e-06		-401.04	0.0764286
1.34786	9.88899e-06		-400.92	0.0821429
1.34888	3.56934e-05		-400.8	0.0735714
1.34989	6.24595e-05		-400.68	0.0657143
1.35091	6.94425e-05		-400.56	0.0692857
1.35193	0.000199046		-400.44	0.0642857
1.35295	0.000230426		-400.32	0.0792857
1.35396	0.000121168		-400.2	0.07
1.35498	4.43678e-05		-400.08	0.0664286
1.356	2.15485e-05		-399.96	0.0721429
1.35701	5.82708e-05		-399.84	0.0685714
1.35803	4.01068e-05		-399.72	0.0607143
1.35905	2.99278e-05		-399.6	0.0685714
1.36007	5.62014e-05		-399.48	0.0664286
1.36108	5.49234e-05		-399.36	0.065
1.3621	6.08695e-05		-399.24	0.0678571
1.36312	2.32494e-05		-399.12	0.0685714
1.36414	2.16498e-05		-399	0.0642857
1.36515	0.000107442		-398.88	0.0642857
1.36617	0.000120554		-398.76	0.0642857
1.36719	4.11845e-05		-398.64	0.0692857
1.3682	6.302e-06		-398.52	0.065
1.36922	1.5186e-06		-398.4	0.0614286
1.37024	3.19098e-06		-398.28	0.0707143
1.37126	1.19154e-05		-398.16	0.0642857
1.37227	1.60627e-05		-398.04	0.0642857
1.37329	5.39812e-06		-397.92	0.0671429
1.37431	2.48057e-06		-397.8	0.06
1.37533	2.90708e-06		-397.68	0.0571429
1.37634	8.31019e-06		-397.56	0.0621429
1.37736	2.53588e-05		-397.44	0.0614286
1.37838	2.4102e-05		-397.32	0.0535714
1.37939	1.52393e-05		-397.2	0.06
1.38041	8.18194e-06		-397.08	0.0642857
1.38143	1.62485e-05		-396.96	0.0585714
1.38245	2.02187e-05		-396.84	0.0614286
1.38346	2.23386e-05		-396.72	0.06
1.38448	4.39723e-05		-396.6	0.0657143
1.3855	3.77021e-05		-396.48	0.0564286
1.38652	2.00788e-05		-396.36	0.0607143
1.38753	2.46596e-05		-396.24	0.0642857
1.38855	4.88042e-05		-396.12	0.0621429
1.38957	3.37923e-05		-396	0.0685714
1.39058	6.21956e-06		-395.88	0.0664286
1.3916	6.28599e-06		-395.76	0.0657143
1.39262	1.47411e-05		-395.64	0.0707143
1.39364	2.57537e-05		-395.52	0.0664286
1.39465	4.19608e-05		-395.4	0.0664286
1.39567	7.45845e-05		-395.28	0.0735714
1.39669	0.000174883		-395.16	0.0728571
1.39771	0.000160636		-395.04	0.0778571
1.39872	5.3724e-05		-394.92	0.0678571
1.39974	1.91571e-05		-394.8	0.0664286
1.40076	1.03691e-05		-394.68	0.0685714
1.40177	8.26096e-06		-394.56	0.0642857
1.40279	5.47995e-06		-394.44	0.065
1.40381	1.37674e-05		-394.32	0.0642857
1.40483	1.83211e-05		-394.2	0.0614286
1.40584	1.61072e-05		-394.08	0.0578571
1.40686	1.49774e-05		-393.96	0.0528571
1.40788	1.46913e-05		-393.84	0.0614286
1.40889	2.96986e-05		-393.72	0.06
1.40991	2.57324e-05		-393.6	0.0757143
1.41093	5.5988e-05		-393.48	0.0714286
1.41195	5.24406e-05		-393.36	0.0657143
1.41296	1.35881e-05		-393.24	0.075
1.41398	7.01563e-06		-393.12	0.0735714
1.415	8.6891e-06		-393	0.07
1.41602	4.53629e-05		-392.88	0.07
1.41703	8.29089e-05		-392.76	0.0735714
1.41805	8.60136e-05		-392.64	0.0807143
1.41907	5.54879e-05		-392.52	0.0735714
1.42008	2.15452e-05		-392.4	0.075
1.4211	1.92713e-05		-392.28	0.0785714
1.42212	7.05005e-06		-392.16	0.0721429
1.42314	7.21257e-06		-392.04	0.0707143
1.42415	3.12263e-05		-391.92	0.0807143
1.42517	4.16833e-05		-391.8	0.07
1.42619	1.09081e-05		-391.68	0.0728571
1.42721	2.01542e-06		-391.56	0.0728571
1.42822	6.81732e-06		-391.44	0.0807143
1.42924	2.03775e-05		-391.32	0.0778571
1.43026	1.37484e-05		-391.2	0.0814286
1.43127	5.87808e-06		-391.08	0.0757143
1.43229	9.94728e-06		-390.96	0.0678571
1.43331	4.57777e-05		-390.84	0.0571429
1.43433	9.58581e-05		-390.72	0.0607143
1.43534	9.81169e-05		-390.6	0.0664286
1.43636	5.16887e-05		-390.48	0.0614286
1.43738	2.80243e-05		-390.36	0.0635714
1.4384	4.1122e-05		-390.24	0.0592857
1.43941	7.19665e-05		-390.12	0.06
1.44043	0.000172877		-390	0.0578571
1.44145	0.000158321		-389.88	0.0471429
1.44246	2.66964e-05		-389.76	0.0535714
1.44348	7.89948e-06		-389.64	0.0507143
1.4445	2.74124e-05		-389.52	0.06
1.44552	3.93179e-05		-389.4	0.0614286
1.44653	5.61415e-05		-389.28	0.0564286
1.44755	9.64773e-05		-389.16	0.0571429
1.44857	3.79196e-05		-389.04	0.0614286
1.44958	2.89697e-05		-388.92	0.0571429
1.4506	4.5747e-05		-388.8	0.0564286
1.45162	0.000102879		-388.68	0.0542857
1.45264	6.96395e-05		-388.56	0.0621429
1.45365	2.16534e-05		-388.44	0.0571429
1.45467	2.11496e-05		-388.32	0.0628571
1.45569	3.30251e-05		-388.2	0.0607143
1.45671	1.99505e-05		-388.08	0.0514286
1.45772	1.71793e-05		-387.96	0.0514286
1.45874	3.13935e-05		-387.84	0.0528571
1.45976	3.36579e-05		-387.72	0.0557143
1.46077	2.73564e-05		-387.6	0.0621429
1.46179	3.59841e-05		-387.48	0.0585714
1.46281	6.58444e-05		-387.36	0.0707143
1.46383	0.000125264		-387.24	0.0542857
1.46484	0.000196094		-387.12	0.0571429
1.46586	0.000138778		-387	0.0607143
1.46688	4.64361e-05		-386.88	0.0528571
1.4679	7.33186e-05		-386.76	0.0657143
1.46891	6.23873e-05		-386.64	0.0614286
1.46993	4.68005e-05		-386.52	0.0614286
1.47095	4.89464e-05		-386.4	0.0621429
1.47196	1.45686e-05		-386.28	0.0678571
1.47298	8.79509e-06		-386.16	0.0721429
1.474	1.42391e-05		-386.04	0.0642857
1.47502	1.30991e-05		-385.92	0.0557143
1.47603	3.90475e-06		-385.8	0.065
1.47705	3.76863e-06		-385.68	0.0664286
1.47807	3.54839e-05		-385.56	0.0678571
1.47909	0.00012046		-385.44	0.0685714
1.4801	8.18632e-05		-385.32	0.0607143
1.48112	1.53404e-05		-385.2	0.0692857
1.48214	1.53663e-05		-385.08	0.0635714
1.48315	3.43515e-05		-384.96	0.0614286
1.48417	1.21903e-05		-384.84	0.0592857
1.48519	2.17325e-06		-384.72	0.0564286
1.48621	5.15963e-06		-384.6	0.0664286
1.48722	1.78225e-05		-384.48	0.0578571
1.48824	5.76319e-05		-384.36	0.0592857
1.48926	8.21419e-05		-384.24	0.0607143
1.49028	4.57428e-05		-384.12	0.0585714
1.49129	1.40826e-05		-384	0.0564286
1.49231	5.02344e-06		-383.88	0.06
1.49333	8.22971e-06		-383.76	0.0585714
1.49434	3.73626e-05		-383.64	0.0635714
1.49536	2.1034e-05		-383.52	0.0535714
1.49638	2.6739e-05		-383.4	0.0614286
1.4974	6.88848e-05		-383.28	0.0664286
1.49841	3.73819e-05		-383.16	0.065
1.49943	3.47094e-05		-383.04	0.0707143
1.50045	8.62875e-05		-382.92	0.0614286
1.50146	5.02124e-05		-382.8	0.0571429
1.50248	1.6366e-05		-382.68	0.0721429
1.5035	3.27884e-05		-382.56	0.0621429
1.50452	4.78075e-05		-382.44	0.06
1.50553	2.50398e-05		-382.32	0.0585714
1.50655	1.43198e-05		-382.2	0.0664286
1.50757	2.48656e-05		-382.08	0.0664286
1.50859	4.12764e-05		-381.96	0.0628571
1.5096	5.04631e-05		-381.84	0.0585714
1.51062	6.11168e-05		-381.72	0.0607143
1.51164	7.56386e-05		-381.6	0.0578571
1.51265	0.000101257		-381.48	0.0635714
1.51367	0.000150616		-381.36	0.0714286
1.51469	8.38749e-05		-381.24	0.0707143
1.51571	4.64133e-05		-381.12	0.0678571
1.51672	3.21815e-05		-381	0.0607143
1.51774	2.59717e-05		-380.88	0.0678571
1.51876	4.1757e-05		-380.76	0.06
1.51978	7.91395e-05		-380.64	0.0621429
1.52079	6.22818e-05		-380.52	0.0535714
1.52181	4.33166e-05		-380.4	0.0628571
1.52283	2.22614e-05		-380.28	0.0707143
1.52384	3.20224e-05		-380.16	0.07
1.52486	5.87355e-05		-380.04	0.0657143
1.52588	4.51452e-05		-379.92	0.0614286
1.5269	2.23118e-05		-379.8	0.06
1.52791	3.36156e-05		-379.68	0.0707143
1.52893	5.87785e-05		-379.56	0.0707143
1.52995	7.85988e-05		-379.44	0.0635714
1.53097	3.64257e-05		-379.32	0.0714286
1.53198	1.58764e-05		-379.2	0.0635714
1.533	2.36061e-05		-379.08	0.0528571
1.53402	1.02785e-05		-378.96	0.065
1.53503	1.33505e-05		-378.84	0.0564286
1.53605	2.61532e-05		-378.72	0.0635714
1.53707	2.92779e-05		-378.6	0.0571429
1.53809	6.98294e-05		-378.48	0.0664286
1.5391	0.000106428		-378.36	0.075
1.54012	7.02798e-05		-378.24	0.0621429
1.54114	3.75062e-05		-378.12	0.0735714
1.54215	3.11905e-05		-378	0.0771429
1.54317	5.5287e-05		-377.88	0.0764286
1.54419	0.000169362		-377.76	0.075
1.54521	0.000135506		-377.64	0.0721429
1.54622	3.64254e-05		-377.52	0.0664286
1.54724	6.52842e-06		-377.4	0.0671429
1.54826	9.67669e-06		-377.28	0.0692857
1.54928	5.08794e-05		-377.16	0.0692857
1.55029	4.51272e-05		-377.04	0.0607143
1.55131	3.56331e-05		-376.92	0.06
1.55233	3.32955e-05		-376.8	0.0685714
1.55334	2.67553e-05		-376.68	0.0592857
1.55436	3.07044e-05		-376.56	0.0735714
1.55538	2.85412e-05		-376.44	0.0678571
1.5564	1.48855e-05		-376.32	0.0657143
1.55741	1.41465e-05		-376.2	0.0621429
1.55843	5.94847e-06		-376.08	0.0621429
1.55945	6.37581e-06		-375.96	0.0621429
1.56047	2.10804e-05		-375.84	0.0571429
1.56148	2.28864e-05		-375.72	0.0614286
1.5625	3.46572e-05		-375.6	0.0557143
1.56352	0.000105558		-375.48	0.0614286
1.56453	7.36759e-05		-375.36	0.0564286
1.56555	2.14531e-05		-375.24	0.065
1.56657	8.74724e-06		-375.12	0.0635714
1.56759	5.24525e-06		-375	0.0657143
1.5686	1.64935e-05		-374.88	0.0564286
1.56962	2.02436e-05		-374.76	0.0642857
1.57064	5.22099e-06		-374.64	0.0635714
1.57166	8.01379e-06		-374.52	0.0607143
1.57267	1.37684e-05		-374.4	0.0557143
1.57369	4.01752e-05		-374.28	0.0621429
1.57471	3.94089e-05		-374.16	0.0621429
1.57572	2.67633e-05		-374.04	0.0642857
1.57674	6.59736e-05		-373.92	0.0635714
1.57776	3.6743e-05		-373.8	0.06
1.57878	6.16611e-06		-373.68	0.0521429
1.57979	1.95275e-05		-373.56	0.0592857
1.58081	5.84275e-05		-373.44	0.0657143
1.58183	3.6733e-05		-373.32	0.0585714
1.58285	7.47397e-06		-373.2	0.0635714
1.58386	7.49571e-06		-373.08	0.0678571
1.58488	1.06438e-05		-372.96	0.0735714
1.5859	1.15228e-05		-372.84	0.0792857
1.58691	3.52248e-05		-372.72	0.0807143
1.58793	2.31182e-05		-372.6	0.0664286
1.58895	6.18232e-06		-372.48	0.07
1.58997	7.0543e-06		-372.36	0.0771429
1.59098	1.11765e-05		-372.24	0.0778571
1.592	1.36267e-05		-372.12	0.0771429
1.59302	2.48977e-05		-372	0.0807143
1.59403	3.13782e-05		-371.88	0.0892857
1.59505	2.49102e-05		-371.76	0.0728571
1.59607	4.30141e-05		-371.64	0.0757143
1.59709	2.62056e-05		-371.52	0.0735714
1.5981	3.53215e-06		-371.4	0.08
1.59912	5.17674e-07		-371.28	0.0857143
1.60014	3.39082e-06		-371.16	0.0914286
1.60116	9.47582e-06		-371.04	0.0914286
1.60217	1.28682e-05		-370.92	0.0914286
1.60319	3.59467e-05		-370.8	0.09
1.60421	5.85816e-05		-370.68	0.0892857
1.60522	1.87004e-05		-370.56	0.0814286
1.60624	1.0911e-05		-370.44	0.0835714
1.60726	9.45724e-06		-370.32	0.0914286
1.60828	9.40421e-06		-370.2	0.0757143
1.60929	1.53713e-05		-370.08	0.0828571
1.61031	7.30474e-06		-369.96	0.0714286
1.61133	5.90173e-06		-369.84	0.0785714
1.61235	9.81328e-06		-369.72	0.0842857
1.61336	8.26929e-06		-369.6	0.0771429
1.61438	1.89387e-05		-369.48	0.0692857
1.6154	3.85666e-05		-369.36	0.0735714
1.61641	2.7467e-05		-369.24	0.08
1.61743	3.90077e-05		-369.12	0.0892857
1.61845	1.61955e-05		-369	0.0721429
1.61947	2.52009e-05		-368.88	0.0685714
1.62048	7.00372e-05		-368.76	0.075
1.6215	2.80177e-05		-368.64	0.0721429
1.62252	1.02766e-05		-368.52	0.0785714
1.62354	1.02775e-05		-368.4	0.0714286
1.62455	1.99968e-05		-368.28	0.0728571
1.62557	2.95696e-05		-368.16	0.0664286
1.62659	5.53941e-06		-368.04	0.0714286
1.6276	1.67149e-05		-367.92	0.0771429
1.62862	5.2083e-05		-367.8	0.0878571
1.62964	4.19743e-05		-367.68	0.0678571
1.63066	0.000124711		-367.56	0.07
1.63167	0.000133686		-367.44	0.0714286
1.63269	0.000103036		-367.32	0.0664286
1.63371	7.89237e-05		-367.2	0.0707143
1.63472	4.3399e-05		-367.08	0.0714286
1.63574	3.40575e-05		-366.96	0.0792857
1.63676	2.177e-05		-366.84	0.0657143
1.63778	3.22823e-05		-366.72	0.0642857
1.63879	4.75064e-05		-366.6	0.0692857
1.63981	6.39362e-05		-366.48	0.065
1.64083	0.000155117		-366.36	0.0614286
1.64185	0.000170879		-366.24	0.0728571
1.64286	2.87485e-05		-366.12	0.0678571
1.64388	8.8991e-06		-366	0.0742857
1.6449	4.63797e-06		-365.88	0.075
1.64591	2.16185e-06		-365.76	0.0664286
1.64693	2.34232e-06		-365.64	0.0557143
1.64795	1.43528e-05		-365.52	0.0664286
1.64897	9.29719e-05		-365.4	0.0685714
1.64998	0.000110863		-365.28	0.065
1.651	3.72188e-05		-365.16	0.0621429
1.65202	2.30395e-05		-365.04	0.0678571
1.65304	5.53628e-05		-364.92	0.0607143
1.65405	7.00141e-05		-364.8	0.0671429
1.65507	2.69578e-05		-364.68	0.0771429
1.65609	2.07446e-05		-364.56	0.0742857
1.6571	1.25396e-05		-364.44	0.0621429
1.65812	5.80411e-06		-364.32	0.0685714
1.65914	8.66905e-06		-364.2	0.065
1.66016	2.16814e-05		-364.08	0.0607143
1.66117	3.60951e-05		-363.96	0.0685714
1.66219	2.72382e-05		-363.84	0.0614286
1.66321	9.84358e-06		-363.72	0.0735714
1.66423	3.25864e-06		-363.6	0.0671429
1.66524	2.17865e-06		-363.48	0.07
1.66626	1.05328e-05		-363.36	0.0764286
1.66728	3.82737e-05		-363.24	0.0778571
1.66829	4.99204e-05		-363.12	0.0742857
1.66931	5.06766e-05		-363	0.0721429
1.67033	0.000124068		-362.88	0.0764286
1.67135	9.88138e-05		-362.76	0.0707143
1.67236	3.41403e-05		-362.64	0.0671429
1.67338	2.15677e-05		-362.52	0.0728571
1.6744	1.26954e-05		-362.4	0.0742857
1.67542	9.53e-06		-362.28	0.0771429
1.67643	1.50934e-05		-362.16	0.075
1.67745	1.148e-05		-362.04	0.0807143
1.67847	1.34464e-05		-361.92	0.0785714
1.67948	2.02128e-05		-361.8	0.07
1.6805	3.64769e-05		-361.68	0.0792857
1.68152	2.60776e-05		-361.56	0.0728571
1.68254	3.15525e-05		-361.44	0.0785714
1.68355	5.35383e-05		-361.32	0.08
1.68457	6.69378e-05		-361.2	0.0764286
1.68559	5.81804e-05		-361.08	0.0785714
1.6866	6.39534e-05		-360.96	0.0757143
1.68762	0.000154023		-360.84	0.0807143
1.68864	0.000205931		-360.72	0.0828571
1.68966	8.76993e-05		-360.6	0.08
1.69067	2.46258e-05		-360.48	0.0778571
1.69169	3.1224e-05		-360.36	0.07
1.69271	7.98241e-05		-360.24	0.0814286
1.69373	0.000100526		-360.12	0.0771429
1.69474	3.7975e-05		-360	0.0728571
1.69576	2.4233e-05		-359.88	0.0807143
1.69678	1.37185e-05		-359.76	0.0785714
1.69779	2.16949e-05		-359.64	0.0821429
1.69881	5.94002e-05		-359.52	0.0914286
1.69983	3.151e-05		-359.4	0.0871429
1.70085	1.57474e-05		-359.28	0.0878571
1.70186	3.79413e-05		-359.16	0.08
1.70288	4.6108e-05		-359.04	0.085
1.7039	1.24664e-05		-358.92	0.0785714
1.70492	1.64233e-06		-358.8	0.0814286
1.70593	2.09038e-06		-358.68	0.0892857
1.70695	8.03939e-06		-358.56	0.0764286
1.70797	9.27627e-06		-358.44	0.0785714
1.70898	2.2083e-05		-358.32	0.0785714
1.71	5.8071e-05		-358.2	0.0642857
1.71102	9.66264e-05		-358.08	0.0757143
1.71204	0.000120609		-357.96	0.0785714
1.71305	4.05616e-05		-357.84	0.0757143
1.71407	7.03489e-06		-357.72	0.0714286
1.71509	1.826e-05		-357.6	0.0785714
1.71611	4.78316e-05		-357.48	0.0771429
1.71712	3.1021e-05		-357.36	0.0757143
1.71814	1.14601e-05		-357.24	0.0742857
1.71916	1.51557e-05		-357.12	0.0678571
1.72017	1.34226e-05		-357	0.0578571
1.72119	2.93983e-06		-356.88	0.0635714
1.72221	3.70029e-06		-356.76	0.0735714
1.72323	5.82375e-06		-356.64	0.065
1.72424	6.22358e-06		-356.52	0.065
1.72526	9.65281e-06		-356.4	0.0707143
1.72628	9.3589e-06		-356.28	0.07
1.72729	1.41943e-05		-356.16	0.0735714
1.72831	2.25581e-05		-356.04	0.065
1.72933	8.36557e-06		-355.92	0.0714286
1.73035	1.1316e-05		-355.8	0.0657143
1.73136	5.58504e-05		-355.68	0.0771429
1.73238	0.00010468		-355.56	0.0735714
1.7334	3.81487e-05		-355.44	0.0771429
1.73442	6.13083e-06		-355.32	0.0657143
1.73543	1.05762e-05		-355.2	0.0678571
1.73645	1.01576e-05		-355.08	0.0721429
1.73747	2.5592e-05		-354.96	0.0635714
1.73848	8.60478e-05		-354.84	0.0628571
1.7395	7.62903e-05		-354.72	0.0607143
1.74052	6.1051e-05		-354.6	0.0707143
1.74154	3.63077e-05		-354.48	0.0685714
1.74255	5.9021e-05		-354.36	0.0635714
1.74357	9.1373e-05		-354.24	0.07
1.74459	6.1999e-05		-354.12	0.0728571
1.74561	6.32866e-05		-354	0.0678571
1.74662	5.47561e-05		-353.88	0.0714286
1.74764	4.4694e-05		-353.76	0.0685714
1.74866	1.73313e-05		-353.64	0.0814286
1.74967	7.421e-06		-353.52	0.0735714
1.75069	9.15326e-06		-353.4	0.0814286
1.75171	6.86566e-06		-353.28	0.0678571
1.75273	2.14815e-05		-353.16	0.075
1.75374	2.32257e-05		-353.04	0.0785714
1.75476	4.58842e-06		-352.92	0.0821429
1.75578	4.23998e-06		-352.8	0.0821429
1.7568	1.46859e-05		-352.68	0.0814286
1.75781	7.15887e-06		-352.56	0.0857143
1.75883	1.58641e-06		-352.44	0.0871429
1.75985	5.43551e-06		-352.32	0.0821429
1.76086	2.66661e-06		-352.2	0.0792857
1.76188	4.298e-07		-352.08	0.0842857
1.7629	3.06889e-06		-351.96	0.0771429
1.76392	8.16616e-06		-351.84	0.0842857
1.76493	7.39709e-06		-351.72	0.0807143
1.76595	6.64632e-06		-351.6	0.0742857
1.76697	1.8689e-05		-351.48	0.0778571
1.76799	4.01323e-05		-351.36	0.0792857
1.769	3.26552e-05		-351.24	0.0714286
1.77002	5.31618e-05		-351.12	0.0607143
1.77104	0.000135896		-351	0.0685714
1.77205	8.13288e-05		-350.88	0.065
1.77307	3.39213e-05		-350.76	0.0635714
1.77409	5.71024e-05		-350.64	0.0735714
1.77511	2.76442e-05		-350.52	0.0707143
1.77612	5.58783e-06		-350.4	0.075
1.77714	1.48574e-05		-350.28	0.0728571
1.77816	2.28847e-05		-350.16	0.0814286
1.77917	5.60917e-06		-350.04	0.0778571
1.78019	5.92124e-06		-349.92	0.0842857
1.78121	2.16149e-05		-349.8	0.0828571
1.78223	4.31403e-05		-349.68	0.0892857
1.78324	3.25758e-05		-349.56	0.085
1.78426	2.77503e-05		-349.44	0.0792857
1.78528	4.07322e-05		-349.32	0.0885714
1.7863	1.73213e-05		-349.2	0.0764286
1.78731	1.24003e-05		-349.08	0.09
1.78833	2.85118e-05		-348.96	0.0857143
1.78935	3.52939e-05		-348.84	0.0785714
1.79036	7.60796e-05		-348.72	0.075
1.79138	0.000182467		-348.6	0.0735714
1.7924	0.00010552		-348.48	0.0742857
1.79342	2.5946e-05		-348.36	0.0678571
1.79443	4.96256e-05		-348.24	0.0757143
1.79545	0.00015454		-348.12	0.0821429
1.79647	9.5813e-05		-348	0.08
1.79749	2.32567e-05		-347.88	0.0828571
1.7985	6.77175e-05		-347.76	0.0835714
1.79952	9.72834e-05		-347.64	0.0792857
1.80054	7.30554e-05		-347.52	0.0764286
1.80155	0.000100813		-347.4	0.0864286
1.80257	6.89369e-05		-347.28	0.0778571
1.80359	1.60416e-05		-347.16	0.0757143
1.80461	2.19008e-05		-347.04	0.075
1.80562	1.6432e-05		-346.92	0.07
1.80664	9.84793e-06		-346.8	0.075
1.80766	9.65824e-06		-346.68	0.0728571
1.80868	6.6744e-06		-346.56	0.085
1.80969	6.97578e-06		-346.44	0.085
1.81071	5.21805e-06		-346.32	0.0871429
1.81173	1.72761e-05		-346.2	0.08
1.81274	4.64083e-05		-346.08	0.085
1.81376	1.93556e-05		-345.96	0.0864286
1.81478	4.39573e-05		-345.84	0.08
1.8158	4.86924e-05		-345.72	0.0778571
1.81681	1.24203e-05		-345.6	0.0814286
1.81783	1.36124e-05		-345.48	0.0892857
1.81885	1.80099e-05		-345.36	0.0857143
1.81986	7.07009e-06		-345.24	0.0828571
1.82088	4.73731e-06		-345.12	0.0807143
1.8219	5.48191e-06		-345	0.085
1.82292	7.43753e-06		-344.88	0.0807143
1.82393	4.92267e-06		-344.76	0.08
1.82495	4.11811e-06		-344.64	0.08
1.82597	9.24549e-06		-344.52	0.0764286
1.82699	5.92088e-05		-344.4	0.0785714
1.828	5.37648e-05		-344.28	0.0814286
1.82902	7.59907e-06		-344.16	0.0728571
1.83004	2.10376e-06		-344.04	0.0864286
1.83105	3.41781e-06		-343.92	0.0814286
1.83207	1.02342e-05		-343.8	0.0742857
1.83309	1.65593e-05		-343.68	0.0771429
1.83411	1.81091e-05		-343.56	0.085
1.83512	2.99473e-05		-343.44	0.0821429
1.83614	0.000106353		-343.32	0.08
1.83716	5.5686e-05		-343.2	0.085
1.83818	1.86919e-05		-343.08	0.0907143
1.83919	4.14129e-05		-342.96	0.0892857
1.84021	4.29277e-05		-342.84	0.0828571
1.84123	6.62724e-05		-342.72	0.0814286
1.84224	2.91147e-05		-342.6	0.0814286
1.84326	7.31547e-06		-342.48	0.0828571
1.84428	2.30972e-05		-342.36	0.0728571
1.8453	3.7149e-05		-342.24	0.0757143
1.84631	9.89912e-06		-342.12	0.0864286
1.84733	5.3033e-06		-342	0.0757143
1.84835	4.97411e-06		-341.88	0.0828571
1.84937	1.20555e-05		-341.76	0.0742857
1.85038	5.20852e-05		-341.64	0.0714286
1.8514	4.13793e-05		-341.52	0.0771429
1.85242	5.97421e-06		-341.4	0.075
1.85343	8.12666e-07		-341.28	0.0792857
1.85445	1.07364e-06		-341.16	0.0735714
1.85547	3.51223e-06		-341.04	0.0764286
1.85649	1.07919e-05		-340.92	0.0771429
1.8575	4.01584e-05		-340.8	0.07
1.85852	5.39069e-05		-340.68	0.0792857
1.85954	3.10351e-05		-340.56	0.0742857
1.86056	1.58423e-05		-340.44	0.075
1.86157	6.57092e-06		-340.32	0.0671429
1.86259	3.31327e-05		-340.2	0.0742857
1.86361	0.000181335		-340.08	0.0764286
1.86462	0.000111719		-339.96	0.0835714
1.86564	1.00659e-05		-339.84	0.0842857
1.86666	1.59318e-05		-339.72	0.0835714
1.86768	2.6503e-05		-339.6	0.0764286
1.86869	6.14653e-05		-339.48	0.0685714
1.86971	4.08971e-05		-339.36	0.0671429
1.87073	1.81011e-05		-339.24	0.0778571
1.87174	4.13661e-05		-339.12	0.0757143
1.87276	4.42738e-05		-339	0.0692857
1.87378	1.82135e-05		-338.88	0.0764286
1.8748	2.1925e-06		-338.76	0.0814286
1.87581	5.7394e-06		-338.64	0.0821429
1.87683	3.24008e-05		-338.52	0.0764286
1.87785	3.59051e-05		-338.4	0.0778571
1.87887	7.61311e-06		-338.28	0.0785714
1.87988	5.27877e-06		-338.16	0.0864286
1.8809	7.17809e-06		-338.04	0.0778571
1.88192	7.86366e-06		-337.92	0.0735714
1.88293	4.63279e-06		-337.8	0.0821429
1.88395	5.01631e-06		-337.68	0.0864286
1.88497	1.6966e-05		-337.56	0.0835714
1.88599	2.97158e-05		-337.44	0.0907143
1.887	2.58448e-05		-337.32	0.0935714
1.88802	2.64737e-05		-337.2	0.103571
1.88904	2.40156e-05		-337.08	0.102143
1.89006	3.32912e-05		-336.96	0.0964286
1.89107	3.36573e-05		-336.84	0.0928571
1.89209	7.25479e-05		-336.72	0.0828571
1.89311	6.53004e-05		-336.6	0.0928571
1.89412	2.52131e-05		-336.48	0.0864286
1.89514	2.36384e-05		-336.36	0.0878571
1.89616	2.56828e-05		-336.24	0.0764286
1.89718	1.57406e-05		-336.12	0.0907143
1.89819	1.30125e-05		-336	0.0857143
1.89921	1.13448e-05		-335.88	0.0971429
1.90023	2.09686e-05		-335.76	0.0907143
1.90125	3.21969e-05		-335.64	0.0892857
1.90226	1.34242e-05		-335.52	0.0835714
1.90328	1.04595e-05		-335.4	0.0864286
1.9043	5.54992e-06		-335.28	0.0914286
1.90531	1.06666e-05		-335.16	0.0857143
1.90633	3.21252e-05		-335.04	0.0907143
1.90735	3.22367e-05		-334.92	0.0878571
1.90837	6.31954e-06		-334.8	0.0721429
1.90938	1.36797e-05		-334.68	0.075
1.9104	2.03494e-05		-334.56	0.0664286
1.91142	1.08895e-05		-334.44	0.0671429
1.91243	1.95806e-05		-334.32	0.07
1.91345	4.05886e-05		-334.2	0.075
1.91447	4.99115e-05		-334.08	0.0685714
1.91549	5.2278e-05		-333.96	0.0771429
1.9165	1.56939e-05		-333.84	0.0814286
1.91752	1.70024e-06		-333.72	0.0735714
1.91854	7.85275e-06		-333.6	0.075
1.91956	1.73346e-05		-333.48	0.075
1.92057	1.49752e-05		-333.36	0.0828571
1.92159	1.29315e-05		-333.24	0.085
1.92261	2.3922e-05		-333.12	0.0835714
1.92362	1.06172e-05		-333	0.085
1.92464	3.92284e-06		-332.88	0.0771429
1.92566	1.39209e-05		-332.76	0.0835714
1.92668	1.15495e-05		-332.64	0.08
1.92769	3.13576e-06		-332.52	0.0814286
1.92871	5.09321e-06		-332.4	0.0778571
1.92973	1.25777e-05		-332.28	0.0757143
1.93075	2.54657e-05		-332.16	0.0714286
1.93176	2.22115e-05		-332.04	0.075
1.93278	6.76013e-06		-331.92	0.0807143
1.9338	1.51706e-05		-331.8	0.0792857
1.93481	2.29769e-05		-331.68	0.0857143
1.93583	1.20291e-05		-331.56	0.0807143
1.93685	5.71155e-06		-331.44	0.0907143
1.93787	9.33684e-06		-331.32	0.0828571
1.93888	4.94694e-05		-331.2	0.0814286
1.9399	3.90176e-05		-331.08	0.0857143
1.94092	1.84684e-05		-330.96	0.0771429
1.94194	1.85772e-05		-330.84	0.0778571
1.94295	1.93302e-05		-330.72	0.0657143
1.94397	1.9702e-05		-330.6	0.0728571
1.94499	2.34143e-05		-330.48	0.0707143
1.946	6.70158e-05		-330.36	0.0742857
1.94702	6.89567e-05		-330.24	0.0807143
1.94804	6.80948e-05		-330.12	0.0828571
1.94906	8.7193e-05		-330	0.0792857
1.95007	6.59889e-05		-329.88	0.0828571
1.95109	4.27077e-05		-329.76	0.0814286
1.95211	1.05306e-05		-329.64	0.0792857
1.95312	4.55563e-06		-329.52	0.0771429
1.95414	6.12728e-06		-329.4	0.0757143
1.95516	1.95207e-05		-329.28	0.0771429
1.95618	3.75199e-05		-329.16	0.0735714
1.95719	1.11339e-05		-329.04	0.0742857
1.95821	2.31163e-06		-328.92	0.0821429
1.95923	1.5603e-05		-328.8	0.0671429
1.96025	4.62441e-05		-328.68	0.0707143
1.96126	1.97998e-05		-328.56	0.0842857
1.96228	5.66691e-06		-328.44	0.08
1.9633	5.61451e-06		-328.32	0.0842857
1.96431	8.28357e-06		-328.2	0.0871429
1.96533	3.76387e-05		-328.08	0.0942857
1.96635	3.88027e-05		-327.96	0.08
1.96737	1.11332e-05		-327.84	0.0892857
1.96838	2.86534e-06		-327.72	0.0864286
1.9694	9.68654e-07		-327.6	0.0778571
1.97042	7.38459e-07		-327.48	0.085
1.97144	4.84061e-07		-327.36	0.0842857
1.97245	3.76243e-07		-327.24	0.0828571
1.97347	3.86623e-06		-327.12	0.0785714
1.97449	4.05183e-06		-327	0.0735714
1.9755	6.40853e-07		-326.88	0.0685714
1.97652	1.60718e-06		-326.76	0.0771429
1.97754	6.01807e-06		-326.64	0.0692857
1.97856	3.14825e-05		-326.52	0.0692857
1.97957	3.92832e-05		-326.4	0.0757143
1.98059	6.24289e-06		-326.28	0.0735714
1.98161	3.41122e-06		-326.16	0.0678571
1.98263	4.01213e-05		-326.04	0.0728571
1.98364	0.000111072		-325.92	0.0642857
1.98466	8.44802e-05		-325.8	0.0685714
1.98568	2.2335e-05		-325.68	0.0771429
1.98669	7.60142e-06		-325.56	0.075
1.98771	2.12314e-05		-325.44	0.0671429
1.98873	2.70665e-05		-325.32	0.07
1.98975	8.04242e-06		-325.2	0.0714286
1.99076	2.26995e-05		-325.08	0.0842857
1.99178	3.0611e-05		-324.96	0.0742857
1.9928	7.07953e-06		-324.84	0.0742857
1.99382	1.8353e-06		-324.72	0.0842857
1.99483	9.3728e-07		-324.6	0.0807143
1.99585	1.98619e-06		-324.48	0.0707143
1.99687	3.158e-06		-324.36	0.0878571
1.99788	8.24755e-06		-324.24	0.0828571
1.9989	1.93169e-05		-324.12	0.0857143
1.99992	1.07661e-05		-324	0.09
2.00094	5.09177e-06		-323.88	0.0928571
2.00195	7.52673e-06		-323.76	0.0857143
2.00297	8.21393e-06		-323.64	0.0821429
2.00399	9.31395e-06		-323.52	0.0842857
2.005	1.15205e-05		-323.4	0.0807143
2.00602	6.9459e-06		-323.28	0.0835714
2.00704	4.29171e-06		-323.16	0.0828571
2.00806	1.14313e-05		-323.04	0.0957143
2.00907	2.79444e-05		-322.92	0.0914286
2.01009	1.52304e-05		-322.8	0.0814286
2.01111	2.92911e-05		-322.68	0.0828571
2.01213	7.72661e-05		-322.56	0.0771429
2.01314	4.29103e-05		-322.44	0.085
2.01416	7.47803e-06		-322.32	0.0871429
2.01518	3.48789e-06		-322.2	0.0914286
2.01619	2.69041e-05		-322.08	0.0928571
2.01721	3.64853e-05		-321.96	0.0992857
2.01823	8.89142e-06		-321.84	0.0971429
2.01925	4.75927e-05		-321.72	0.0978571
2.02026	0.000102751		-321.6	0.0942857
2.02128	2.14451e-05		-321.48	0.0921429
2.0223	8.30244e-06		-321.36	0.0985714
2.02332	1.59052e-05		-321.24	0.0878571
2.02433	2.88336e-05		-321.12	0.0835714
2.02535	3.10044e-05		-321	0.0828571
2.02637	3.18054e-05		-320.88	0.0814286
2.02738	2.20102e-05		-320.76	0.0885714
2.0284	1.47839e-05		-320.64	0.0821429
2.02942	1.26541e-05		-320.52	0.0885714
2.03044	3.83966e-05		-320.4	0.0871429
2.03145	2.1209e-05		-320.28	0.0857143
2.03247	2.59654e-06		-320.16	0.0814286
[truncated: 7,334 more rows]

## Sheet: Fig.1f
Frequency	PSD		Time lag	Autocorrelation
0	2.1131		-559.92	0.0534161
0.00101725	1.12163		-559.8	0.0459627
0.00203451	0.108894		-559.68	0.0484472
0.00305176	0.0489912		-559.56	0.0459627
0.00406901	0.00916888		-559.44	0.042236
0.00508626	0.00337435		-559.32	0.0459627
0.00610352	0.00941038		-559.2	0.0298137
0.00712077	0.0117872		-559.08	0.0360248
0.00813802	0.00506599		-558.96	0.0397516
0.00915527	0.00422704		-558.84	0.0484472
0.0101725	0.00294907		-558.72	0.0434783
0.0111898	0.00254121		-558.6	0.0372671
0.012207	0.00345814		-558.48	0.0372671
0.0132243	0.00640334		-558.36	0.0385093
0.0142415	0.0189488		-558.24	0.0385093
0.0152588	0.0385949		-558.12	0.042236
0.016276	0.0266685		-558	0.0372671
0.0172933	0.0166579		-557.88	0.0434783
0.0183105	0.00696142		-557.76	0.047205
0.0193278	0.00177783		-557.64	0.0372671
0.0203451	0.0063011		-557.52	0.0534161
0.0213623	0.00798428		-557.4	0.042236
0.0223796	0.00655059		-557.28	0.0509317
0.0233968	0.0058645		-557.16	0.0372671
0.0244141	0.00302648		-557.04	0.042236
0.0254313	0.00395847		-556.92	0.0459627
0.0264486	0.00264687		-556.8	0.0372671
0.0274658	0.00214534		-556.68	0.0360248
0.0284831	0.00358745		-556.56	0.0298137
0.0295003	0.00173082		-556.44	0.0397516
0.0305176	0.00339102		-556.32	0.0447205
0.0315348	0.00821965		-556.2	0.0409938
0.0325521	0.00299279		-556.08	0.0385093
0.0335693	0.000230335		-555.96	0.0322981
0.0345866	0.000457516		-555.84	0.0360248
0.0356038	0.000629646		-555.72	0.0397516
0.0366211	0.000604616		-555.6	0.0347826
0.0376383	0.000717119		-555.48	0.026087
0.0386556	0.000711081		-555.36	0.0372671
0.0396729	0.000313432		-555.24	0.0298137
0.0406901	0.000130925		-555.12	0.0360248
0.0417074	0.00195768		-555	0.0298137
0.0427246	0.00528196		-554.88	0.0434783
0.0437419	0.00264463		-554.76	0.0347826
0.0447591	0.000834883		-554.64	0.0434783
0.0457764	0.00054774		-554.52	0.0397516
0.0467936	0.000677664		-554.4	0.0347826
0.0478109	0.00305174		-554.28	0.0397516
0.0488281	0.00420084		-554.16	0.0496894
0.0498454	0.00138793		-554.04	0.0347826
0.0508626	0.00052606		-553.92	0.0397516
0.0518799	0.000594903		-553.8	0.047205
0.0528971	0.000610218		-553.68	0.047205
0.0539144	0.000344996		-553.56	0.0484472
0.0549316	0.000182284		-553.44	0.0509317
0.0559489	0.000151016		-553.32	0.0521739
0.0569661	0.000199689		-553.2	0.0434783
0.0579834	0.000215097		-553.08	0.0434783
0.0590007	0.000456891		-552.96	0.0434783
0.0600179	0.000724571		-552.84	0.0447205
0.0610352	0.00103999		-552.72	0.0459627
0.0620524	0.000847391		-552.6	0.0434783
0.0630697	0.000386016		-552.48	0.0484472
0.0640869	0.00109322		-552.36	0.0310559
0.0651042	0.0016713		-552.24	0.042236
0.0661214	0.000482068		-552.12	0.042236
0.0671387	0.000113638		-552	0.0385093
0.0681559	0.000147687		-551.88	0.0447205
0.0691732	0.000266426		-551.76	0.0385093
0.0701904	0.00115149		-551.64	0.042236
0.0712077	0.00190483		-551.52	0.042236
0.0722249	0.00201722		-551.4	0.0397516
0.0732422	0.00128697		-551.28	0.0447205
0.0742594	0.000543121		-551.16	0.042236
0.0752767	0.00057896		-551.04	0.0397516
0.0762939	0.000570878		-550.92	0.0385093
0.0773112	0.000290519		-550.8	0.0273292
0.0783285	0.000339194		-550.68	0.0322981
0.0793457	0.000882649		-550.56	0.0322981
0.080363	0.000920672		-550.44	0.0347826
0.0813802	0.000760728		-550.32	0.0335404
0.0823975	0.000690116		-550.2	0.0298137
0.0834147	0.000368587		-550.08	0.0310559
0.084432	0.000346515		-549.96	0.0310559
0.0854492	0.000415511		-549.84	0.0372671
0.0864665	0.000519912		-549.72	0.0322981
0.0874837	0.000229041		-549.6	0.0310559
0.088501	0.000633053		-549.48	0.0285714
0.0895182	0.00151632		-549.36	0.0397516
0.0905355	0.00090087		-549.24	0.026087
0.0915527	0.000249983		-549.12	0.0347826
0.09257	0.000278964		-549	0.0310559
0.0935872	0.000272472		-548.88	0.0347826
0.0946045	0.000259284		-548.76	0.0385093
0.0956217	0.000283084		-548.64	0.0372671
0.096639	0.000924231		-548.52	0.0372671
0.0976562	0.000704334		-548.4	0.0360248
0.0986735	0.000251729		-548.28	0.0459627
0.0996908	0.000186435		-548.16	0.0310559
0.100708	0.000196687		-548.04	0.0322981
0.101725	0.000380099		-547.92	0.0360248
0.102743	0.000850874		-547.8	0.0360248
0.10376	0.000946019		-547.68	0.0347826
0.104777	0.00091098		-547.56	0.0322981
0.105794	0.000824013		-547.44	0.0484472
0.106812	0.00178577		-547.32	0.0397516
0.107829	0.00147684		-547.2	0.0397516
0.108846	0.000602978		-547.08	0.0546584
0.109863	0.00125395		-546.96	0.0484472
0.110881	0.00237382		-546.84	0.0496894
0.111898	0.00201932		-546.72	0.0385093
0.112915	0.00166373		-546.6	0.0459627
0.113932	0.0010173		-546.48	0.0372671
0.11495	0.000323442		-546.36	0.0459627
0.115967	0.000107038		-546.24	0.047205
0.116984	0.000102261		-546.12	0.0447205
0.118001	0.00018812		-546	0.047205
0.119019	0.000365152		-545.88	0.047205
0.120036	0.000578404		-545.76	0.042236
0.121053	0.000718893		-545.64	0.0484472
0.12207	0.00118206		-545.52	0.0534161
0.123088	0.000747577		-545.4	0.042236
0.124105	0.000463149		-545.28	0.042236
0.125122	0.00113238		-545.16	0.047205
0.126139	0.000507633		-545.04	0.0372671
0.127157	0.000409896		-544.92	0.0347826
0.128174	0.000704178		-544.8	0.0372671
0.129191	0.000318174		-544.68	0.0347826
0.130208	0.000133251		-544.56	0.0360248
0.131226	0.000140047		-544.44	0.0372671
0.132243	0.000189835		-544.32	0.0459627
0.13326	0.000200127		-544.2	0.0372671
0.134277	0.000148687		-544.08	0.0360248
0.135295	0.000310462		-543.96	0.0372671
0.136312	0.000553719		-543.84	0.047205
0.137329	0.00162309		-543.72	0.0397516
0.138346	0.00173753		-543.6	0.0447205
0.139364	0.000555273		-543.48	0.0447205
0.140381	0.00058845		-543.36	0.0521739
0.141398	0.000836849		-543.24	0.0447205
0.142415	0.000570547		-543.12	0.0459627
0.143433	0.000314705		-543	0.042236
0.14445	0.000529427		-542.88	0.0484472
0.145467	0.00142159		-542.76	0.0484472
0.146484	0.000999481		-542.64	0.0372671
0.147502	0.000602271		-542.52	0.0409938
0.148519	0.000739806		-542.4	0.042236
0.149536	0.000263636		-542.28	0.0571429
0.150553	0.00024124		-542.16	0.0434783
0.151571	0.000183094		-542.04	0.0447205
0.152588	0.000216282		-541.92	0.0546584
0.153605	0.000537208		-541.8	0.0434783
0.154622	0.000370759		-541.68	0.0509317
0.15564	6.40788e-05		-541.56	0.0484472
0.156657	4.18157e-05		-541.44	0.0509317
0.157674	0.000176324		-541.32	0.0496894
0.158691	0.000754043		-541.2	0.0534161
0.159709	0.000921998		-541.08	0.0534161
0.160726	0.000482844		-540.96	0.0409938
0.161743	0.000217586		-540.84	0.0459627
0.16276	0.000239844		-540.72	0.047205
0.163778	0.000553269		-540.6	0.0434783
0.164795	0.000616542		-540.48	0.0534161
0.165812	0.000267867		-540.36	0.0596273
0.166829	0.000125471		-540.24	0.0397516
0.167847	3.5998e-05		-540.12	0.0397516
0.168864	6.49273e-05		-540	0.0496894
0.169881	0.000393058		-539.88	0.0496894
0.170898	0.00113407		-539.76	0.0447205
0.171916	0.000900123		-539.64	0.0434783
0.172933	0.000316449		-539.52	0.0459627
0.17395	0.000358689		-539.4	0.0372671
0.174967	0.000229247		-539.28	0.042236
0.175985	0.00044733		-539.16	0.0484472
0.177002	0.000612189		-539.04	0.0534161
0.178019	0.000150694		-538.92	0.0546584
0.179036	0.000350509		-538.8	0.0583851
0.180054	0.000342045		-538.68	0.0447205
0.181071	0.000151448		-538.56	0.0484472
0.182088	0.000155103		-538.44	0.0496894
0.183105	0.000162624		-538.32	0.0521739
0.184123	0.000330485		-538.2	0.0509317
0.18514	0.000773655		-538.08	0.042236
0.186157	0.00181198		-537.96	0.0571429
0.187174	0.000812556		-537.84	0.0509317
0.188192	9.10489e-05		-537.72	0.0583851
0.189209	3.84298e-05		-537.6	0.0658385
0.190226	0.000113668		-537.48	0.0546584
0.191243	0.000652184		-537.36	0.0447205
0.192261	0.00105511		-537.24	0.0484472
0.193278	0.000621331		-537.12	0.0496894
0.194295	0.000412842		-537	0.0534161
0.195312	0.00043475		-536.88	0.0385093
0.19633	0.000478212		-536.76	0.0509317
0.197347	0.000226617		-536.64	0.0372671
0.198364	0.000363709		-536.52	0.0509317
0.199382	0.000183289		-536.4	0.0459627
0.200399	1.87838e-05		-536.28	0.047205
0.201416	6.12193e-05		-536.16	0.0397516
0.202433	0.000526959		-536.04	0.0459627
0.203451	0.000840357		-535.92	0.0509317
0.204468	0.000570093		-535.8	0.0409938
0.205485	0.000363113		-535.68	0.0434783
0.206502	0.000348672		-535.56	0.0397516
0.20752	0.00045564		-535.44	0.0484472
0.208537	0.000344794		-535.32	0.0534161
0.209554	0.00031665		-535.2	0.0496894
0.210571	0.000238041		-535.08	0.0484472
0.211589	0.00017703		-534.96	0.0447205
0.212606	0.000134674		-534.84	0.0658385
0.213623	0.000251592		-534.72	0.0546584
0.21464	0.000401732		-534.6	0.0658385
0.215658	0.000275108		-534.48	0.0496894
0.216675	0.000167364		-534.36	0.0571429
0.217692	0.00043022		-534.24	0.0534161
0.218709	0.00250891		-534.12	0.0546584
0.219727	0.00310075		-534	0.0521739
0.220744	0.000810589		-533.88	0.0521739
0.221761	0.000238707		-533.76	0.0621118
0.222778	0.000262114		-533.64	0.0608696
0.223796	0.000346724		-533.52	0.0534161
0.224813	0.000207106		-533.4	0.0509317
0.22583	0.000205122		-533.28	0.0534161
0.226847	9.51706e-05		-533.16	0.0509317
0.227865	3.15979e-05		-533.04	0.047205
0.228882	0.000216672		-532.92	0.0583851
0.229899	0.000189585		-532.8	0.0459627
0.230916	1.8796e-05		-532.68	0.0521739
0.231934	1.01868e-05		-532.56	0.0496894
0.232951	9.75871e-05		-532.44	0.0596273
0.233968	0.000465688		-532.32	0.0571429
0.234985	0.00043161		-532.2	0.0571429
0.236003	0.00108259		-532.08	0.0559006
0.23702	0.000879941		-531.96	0.0583851
0.238037	0.000231949		-531.84	0.047205
0.239054	0.000190965		-531.72	0.0509317
0.240072	0.000661033		-531.6	0.0409938
0.241089	0.000928245		-531.48	0.047205
0.242106	0.000766501		-531.36	0.047205
0.243123	0.000441359		-531.24	0.047205
0.244141	0.000255188		-531.12	0.0484472
0.245158	0.000180565		-531	0.0447205
0.246175	0.000480198		-530.88	0.0372671
0.247192	0.00052782		-530.76	0.0509317
0.24821	0.000425618		-530.64	0.0434783
0.249227	0.000249695		-530.52	0.0496894
0.250244	0.000164759		-530.4	0.0484472
0.251261	0.000338681		-530.28	0.0447205
0.252279	0.000495411		-530.16	0.0397516
0.253296	0.000238686		-530.04	0.0447205
0.254313	0.000150889		-529.92	0.0608696
0.25533	0.000267291		-529.8	0.0397516
0.256348	0.00035944		-529.68	0.0509317
0.257365	0.000276689		-529.56	0.0546584
0.258382	0.000129795		-529.44	0.0559006
0.259399	8.05429e-05		-529.32	0.0534161
0.260417	0.000131181		-529.2	0.0521739
0.261434	0.00043529		-529.08	0.047205
0.262451	0.000645001		-528.96	0.0521739
0.263468	0.000638729		-528.84	0.0484472
0.264486	0.000271936		-528.72	0.0447205
0.265503	0.000167694		-528.6	0.0534161
0.26652	0.00064879		-528.48	0.047205
0.267537	0.000724302		-528.36	0.0484472
0.268555	0.000206265		-528.24	0.0546584
0.269572	0.000172565		-528.12	0.0509317
0.270589	0.000287484		-528	0.0509317
0.271606	0.000214609		-527.88	0.0559006
0.272624	0.000237728		-527.76	0.042236
0.273641	0.000278076		-527.64	0.0434783
0.274658	5.07088e-05		-527.52	0.0434783
0.275675	2.76565e-05		-527.4	0.0434783
0.276693	6.83168e-05		-527.28	0.0385093
0.27771	0.000105809		-527.16	0.047205
0.278727	0.00020067		-527.04	0.0434783
0.279744	0.000135292		-526.92	0.0459627
0.280762	3.399e-05		-526.8	0.0372671
0.281779	1.59002e-05		-526.68	0.0571429
0.282796	2.95722e-05		-526.56	0.0509317
0.283813	0.000109169		-526.44	0.047205
0.284831	6.89326e-05		-526.32	0.0496894
0.285848	7.65046e-05		-526.2	0.0583851
0.286865	0.000206483		-526.08	0.0496894
0.287882	0.000205198		-525.96	0.0509317
0.2889	0.000477925		-525.84	0.047205
0.289917	0.00043318		-525.72	0.0571429
0.290934	8.25629e-05		-525.6	0.0645963
0.291951	3.1726e-05		-525.48	0.0546584
0.292969	0.00011205		-525.36	0.0496894
0.293986	0.000363189		-525.24	0.0583851
0.295003	0.000247695		-525.12	0.0571429
0.296021	0.000341125		-525	0.0521739
0.297038	0.000411312		-524.88	0.0521739
0.298055	0.000166403		-524.76	0.0484472
0.299072	0.000133871		-524.64	0.0496894
0.30009	5.71854e-05		-524.52	0.0484472
0.301107	5.53502e-05		-524.4	0.0409938
0.302124	8.44213e-05		-524.28	0.0534161
0.303141	4.59219e-05		-524.16	0.0447205
0.304159	4.79097e-05		-524.04	0.042236
0.305176	5.44825e-05		-523.92	0.0385093
0.306193	6.19128e-05		-523.8	0.0521739
0.30721	2.42633e-05		-523.68	0.0434783
0.308228	2.87548e-05		-523.56	0.0385093
0.309245	4.9494e-05		-523.44	0.0360248
0.310262	8.79794e-05		-523.32	0.0496894
0.311279	0.000150658		-523.2	0.0484472
0.312297	9.58217e-05		-523.08	0.0409938
0.313314	0.000344499		-522.96	0.0509317
0.314331	0.000978805		-522.84	0.0447205
0.315348	0.000820989		-522.72	0.0409938
0.316366	0.000443451		-522.6	0.042236
0.317383	0.000260515		-522.48	0.0484472
0.3184	0.00023335		-522.36	0.0559006
0.319417	0.000156754		-522.24	0.0372671
0.320435	0.000165848		-522.12	0.0434783
0.321452	8.50637e-05		-522	0.0347826
0.322469	5.18483e-05		-521.88	0.0447205
0.323486	0.000152014		-521.76	0.0509317
0.324504	9.84909e-05		-521.64	0.0484472
0.325521	2.39947e-05		-521.52	0.0459627
0.326538	2.00955e-05		-521.4	0.0484472
0.327555	9.73062e-05		-521.28	0.0459627
0.328573	0.000171928		-521.16	0.0484472
0.32959	0.000166567		-521.04	0.0534161
0.330607	0.00014707		-520.92	0.0571429
0.331624	0.000113667		-520.8	0.0583851
0.332642	0.000188836		-520.68	0.0559006
0.333659	0.000114866		-520.56	0.0534161
0.334676	0.000102362		-520.44	0.0546584
0.335693	0.000127816		-520.32	0.0559006
0.336711	8.17711e-05		-520.2	0.063354
0.337728	0.000207682		-520.08	0.0571429
0.338745	0.000257058		-519.96	0.0534161
0.339762	0.00014911		-519.84	0.0534161
0.34078	0.000134635		-519.72	0.0447205
0.341797	5.25338e-05		-519.6	0.0534161
0.342814	3.66017e-05		-519.48	0.0434783
0.343831	5.54607e-05		-519.36	0.0347826
0.344849	5.18271e-05		-519.24	0.0496894
0.345866	0.00010516		-519.12	0.0409938
0.346883	9.03735e-05		-519	0.0447205
0.3479	5.37689e-05		-518.88	0.0409938
0.348918	3.22303e-05		-518.76	0.042236
0.349935	0.000120714		-518.64	0.0385093
0.350952	0.000290906		-518.52	0.0397516
0.351969	0.000298669		-518.4	0.0372671
0.352987	0.000132383		-518.28	0.0459627
0.354004	7.67649e-05		-518.16	0.0509317
0.355021	7.33227e-05		-518.04	0.0447205
0.356038	0.0002933		-517.92	0.0347826
0.357056	0.000541122		-517.8	0.0347826
0.358073	0.000200476		-517.68	0.042236
0.35909	0.000603554		-517.56	0.0385093
0.360107	0.00049947		-517.44	0.0571429
0.361125	0.000217977		-517.32	0.0459627
0.362142	0.00012825		-517.2	0.0447205
0.363159	9.9758e-05		-517.08	0.0447205
0.364176	0.000175177		-516.96	0.042236
0.365194	0.000181926		-516.84	0.0484472
0.366211	0.000407803		-516.72	0.0459627
0.367228	0.000258053		-516.6	0.0459627
0.368245	6.69474e-05		-516.48	0.0409938
0.369263	6.37779e-05		-516.36	0.0459627
0.37028	6.96221e-05		-516.24	0.0496894
0.371297	0.000153565		-516.12	0.0509317
0.372314	0.000171963		-516	0.0596273
0.373332	0.000264846		-515.88	0.0521739
0.374349	0.000216823		-515.76	0.0509317
0.375366	7.00525e-05		-515.64	0.0459627
0.376383	5.42504e-05		-515.52	0.0521739
0.377401	0.000134176		-515.4	0.0484472
0.378418	0.000229301		-515.28	0.0434783
0.379435	0.000100298		-515.16	0.0521739
0.380452	0.00012858		-515.04	0.0509317
0.38147	0.00014679		-514.92	0.0434783
0.382487	0.000168009		-514.8	0.0434783
0.383504	0.000162044		-514.68	0.0360248
0.384521	7.72371e-05		-514.56	0.0397516
0.385539	1.40421e-05		-514.44	0.042236
0.386556	3.21094e-05		-514.32	0.0397516
0.387573	9.32849e-05		-514.2	0.0397516
0.38859	8.20226e-05		-514.08	0.0285714
0.389608	5.47471e-05		-513.96	0.0347826
0.390625	8.5156e-05		-513.84	0.0322981
0.391642	4.95711e-05		-513.72	0.0385093
0.39266	2.39536e-05		-513.6	0.0310559
0.393677	3.13691e-05		-513.48	0.0372671
0.394694	4.05314e-05		-513.36	0.0372671
0.395711	0.000109364		-513.24	0.0447205
0.396729	0.000179626		-513.12	0.0310559
0.397746	5.69594e-05		-513	0.0273292
0.398763	3.58287e-05		-512.88	0.0397516
0.39978	8.32112e-05		-512.76	0.0385093
0.400798	4.94015e-05		-512.64	0.0385093
0.401815	3.52928e-05		-512.52	0.0360248
0.402832	0.000186415		-512.4	0.0385093
0.403849	0.000319763		-512.28	0.0397516
0.404867	0.000237413		-512.16	0.047205
0.405884	0.000163919		-512.04	0.0372671
0.406901	6.97912e-05		-511.92	0.0347826
0.407918	5.10864e-05		-511.8	0.0360248
0.408936	4.54597e-05		-511.68	0.0347826
0.409953	5.6998e-05		-511.56	0.0360248
0.41097	7.305e-05		-511.44	0.0248447
0.411987	4.90869e-05		-511.32	0.0298137
0.413005	8.06561e-05		-511.2	0.0360248
0.414022	8.85995e-05		-511.08	0.0310559
0.415039	3.25714e-05		-510.96	0.0310559
0.416056	6.43962e-06		-510.84	0.0335404
0.417074	1.63516e-05		-510.72	0.0310559
0.418091	6.56263e-05		-510.6	0.0372671
0.419108	5.36733e-05		-510.48	0.0248447
0.420125	5.84279e-05		-510.36	0.0409938
0.421143	0.000219066		-510.24	0.0335404
0.42216	0.000301258		-510.12	0.0409938
0.423177	0.000165822		-510	0.0347826
0.424194	9.24242e-05		-509.88	0.0360248
0.425212	0.000147078		-509.76	0.0372671
0.426229	7.80631e-05		-509.64	0.0335404
0.427246	0.000102112		-509.52	0.0385093
0.428263	0.000148987		-509.4	0.0385093
0.429281	0.000158656		-509.28	0.026087
0.430298	9.8648e-05		-509.16	0.0385093
0.431315	0.000158711		-509.04	0.0322981
0.432332	0.000171125		-508.92	0.0397516
0.43335	1.21331e-05		-508.8	0.0360248
0.434367	1.45334e-05		-508.68	0.0273292
0.435384	6.47759e-05		-508.56	0.042236
0.436401	0.000137714		-508.44	0.0310559
0.437419	7.27287e-05		-508.32	0.0298137
0.438436	4.54327e-05		-508.2	0.0248447
0.439453	5.39725e-05		-508.08	0.0236025
0.44047	8.0775e-05		-507.96	0.0310559
0.441488	9.00736e-05		-507.84	0.0385093
0.442505	2.15414e-05		-507.72	0.0298137
0.443522	5.50303e-05		-507.6	0.0285714
0.444539	0.000126254		-507.48	0.0248447
0.445557	9.79669e-05		-507.36	0.0298137
0.446574	0.0002034		-507.24	0.0298137
0.447591	0.000337825		-507.12	0.0285714
0.448608	0.000149815		-507	0.026087
0.449626	2.90286e-05		-506.88	0.0248447
0.450643	8.52318e-06		-506.76	0.0248447
0.45166	2.1884e-05		-506.64	0.0285714
0.452677	5.41237e-05		-506.52	0.0385093
0.453695	0.000172661		-506.4	0.0310559
0.454712	0.000188523		-506.28	0.0310559
0.455729	0.000141929		-506.16	0.0347826
0.456746	0.000132824		-506.04	0.0322981
0.457764	8.6994e-05		-505.92	0.0385093
0.458781	0.00016754		-505.8	0.0385093
0.459798	0.000188264		-505.68	0.026087
0.460815	0.000208268		-505.56	0.0372671
0.461833	9.85114e-05		-505.44	0.0372671
0.46285	4.94225e-05		-505.32	0.0360248
0.463867	0.00011407		-505.2	0.0335404
0.464884	0.000124955		-505.08	0.0248447
0.465902	9.45664e-05		-504.96	0.0385093
0.466919	6.27e-05		-504.84	0.0335404
0.467936	5.04304e-05		-504.72	0.0285714
0.468953	3.79566e-05		-504.6	0.0322981
0.469971	0.000149876		-504.48	0.026087
0.470988	0.000300766		-504.36	0.0335404
0.472005	0.000140389		-504.24	0.0310559
0.473022	0.000169986		-504.12	0.0322981
0.47404	0.000456868		-504	0.0360248
0.475057	0.000599583		-503.88	0.0322981
0.476074	0.000192637		-503.76	0.0360248
0.477091	2.40505e-05		-503.64	0.0322981
0.478109	2.43009e-05		-503.52	0.0236025
0.479126	7.01715e-05		-503.4	0.0298137
0.480143	5.69109e-05		-503.28	0.0310559
0.48116	3.26412e-05		-503.16	0.026087
0.482178	5.63783e-05		-503.04	0.0198758
0.483195	3.54356e-05		-502.92	0.0298137
0.484212	1.35154e-05		-502.8	0.0273292
0.485229	5.65077e-05		-502.68	0.0273292
0.486247	9.16239e-05		-502.56	0.0273292
0.487264	7.26021e-05		-502.44	0.0248447
0.488281	8.41997e-05		-502.32	0.0198758
0.489299	5.12412e-05		-502.2	0.021118
0.490316	2.22516e-05		-502.08	0.0298137
0.491333	2.13625e-05		-501.96	0.0248447
0.49235	2.99292e-05		-501.84	0.0186335
0.493368	8.46142e-05		-501.72	0.0186335
0.494385	7.81709e-05		-501.6	0.0198758
0.495402	1.65919e-05		-501.48	0.0322981
0.496419	1.10858e-05		-501.36	0.0298137
0.497437	5.00053e-06		-501.24	0.0285714
0.498454	3.88927e-05		-501.12	0.0273292
0.499471	9.75155e-05		-501	0.0223602
0.500488	0.000110602		-500.88	0.0273292
0.501506	0.000111821		-500.76	0.0285714
0.502523	6.19309e-05		-500.64	0.026087
0.50354	6.26008e-05		-500.52	0.0385093
0.504557	3.31779e-05		-500.4	0.026087
0.505575	8.58722e-06		-500.28	0.0335404
0.506592	1.12027e-05		-500.16	0.0322981
0.507609	4.2837e-05		-500.04	0.0347826
0.508626	3.45074e-05		-499.92	0.0335404
0.509644	9.74345e-06		-499.8	0.0434783
0.510661	6.23196e-05		-499.68	0.0347826
0.511678	7.29877e-05		-499.56	0.0409938
0.512695	1.92301e-05		-499.44	0.0347826
0.513713	4.53664e-05		-499.32	0.0248447
0.51473	0.000131067		-499.2	0.0310559
0.515747	0.000225699		-499.08	0.0248447
0.516764	0.000141536		-498.96	0.0248447
0.517782	7.80004e-05		-498.84	0.026087
0.518799	7.29759e-05		-498.72	0.0385093
0.519816	5.71643e-05		-498.6	0.0360248
0.520833	2.61718e-05		-498.48	0.0385093
0.521851	8.46808e-05		-498.36	0.0335404
0.522868	0.000101788		-498.24	0.0298137
0.523885	0.000160784		-498.12	0.0322981
0.524902	0.000108672		-498	0.0360248
0.52592	2.58807e-05		-497.88	0.0273292
0.526937	4.1398e-05		-497.76	0.0322981
0.527954	5.54351e-05		-497.64	0.042236
0.528971	3.83178e-05		-497.52	0.042236
0.529989	0.000108093		-497.4	0.0372671
0.531006	9.46794e-05		-497.28	0.0434783
0.532023	6.07019e-05		-497.16	0.0385093
0.53304	5.23989e-05		-497.04	0.0385093
0.534058	7.44939e-05		-496.92	0.0521739
0.535075	6.16607e-05		-496.8	0.047205
0.536092	4.53196e-05		-496.68	0.0509317
0.537109	1.55118e-05		-496.56	0.0409938
0.538127	2.35303e-05		-496.44	0.0372671
0.539144	9.08167e-05		-496.32	0.0322981
0.540161	0.000162899		-496.2	0.0310559
0.541178	0.000184904		-496.08	0.0347826
0.542196	9.72903e-05		-495.96	0.0372671
0.543213	2.99468e-05		-495.84	0.0385093
0.54423	2.53994e-05		-495.72	0.026087
0.545247	8.18318e-05		-495.6	0.0447205
0.546265	9.74735e-05		-495.48	0.0397516
0.547282	6.38758e-05		-495.36	0.0372671
0.548299	5.44452e-05		-495.24	0.0385093
0.549316	5.53466e-05		-495.12	0.0360248
0.550334	8.25144e-05		-495	0.0347826
0.551351	6.06697e-05		-494.88	0.0285714
0.552368	5.77139e-05		-494.76	0.0310559
0.553385	4.70263e-05		-494.64	0.042236
0.554403	1.17288e-05		-494.52	0.0385093
0.55542	3.79928e-05		-494.4	0.0310559
0.556437	6.56181e-05		-494.28	0.0459627
0.557454	6.68724e-05		-494.16	0.0360248
0.558472	2.98846e-05		-494.04	0.0509317
0.559489	2.10764e-05		-493.92	0.0496894
0.560506	5.84755e-05		-493.8	0.042236
0.561523	6.20978e-05		-493.68	0.0385093
0.562541	2.69194e-05		-493.56	0.0322981
0.563558	4.43329e-05		-493.44	0.0409938
0.564575	2.88733e-05		-493.32	0.0397516
0.565592	7.79504e-06		-493.2	0.0335404
0.56661	4.9185e-05		-493.08	0.0409938
0.567627	0.000162465		-492.96	0.0397516
0.568644	5.45113e-05		-492.84	0.0372671
0.569661	1.20193e-05		-492.72	0.0360248
0.570679	2.56585e-05		-492.6	0.0484472
0.571696	6.92558e-05		-492.48	0.0310559
0.572713	7.02194e-05		-492.36	0.0397516
0.57373	3.20718e-05		-492.24	0.0360248
0.574748	2.50122e-05		-492.12	0.0335404
0.575765	3.99589e-05		-492	0.0447205
0.576782	4.6584e-05		-491.88	0.0360248
0.577799	1.83447e-05		-491.76	0.0385093
0.578817	2.83395e-06		-491.64	0.0397516
0.579834	2.43738e-06		-491.52	0.0322981
0.580851	7.5269e-06		-491.4	0.0409938
0.581868	2.99701e-05		-491.28	0.0372671
0.582886	7.68389e-05		-491.16	0.0360248
0.583903	8.20936e-05		-491.04	0.0310559
0.58492	4.94469e-05		-490.92	0.042236
0.585938	5.31637e-05		-490.8	0.0397516
0.586955	7.48342e-05		-490.68	0.0360248
0.587972	8.68409e-05		-490.56	0.0372671
0.588989	7.60154e-05		-490.44	0.0372671
0.590007	0.000105607		-490.32	0.0496894
0.591024	0.000130953		-490.2	0.0372671
0.592041	7.10418e-05		-490.08	0.0360248
0.593058	2.34805e-05		-489.96	0.0310559
0.594076	5.63403e-05		-489.84	0.0434783
0.595093	9.82731e-05		-489.72	0.0372671
0.59611	6.03937e-05		-489.6	0.0310559
0.597127	2.18388e-05		-489.48	0.0298137
0.598145	2.08926e-05		-489.36	0.0322981
0.599162	0.000128243		-489.24	0.0310559
0.600179	0.000164718		-489.12	0.0360248
0.601196	3.54746e-05		-489	0.047205
0.602214	1.13514e-05		-488.88	0.0360248
0.603231	1.77339e-05		-488.76	0.042236
0.604248	1.24193e-05		-488.64	0.0496894
0.605265	1.00875e-05		-488.52	0.0409938
0.606283	1.81523e-05		-488.4	0.0434783
0.6073	0.000119182		-488.28	0.0484472
0.608317	0.00017429		-488.16	0.047205
0.609334	5.74273e-05		-488.04	0.0521739
0.610352	1.46645e-05		-487.92	0.0459627
0.611369	5.09428e-05		-487.8	0.047205
0.612386	8.90636e-05		-487.68	0.0509317
0.613403	3.17596e-05		-487.56	0.0583851
0.614421	2.49734e-05		-487.44	0.0496894
0.615438	1.45113e-05		-487.32	0.0534161
0.616455	3.38661e-05		-487.2	0.0645963
0.617472	8.14468e-05		-487.08	0.0583851
0.61849	3.89265e-05		-486.96	0.0447205
0.619507	2.36232e-05		-486.84	0.063354
0.620524	1.75412e-05		-486.72	0.0521739
0.621541	4.32875e-05		-486.6	0.0534161
0.622559	9.38711e-05		-486.48	0.0534161
0.623576	9.18866e-05		-486.36	0.0546584
0.624593	4.57807e-05		-486.24	0.0559006
0.62561	4.62161e-05		-486.12	0.047205
0.626628	2.10276e-05		-486	0.0447205
0.627645	3.55534e-05		-485.88	0.042236
0.628662	6.66255e-05		-485.76	0.0372671
0.629679	3.67672e-05		-485.64	0.042236
0.630697	2.18712e-05		-485.52	0.0372671
0.631714	3.57285e-05		-485.4	0.0347826
0.632731	2.78971e-05		-485.28	0.0385093
0.633748	1.95328e-05		-485.16	0.0322981
0.634766	2.31101e-05		-485.04	0.0509317
0.635783	1.34996e-05		-484.92	0.0447205
0.6368	1.12968e-05		-484.8	0.0534161
0.637817	6.07344e-06		-484.68	0.0509317
0.638835	3.81428e-05		-484.56	0.0534161
0.639852	0.000144561		-484.44	0.0571429
0.640869	6.59294e-05		-484.32	0.0571429
0.641886	0.000134188		-484.2	0.0459627
0.642904	0.000343723		-484.08	0.0608696
0.643921	0.000503888		-483.96	0.0534161
0.644938	0.000244023		-483.84	0.0496894
0.645955	5.62276e-05		-483.72	0.0459627
0.646973	2.23109e-05		-483.6	0.0484472
0.64799	2.87978e-05		-483.48	0.0534161
0.649007	4.98891e-05		-483.36	0.0534161
0.650024	2.79252e-05		-483.24	0.0484472
0.651042	1.11388e-05		-483.12	0.0434783
0.652059	4.73017e-06		-483	0.0559006
0.653076	2.95714e-05		-482.88	0.0521739
0.654093	4.13505e-05		-482.76	0.0521739
0.655111	7.54302e-05		-482.64	0.0434783
0.656128	0.000304025		-482.52	0.0509317
0.657145	0.000190574		-482.4	0.047205
0.658162	4.02073e-05		-482.28	0.0397516
0.65918	1.9863e-05		-482.16	0.0484472
0.660197	1.72565e-05		-482.04	0.0434783
0.661214	3.60592e-05		-481.92	0.0447205
0.662231	6.24778e-05		-481.8	0.0372671
0.663249	4.19512e-05		-481.68	0.0397516
0.664266	1.82823e-05		-481.56	0.0484472
0.665283	7.122e-06		-481.44	0.042236
0.6663	1.38884e-05		-481.32	0.0385093
0.667318	1.76214e-05		-481.2	0.0447205
0.668335	4.17758e-05		-481.08	0.042236
0.669352	7.3121e-05		-480.96	0.0496894
0.670369	5.56082e-05		-480.84	0.0434783
0.671387	4.28735e-05		-480.72	0.047205
0.672404	5.82763e-05		-480.6	0.0385093
0.673421	2.51941e-05		-480.48	0.0385093
0.674438	8.82069e-06		-480.36	0.0434783
0.675456	3.71813e-05		-480.24	0.0347826
0.676473	0.000111418		-480.12	0.0409938
0.67749	6.32685e-05		-480	0.0397516
0.678507	3.354e-05		-479.88	0.0509317
0.679525	9.41409e-05		-479.76	0.0546584
0.680542	0.000203174		-479.64	0.0546584
0.681559	0.000266536		-479.52	0.0546584
0.682576	0.000251261		-479.4	0.0571429
0.683594	0.000215823		-479.28	0.0608696
0.684611	9.33501e-05		-479.16	0.068323
0.685628	7.40742e-05		-479.04	0.0521739
0.686646	7.03802e-05		-478.92	0.0658385
0.687663	8.48784e-05		-478.8	0.063354
0.68868	5.66676e-05		-478.68	0.0583851
0.689697	7.87094e-05		-478.56	0.063354
0.690715	8.48629e-05		-478.44	0.0546584
0.691732	6.90514e-05		-478.32	0.0583851
0.692749	5.56849e-05		-478.2	0.063354
0.693766	1.98207e-05		-478.08	0.0509317
0.694784	4.1509e-05		-477.96	0.063354
0.695801	7.38198e-05		-477.84	0.0546584
0.696818	7.52985e-05		-477.72	0.0571429
0.697835	2.33212e-05		-477.6	0.0534161
0.698853	8.56244e-06		-477.48	0.0447205
0.69987	6.08461e-05		-477.36	0.0521739
0.700887	4.76177e-05		-477.24	0.042236
0.701904	7.53178e-06		-477.12	0.0434783
0.702922	7.98397e-06		-477	0.0434783
0.703939	2.00985e-05		-476.88	0.0459627
0.704956	4.58573e-05		-476.76	0.0596273
0.705973	3.46326e-05		-476.64	0.0496894
0.706991	1.16499e-05		-476.52	0.0484472
0.708008	5.20181e-05		-476.4	0.0496894
0.709025	5.5698e-05		-476.28	0.0385093
0.710042	1.90539e-05		-476.16	0.0459627
0.71106	3.50478e-05		-476.04	0.0434783
0.712077	6.46715e-05		-475.92	0.0459627
0.713094	0.000125812		-475.8	0.0546584
0.714111	8.37009e-05		-475.68	0.0571429
0.715129	2.26282e-05		-475.56	0.063354
0.716146	3.48006e-05		-475.44	0.0621118
0.717163	2.12846e-05		-475.32	0.0621118
0.71818	2.97894e-05		-475.2	0.0608696
0.719198	3.39515e-05		-475.08	0.0621118
0.720215	1.79553e-05		-474.96	0.0559006
0.721232	8.80773e-05		-474.84	0.0447205
0.722249	0.000136329		-474.72	0.0546584
0.723267	0.000195478		-474.6	0.0534161
0.724284	0.000210142		-474.48	0.0571429
0.725301	9.85937e-05		-474.36	0.0546584
0.726318	7.09586e-05		-474.24	0.068323
0.727336	5.29289e-05		-474.12	0.0496894
0.728353	5.9484e-05		-474	0.0608696
0.72937	2.43351e-05		-473.88	0.0534161
0.730387	2.5156e-05		-473.76	0.0608696
0.731405	6.39499e-05		-473.64	0.0658385
0.732422	6.78906e-05		-473.52	0.063354
0.733439	9.66487e-05		-473.4	0.0645963
0.734456	0.000185248		-473.28	0.0571429
0.735474	0.000126763		-473.16	0.0484472
0.736491	0.000328307		-473.04	0.0434783
0.737508	0.000187633		-472.92	0.0621118
0.738525	5.09192e-05		-472.8	0.0521739
0.739543	6.38591e-05		-472.68	0.0596273
0.74056	4.81803e-05		-472.56	0.0484472
0.741577	1.53192e-05		-472.44	0.0496894
0.742594	1.96296e-05		-472.32	0.0385093
0.743612	7.20378e-05		-472.2	0.0509317
0.744629	0.00023123		-472.08	0.047205
0.745646	0.000163287		-471.96	0.0496894
0.746663	4.21008e-05		-471.84	0.0534161
0.747681	5.15382e-05		-471.72	0.0583851
0.748698	0.000130701		-471.6	0.0509317
0.749715	9.87252e-05		-471.48	0.0571429
0.750732	5.52121e-05		-471.36	0.0496894
0.75175	0.000112627		-471.24	0.0559006
0.752767	7.01415e-05		-471.12	0.047205
0.753784	2.84774e-05		-471	0.0509317
0.754801	8.61996e-05		-470.88	0.0546584
0.755819	9.87869e-05		-470.76	0.0509317
0.756836	4.59205e-05		-470.64	0.0509317
0.757853	4.67553e-05		-470.52	0.0434783
0.75887	0.000170891		-470.4	0.0509317
0.759888	9.98382e-05		-470.28	0.0546584
0.760905	5.51228e-05		-470.16	0.0459627
0.761922	2.70356e-05		-470.04	0.0534161
0.762939	1.40421e-05		-469.92	0.0534161
0.763957	3.19407e-05		-469.8	0.042236
0.764974	3.6392e-05		-469.68	0.0447205
0.765991	2.45732e-05		-469.56	0.0583851
0.767008	1.03275e-05		-469.44	0.0496894
0.768026	3.6658e-05		-469.32	0.0484472
0.769043	0.000110458		-469.2	0.0484472
0.77006	0.000101614		-469.08	0.042236
0.771077	2.74798e-05		-468.96	0.0347826
0.772095	1.00439e-05		-468.84	0.0434783
0.773112	3.1164e-05		-468.72	0.042236
0.774129	8.15516e-05		-468.6	0.047205
0.775146	0.000110131		-468.48	0.0521739
0.776164	0.000108709		-468.36	0.0534161
0.777181	0.000126077		-468.24	0.0434783
0.778198	7.93624e-05		-468.12	0.0496894
0.779215	4.5673e-05		-468	0.0397516
0.780233	0.000115313		-467.88	0.0509317
0.78125	6.9618e-05		-467.76	0.0496894
0.782267	4.27565e-05		-467.64	0.0409938
0.783285	3.9474e-05		-467.52	0.0509317
0.784302	1.93565e-05		-467.4	0.0434783
0.785319	2.61205e-05		-467.28	0.0409938
0.786336	2.57503e-05		-467.16	0.0434783
0.787354	3.4602e-05		-467.04	0.0521739
0.788371	0.000110242		-466.92	0.0484472
0.789388	0.000100437		-466.8	0.0496894
0.790405	9.83817e-05		-466.68	0.0484472
0.791423	0.000135798		-466.56	0.0434783
0.79244	0.000117528		-466.44	0.0397516
0.793457	9.2992e-05		-466.32	0.042236
0.794474	2.64672e-05		-466.2	0.042236
0.795492	1.47414e-05		-466.08	0.0509317
0.796509	1.28315e-05		-465.96	0.0583851
0.797526	1.87279e-05		-465.84	0.0509317
0.798543	4.02461e-05		-465.72	0.0447205
0.799561	3.30897e-05		-465.6	0.0509317
0.800578	3.69391e-05		-465.48	0.0509317
0.801595	4.9721e-05		-465.36	0.0608696
0.802612	3.96097e-05		-465.24	0.0546584
0.80363	2.95237e-05		-465.12	0.0546584
0.804647	2.51721e-05		-465	0.0559006
0.805664	1.13119e-05		-464.88	0.0484472
0.806681	2.53405e-05		-464.76	0.0546584
0.807699	5.92761e-05		-464.64	0.0447205
0.808716	2.94617e-05		-464.52	0.042236
0.809733	2.6435e-05		-464.4	0.0534161
0.81075	2.97743e-05		-464.28	0.0409938
0.811768	1.65295e-05		-464.16	0.0496894
0.812785	7.67139e-06		-464.04	0.0397516
0.813802	9.77648e-06		-463.92	0.0496894
0.814819	1.78859e-05		-463.8	0.047205
0.815837	1.39224e-05		-463.68	0.0484472
0.816854	1.61367e-05		-463.56	0.0521739
0.817871	5.96128e-05		-463.44	0.042236
0.818888	5.20057e-05		-463.32	0.0496894
0.819906	6.07891e-05		-463.2	0.0459627
0.820923	2.53242e-05		-463.08	0.0372671
0.82194	4.62348e-06		-462.96	0.042236
0.822957	9.15833e-06		-462.84	0.0484472
0.823975	6.71605e-05		-462.72	0.0484472
0.824992	0.000160368		-462.6	0.0509317
0.826009	0.000129616		-462.48	0.0459627
0.827026	9.25493e-05		-462.36	0.042236
0.828044	0.000115363		-462.24	0.0447205
0.829061	0.000165011		-462.12	0.042236
0.830078	0.000171177		-462	0.047205
0.831095	5.40425e-05		-461.88	0.0385093
0.832113	1.49834e-05		-461.76	0.0360248
0.83313	7.145e-06		-461.64	0.0397516
0.834147	9.60304e-06		-461.52	0.0397516
0.835164	4.36871e-05		-461.4	0.0372671
0.836182	7.00481e-05		-461.28	0.0571429
0.837199	9.38156e-05		-461.16	0.042236
0.838216	7.27107e-05		-461.04	0.042236
0.839233	0.000109253		-460.92	0.0372671
0.840251	0.000131015		-460.8	0.0322981
0.841268	0.000127694		-460.68	0.0484472
0.842285	3.71019e-05		-460.56	0.0409938
0.843302	1.07169e-05		-460.44	0.0372671
0.84432	5.20585e-05		-460.32	0.0447205
0.845337	0.000107855		-460.2	0.0409938
0.846354	5.17497e-05		-460.08	0.0459627
0.847371	2.38618e-05		-459.96	0.0459627
0.848389	4.17373e-05		-459.84	0.042236
0.849406	4.46728e-05		-459.72	0.0459627
0.850423	2.32614e-05		-459.6	0.0409938
0.85144	1.44429e-05		-459.48	0.0546584
0.852458	5.85406e-06		-459.36	0.0372671
0.853475	8.59863e-06		-459.24	0.0397516
0.854492	3.61851e-05		-459.12	0.0534161
0.855509	1.25915e-05		-459	0.0509317
0.856527	1.80295e-05		-458.88	0.0509317
0.857544	0.000155997		-458.76	0.0509317
0.858561	0.000195447		-458.64	0.0409938
0.859578	8.19796e-05		-458.52	0.0434783
0.860596	2.28583e-05		-458.4	0.0621118
0.861613	3.06837e-05		-458.28	0.0534161
0.86263	4.97686e-05		-458.16	0.0397516
0.863647	1.04023e-05		-458.04	0.047205
0.864665	1.42876e-05		-457.92	0.0409938
0.865682	6.91597e-05		-457.8	0.0484472
0.866699	0.00018036		-457.68	0.0509317
0.867716	9.25051e-05		-457.56	0.0559006
0.868734	3.76832e-05		-457.44	0.047205
0.869751	2.50135e-05		-457.32	0.047205
0.870768	4.14815e-05		-457.2	0.0484472
0.871785	3.8234e-05		-457.08	0.047205
0.872803	4.61638e-05		-456.96	0.0385093
0.87382	0.000123822		-456.84	0.0409938
0.874837	7.55502e-05		-456.72	0.047205
0.875854	4.49743e-05		-456.6	0.0509317
0.876872	0.000129334		-456.48	0.0509317
0.877889	0.000211775		-456.36	0.0608696
0.878906	0.000178686		-456.24	0.0459627
0.879924	0.000443614		-456.12	0.0521739
0.880941	0.000475919		-456	0.0534161
0.881958	0.000214182		-455.88	0.0484472
0.882975	0.000116901		-455.76	0.0496894
0.883993	2.3788e-05		-455.64	0.0509317
0.88501	2.58133e-05		-455.52	0.047205
0.886027	3.4957e-05		-455.4	0.0372671
0.887044	7.30066e-06		-455.28	0.0397516
0.888062	7.6301e-06		-455.16	0.0496894
0.889079	2.12895e-05		-455.04	0.0397516
0.890096	1.98196e-05		-454.92	0.0509317
0.891113	9.93264e-06		-454.8	0.0385093
0.892131	1.2332e-05		-454.68	0.0434783
0.893148	3.79663e-05		-454.56	0.0459627
0.894165	8.30496e-05		-454.44	0.0521739
0.895182	0.000149641		-454.32	0.0496894
0.8962	0.000138287		-454.2	0.0484472
0.897217	0.000158331		-454.08	0.0509317
0.898234	0.000245932		-453.96	0.0447205
0.899251	0.000118399		-453.84	0.0409938
0.900269	7.37949e-05		-453.72	0.0509317
0.901286	4.44609e-05		-453.6	0.0596273
0.902303	1.41637e-05		-453.48	0.0583851
0.90332	3.36651e-06		-453.36	0.047205
0.904338	4.18807e-06		-453.24	0.0496894
0.905355	5.67387e-06		-453.12	0.0534161
0.906372	7.29673e-06		-453	0.0484472
0.907389	2.11874e-05		-452.88	0.0546584
0.908407	3.71096e-05		-452.76	0.042236
0.909424	4.50322e-05		-452.64	0.0459627
0.910441	5.16274e-05		-452.52	0.0447205
0.911458	7.69844e-05		-452.4	0.0459627
0.912476	7.00425e-05		-452.28	0.0484472
0.913493	8.02588e-05		-452.16	0.0534161
0.91451	0.000230523		-452.04	0.0621118
0.915527	0.000263705		-451.92	0.0496894
0.916545	0.00013596		-451.8	0.0546584
0.917562	4.06137e-05		-451.68	0.0434783
0.918579	2.68089e-05		-451.56	0.0447205
0.919596	6.72329e-05		-451.44	0.0459627
0.920614	0.000112054		-451.32	0.0559006
0.921631	0.000307275		-451.2	0.0447205
0.922648	0.000462319		-451.08	0.0496894
0.923665	9.65718e-05		-450.96	0.0509317
0.924683	2.92909e-05		-450.84	0.0459627
0.9257	3.74398e-05		-450.72	0.0496894
0.926717	5.52822e-05		-450.6	0.042236
0.927734	0.000127815		-450.48	0.0546584
0.928752	7.14302e-05		-450.36	0.0484472
0.929769	4.59549e-05		-450.24	0.0347826
0.930786	5.06144e-05		-450.12	0.042236
0.931803	4.08551e-05		-450	0.0397516
0.932821	2.11594e-05		-449.88	0.0372671
0.933838	2.12251e-05		-449.76	0.0409938
0.934855	8.15951e-05		-449.64	0.042236
0.935872	8.72536e-05		-449.52	0.042236
0.93689	5.72712e-05		-449.4	0.0434783
0.937907	0.000102984		-449.28	0.042236
0.938924	6.50264e-05		-449.16	0.0459627
0.939941	2.33686e-05		-449.04	0.0496894
0.940959	1.03579e-05		-448.92	0.0583851
0.941976	2.56702e-05		-448.8	0.0534161
0.942993	3.31412e-05		-448.68	0.0534161
0.94401	4.17991e-05		-448.56	0.047205
0.945028	5.20092e-05		-448.44	0.0434783
0.946045	5.65687e-05		-448.32	0.0484472
0.947062	0.000202777		-448.2	0.042236
0.948079	0.000214981		-448.08	0.0372671
0.949097	6.29266e-05		-447.96	0.047205
0.950114	9.10792e-05		-447.84	0.0434783
0.951131	0.000132253		-447.72	0.0571429
0.952148	7.86485e-05		-447.6	0.0447205
0.953166	1.8671e-05		-447.48	0.0496894
0.954183	7.0706e-06		-447.36	0.0496894
0.9552	1.15553e-05		-447.24	0.0521739
0.956217	2.71911e-05		-447.12	0.0385093
0.957235	4.64498e-05		-447	0.047205
0.958252	2.70655e-05		-446.88	0.0447205
0.959269	2.69613e-05		-446.76	0.0434783
0.960286	5.28418e-05		-446.64	0.0571429
0.961304	7.67492e-05		-446.52	0.0509317
0.962321	4.09964e-05		-446.4	0.047205
0.963338	2.6609e-05		-446.28	0.0521739
0.964355	0.000124566		-446.16	0.0397516
0.965373	0.000153566		-446.04	0.0385093
0.96639	4.89505e-05		-445.92	0.0447205
0.967407	6.01627e-05		-445.8	0.0447205
0.968424	8.35637e-05		-445.68	0.0397516
0.969442	2.70828e-05		-445.56	0.0447205
0.970459	8.59453e-06		-445.44	0.047205
0.971476	2.61373e-05		-445.32	0.0409938
0.972493	2.6396e-05		-445.2	0.0409938
0.973511	1.76567e-05		-445.08	0.0484472
0.974528	5.27704e-05		-444.96	0.0484472
0.975545	5.6724e-05		-444.84	0.0459627
0.976562	6.32203e-05		-444.72	0.042236
0.97758	9.66496e-05		-444.6	0.042236
0.978597	8.23331e-05		-444.48	0.0484472
0.979614	0.000132363		-444.36	0.0484472
0.980632	9.79221e-05		-444.24	0.0434783
0.981649	2.55855e-05		-444.12	0.0509317
0.982666	4.12185e-05		-444	0.042236
0.983683	0.000208949		-443.88	0.0459627
0.984701	0.000167663		-443.76	0.0521739
0.985718	2.62e-05		-443.64	0.0360248
0.986735	2.37126e-05		-443.52	0.0447205
0.987752	6.79498e-05		-443.4	0.0484472
0.98877	6.91973e-05		-443.28	0.0360248
0.989787	1.04838e-05		-443.16	0.0447205
0.990804	3.00407e-06		-443.04	0.0496894
0.991821	5.11455e-06		-442.92	0.0372671
0.992839	1.22757e-05		-442.8	0.0559006
0.993856	2.4145e-05		-442.68	0.0496894
0.994873	1.05225e-05		-442.56	0.0521739
0.99589	6.25915e-06		-442.44	0.0596273
0.996908	3.86671e-06		-442.32	0.0509317
0.997925	6.01632e-06		-442.2	0.0496894
0.998942	1.80798e-05		-442.08	0.0645963
0.999959	3.11389e-05		-441.96	0.0559006
1.00098	4.6316e-05		-441.84	0.0447205
1.00199	5.02329e-05		-441.72	0.0621118
1.00301	5.322e-05		-441.6	0.0434783
1.00403	0.000116065		-441.48	0.042236
1.00505	0.000246548		-441.36	0.0322981
1.00606	7.97023e-05		-441.24	0.0434783
1.00708	1.42271e-05		-441.12	0.0409938
1.0081	5.17515e-05		-441	0.0447205
1.00911	8.45514e-05		-440.88	0.0559006
1.01013	7.31166e-05		-440.76	0.0546584
1.01115	0.000160494		-440.64	0.0409938
1.01217	0.000141418		-440.52	0.0521739
1.01318	6.59846e-05		-440.4	0.0434783
1.0142	0.000130063		-440.28	0.0509317
1.01522	0.000114549		-440.16	0.0534161
1.01624	0.000123696		-440.04	0.0509317
1.01725	0.000156515		-439.92	0.0596273
1.01827	3.97718e-05		-439.8	0.0695652
1.01929	4.3037e-06		-439.68	0.0571429
1.0203	8.81818e-06		-439.56	0.0546584
1.02132	2.26678e-05		-439.44	0.0559006
1.02234	6.851e-05		-439.32	0.0509317
1.02336	0.000100163		-439.2	0.0583851
1.02437	6.53034e-05		-439.08	0.063354
1.02539	2.29807e-05		-438.96	0.0596273
1.02641	4.267e-05		-438.84	0.0596273
1.02743	0.000153772		-438.72	0.0534161
1.02844	8.954e-05		-438.6	0.0509317
1.02946	2.11835e-05		-438.48	0.0571429
1.03048	2.28077e-05		-438.36	0.0534161
1.03149	0.000105163		-438.24	0.0534161
1.03251	0.000222543		-438.12	0.0509317
1.03353	7.9016e-05		-438	0.0447205
1.03455	3.07437e-05		-437.88	0.0496894
1.03556	3.48699e-05		-437.76	0.0496894
1.03658	6.04197e-05		-437.64	0.0621118
1.0376	2.74765e-05		-437.52	0.0521739
1.03861	1.44857e-05		-437.4	0.0496894
1.03963	2.55162e-05		-437.28	0.0509317
1.04065	8.06443e-05		-437.16	0.0546584
1.04167	0.000103303		-437.04	0.042236
1.04268	3.204e-05		-436.92	0.0534161
1.0437	7.29611e-06		-436.8	0.0434783
1.04472	8.14258e-06		-436.68	0.0434783
1.04574	1.88906e-05		-436.56	0.0459627
1.04675	4.27206e-05		-436.44	0.0459627
1.04777	2.95568e-05		-436.32	0.047205
1.04879	9.73838e-06		-436.2	0.0559006
1.0498	4.269e-06		-436.08	0.0534161
1.05082	1.97405e-05		-435.96	0.0596273
1.05184	4.55481e-05		-435.84	0.0447205
1.05286	4.74129e-05		-435.72	0.0521739
1.05387	3.81991e-05		-435.6	0.0447205
1.05489	1.33992e-05		-435.48	0.047205
1.05591	5.20279e-06		-435.36	0.0447205
1.05693	1.19214e-05		-435.24	0.0372671
1.05794	3.00078e-05		-435.12	0.047205
1.05896	5.83087e-05		-435	0.0534161
1.05998	4.43978e-05		-434.88	0.0534161
1.06099	8.84594e-06		-434.76	0.0621118
1.06201	5.50108e-06		-434.64	0.047205
1.06303	1.77387e-05		-434.52	0.0546584
1.06405	4.55941e-05		-434.4	0.0509317
1.06506	7.74611e-05		-434.28	0.0397516
1.06608	3.93739e-05		-434.16	0.0509317
1.0671	9.31715e-06		-434.04	0.0571429
1.06812	2.41506e-06		-433.92	0.0621118
1.06913	3.85996e-06		-433.8	0.0459627
1.07015	9.44549e-06		-433.68	0.0583851
1.07117	9.99072e-06		-433.56	0.0459627
1.07218	8.76431e-06		-433.44	0.0596273
1.0732	3.37759e-05		-433.32	0.0534161
1.07422	0.000150497		-433.2	0.0459627
1.07524	0.000257896		-433.08	0.0621118
1.07625	0.000130435		-432.96	0.0608696
1.07727	9.20381e-05		-432.84	0.0496894
1.07829	3.13666e-05		-432.72	0.0559006
1.07931	1.82938e-05		-432.6	0.0534161
1.08032	9.64804e-06		-432.48	0.0360248
1.08134	1.36687e-05		-432.36	0.0571429
1.08236	4.46725e-05		-432.24	0.0409938
1.08337	2.75841e-05		-432.12	0.047205
1.08439	8.18998e-06		-432	0.0434783
1.08541	7.34184e-06		-431.88	0.0534161
1.08643	8.73329e-06		-431.76	0.0447205
1.08744	7.82214e-06		-431.64	0.0521739
1.08846	2.14928e-05		-431.52	0.0571429
1.08948	4.09714e-05		-431.4	0.0546584
1.09049	5.11415e-05		-431.28	0.0559006
1.09151	8.38835e-05		-431.16	0.0559006
1.09253	6.96175e-05		-431.04	0.0434783
1.09355	6.87414e-05		-430.92	0.0559006
1.09456	8.60641e-05		-430.8	0.0583851
1.09558	3.90832e-05		-430.68	0.0397516
1.0966	1.61584e-05		-430.56	0.0496894
1.09762	3.00179e-05		-430.44	0.0484472
1.09863	0.000114597		-430.32	0.0447205
1.09965	0.000206608		-430.2	0.0434783
1.10067	0.000147313		-430.08	0.0397516
1.10168	0.000131706		-429.96	0.0484472
1.1027	0.000120348		-429.84	0.0385093
1.10372	5.75455e-05		-429.72	0.0397516
1.10474	3.75135e-05		-429.6	0.0434783
1.10575	3.97709e-05		-429.48	0.0434783
1.10677	4.70602e-05		-429.36	0.0459627
1.10779	7.59018e-05		-429.24	0.0434783
1.10881	7.9941e-05		-429.12	0.0347826
1.10982	2.90755e-05		-429	0.0509317
1.11084	4.46955e-06		-428.88	0.0645963
1.11186	6.74768e-06		-428.76	0.0621118
1.11287	1.00628e-05		-428.64	0.0583851
1.11389	2.1772e-06		-428.52	0.0509317
1.11491	5.03328e-07		-428.4	0.0546584
1.11593	3.29709e-06		-428.28	0.0534161
1.11694	2.41432e-05		-428.16	0.0583851
1.11796	1.92838e-05		-428.04	0.0645963
1.11898	8.10276e-06		-427.92	0.0583851
1.12	1.3196e-05		-427.8	0.042236
1.12101	1.95228e-05		-427.68	0.0509317
1.12203	3.41024e-05		-427.56	0.042236
1.12305	9.05394e-05		-427.44	0.0409938
1.12406	7.75549e-05		-427.32	0.0372671
1.12508	3.89027e-05		-427.2	0.0509317
1.1261	2.83831e-05		-427.08	0.0434783
1.12712	1.39485e-05		-426.96	0.0447205
1.12813	2.44431e-05		-426.84	0.0434783
1.12915	0.000124813		-426.72	0.0546584
1.13017	0.000123223		-426.6	0.0285714
1.13118	4.79671e-05		-426.48	0.0459627
1.1322	2.06855e-05		-426.36	0.042236
1.13322	3.03615e-05		-426.24	0.0385093
1.13424	8.19801e-05		-426.12	0.0385093
1.13525	0.000109785		-426	0.042236
1.13627	3.26132e-05		-425.88	0.042236
1.13729	1.19844e-05		-425.76	0.0496894
1.13831	1.78671e-05		-425.64	0.0484472
1.13932	8.18428e-06		-425.52	0.042236
1.14034	1.50666e-05		-425.4	0.0459627
1.14136	4.71368e-05		-425.28	0.0534161
1.14237	0.00010221		-425.16	0.0509317
1.14339	0.000103436		-425.04	0.0534161
1.14441	3.36361e-05		-424.92	0.0447205
1.14543	2.46873e-05		-424.8	0.0509317
1.14644	5.41959e-05		-424.68	0.0447205
1.14746	8.50224e-05		-424.56	0.0546584
1.14848	3.98565e-05		-424.44	0.0521739
1.1495	7.70446e-06		-424.32	0.0546584
1.15051	6.23679e-06		-424.2	0.0434783
1.15153	1.83766e-05		-424.08	0.042236
1.15255	2.55936e-05		-423.96	0.0484472
1.15356	2.26208e-05		-423.84	0.0521739
1.15458	6.26658e-05		-423.72	0.0571429
1.1556	0.000133863		-423.6	0.0484472
1.15662	0.000185045		-423.48	0.0484472
1.15763	7.51615e-05		-423.36	0.0645963
1.15865	4.52189e-05		-423.24	0.0658385
1.15967	7.13454e-05		-423.12	0.0546584
1.16069	6.9858e-05		-423	0.0521739
1.1617	6.34519e-05		-422.88	0.0534161
1.16272	6.49589e-05		-422.76	0.0484472
1.16374	9.95274e-05		-422.64	0.042236
1.16475	4.34976e-05		-422.52	0.0484472
1.16577	4.36081e-05		-422.4	0.0385093
1.16679	7.46572e-05		-422.28	0.0385093
1.16781	5.68946e-05		-422.16	0.0347826
1.16882	1.48815e-05		-422.04	0.0335404
1.16984	2.63477e-05		-421.92	0.0273292
1.17086	6.30819e-05		-421.8	0.0322981
1.17188	6.11266e-05		-421.68	0.0385093
1.17289	5.67842e-05		-421.56	0.042236
1.17391	4.20681e-05		-421.44	0.0347826
1.17493	3.10632e-05		-421.32	0.0347826
1.17594	2.59706e-05		-421.2	0.0335404
1.17696	3.65019e-05		-421.08	0.0397516
1.17798	7.30998e-05		-420.96	0.047205
1.179	7.1817e-05		-420.84	0.0484472
1.18001	0.000112055		-420.72	0.0434783
1.18103	0.00013447		-420.6	0.0397516
1.18205	0.000229766		-420.48	0.0434783
1.18306	0.000173219		-420.36	0.0484472
1.18408	2.99528e-05		-420.24	0.0397516
1.1851	1.43728e-05		-420.12	0.0509317
1.18612	4.22003e-06		-420	0.042236
1.18713	7.17104e-06		-419.88	0.0385093
1.18815	3.44904e-05		-419.76	0.0434783
1.18917	6.00203e-05		-419.64	0.0335404
1.19019	0.000113832		-419.52	0.0447205
1.1912	0.000112873		-419.4	0.0447205
1.19222	4.52706e-05		-419.28	0.0509317
1.19324	2.67684e-05		-419.16	0.042236
1.19425	3.60957e-05		-419.04	0.0434783
1.19527	4.84161e-05		-418.92	0.0447205
1.19629	6.38251e-05		-418.8	0.047205
1.19731	0.000186341		-418.68	0.0397516
1.19832	0.000130921		-418.56	0.0596273
1.19934	0.000108214		-418.44	0.0484472
1.20036	0.000128124		-418.32	0.0409938
1.20138	6.36685e-05		-418.2	0.0347826
1.20239	0.000103563		-418.08	0.0459627
1.20341	9.38002e-05		-417.96	0.0434783
1.20443	3.25749e-05		-417.84	0.0521739
1.20544	0.000100947		-417.72	0.0447205
1.20646	0.000137989		-417.6	0.0484472
1.20748	6.53831e-05		-417.48	0.0521739
1.2085	8.31951e-05		-417.36	0.0409938
1.20951	9.55309e-05		-417.24	0.042236
1.21053	8.03179e-05		-417.12	0.0385093
1.21155	9.0213e-05		-417	0.0409938
1.21257	7.49945e-05		-416.88	0.042236
1.21358	0.000110266		-416.76	0.0385093
1.2146	0.000103631		-416.64	0.0397516
1.21562	3.07112e-05		-416.52	0.0372671
1.21663	7.81902e-05		-416.4	0.0372671
1.21765	9.13487e-05		-416.28	0.0322981
1.21867	0.000115782		-416.16	0.0335404
1.21969	0.000155086		-416.04	0.0273292
1.2207	5.49908e-05		-415.92	0.042236
1.22172	6.84117e-05		-415.8	0.0397516
1.22274	0.000176965		-415.68	0.0385093
1.22375	7.17444e-05		-415.56	0.0372671
1.22477	7.47881e-05		-415.44	0.0360248
1.22579	0.000197138		-415.32	0.0347826
1.22681	0.000295879		-415.2	0.047205
1.22782	0.000142649		-415.08	0.0409938
1.22884	2.03206e-05		-414.96	0.0434783
1.22986	2.95503e-05		-414.84	0.0546584
1.23088	8.36029e-05		-414.72	0.0521739
1.23189	9.52594e-05		-414.6	0.0571429
1.23291	0.000107183		-414.48	0.0509317
1.23393	4.137e-05		-414.36	0.0546584
1.23494	2.75897e-05		-414.24	0.0583851
1.23596	5.50418e-05		-414.12	0.0534161
1.23698	2.54105e-05		-414	0.0496894
1.238	3.55304e-05		-413.88	0.0484472
1.23901	4.30097e-05		-413.76	0.0496894
1.24003	3.18344e-05		-413.64	0.0447205
1.24105	3.0583e-05		-413.52	0.0397516
1.24207	2.83873e-05		-413.4	0.0360248
1.24308	1.24314e-05		-413.28	0.042236
1.2441	1.0621e-05		-413.16	0.0447205
1.24512	1.37123e-05		-413.04	0.0347826
1.24613	2.71692e-05		-412.92	0.0372671
1.24715	1.26551e-05		-412.8	0.0385093
1.24817	5.4572e-06		-412.68	0.0434783
1.24919	7.44685e-06		-412.56	0.0397516
1.2502	7.41402e-06		-412.44	0.0496894
1.25122	6.53272e-05		-412.32	0.0434783
1.25224	0.000165615		-412.2	0.0409938
1.25326	6.72973e-05		-412.08	0.0409938
1.25427	8.71732e-05		-411.96	0.0534161
1.25529	4.0774e-05		-411.84	0.0559006
1.25631	1.14766e-05		-411.72	0.0509317
1.25732	8.63233e-06		-411.6	0.0434783
1.25834	3.68947e-05		-411.48	0.0434783
1.25936	0.000140405		-411.36	0.0434783
1.26038	5.48886e-05		-411.24	0.0459627
1.26139	1.30505e-05		-411.12	0.0509317
1.26241	6.53958e-06		-411	0.0385093
1.26343	1.11794e-05		-410.88	0.0385093
1.26444	1.46624e-05		-410.76	0.0409938
1.26546	5.79639e-06		-410.64	0.0322981
1.26648	1.46109e-05		-410.52	0.0347826
1.2675	7.02569e-05		-410.4	0.0360248
1.26851	8.33259e-05		-410.28	0.0273292
1.26953	4.19746e-05		-410.16	0.0372671
1.27055	5.08302e-05		-410.04	0.0360248
1.27157	0.000144682		-409.92	0.0385093
1.27258	0.00010844		-409.8	0.0459627
1.2736	3.06472e-05		-409.68	0.0409938
1.27462	2.4177e-05		-409.56	0.0484472
1.27563	1.16446e-05		-409.44	0.0385093
1.27665	1.36484e-05		-409.32	0.0335404
1.27767	6.35228e-06		-409.2	0.0335404
1.27869	3.31513e-06		-409.08	0.0372671
1.2797	9.21183e-06		-408.96	0.0360248
1.28072	3.92203e-05		-408.84	0.0459627
1.28174	4.17171e-05		-408.72	0.0385093
1.28276	1.76765e-05		-408.6	0.0447205
1.28377	1.37916e-05		-408.48	0.0459627
1.28479	3.54603e-05		-408.36	0.042236
1.28581	8.08033e-05		-408.24	0.0447205
1.28682	6.81736e-05		-408.12	0.0484472
1.28784	3.04207e-05		-408	0.0347826
1.28886	2.7983e-05		-407.88	0.0298137
1.28988	4.03483e-05		-407.76	0.0335404
1.29089	2.14185e-05		-407.64	0.0434783
1.29191	3.419e-05		-407.52	0.0484472
1.29293	5.71422e-05		-407.4	0.0434783
1.29395	9.20177e-05		-407.28	0.0496894
1.29496	5.83356e-05		-407.16	0.0447205
1.29598	5.1167e-05		-407.04	0.0409938
1.297	6.73459e-05		-406.92	0.047205
1.29801	3.38456e-05		-406.8	0.0360248
1.29903	2.27489e-05		-406.68	0.0484472
1.30005	8.1754e-06		-406.56	0.0509317
1.30107	1.57818e-05		-406.44	0.0372671
1.30208	2.13181e-05		-406.32	0.0496894
1.3031	1.65337e-05		-406.2	0.0397516
1.30412	1.54177e-05		-406.08	0.0385093
1.30514	2.92326e-05		-405.96	0.0397516
1.30615	7.92825e-05		-405.84	0.0447205
1.30717	6.23295e-05		-405.72	0.0385093
1.30819	3.90521e-05		-405.6	0.0459627
1.3092	0.000128871		-405.48	0.0409938
1.31022	7.8914e-05		-405.36	0.0447205
1.31124	2.63269e-05		-405.24	0.0347826
1.31226	1.677e-05		-405.12	0.0447205
1.31327	9.6695e-06		-405	0.0484472
1.31429	1.08619e-05		-404.88	0.0546584
1.31531	1.39043e-05		-404.76	0.0385093
1.31632	3.1837e-05		-404.64	0.0347826
1.31734	0.000115298		-404.52	0.0372671
1.31836	0.000179307		-404.4	0.0434783
1.31938	9.74199e-05		-404.28	0.042236
1.32039	0.000102159		-404.16	0.0360248
1.32141	5.96359e-05		-404.04	0.0360248
1.32243	1.53497e-05		-403.92	0.0385093
1.32345	1.59242e-05		-403.8	0.0335404
1.32446	9.44944e-06		-403.68	0.0385093
1.32548	2.56422e-05		-403.56	0.0347826
1.3265	7.49215e-05		-403.44	0.0434783
1.32751	4.46014e-05		-403.32	0.0496894
1.32853	2.59757e-05		-403.2	0.0459627
1.32955	8.19076e-05		-403.08	0.0459627
1.33057	8.87072e-05		-402.96	0.0385093
1.33158	2.16017e-05		-402.84	0.0360248
1.3326	3.0422e-05		-402.72	0.0385093
1.33362	8.60218e-05		-402.6	0.0347826
1.33464	7.12183e-05		-402.48	0.0484472
1.33565	2.60743e-05		-402.36	0.0409938
1.33667	1.2073e-05		-402.24	0.0509317
1.33769	5.18731e-05		-402.12	0.0546584
1.3387	0.000155823		-402	0.0484472
1.33972	0.000178034		-401.88	0.0608696
1.34074	9.06678e-05		-401.76	0.0534161
1.34176	2.88677e-05		-401.64	0.0571429
1.34277	2.51562e-05		-401.52	0.0484472
1.34379	5.02364e-05		-401.4	0.0534161
1.34481	9.93953e-05		-401.28	0.0559006
1.34583	2.7778e-05		-401.16	0.0583851
1.34684	2.57549e-06		-401.04	0.0596273
1.34786	7.26427e-06		-400.92	0.063354
1.34888	1.18372e-05		-400.8	0.0583851
1.34989	1.21987e-05		-400.68	0.0447205
1.35091	8.56353e-06		-400.56	0.0459627
1.35193	1.61078e-05		-400.44	0.0385093
1.35295	2.66809e-05		-400.32	0.047205
1.35396	9.81263e-05		-400.2	0.0459627
1.35498	0.000213393		-400.08	0.0484472
1.356	9.01728e-05		-399.96	0.0409938
1.35701	2.28442e-05		-399.84	0.0360248
1.35803	3.22407e-06		-399.72	0.0347826
1.35905	1.87009e-05		-399.6	0.0347826
1.36007	4.23004e-05		-399.48	0.0335404
1.36108	1.33677e-05		-399.36	0.0347826
1.3621	4.22278e-06		-399.24	0.0459627
1.36312	1.49489e-05		-399.12	0.0447205
1.36414	0.000105832		-399	0.0509317
1.36515	0.000141686		-398.88	0.0459627
1.36617	9.87328e-05		-398.76	0.0521739
1.36719	4.8872e-05		-398.64	0.0434783
1.3682	5.19848e-05		-398.52	0.0571429
1.36922	6.81926e-05		-398.4	0.0496894
1.37024	9.33475e-05		-398.28	0.0571429
1.37126	0.000139691		-398.16	0.0447205
1.37227	6.98101e-05		-398.04	0.0571429
1.37329	2.10701e-05		-397.92	0.0583851
1.37431	2.28806e-05		-397.8	0.0596273
1.37533	2.82252e-05		-397.68	0.0583851
1.37634	3.80246e-05		-397.56	0.0496894
1.37736	4.27516e-05		-397.44	0.0534161
1.37838	6.44951e-05		-397.32	0.0559006
1.37939	1.62735e-05		-397.2	0.0509317
1.38041	3.62784e-06		-397.08	0.0546584
1.38143	2.48398e-05		-396.96	0.0484472
1.38245	5.22416e-05		-396.84	0.0484472
1.38346	1.35655e-05		-396.72	0.0534161
1.38448	1.31627e-05		-396.6	0.047205
1.3855	3.72667e-05		-396.48	0.0559006
1.38652	4.60151e-05		-396.36	0.0534161
1.38753	2.95936e-05		-396.24	0.0496894
1.38855	3.63996e-05		-396.12	0.0459627
1.38957	0.000156206		-396	0.0360248
1.39058	8.8681e-05		-395.88	0.042236
1.3916	8.46796e-06		-395.76	0.0347826
1.39262	1.42482e-06		-395.64	0.0559006
1.39364	1.75581e-06		-395.52	0.0397516
1.39465	1.33013e-06		-395.4	0.042236
1.39567	7.65912e-06		-395.28	0.0385093
1.39669	2.63227e-05		-395.16	0.042236
1.39771	3.91346e-05		-395.04	0.0496894
1.39872	5.92324e-05		-394.92	0.0335404
1.39974	4.79464e-05		-394.8	0.042236
1.40076	2.88606e-05		-394.68	0.0459627
1.40177	3.63893e-05		-394.56	0.0385093
1.40279	3.12904e-05		-394.44	0.0397516
1.40381	2.36686e-05		-394.32	0.0372671
1.40483	4.20706e-05		-394.2	0.0434783
1.40584	3.04648e-05		-394.08	0.047205
1.40686	2.63301e-05		-393.96	0.0322981
1.40788	4.11492e-05		-393.84	0.0459627
1.40889	4.87423e-05		-393.72	0.0459627
1.40991	1.36011e-05		-393.6	0.0534161
1.41093	2.59919e-06		-393.48	0.0409938
1.41195	2.50045e-05		-393.36	0.047205
1.41296	0.000152359		-393.24	0.0546584
1.41398	0.000110143		-393.12	0.047205
1.415	2.46427e-05		-393	0.0496894
1.41602	2.34647e-05		-392.88	0.0459627
1.41703	3.55775e-05		-392.76	0.0521739
1.41805	1.7278e-05		-392.64	0.0534161
1.41907	8.29516e-06		-392.52	0.0583851
1.42008	8.8713e-05		-392.4	0.0571429
1.4211	0.000162627		-392.28	0.0571429
1.42212	5.65638e-05		-392.16	0.0546584
1.42314	2.95174e-05		-392.04	0.0583851
1.42415	6.85325e-05		-391.92	0.0521739
1.42517	0.000115625		-391.8	0.0546584
1.42619	9.69916e-05		-391.68	0.0534161
1.42721	0.000145192		-391.56	0.0559006
1.42822	0.000124076		-391.44	0.0608696
1.42924	2.08685e-05		-391.32	0.0658385
1.43026	5.94444e-05		-391.2	0.0534161
1.43127	7.67239e-05		-391.08	0.063354
1.43229	3.18284e-05		-390.96	0.0571429
1.43331	7.36357e-05		-390.84	0.068323
1.43433	5.39669e-05		-390.72	0.0645963
1.43534	6.23603e-06		-390.6	0.063354
1.43636	3.92819e-06		-390.48	0.0596273
1.43738	4.21899e-05		-390.36	0.0559006
1.4384	6.48057e-05		-390.24	0.0559006
1.43941	9.2222e-05		-390.12	0.0645963
1.44043	6.83202e-05		-390	0.0546584
1.44145	0.000119197		-389.88	0.0608696
1.44246	0.000100902		-389.76	0.0559006
1.44348	1.65219e-05		-389.64	0.0571429
1.4445	4.21277e-06		-389.52	0.0583851
1.44552	1.26611e-05		-389.4	0.0571429
1.44653	6.62909e-05		-389.28	0.0559006
1.44755	0.000133521		-389.16	0.047205
1.44857	7.55712e-05		-389.04	0.0484472
1.44958	7.35835e-05		-388.92	0.0496894
1.4506	0.000106653		-388.8	0.042236
1.45162	6.62582e-05		-388.68	0.0409938
1.45264	7.72794e-05		-388.56	0.047205
1.45365	7.66582e-05		-388.44	0.0496894
1.45467	6.38092e-05		-388.32	0.0434783
1.45569	7.05533e-05		-388.2	0.0596273
1.45671	5.33678e-05		-388.08	0.0372671
1.45772	6.23481e-05		-387.96	0.042236
1.45874	5.7472e-05		-387.84	0.042236
1.45976	2.72501e-05		-387.72	0.0385093
1.46077	2.18679e-05		-387.6	0.0385093
1.46179	2.88426e-05		-387.48	0.0459627
1.46281	1.38325e-05		-387.36	0.0459627
1.46383	5.17467e-06		-387.24	0.0484472
1.46484	1.02243e-06		-387.12	0.0559006
1.46586	4.80896e-06		-387	0.0509317
1.46688	4.59404e-05		-386.88	0.0521739
1.4679	0.00015153		-386.76	0.047205
1.46891	0.000146782		-386.64	0.0447205
1.46993	4.56895e-05		-386.52	0.0521739
1.47095	5.2296e-05		-386.4	0.047205
1.47196	0.000101501		-386.28	0.0322981
1.47298	3.13142e-05		-386.16	0.0360248
1.474	3.65462e-05		-386.04	0.0434783
1.47502	0.000122767		-385.92	0.042236
1.47603	0.000250018		-385.8	0.0434783
1.47705	0.000123892		-385.68	0.042236
1.47807	2.76425e-05		-385.56	0.0496894
1.47909	3.9712e-05		-385.44	0.0521739
1.4801	7.29698e-05		-385.32	0.0559006
1.48112	7.17749e-05		-385.2	0.0559006
1.48214	3.20496e-05		-385.08	0.0509317
1.48315	2.03185e-05		-384.96	0.0571429
1.48417	1.57446e-05		-384.84	0.0596273
1.48519	2.23977e-05		-384.72	0.0534161
1.48621	5.70405e-05		-384.6	0.0496894
1.48722	5.92251e-05		-384.48	0.0670807
1.48824	3.25078e-05		-384.36	0.0546584
1.48926	2.04119e-05		-384.24	0.0670807
1.49028	3.29714e-05		-384.12	0.0596273
1.49129	5.0496e-05		-384	0.0658385
1.49231	3.59864e-05		-383.88	0.0670807
1.49333	2.20844e-05		-383.76	0.0521739
1.49434	2.24411e-05		-383.64	0.0608696
1.49536	2.94174e-05		-383.52	0.0571429
1.49638	2.89874e-05		-383.4	0.0521739
1.4974	2.7864e-05		-383.28	0.0496894
1.49841	8.10479e-05		-383.16	0.0459627
1.49943	0.000198224		-383.04	0.0546584
1.50045	0.000203006		-382.92	0.0571429
1.50146	9.67714e-05		-382.8	0.0521739
1.50248	2.97049e-05		-382.68	0.0534161
1.5035	1.85564e-05		-382.56	0.042236
1.50452	1.20883e-05		-382.44	0.0571429
1.50553	3.24893e-05		-382.32	0.047205
1.50655	4.19259e-05		-382.2	0.0322981
1.50757	3.1777e-05		-382.08	0.047205
1.50859	5.1371e-05		-381.96	0.0534161
1.5096	0.000106926		-381.84	0.0397516
1.51062	8.18609e-05		-381.72	0.0559006
1.51164	1.20666e-05		-381.6	0.0484472
1.51265	7.59968e-06		-381.48	0.047205
1.51367	1.08203e-05		-381.36	0.0608696
1.51469	6.34282e-06		-381.24	0.0559006
1.51571	2.00512e-05		-381.12	0.0521739
1.51672	2.93082e-05		-381	0.042236
1.51774	4.01591e-05		-380.88	0.042236
1.51876	4.5837e-05		-380.76	0.0534161
1.51978	1.70407e-05		-380.64	0.047205
1.52079	5.34441e-06		-380.52	0.0546584
1.52181	5.60083e-06		-380.4	0.0409938
1.52283	6.52519e-06		-380.28	0.047205
1.52384	5.44105e-06		-380.16	0.042236
1.52486	3.74141e-06		-380.04	0.0434783
1.52588	1.68791e-06		-379.92	0.0409938
1.5269	1.30561e-05		-379.8	0.0409938
1.52791	5.08108e-05		-379.68	0.0447205
1.52893	3.65875e-05		-379.56	0.0521739
1.52995	2.43365e-05		-379.44	0.0509317
1.53097	2.44933e-05		-379.32	0.0496894
1.53198	1.9046e-05		-379.2	0.0459627
1.533	5.50812e-05		-379.08	0.0360248
1.53402	0.000180666		-378.96	0.0360248
1.53503	8.12413e-05		-378.84	0.0484472
1.53605	2.51272e-05		-378.72	0.047205
1.53707	6.25246e-05		-378.6	0.0534161
1.53809	0.000127148		-378.48	0.0509317
1.5391	6.88766e-05		-378.36	0.0409938
1.54012	4.35563e-05		-378.24	0.0434783
1.54114	0.000153965		-378.12	0.0509317
1.54215	0.000128833		-378	0.0496894
1.54317	2.40821e-05		-377.88	0.047205
1.54419	1.46879e-05		-377.76	0.0347826
1.54521	2.00308e-05		-377.64	0.0447205
1.54622	1.91996e-05		-377.52	0.0385093
1.54724	1.52167e-05		-377.4	0.047205
1.54826	1.2836e-05		-377.28	0.0459627
1.54928	3.67228e-06		-377.16	0.0509317
1.55029	1.52724e-06		-377.04	0.0484472
1.55131	6.90225e-06		-376.92	0.0496894
1.55233	9.13911e-06		-376.8	0.0397516
1.55334	7.59393e-06		-376.68	0.0372671
1.55436	1.1526e-05		-376.56	0.0459627
1.55538	2.42874e-05		-376.44	0.047205
1.5564	2.74441e-05		-376.32	0.047205
1.55741	5.63213e-05		-376.2	0.0372671
1.55843	5.76202e-05		-376.08	0.0447205
1.55945	1.96483e-05		-375.96	0.0447205
1.56047	1.68918e-05		-375.84	0.0385093
1.56148	2.77557e-06		-375.72	0.0447205
1.5625	6.41899e-07		-375.6	0.0534161
1.56352	1.98694e-06		-375.48	0.0534161
1.56453	6.41846e-06		-375.36	0.0459627
1.56555	6.05743e-05		-375.24	0.0360248
1.56657	9.67962e-05		-375.12	0.0360248
1.56759	4.52993e-05		-375	0.0447205
1.5686	1.36966e-05		-374.88	0.0360248
1.56962	2.66577e-05		-374.76	0.042236
1.57064	6.26508e-05		-374.64	0.0347826
1.57166	4.34094e-05		-374.52	0.0385093
1.57267	2.52575e-05		-374.4	0.0360248
1.57369	3.7149e-05		-374.28	0.0397516
1.57471	1.66862e-05		-374.16	0.0385093
1.57572	4.23773e-05		-374.04	0.0347826
1.57674	4.78103e-05		-373.92	0.042236
1.57776	2.57177e-05		-373.8	0.0447205
1.57878	3.61365e-05		-373.68	0.0409938
1.57979	2.58726e-05		-373.56	0.0285714
1.58081	1.30294e-05		-373.44	0.0347826
1.58183	1.36873e-05		-373.32	0.0459627
1.58285	5.73886e-06		-373.2	0.0347826
1.58386	3.92735e-06		-373.08	0.0496894
1.58488	9.65536e-06		-372.96	0.0509317
1.5859	1.22642e-05		-372.84	0.0409938
1.58691	1.53965e-05		-372.72	0.0459627
1.58793	7.4104e-06		-372.6	0.0360248
1.58895	4.27384e-06		-372.48	0.0372671
1.58997	1.15337e-05		-372.36	0.0372671
1.59098	1.36712e-05		-372.24	0.0397516
1.592	1.45507e-05		-372.12	0.0372671
1.59302	1.12061e-05		-372	0.0335404
1.59403	5.32355e-05		-371.88	0.0372671
1.59505	0.000139953		-371.76	0.0484472
1.59607	2.83021e-05		-371.64	0.0409938
1.59709	4.84863e-06		-371.52	0.0347826
1.5981	1.06361e-05		-371.4	0.0385093
1.59912	6.67497e-06		-371.28	0.0285714
1.60014	5.74137e-06		-371.16	0.0335404
1.60116	2.11709e-05		-371.04	0.0360248
1.60217	2.5849e-05		-370.92	0.0335404
1.60319	1.65816e-05		-370.8	0.0397516
1.60421	2.35399e-05		-370.68	0.0397516
1.60522	3.05396e-05		-370.56	0.0496894
1.60624	1.29464e-05		-370.44	0.0447205
1.60726	5.95105e-06		-370.32	0.0484472
1.60828	2.79446e-05		-370.2	0.047205
1.60929	8.06435e-05		-370.08	0.0409938
1.61031	5.11066e-05		-369.96	0.0397516
1.61133	1.78656e-05		-369.84	0.0447205
1.61235	9.03484e-06		-369.72	0.0496894
1.61336	6.24445e-06		-369.6	0.0397516
1.61438	1.92892e-05		-369.48	0.0310559
1.6154	2.76669e-05		-369.36	0.0397516
1.61641	2.96615e-05		-369.24	0.0372671
1.61743	6.59636e-05		-369.12	0.042236
1.61845	6.82766e-05		-369	0.042236
1.61947	3.91464e-05		-368.88	0.0409938
1.62048	1.00003e-05		-368.76	0.0310559
1.6215	8.77532e-06		-368.64	0.0372671
1.62252	2.47953e-05		-368.52	0.0298137
1.62354	0.000103614		-368.4	0.0335404
1.62455	0.000218618		-368.28	0.0322981
1.62557	0.000147835		-368.16	0.042236
1.62659	4.11909e-05		-368.04	0.0273292
1.6276	4.10685e-05		-367.92	0.0335404
1.62862	6.44492e-05		-367.8	0.0273292
1.62964	3.99696e-05		-367.68	0.0322981
1.63066	2.79207e-05		-367.56	0.0372671
1.63167	3.17456e-05		-367.44	0.0372671
1.63269	2.57785e-05		-367.32	0.0397516
1.63371	5.47192e-05		-367.2	0.0285714
1.63472	6.25491e-05		-367.08	0.0347826
1.63574	1.51873e-05		-366.96	0.0248447
1.63676	3.16753e-05		-366.84	0.0310559
1.63778	3.16858e-05		-366.72	0.0335404
1.63879	1.78007e-05		-366.6	0.0335404
1.63981	2.22525e-05		-366.48	0.0298137
1.64083	1.50459e-05		-366.36	0.0298137
1.64185	3.53217e-05		-366.24	0.0310559
1.64286	4.33574e-05		-366.12	0.021118
1.64388	1.72797e-05		-366	0.026087
1.6449	1.8761e-05		-365.88	0.0273292
1.64591	5.31012e-05		-365.76	0.0322981
1.64693	3.70046e-05		-365.64	0.021118
1.64795	9.00516e-06		-365.52	0.0273292
1.64897	2.57735e-06		-365.4	0.0223602
1.64998	4.91888e-06		-365.28	0.0285714
1.651	1.35779e-05		-365.16	0.0198758
1.65202	1.52952e-05		-365.04	0.0248447
1.65304	4.54498e-05		-364.92	0.0285714
1.65405	5.07026e-05		-364.8	0.026087
1.65507	3.19517e-05		-364.68	0.0285714
1.65609	5.23518e-05		-364.56	0.0198758
1.6571	2.44381e-05		-364.44	0.0198758
1.65812	1.53336e-05		-364.32	0.026087
1.65914	2.56033e-05		-364.2	0.0310559
1.66016	0.000101934		-364.08	0.0335404
1.66117	9.92747e-05		-363.96	0.0434783
1.66219	4.34089e-05		-363.84	0.0236025
1.66321	6.95919e-05		-363.72	0.021118
1.66423	4.22312e-05		-363.6	0.0186335
1.66524	8.92047e-06		-363.48	0.0310559
1.66626	2.77869e-05		-363.36	0.0298137
1.66728	6.46616e-05		-363.24	0.026087
1.66829	3.8632e-05		-363.12	0.0198758
1.66931	1.92304e-05		-363	0.0335404
1.67033	3.27011e-05		-362.88	0.0285714
1.67135	4.2734e-05		-362.76	0.0347826
1.67236	5.86962e-05		-362.64	0.0310559
1.67338	0.000127524		-362.52	0.0273292
1.6744	0.000120065		-362.4	0.0322981
1.67542	7.99858e-05		-362.28	0.0285714
1.67643	3.75477e-05		-362.16	0.0322981
1.67745	7.02824e-06		-362.04	0.0236025
1.67847	6.80026e-06		-361.92	0.0273292
1.67948	1.10157e-05		-361.8	0.0322981
1.6805	8.20411e-06		-361.68	0.026087
1.68152	2.49465e-05		-361.56	0.0310559
1.68254	1.71963e-05		-361.44	0.0285714
1.68355	2.8137e-05		-361.32	0.0236025
1.68457	4.53976e-05		-361.2	0.0322981
1.68559	3.0575e-05		-361.08	0.0360248
1.6866	3.29029e-05		-360.96	0.0285714
1.68762	3.04392e-05		-360.84	0.0248447
1.68864	0.000138539		-360.72	0.0298137
1.68966	0.00012822		-360.6	0.0273292
1.69067	2.0914e-05		-360.48	0.026087
1.69169	1.53141e-05		-360.36	0.026087
1.69271	3.37175e-05		-360.24	0.0335404
1.69373	4.37279e-05		-360.12	0.0360248
1.69474	5.18004e-05		-360	0.0322981
1.69576	1.76049e-05		-359.88	0.0447205
1.69678	8.08194e-06		-359.76	0.0360248
1.69779	4.3316e-06		-359.64	0.0273292
1.69881	9.53051e-06		-359.52	0.026087
1.69983	1.83444e-05		-359.4	0.0322981
1.70085	1.29261e-05		-359.28	0.0322981
1.70186	6.46091e-06		-359.16	0.0335404
1.70288	1.2349e-05		-359.04	0.0310559
1.7039	2.30038e-05		-358.92	0.0335404
1.70492	2.20261e-05		-358.8	0.0347826
1.70593	3.02163e-05		-358.68	0.0285714
1.70695	2.90113e-05		-358.56	0.0385093
1.70797	3.26739e-05		-358.44	0.0409938
1.70898	7.47319e-05		-358.32	0.0298137
1.71	4.17824e-05		-358.2	0.0459627
1.71102	7.64054e-06		-358.08	0.0434783
1.71204	2.71393e-05		-357.96	0.0409938
1.71305	0.000117949		-357.84	0.0385093
1.71407	0.000173606		-357.72	0.0434783
1.71509	0.000153127		-357.6	0.0310559
1.71611	5.23391e-05		-357.48	0.0397516
1.71712	3.39422e-05		-357.36	0.0335404
1.71814	1.00449e-05		-357.24	0.0322981
1.71916	9.30465e-06		-357.12	0.0397516
1.72017	2.06047e-05		-357	0.0335404
1.72119	5.3496e-05		-356.88	0.0285714
1.72221	3.69085e-05		-356.76	0.0534161
1.72323	1.07626e-05		-356.64	0.0509317
1.72424	1.19213e-05		-356.52	0.0434783
1.72526	1.1469e-05		-356.4	0.0397516
1.72628	8.70424e-06		-356.28	0.0434783
1.72729	2.57594e-05		-356.16	0.042236
1.72831	4.52346e-05		-356.04	0.0459627
1.72933	1.53559e-05		-355.92	0.0409938
1.73035	4.20294e-05		-355.8	0.0459627
1.73136	0.000160623		-355.68	0.0484472
1.73238	0.000111041		-355.56	0.0459627
1.7334	3.19518e-05		-355.44	0.0397516
1.73442	6.08167e-06		-355.32	0.0360248
1.73543	8.21275e-06		-355.2	0.0534161
1.73645	1.58018e-05		-355.08	0.0447205
1.73747	9.27765e-06		-354.96	0.047205
1.73848	9.25604e-06		-354.84	0.0447205
1.7395	5.38374e-05		-354.72	0.047205
1.74052	0.000374287		-354.6	0.0434783
1.74154	0.000538183		-354.48	0.0484472
1.74255	0.000137742		-354.36	0.0521739
1.74357	4.42032e-05		-354.24	0.0447205
1.74459	4.8651e-05		-354.12	0.0484472
1.74561	3.01324e-05		-354	0.0385093
1.74662	3.05397e-05		-353.88	0.0385093
1.74764	1.02309e-05		-353.76	0.0385093
1.74866	5.35898e-06		-353.64	0.042236
1.74967	1.95217e-05		-353.52	0.0459627
1.75069	3.9102e-05		-353.4	0.0496894
1.75171	1.8315e-05		-353.28	0.042236
1.75273	2.29848e-05		-353.16	0.0546584
1.75374	2.63941e-05		-353.04	0.0484472
1.75476	9.36133e-06		-352.92	0.0509317
1.75578	5.90043e-06		-352.8	0.0484472
1.7568	2.6413e-05		-352.68	0.0496894
1.75781	5.74432e-05		-352.56	0.0509317
1.75883	2.6799e-05		-352.44	0.0546584
1.75985	8.22972e-06		-352.32	0.0559006
1.76086	8.15582e-06		-352.2	0.0509317
1.76188	2.53169e-05		-352.08	0.0559006
1.7629	4.92185e-05		-351.96	0.0459627
1.76392	1.6603e-05		-351.84	0.0596273
1.76493	1.3506e-05		-351.72	0.0484472
1.76595	1.6452e-05		-351.6	0.0571429
1.76697	6.10677e-06		-351.48	0.0559006
1.76799	1.03087e-05		-351.36	0.0583851
1.769	4.9349e-05		-351.24	0.0447205
1.77002	4.16183e-05		-351.12	0.0521739
1.77104	2.2455e-05		-351	0.0658385
1.77205	1.93762e-05		-350.88	0.0621118
1.77307	2.06377e-05		-350.76	0.0534161
1.77409	4.76871e-05		-350.64	0.0509317
1.77511	4.51916e-05		-350.52	0.0583851
1.77612	1.07086e-05		-350.4	0.0571429
1.77714	1.29924e-05		-350.28	0.0521739
1.77816	2.01422e-05		-350.16	0.0621118
1.77917	1.49073e-05		-350.04	0.0608696
1.78019	1.90759e-05		-349.92	0.0608696
1.78121	1.47686e-05		-349.8	0.0521739
1.78223	3.37933e-05		-349.68	0.0484472
1.78324	8.6456e-05		-349.56	0.0409938
1.78426	7.79537e-05		-349.44	0.0447205
1.78528	2.14709e-05		-349.32	0.0385093
1.7863	1.84897e-05		-349.2	0.0546584
1.78731	2.806e-05		-349.08	0.0509317
1.78833	3.54195e-05		-348.96	0.0447205
1.78935	3.41842e-05		-348.84	0.0571429
1.79036	3.50609e-05		-348.72	0.0571429
1.79138	4.23622e-05		-348.6	0.0397516
1.7924	2.10218e-05		-348.48	0.047205
1.79342	1.43674e-05		-348.36	0.0484472
1.79443	1.09041e-05		-348.24	0.0583851
1.79545	9.4542e-06		-348.12	0.0409938
1.79647	8.29787e-06		-348	0.0484472
1.79749	1.01235e-05		-347.88	0.0372671
1.7985	1.35557e-05		-347.76	0.0372671
1.79952	1.30718e-05		-347.64	0.0434783
1.80054	1.6851e-05		-347.52	0.0484472
1.80155	1.8905e-05		-347.4	0.0447205
1.80257	1.55208e-05		-347.28	0.0509317
1.80359	6.07092e-06		-347.16	0.0397516
1.80461	1.28124e-05		-347.04	0.0447205
1.80562	2.27126e-05		-346.92	0.047205
1.80664	1.13102e-05		-346.8	0.0496894
1.80766	5.67223e-06		-346.68	0.0447205
1.80868	1.49282e-05		-346.56	0.0534161
1.80969	1.53839e-05		-346.44	0.042236
1.81071	1.02042e-05		-346.32	0.0447205
1.81173	8.77537e-06		-346.2	0.0484472
1.81274	3.47776e-06		-346.08	0.0509317
1.81376	3.48386e-06		-345.96	0.0546584
1.81478	8.5783e-06		-345.84	0.047205
1.8158	1.5911e-05		-345.72	0.0459627
1.81681	2.79482e-05		-345.6	0.0496894
1.81783	1.9635e-05		-345.48	0.047205
1.81885	5.2393e-06		-345.36	0.0496894
1.81986	7.83786e-06		-345.24	0.0583851
1.82088	2.28668e-05		-345.12	0.0596273
1.8219	1.74022e-05		-345	0.0559006
1.82292	5.38849e-06		-344.88	0.0496894
1.82393	7.96018e-06		-344.76	0.0534161
1.82495	1.40966e-05		-344.64	0.0583851
1.82597	1.46063e-05		-344.52	0.0484472
1.82699	3.51788e-05		-344.4	0.0670807
1.828	4.22278e-05		-344.28	0.0509317
1.82902	2.3247e-05		-344.16	0.0534161
1.83004	1.82433e-05		-344.04	0.0546584
1.83105	6.88319e-06		-343.92	0.0559006
1.83207	8.04371e-06		-343.8	0.0496894
1.83309	1.03605e-05		-343.68	0.0546584
1.83411	2.42366e-05		-343.56	0.0559006
1.83512	5.4714e-05		-343.44	0.0521739
1.83614	4.38107e-05		-343.32	0.0521739
1.83716	3.37503e-05		-343.2	0.0571429
1.83818	1.6604e-05		-343.08	0.0571429
1.83919	1.74144e-05		-342.96	0.0447205
1.84021	2.24508e-05		-342.84	0.0534161
1.84123	1.2911e-05		-342.72	0.0509317
1.84224	5.38187e-06		-342.6	0.0546584
1.84326	3.05219e-06		-342.48	0.042236
1.84428	3.56252e-06		-342.36	0.0459627
1.8453	1.21094e-05		-342.24	0.0534161
1.84631	2.18566e-05		-342.12	0.0484472
1.84733	2.43318e-05		-342	0.0559006
1.84835	3.89237e-05		-341.88	0.0484472
1.84937	0.000115236		-341.76	0.0645963
1.85038	6.95456e-05		-341.64	0.0496894
1.8514	1.96455e-05		-341.52	0.0459627
1.85242	2.83863e-05		-341.4	0.047205
1.85343	6.23171e-05		-341.28	0.0385093
1.85445	0.000134371		-341.16	0.042236
1.85547	0.000102708		-341.04	0.0546584
1.85649	9.40627e-05		-340.92	0.0459627
1.8575	6.15636e-05		-340.8	0.0509317
1.85852	3.02552e-05		-340.68	0.0509317
1.85954	1.96043e-05		-340.56	0.0509317
1.86056	2.15326e-05		-340.44	0.0459627
1.86157	2.7764e-05		-340.32	0.047205
1.86259	6.57625e-05		-340.2	0.0484472
1.86361	0.000125356		-340.08	0.0484472
1.86462	0.000110692		-339.96	0.0509317
1.86564	3.70889e-05		-339.84	0.0509317
1.86666	7.2279e-05		-339.72	0.0509317
1.86768	7.05336e-05		-339.6	0.047205
1.86869	4.41959e-05		-339.48	0.0397516
1.86971	6.57556e-05		-339.36	0.0447205
1.87073	2.4183e-05		-339.24	0.042236
1.87174	2.36814e-05		-339.12	0.047205
1.87276	3.75221e-05		-339	0.0459627
1.87378	2.68205e-05		-338.88	0.0434783
1.8748	2.01157e-05		-338.76	0.0347826
1.87581	2.05795e-05		-338.64	0.0385093
1.87683	1.5669e-05		-338.52	0.0459627
1.87785	5.73103e-05		-338.4	0.0484472
1.87887	6.77168e-05		-338.28	0.0521739
1.87988	0.000101909		-338.16	0.0434783
1.8809	6.89135e-05		-338.04	0.0534161
1.88192	1.61816e-05		-337.92	0.0434783
1.88293	6.28495e-06		-337.8	0.0397516
1.88395	8.40105e-06		-337.68	0.0559006
1.88497	3.40296e-05		-337.56	0.0534161
1.88599	5.49675e-05		-337.44	0.0534161
1.887	2.63451e-05		-337.32	0.0534161
1.88802	5.43676e-06		-337.2	0.0521739
1.88904	5.44962e-06		-337.08	0.0521739
1.89006	1.44467e-05		-336.96	0.0509317
1.89107	2.18482e-05		-336.84	0.0509317
1.89209	2.45546e-05		-336.72	0.0571429
1.89311	2.84228e-05		-336.6	0.0447205
1.89412	1.54753e-05		-336.48	0.0484472
1.89514	1.80543e-05		-336.36	0.0559006
1.89616	6.92759e-05		-336.24	0.0459627
1.89718	5.93876e-05		-336.12	0.042236
1.89819	2.10373e-05		-336	0.0484472
1.89921	1.44658e-05		-335.88	0.0484472
1.90023	7.01375e-06		-335.76	0.0447205
1.90125	1.39152e-05		-335.64	0.0409938
1.90226	4.05334e-05		-335.52	0.0347826
1.90328	6.28375e-05		-335.4	0.0546584
1.9043	2.9191e-05		-335.28	0.0447205
1.90531	2.45086e-05		-335.16	0.047205
1.90633	0.00010297		-335.04	0.0447205
1.90735	0.000118121		-334.92	0.0447205
1.90837	3.88242e-05		-334.8	0.047205
1.90938	6.37596e-05		-334.68	0.0385093
1.9104	3.16989e-05		-334.56	0.0434783
1.91142	1.08795e-05		-334.44	0.0372671
1.91243	1.25532e-05		-334.32	0.0496894
1.91345	3.35596e-05		-334.2	0.047205
1.91447	7.16583e-05		-334.08	0.0496894
1.91549	4.03844e-05		-333.96	0.0521739
1.9165	2.14881e-05		-333.84	0.0546584
1.91752	1.93234e-05		-333.72	0.0621118
1.91854	1.06945e-05		-333.6	0.0459627
1.91956	3.0436e-05		-333.48	0.0608696
1.92057	6.44255e-05		-333.36	0.0559006
1.92159	0.000112723		-333.24	0.0509317
1.92261	0.000285718		-333.12	0.0559006
1.92362	0.000284782		-333	0.0596273
1.92464	2.65447e-05		-332.88	0.0459627
1.92566	6.6177e-06		-332.76	0.0447205
1.92668	1.39546e-05		-332.64	0.0459627
1.92769	2.76956e-05		-332.52	0.0459627
1.92871	5.23388e-05		-332.4	0.047205
1.92973	1.70557e-05		-332.28	0.0509317
1.93075	8.02973e-06		-332.16	0.0397516
1.93176	1.19883e-05		-332.04	0.0385093
1.93278	2.01437e-05		-331.92	0.0347826
1.9338	2.67244e-05		-331.8	0.042236
1.93481	1.05449e-05		-331.68	0.042236
1.93583	1.09023e-05		-331.56	0.0385093
1.93685	4.36022e-05		-331.44	0.042236
1.93787	0.000175332		-331.32	0.042236
1.93888	7.44719e-05		-331.2	0.0372671
1.9399	1.37235e-05		-331.08	0.047205
1.94092	1.2645e-05		-330.96	0.0447205
1.94194	2.79469e-06		-330.84	0.0335404
1.94295	7.67497e-06		-330.72	0.0496894
1.94397	2.93473e-05		-330.6	0.0385093
1.94499	3.86034e-05		-330.48	0.047205
1.946	2.07168e-05		-330.36	0.0459627
1.94702	1.46564e-05		-330.24	0.0360248
1.94804	5.38774e-06		-330.12	0.0509317
1.94906	2.50932e-06		-330	0.0397516
1.95007	2.81296e-05		-329.88	0.0397516
1.95109	0.000102634		-329.76	0.042236
1.95211	5.62655e-05		-329.64	0.0409938
1.95312	1.9123e-05		-329.52	0.0459627
1.95414	1.88361e-05		-329.4	0.047205
1.95516	2.62824e-05		-329.28	0.0534161
1.95618	3.45363e-05		-329.16	0.047205
1.95719	2.42659e-05		-329.04	0.0459627
1.95821	1.92219e-05		-328.92	0.0335404
1.95923	6.37999e-06		-328.8	0.0434783
1.96025	9.74684e-06		-328.68	0.0447205
1.96126	1.55576e-05		-328.56	0.0608696
1.96228	1.2429e-05		-328.44	0.0583851
1.9633	1.02355e-05		-328.32	0.0571429
1.96431	7.32285e-06		-328.2	0.0546584
1.96533	2.13342e-05		-328.08	0.0621118
1.96635	1.42845e-05		-327.96	0.0509317
1.96737	2.43795e-06		-327.84	0.0571429
1.96838	1.51196e-05		-327.72	0.0496894
1.9694	2.21782e-05		-327.6	0.0534161
1.97042	1.20009e-05		-327.48	0.0583851
1.97144	1.12152e-05		-327.36	0.0608696
1.97245	3.83088e-06		-327.24	0.0596273
1.97347	4.89705e-06		-327.12	0.0571429
1.97449	1.65306e-05		-327	0.0484472
1.9755	2.26747e-05		-326.88	0.0546584
1.97652	1.40532e-05		-326.76	0.0459627
1.97754	8.2342e-06		-326.64	0.0484472
1.97856	3.76004e-05		-326.52	0.0459627
1.97957	5.92665e-05		-326.4	0.0534161
1.98059	3.1855e-05		-326.28	0.0509317
1.98161	7.36981e-05		-326.16	0.0534161
1.98263	8.15492e-05		-326.04	0.0521739
1.98364	7.56091e-05		-325.92	0.0459627
1.98466	0.000111948		-325.8	0.0496894
1.98568	0.0001121		-325.68	0.0496894
1.98669	0.000107965		-325.56	0.0571429
1.98771	6.79536e-05		-325.44	0.0534161
1.98873	1.46205e-05		-325.32	0.047205
1.98975	4.96454e-06		-325.2	0.0484472
1.99076	3.76648e-05		-325.08	0.0645963
1.99178	4.96359e-05		-324.96	0.0447205
1.9928	8.74711e-06		-324.84	0.0509317
1.99382	6.89203e-06		-324.72	0.0459627
1.99483	3.02792e-05		-324.6	0.0509317
1.99585	3.17882e-05		-324.48	0.0559006
1.99687	1.40017e-05		-324.36	0.047205
1.99788	2.54628e-05		-324.24	0.0521739
1.9989	1.82917e-05		-324.12	0.0571429
1.99992	4.31274e-06		-324	0.0521739
2.00094	4.90529e-06		-323.88	0.0447205
2.00195	8.94431e-06		-323.76	0.042236
2.00297	8.01943e-06		-323.64	0.0298137
2.00399	2.51708e-06		-323.52	0.042236
2.005	4.47292e-06		-323.4	0.0459627
2.00602	1.25768e-05		-323.28	0.0447205
2.00704	4.1014e-05		-323.16	0.047205
2.00806	5.3773e-05		-323.04	0.0534161
2.00907	2.25775e-05		-322.92	0.0496894
2.01009	1.33765e-05		-322.8	0.0496894
2.01111	9.77998e-06		-322.68	0.0459627
2.01213	6.80689e-06		-322.56	0.0484472
2.01314	1.99481e-05		-322.44	0.0459627
2.01416	2.70629e-05		-322.32	0.0484472
2.01518	1.50536e-05		-322.2	0.0583851
2.01619	6.01864e-06		-322.08	0.042236
2.01721	4.90406e-06		-321.96	0.0447205
2.01823	6.59955e-06		-321.84	0.0559006
2.01925	4.68475e-06		-321.72	0.0521739
2.02026	2.3582e-06		-321.6	0.047205
2.02128	7.65743e-06		-321.48	0.0559006
2.0223	5.32567e-05		-321.36	0.0447205
2.02332	0.000152451		-321.24	0.042236
2.02433	0.00017233		-321.12	0.0434783
2.02535	7.81058e-05		-321	0.042236
2.02637	4.32257e-05		-320.88	0.0385093
2.02738	2.90164e-05		-320.76	0.042236
2.0284	4.95293e-05		-320.64	0.0459627
2.02942	6.58792e-05		-320.52	0.0447205
2.03044	4.64596e-05		-320.4	0.0496894
2.03145	2.05605e-05		-320.28	0.0447205
2.03247	2.25762e-05		-320.16	0.047205
[truncated: 7,334 more rows]
