# Supplementary material for: Minute-scale oscillatory sequences in medial entorhinal cortex
Source: Nature. 2023 Dec 20;625(7994):338–44. doi: 10.1038/s41586-023-06864-1 (PMC10781645; doi:10.1038/s41586-023-06864-1)
Supplement: Supplementary file 5 — Source Data Fig. 2 [file 41586_2023_6864_MOESM5_ESM.xlsx]

## Sheet: Fig.2c
PC1	PC2		LEM1	LEM2
40.4595	-34.0826		0.00329925	-0.00216815
40.9304	-34.1807		0.00328319	-0.0022442
41.3934	-34.2859		0.00331513	-0.00224924
41.8608	-34.3786		0.00336136	-0.0022794
42.3229	-34.468		0.00341589	-0.00225655
42.7853	-34.5618		0.00348218	-0.0022135
43.2529	-34.651		0.00350746	-0.00220418
43.7167	-34.7343		0.00353152	-0.00217808
44.1727	-34.817		0.00355463	-0.00215616
44.6328	-34.8932		0.00360654	-0.00207927
45.0979	-34.9714		0.00361802	-0.00206428
45.5665	-35.0568		0.00362721	-0.00205541
46.0379	-35.1328		0.00363501	-0.00204444
46.4933	-35.1922		0.00364288	-0.00203057
46.9449	-35.2653		0.00364877	-0.00201345
47.3873	-35.3338		0.00365213	-0.00200283
47.8513	-35.3924		0.00365857	-0.00198814
48.301	-35.4616		0.00365806	-0.00198228
48.7519	-35.5217		0.00365843	-0.0019774
49.205	-35.5781		0.00365706	-0.00197599
49.6522	-35.6307		0.00366994	-0.00194121
50.0938	-35.683		0.00367357	-0.00190267
50.5468	-35.7313		0.00369242	-0.001802
50.9747	-35.7868		0.00370809	-0.00171704
51.4197	-35.8366		0.0037377	-0.00160634
51.863	-35.8783		0.00375106	-0.00154088
52.3078	-35.9166		0.00377416	-0.0014641
52.7604	-35.9468		0.00378545	-0.00141218
53.1985	-35.9838		0.00381605	-0.00129728
53.637	-36.0131		0.00383473	-0.00121179
54.0693	-36.0296		0.00384771	-0.00114693
54.507	-36.0448		0.00387962	-0.000983844
54.9382	-36.0632		0.00389809	-0.000869793
55.3692	-36.065		0.00391079	-0.00078942
55.8027	-36.0724		0.00393229	-0.000662835
56.2408	-36.0712		0.00394442	-0.000573715
56.6803	-36.0648		0.0039568	-0.00046906
57.0971	-36.0637		0.00395701	-0.000428968
57.5122	-36.0631		0.00396336	-0.000267309
57.9404	-36.0526		0.0039721	-0.00020298
58.3571	-36.0478		0.00397963	-8.52704e-05
58.772	-36.0354		0.00397712	8.46421e-05
59.1795	-36.0192		0.00396891	0.000170069
59.5823	-36.0059		0.00396195	0.000471164
60.0008	-35.9714		0.00395448	0.000585505
60.4008	-35.9543		0.00394807	0.000674135
60.8084	-35.9271		0.00393264	0.000793633
61.1929	-35.9106		0.00391803	0.00086751
61.5793	-35.8807		0.00391031	0.000937335
61.9658	-35.8471		0.00390251	0.00100083
62.3569	-35.8141		0.00389665	0.0010169
62.7431	-35.7725		0.00389087	0.00105157
63.1201	-35.7244		0.00388493	0.00107988
63.5195	-35.6802		0.00387502	0.00109086
63.9021	-35.6331		0.00386988	0.00110358
64.2864	-35.5852		0.00385725	0.00115342
64.6666	-35.5288		0.00385129	0.00119574
65.0512	-35.4621		0.00384386	0.00117449
65.4248	-35.4014		0.0038286	0.00114727
65.7889	-35.3336		0.00382942	0.00117388
66.1577	-35.2677		0.00384038	0.00121988
66.5251	-35.2006		0.00384816	0.00129053
66.8808	-35.1315		0.00384348	0.0013084
67.2486	-35.0579		0.003843	0.0013172
67.6197	-34.9812		0.00382953	0.0013542
67.9725	-34.8981		0.00383133	0.00137111
68.331	-34.8133		0.00383133	0.00137112
68.6835	-34.7295		0.00384387	0.00134516
69.0346	-34.6341		0.00384457	0.00137196
69.3767	-34.5313		0.00384221	0.00139309
69.7168	-34.4344		0.00383617	0.00141072
70.0464	-34.3323		0.00383792	0.00145642
70.385	-34.2236		0.00382935	0.00149708
70.7136	-34.1174		0.00380855	0.00157384
71.0434	-34.0035		0.00380329	0.00159268
71.3687	-33.8896		0.00379189	0.00163773
71.7012	-33.7712		0.00378064	0.00167687
72.0213	-33.6512		0.00377205	0.00170648
72.3366	-33.5231		0.00374592	0.00178787
72.6598	-33.3939		0.00371116	0.00188876
72.9651	-33.266		0.00366249	0.00201781
73.2717	-33.1332		0.00361798	0.00212582
73.5863	-32.988		0.00357536	0.00221912
73.8801	-32.8465		0.00353235	0.00230055
74.1766	-32.7062		0.00350174	0.00235165
74.4804	-32.5492		0.00346749	0.00240614
74.7832	-32.3975		0.00343749	0.00245091
75.0735	-32.2369		0.00341401	0.00247756
75.3662	-32.0769		0.00331601	0.00256832
75.6577	-31.9032		0.00324379	0.00264183
75.9538	-31.7406		0.00317963	0.00270735
76.2435	-31.5635		0.00315978	0.0027286
76.5339	-31.3906		0.00311372	0.00277598
76.7948	-31.211		0.00307468	0.00280605
77.0697	-31.0283		0.00303211	0.00283717
77.3369	-30.8463		0.002967	0.00288946
77.5921	-30.6618		0.00289433	0.00295295
77.854	-30.4644		0.00281213	0.00301863
78.1165	-30.2709		0.00271358	0.00308991
78.3577	-30.0711		0.0026196	0.00315219
78.6189	-29.8736		0.0025389	0.00321498
78.8696	-29.6648		0.00240344	0.00330543
79.1065	-29.4581		0.00227095	0.00339613
79.348	-29.2515		0.0020517	0.00358666
79.5999	-29.0387		0.0019001	0.00371822
79.8409	-28.8204		0.00175177	0.00383015
80.0772	-28.5981		0.00161927	0.00390601
80.2957	-28.3718		0.00155058	0.00396632
80.5184	-28.1457		0.00146212	0.00402218
80.7477	-27.9179		0.00133068	0.00408672
80.9597	-27.6916		0.00124194	0.00413106
81.1699	-27.4649		0.00114072	0.00417878
81.3858	-27.2298		0.00111278	0.00418913
81.5924	-26.9928		0.00107346	0.00420218
81.7914	-26.7563		0.00102188	0.00422252
81.9952	-26.5179		0.00100839	0.00422646
82.1838	-26.276		0.000989622	0.00423842
82.3799	-26.0361		0.000989551	0.00423845
82.5802	-25.7806		0.000944163	0.00425251
82.7729	-25.537		0.000944081	0.00425253
82.9699	-25.2809		0.000915103	0.00425958
83.1653	-25.0202		0.000874762	0.00426827
83.3604	-24.7654		0.000847942	0.00427218
83.5514	-24.5121		0.000808599	0.00427871
83.741	-24.257		0.000751629	0.00428959
83.9082	-23.9984		0.000636956	0.00430431
84.0938	-23.734		0.000551479	0.004313
84.2785	-23.4676		0.000495029	0.00431782
84.4451	-23.2032		0.000418654	0.00432323
84.6112	-22.9335		0.000271423	0.00433976
84.7904	-22.6703		0.000149855	0.00434411
84.9537	-22.4044		0.000106647	0.00433622
85.1152	-22.1293		1.58124e-05	0.00433633
85.2667	-21.8662		-0.000105657	0.00433317
85.4148	-21.6013		-0.000185443	0.00433364
85.5846	-21.326		-0.000290934	0.00431713
85.7319	-21.0497		-0.000368333	0.00430155
85.8635	-20.7767		-0.000453708	0.00427708
86.0109	-20.495		-0.000583663	0.00424062
86.1594	-20.2131		-0.000683721	0.00418549
86.3089	-19.9226		-0.000750238	0.00411615
86.4329	-19.6426		-0.000844207	0.00399367
86.5694	-19.357		-0.000942729	0.00395033
86.7006	-19.0733		-0.00100319	0.00387211
86.8354	-18.7789		-0.00104603	0.00382844
86.9582	-18.4954		-0.00115617	0.00376446
87.0815	-18.1997		-0.00133182	0.00370944
87.2063	-17.9078		-0.00143054	0.00366745
87.343	-17.6106		-0.00153079	0.0036209
87.4456	-17.3233		-0.00158677	0.00359065
87.5465	-17.0385		-0.00171149	0.00355863
87.6558	-16.7405		-0.00181192	0.00352931
87.7587	-16.4428		-0.00192867	0.00346666
87.8599	-16.1343		-0.00197861	0.00340221
87.9627	-15.8297		-0.002033	0.00333287
88.0629	-15.535		-0.00215741	0.00324697
88.1682	-15.2393		-0.00225944	0.003182
88.2726	-14.9308		-0.00237485	0.00310771
88.3783	-14.6283		-0.00247996	0.00301825
88.4681	-14.3235		-0.00255215	0.00297444
88.5694	-14.0093		-0.00260499	0.0029389
88.6601	-13.7101		-0.00268369	0.00285015
88.7441	-13.4168		-0.00273933	0.00281962
88.8359	-13.112		-0.00282156	0.002779
88.9241	-12.797		-0.00286466	0.00277127
89.0077	-12.4888		-0.00290361	0.00276035
89.0946	-12.1791		-0.0029261	0.00279563
89.1816	-11.8677		-0.00298807	0.00280803
89.2635	-11.5632		-0.00301837	0.00284363
89.3435	-11.2571		-0.00303732	0.00284843
89.421	-10.9475		-0.00301078	0.00289841
89.4921	-10.639		-0.00300859	0.00291705
89.5616	-10.3202		-0.00302651	0.00291174
89.6325	-10.0132		-0.00303132	0.00290796
89.7053	-9.71044		-0.00302875	0.00292147
89.7844	-9.39641		-0.00305655	0.00290148
89.8481	-9.09028		-0.0030709	0.00287557
89.9081	-8.77656		-0.00310764	0.00281413
89.9682	-8.46255		-0.00313304	0.00276001
90.0343	-8.13107		-0.00315437	0.00272994
90.0888	-7.80941		-0.00323634	0.00256513
90.1602	-7.4848		-0.00335148	0.00236124
90.2127	-7.17328		-0.00344307	0.00218824
90.2715	-6.86745		-0.00354005	0.00198688
90.325	-6.55523		-0.00366407	0.00172212
90.3764	-6.25051		-0.00381279	0.00140538
90.4309	-5.92218		-0.003888	0.00122295
90.4802	-5.60538		-0.00392724	0.00110955
90.5343	-5.29308		-0.00395058	0.000951543
90.5808	-4.96999		-0.00397048	0.000754221
90.6332	-4.65316		-0.00398816	0.000555728
90.6799	-4.3325		-0.00400607	0.00035535
90.7299	-4.02708		-0.00401512	0.00020253
90.7767	-3.6979		-0.00398582	-8.77991e-06
90.8227	-3.38257		-0.00397651	-0.000219316
90.8587	-3.05918		-0.00397851	-0.000372449
90.9056	-2.74307		-0.00395826	-0.000583313
90.9463	-2.43562		-0.00393875	-0.000685038
90.9819	-2.12539		-0.00391648	-0.000804271
91.0228	-1.81808		-0.00388693	-0.000906813
91.0496	-1.51457		-0.00383426	-0.00107645
91.0915	-1.1764		-0.00378939	-0.00118286
91.1265	-0.855335		-0.00377057	-0.00123891
91.1533	-0.527905		-0.00375141	-0.00129098
91.1835	-0.206393		-0.00373239	-0.00133755
91.2072	0.107734		-0.00373228	-0.00133781
91.2287	0.430558		-0.00371299	-0.00138092
91.2509	0.755014		-0.00371291	-0.00138108
91.2699	1.07438		-0.00370378	-0.00139615
91.2947	1.40246		-0.00369513	-0.00141586
91.3137	1.72222		-0.00368455	-0.00143161
91.3396	2.03913		-0.00368444	-0.00143179
91.3566	2.35736		-0.00365864	-0.00147591
91.3758	2.67933		-0.00363289	-0.0015162
91.387	2.99904		-0.00361218	-0.00154899
91.3995	3.31769		-0.00357721	-0.00159863
91.4046	3.62903		-0.00355006	-0.0016323
91.4135	3.94613		-0.00350752	-0.00167895
91.4173	4.2604		-0.00344161	-0.00175723
91.4273	4.57215		-0.00337998	-0.00179589
91.4336	4.88485		-0.00331542	-0.0018384
91.4386	5.19859		-0.00317975	-0.00189541
91.4384	5.51888		-0.00309343	-0.00190755
91.4396	5.83448		-0.00308505	-0.00187716
91.4343	6.14167		-0.00305211	-0.00186553
91.4333	6.45948		-0.00308886	-0.00176153
91.4244	6.7762		-0.00308613	-0.00175593
91.4145	7.08827		-0.003142	-0.00166363
91.4122	7.39963		-0.00319487	-0.00153196
91.3972	7.70661		-0.00320787	-0.0015015
91.3865	8.01907		-0.00321438	-0.00136719
91.3666	8.32889		-0.00323899	-0.00136896
91.3492	8.65768		-0.00325466	-0.00147286
91.3247	8.98149		-0.00328167	-0.00145747
91.212	9.29314		-0.00333792	-0.0014512
91.1845	9.63885		-0.00340416	-0.00139532
91.156	9.98363		-0.00346681	-0.00134606
91.1296	10.3238		-0.00353678	-0.00131024
91.1021	10.6546		-0.00359634	-0.00123554
91.088	10.9724		-0.00362812	-0.00119848
91.0596	11.2859		-0.00364472	-0.00118809
91.0276	11.6158		-0.00365537	-0.0011716
90.9934	11.9363		-0.00368149	-0.00113523
90.9585	12.2529		-0.00368941	-0.00114698
90.9243	12.5823		-0.00368085	-0.00125674
90.9037	12.905		-0.00368125	-0.00134914
90.8598	13.2479		-0.00367057	-0.00141377
90.8114	13.5832		-0.00366389	-0.00143954
90.7803	13.9007		-0.0036536	-0.00146965
90.7443	14.2283		-0.00363081	-0.00151338
90.7086	14.5568		-0.00360663	-0.00155252
90.6602	14.8806		-0.00360075	-0.00155882
90.603	15.1876		-0.00356749	-0.00159775
90.5521	15.5089		-0.00353518	-0.00163326
90.5044	15.8277		-0.00349641	-0.00167528
90.4638	16.1378		-0.00342772	-0.00165863
90.413	16.4631		-0.00338028	-0.00170158
90.3731	16.7786		-0.00330851	-0.00175312
90.3254	17.0937		-0.00323654	-0.00181351
90.2561	17.4149		-0.00315485	-0.00188224
90.2017	17.7371		-0.00303853	-0.00197285
90.1589	18.0577		-0.00292534	-0.00206736
90.0929	18.3734		-0.00273576	-0.00223068
90.0314	18.7011		-0.00248631	-0.00247372
89.9839	19.0244		-0.0022476	-0.00269082
89.9273	19.3443		-0.00200819	-0.0029319
89.8521	19.664		-0.00181328	-0.00308121
89.7921	19.9822		-0.00152438	-0.00332892
89.7195	20.3046		-0.00133153	-0.00347186
89.6321	20.6536		-0.00111355	-0.00360601
89.5398	21.0047		-0.000960217	-0.00370668
89.4549	21.3334		-0.000798123	-0.00380552
89.3692	21.658		-0.00062704	-0.00390746
89.2796	21.9791		-0.000448482	-0.00399997
89.1966	22.2986		-0.000369304	-0.00403561
89.1067	22.6284		-0.000296679	-0.00406854
89.0217	22.9591		-0.0002236	-0.0040974
88.9262	23.2976		-4.42374e-05	-0.00417035
88.8224	23.6312		0.000131987	-0.00423516
88.7218	23.9705		0.000218225	-0.00428351
88.6133	24.2962		0.000435899	-0.0043827
88.493	24.65		0.000528027	-0.00443053
88.379	24.9982		0.000575866	-0.00445261
88.2793	25.3239		0.000614429	-0.00443231
88.1674	25.6534		0.000639478	-0.00438551
88.0462	25.9888		0.000651674	-0.00434067
87.9351	26.3293		0.000663617	-0.00427368
87.8102	26.6673		0.00065544	-0.0042258
87.6761	27.0044		0.000623772	-0.00416897
87.554	27.3621		0.000592821	-0.00411468
87.4269	27.6935		0.000442833	-0.00404611
87.3035	28.0494		0.000377387	-0.00397581
87.1711	28.4159		0.000352124	-0.00393158
87.0163	28.7436		0.000387217	-0.00384896
86.8735	29.0866		0.00035272	-0.00372985
86.723	29.4287		0.000349794	-0.00368677
86.5666	29.7664		0.00033376	-0.00367807
86.4038	30.1018		0.000359782	-0.00363335
86.2559	30.4396		0.000377875	-0.00361645
86.0961	30.777		0.000419331	-0.00357846
85.935	31.1104		0.000412764	-0.0035496
85.7829	31.4465		0.000457517	-0.00352261
85.6187	31.794		0.000492222	-0.00347336
85.4608	32.1589		0.000546269	-0.00342753
85.2927	32.5144		0.000644311	-0.00336092
85.1378	32.8627		0.00068428	-0.00332235
84.976	33.2063		0.000716896	-0.00329104
84.8088	33.5482		0.000837468	-0.00321761
84.642	33.8971		0.000846441	-0.00316194
84.4635	34.2381		0.00090815	-0.00310758
84.2858	34.5922		0.000988226	-0.00301089
84.112	34.9314		0.00110319	-0.00285432
83.9347	35.2737		0.00130275	-0.00259526
83.7482	35.6132		0.00142896	-0.0024275
83.573	35.9475		0.00149717	-0.00234005
83.3814	36.2896		0.00153631	-0.00228877
83.211	36.6476		0.00156855	-0.0022459
83.0132	37.0005		0.00162285	-0.00216597
82.8346	37.3407		0.00180131	-0.00190886
82.6303	37.6893		0.00182423	-0.00187617
82.4204	38.0334		0.00182643	-0.00187292
82.2316	38.3847		0.00176733	-0.00195968
82.0192	38.7484		0.0016139	-0.00217996
81.8068	39.0912		0.00155792	-0.00225809
81.5902	39.4501		0.00155788	-0.00225814
81.3758	39.7999		0.00153279	-0.00228952
81.1615	40.1451		0.00150297	-0.00232685
80.9331	40.4874		0.00145593	-0.00238495
80.7141	40.827		0.00135334	-0.00252051
80.4895	41.1678		0.00125284	-0.00265046
80.2579	41.5241		0.00115739	-0.00276794
80.0338	41.8884		0.00107178	-0.00287175
79.783	42.2783		0.00103065	-0.00292158
79.5513	42.639		0.000940794	-0.00301812
79.3144	43.0146		0.000852465	-0.0031006
79.0716	43.3744		0.00079984	-0.00315567
78.8088	43.7445		0.000728331	-0.00320833
78.5608	44.1104		0.000655015	-0.00326613
78.3015	44.4878		0.000454306	-0.00337185
78.0359	44.8589		0.000239473	-0.00344195
77.7634	45.2225		0.0001505	-0.00350305
77.4873	45.6051		7.5851e-05	-0.00353211
77.2189	45.9624		1.22727e-05	-0.00356683
76.949	46.3189		-9.04169e-05	-0.0035766
76.6896	46.6882		-0.000293581	-0.00356428
76.4216	47.0568		-0.000368313	-0.00364092
76.1448	47.4174		-0.000390308	-0.00369806
75.8724	47.7655		-0.000409637	-0.00378701
75.5828	48.1361		-0.000420208	-0.00383376
75.2968	48.4952		-0.000430403	-0.00385303
75.0044	48.8675		-0.000428804	-0.00385129
74.7171	49.2216		-0.000432311	-0.00386309
74.4259	49.5724		-0.000434879	-0.00387279
74.1302	49.924		-0.00043488	-0.00387279
73.8252	50.2814		-0.000434881	-0.00387279
73.5269	50.6375		-0.000434881	-0.00387279
73.233	50.9841		-0.000434882	-0.00387279
72.9293	51.3373		-0.000437926	-0.00387828
72.6234	51.7015		-0.000437928	-0.00387828
72.3021	52.0527		-0.000439451	-0.0038741
71.9879	52.4046		-0.000440913	-0.00387418
71.6555	52.7695		-0.00044395	-0.00387789
71.3324	53.1307		-0.00044787	-0.00387838
70.9988	53.4843		-0.000458338	-0.00387467
70.6447	53.8312		-0.000465076	-0.00386915
70.3071	54.1783		-0.000465081	-0.00386915
69.982	54.5251		-0.000467656	-0.00386544
69.6437	54.868		-0.000470211	-0.00386114
69.2969	55.2084		-0.000472624	-0.00385596
68.9512	55.5573		-0.000472626	-0.00385596
68.6123	55.8995		-0.000474858	-0.00385023
68.2604	56.2453		-0.00047486	-0.00385022
67.9104	56.5728		-0.000475925	-0.00384185
67.5621	56.9062		-0.000477971	-0.00383064
67.1974	57.2429		-0.000478603	-0.00382621
66.8428	57.5748		-0.000480573	-0.00381486
66.4867	57.9168		-0.000481729	-0.00380554
66.1196	58.2478		-0.000482498	-0.0037952
65.7581	58.5881		-0.000483537	-0.00378687
65.3959	58.9138		-0.000483969	-0.00376923
65.016	59.2599		-0.000482792	-0.00376083
64.6543	59.5947		-0.000483155	-0.00375513
64.2904	59.9267		-0.00048889	-0.00373889
63.9024	60.2653		-0.000489508	-0.00373252
63.5283	60.5905		-0.000489985	-0.00370685
63.133	60.9216		-0.000489577	-0.00368868
62.7523	61.2468		-0.000484775	-0.00366521
62.3666	61.5658		-0.000474127	-0.00364182
61.9805	61.8907		-0.000462897	-0.00361682
61.5849	62.2085		-0.000579545	-0.00346978
61.1989	62.5285		-0.000584741	-0.00341544
60.7912	62.8521		-0.000552399	-0.0033989
60.3902	63.1516		-0.000510578	-0.0033991
59.9897	63.4639		-0.000290754	-0.00350672
59.5965	63.7847		-0.000229865	-0.00350032
59.191	64.0988		-0.000207074	-0.00349528
58.7906	64.4051		-0.000169449	-0.00348971
58.3759	64.7074		-0.000120959	-0.00349287
57.9695	65.0056		-0.000140911	-0.00349995
57.5617	65.3004		-0.000139695	-0.00349534
57.1631	65.6058		-0.00013656	-0.00349882
56.7455	65.8971		-0.000202335	-0.00349068
56.3334	66.192		-0.000188954	-0.00351356
55.9216	66.4866		-0.000212755	-0.00350034
55.5052	66.7946		-0.000246776	-0.0034815
55.0637	67.0833		-0.000345028	-0.00344884
54.6384	67.3765		-0.000505854	-0.00339058
54.204	67.6621		-0.000875921	-0.00323984
53.7736	67.9448		-0.00130791	-0.00306383
53.3449	68.216		-0.00141188	-0.00302723
52.9048	68.4946		-0.00160042	-0.00295689
52.4682	68.772		-0.00188982	-0.00279007
52.0284	69.0431		-0.00205308	-0.00265926
51.5987	69.3188		-0.00245253	-0.0023665
51.1519	69.5816		-0.00285858	-0.00203889
50.708	69.854		-0.00291099	-0.00201262
50.2577	70.1197		-0.0029683	-0.00197996
49.8139	70.3714		-0.00297441	-0.00197004
49.3678	70.6326		-0.00300135	-0.00196659
48.9167	70.891		-0.0030228	-0.00195715
48.4593	71.141		-0.00298682	-0.00204022
48.0216	71.3937		-0.00297888	-0.00206236
47.5731	71.6399		-0.00292671	-0.00216458
47.0995	71.8972		-0.00284757	-0.0022778
46.6369	72.1623		-0.00274213	-0.00243308
46.1965	72.3931		-0.00252307	-0.00273268
45.7307	72.6278		-0.00204522	-0.00314285
45.2778	72.8706		-0.00173087	-0.00341483
44.8064	73.1062		-0.00159489	-0.00351144
44.332	73.337		-0.00149191	-0.00360813
43.8553	73.558		-0.00123272	-0.00377312
43.3802	73.7784		-0.000970897	-0.00390149
42.9283	73.9879		-0.000765203	-0.00399516
42.4527	74.2085		-0.000536482	-0.00409264
41.9791	74.4282		-0.000360075	-0.00415901
41.5029	74.6355		-0.00024174	-0.00419817
41.0274	74.8402		-0.000125378	-0.00424743
40.5674	75.0383		-5.04998e-05	-0.00427986
40.1059	75.2441		3.66697e-05	-0.00430763
39.6245	75.4387		8.51096e-05	-0.00432965
39.1334	75.6314		0.0001388	-0.00435803
38.6669	75.8134		0.000174086	-0.00437015
38.1977	75.9986		0.000202581	-0.00437582
37.7291	76.1753		0.000217115	-0.00437945
37.242	76.3504		0.000258572	-0.00438534
36.7673	76.5207		0.000258587	-0.00438534
36.2958	76.6921		0.00026733	-0.00438832
35.8212	76.8608		0.000267302	-0.00438975
35.3304	77.0322		0.000254946	-0.00439733
34.8585	77.1993		0.000268943	-0.00440385
34.3704	77.361		0.000307401	-0.00441553
33.8797	77.5326		0.000346015	-0.00442446
33.3983	77.7009		0.000390108	-0.00443106
32.9034	77.861		0.000497957	-0.0044156
32.427	78.024		0.000538065	-0.00440678
31.9649	78.1717		0.000553111	-0.00439972
31.494	78.3235		0.000521854	-0.00440343
31.0153	78.4728		0.000527353	-0.00439582
30.5316	78.6142		0.000541819	-0.00438935
30.0544	78.7381		0.000553944	-0.00438471
29.5563	78.8741		0.000562715	-0.00438234
29.0756	79.0081		0.000579829	-0.00437151
28.5772	79.1179		0.000590286	-0.00436767
28.1077	79.2394		0.000616227	-0.00434713
27.6224	79.3542		0.000628202	-0.00433997
27.1363	79.4579		0.000652447	-0.00431253
26.6557	79.556		0.00068205	-0.00428918
26.1549	79.6655		0.000688376	-0.00426647
25.6606	79.7809		0.00073468	-0.00422913
25.1658	79.8811		0.000842824	-0.00412885
24.6785	79.9929		0.000974291	-0.00400294
24.1858	80.111		0.00111933	-0.00392964
23.6918	80.2063		0.00126103	-0.00384236
23.2092	80.2907		0.0013614	-0.003778
22.7197	80.3833		0.00143129	-0.00373861
22.2324	80.4595		0.00157354	-0.00364172
21.7543	80.533		0.00159658	-0.00351913
21.2477	80.6126		0.00200184	-0.00329732
20.7486	80.6872		0.00217275	-0.00323015
20.237	80.7669		0.00222036	-0.0032052
19.7313	80.837		0.00220983	-0.00323284
19.2346	80.8834		0.00218434	-0.00325751
18.7438	80.9458		0.00221737	-0.00324326
18.2572	81.0057		0.0022374	-0.00323182
17.7415	81.0366		0.00220847	-0.00326501
17.2514	81.0782		0.00220093	-0.00326489
16.7433	81.1171		0.00220208	-0.0032662
16.25	81.1506		0.00220087	-0.00326895
15.753	81.1848		0.00220011	-0.00327048
15.2698	81.2026		0.00220601	-0.00326948
14.7656	81.221		0.00221162	-0.00326878
14.2865	81.2374		0.0022107	-0.00326734
13.7852	81.2552		0.00221612	-0.00326663
13.2939	81.2563		0.00222626	-0.00326313
12.7996	81.2555		0.00226117	-0.00325957
12.3018	81.2457		0.00228386	-0.00325347
11.8073	81.2457		0.00230755	-0.00324764
11.313	81.2454		0.0023248	-0.00324317
10.8195	81.2199		0.00233311	-0.00324087
10.3282	81.1959		0.00233313	-0.00324086
9.82805	81.1785		0.00233716	-0.00323938
9.3268	81.1459		0.00235702	-0.0032184
8.82803	81.1124		0.00233717	-0.00323937
8.32552	81.0678		0.00233717	-0.00323937
7.8196	81.0233		0.00233717	-0.00323937
7.3381	80.9902		0.00235523	-0.00322068
6.84106	80.9512		0.00237989	-0.00319076
6.32767	80.9067		0.00237781	-0.00319307
5.83551	80.8583		0.00236479	-0.00319812
5.34359	80.8123		0.0022906	-0.00323946
4.85649	80.7572		0.00217524	-0.00326184
4.36905	80.7048		0.00213323	-0.00326989
3.86769	80.6297		0.00194353	-0.00327563
3.38289	80.5662		0.00101932	-0.0032801
2.8919	80.5006		0.000762331	-0.00333151
2.42327	80.4444		0.000599103	-0.00337549
1.95327	80.3729		0.000294745	-0.00345857
1.48037	80.2995		0.000105652	-0.00349101
0.994717	80.2247		2.24846e-05	-0.0035339
0.511464	80.1567		-4.48901e-05	-0.00354858
0.0394479	80.0801		-5.24351e-05	-0.00355804
-0.453621	80.0107		-5.64828e-05	-0.00356407
-0.932821	79.9349		-3.94428e-05	-0.00357034
-1.424	79.8669		-1.21728e-05	-0.00357458
-1.91978	79.7804		-0.000152927	-0.00360808
-2.42112	79.6887		-9.42499e-05	-0.00361879
-2.90785	79.5968		-5.25344e-05	-0.00361498
-3.39162	79.4958		2.58996e-05	-0.00362111
-3.87225	79.3971		0.000190412	-0.00358073
-4.3664	79.2981		0.00019063	-0.00358071
-4.8478	79.1955		0.000257926	-0.00358626
-5.33796	79.0823		0.000260945	-0.00356234
-5.83572	78.9701		0.000381799	-0.00353455
-6.32004	78.8612		0.000532712	-0.00348596
-6.80624	78.7506		0.000428894	-0.00346938
-7.29652	78.6383		0.000527618	-0.00342749
-7.77131	78.5195		0.000629687	-0.00338372
-8.24713	78.3915		0.000685987	-0.00335475
-8.73834	78.2886		0.000698675	-0.00334784
-9.21882	78.1509		0.000703903	-0.00333107
-9.69222	78.0129		0.00075188	-0.00330125
-10.1629	77.8936		0.000767768	-0.00329338
-10.6476	77.7589		0.000767711	-0.00329347
-11.136	77.6289		0.000762916	-0.00330081
-11.6271	77.4978		0.000732651	-0.00334173
-12.0953	77.3564		0.00066665	-0.00338575
-12.573	77.211		0.000696014	-0.00339237
-13.0547	77.0627		0.000695691	-0.00340757
-13.5147	76.9259		0.000699641	-0.00340867
-13.9874	76.7919		0.000686423	-0.00345828
-14.4644	76.6372		0.000588341	-0.00354991
-14.9227	76.4873		0.000578097	-0.0035961
-15.3952	76.3517		0.000689909	-0.00364096
-15.872	76.1743		0.000962092	-0.00380488
-16.3766	76.0176		0.00110969	-0.00382949
-16.8361	75.8551		0.00120696	-0.00384234
-17.3247	75.6864		0.00124571	-0.0038634
-17.8048	75.5169		0.00126337	-0.00386432
-18.2916	75.3611		0.00129551	-0.00388545
-18.7674	75.1819		0.00128106	-0.00390733
-19.2433	75.0135		0.0013912	-0.00388624
-19.7149	74.8366		0.00139268	-0.0038996
-20.1713	74.6548		0.00140227	-0.00391417
-20.6334	74.4834		0.00134783	-0.00395538
-21.0829	74.3005		0.00131096	-0.00399501
-21.5442	74.1151		0.00130686	-0.00401899
-22.0083	73.9266		0.00130113	-0.00404216
-22.4542	73.7407		0.00129666	-0.00405769
-22.9212	73.5555		0.00129176	-0.00407284
-23.3834	73.3627		0.00128685	-0.00408252
-23.8229	73.1694		0.00128319	-0.00409058
-24.2817	72.9774		0.00127678	-0.0040993
-24.7441	72.771		0.00126573	-0.00411365
-25.2127	72.5715		0.00124322	-0.004135
-25.6679	72.3584		0.0012373	-0.00414299
-26.1043	72.1582		0.00123275	-0.0041501
-26.5449	71.9475		0.00122655	-0.00416134
-27.0001	71.7473		0.00121128	-0.00417925
-27.4304	71.5453		0.00118881	-0.00419428
-27.8577	71.3407		0.00113787	-0.00422783
-28.3094	71.1251		0.00111248	-0.00423978
-28.7324	70.9172		0.0010911	-0.00424999
-29.1522	70.7011		0.00105236	-0.00426619
-29.5794	70.4918		0.00100519	-0.00428132
-30	70.2642		0.000975137	-0.00429244
-30.4368	70.0569		0.000945473	-0.00430212
-30.8868	69.8368		0.000938849	-0.00430294
-31.3172	69.6312		0.000927574	-0.00430527
-31.7558	69.3989		0.000866377	-0.0043226
-32.1901	69.1755		0.000841365	-0.00432942
-32.626	68.9533		0.000827863	-0.00433169
-33.0636	68.7437		0.000836202	-0.0043231
-33.5013	68.5336		0.000902258	-0.0042985
-33.9283	68.3065		0.000912179	-0.00429391
-34.377	68.0898		0.000959677	-0.00427603
-34.8317	67.8744		0.000991199	-0.00426051
-35.2518	67.6602		0.001073	-0.00422559
-35.6672	67.4414		0.00116043	-0.00418502
-36.1057	67.219		0.00125041	-0.0041412
-36.533	67.0024		0.00135204	-0.00408555
-36.9552	66.7689		0.00142821	-0.00404236
-37.3586	66.5574		0.00144657	-0.00402939
-37.7902	66.3416		0.00152508	-0.00398126
-38.2357	66.1049		0.00156177	-0.00395646
-38.6646	65.8617		0.00161562	-0.00391878
-39.0708	65.6355		0.00161567	-0.00391875
-39.4957	65.4126		0.00165398	-0.00389648
-39.9057	65.1874		0.00166511	-0.00389219
-40.3289	64.9482		0.00168645	-0.00388609
-40.7228	64.7201		0.00174952	-0.00385142
-41.1315	64.4893		0.00183891	-0.00378611
-41.5369	64.2626		0.00191635	-0.00372538
-41.9496	64.0177		0.00200176	-0.00365602
-42.3467	63.782		0.00208832	-0.00359003
-42.7471	63.5154		0.00203463	-0.00354146
-43.1487	63.2644		0.00226263	-0.00335516
-43.5589	63.0134		0.00262475	-0.00308038
-43.9245	62.7695		0.00276296	-0.00293751
-44.2986	62.539		0.00286368	-0.00283928
-44.6842	62.2877		0.00294432	-0.00275853
-45.0718	62.0366		0.00302044	-0.00268521
-45.4495	61.7793		0.00308914	-0.0026245
-45.8474	61.5239		0.00308999	-0.00263046
-46.2178	61.2766		0.00312969	-0.00259288
-46.6097	61.0338		0.00315843	-0.00257115
-47.0055	60.7708		0.00319642	-0.00253872
-47.3914	60.5202		0.00321564	-0.00252059
-47.758	60.2665		0.00326908	-0.00246953
-48.1432	59.9946		0.0033017	-0.00244086
-48.5186	59.7512		0.00333973	-0.00240352
-48.89	59.506		0.00338351	-0.00235914
-49.2602	59.247		0.00340846	-0.00233277
-49.6354	58.9714		0.00345337	-0.00228571
-50.0077	58.7105		0.00347716	-0.00225499
-50.3799	58.4439		0.00349988	-0.00222779
-50.7452	58.192		0.00353018	-0.00218687
-51.0998	57.9447		0.0035645	-0.0021451
-51.4508	57.6878		0.00358052	-0.00212505
-51.8107	57.426		0.00360139	-0.00209382
-52.1606	57.1597		0.00361937	-0.00205733
-52.5047	56.8815		0.00363107	-0.00203637
-52.8544	56.6141		0.00364952	-0.00198189
-53.2148	56.353		0.00365822	-0.00197229
-53.5709	56.0765		0.00365595	-0.00199117
-53.9128	55.8125		0.00367808	-0.00193017
-54.2496	55.5349		0.00369464	-0.00187008
-54.5863	55.2585		0.00370031	-0.00184745
-54.9441	54.9594		0.00371654	-0.00178348
-55.2752	54.6643		0.0038152	-0.00140757
-55.6227	54.3728		0.00388494	-0.00111977
-55.9514	54.0931		0.00390935	-0.000976649
-56.3007	53.8162		0.00392684	-0.00086957
-56.6317	53.5301		0.00394606	-0.000651368
-56.9578	53.2535		0.0039516	-0.000568644
-57.2811	52.9352		0.00398016	-0.000440471
-57.6026	52.6252		0.00401021	-0.000381486
-57.9143	52.3215		0.00406614	-0.000452888
-58.2252	52.0048		0.00409458	-0.000508858
-58.5528	51.7037		0.004103	-0.000512986
-58.8758	51.3898		0.00411103	-0.00050948
-59.209	51.1055		0.00411336	-0.000508691
-59.5361	50.7923		0.00411336	-0.000508696
-59.8445	50.4861		0.00411337	-0.0005087
-60.1475	50.1754		0.00411337	-0.000508702
-60.4585	49.8653		0.00411337	-0.000508703
-60.774	49.5551		0.00411329	-0.000512932
-61.081	49.2378		0.00411328	-0.000512933
-61.391	48.9282		0.00411327	-0.000512935
-61.682	48.6214		0.00410728	-0.000509984
-61.9849	48.2702		0.00410299	-0.000513
-62.2791	47.9447		0.00409836	-0.000515194
-62.5666	47.6051		0.0040884	-0.000514261
-62.8584	47.2709		0.00406486	-0.000520921
-63.1358	46.9439		0.00403445	-0.000517095
-63.4169	46.6171		0.00401696	-0.000566189
-63.699	46.2763		0.00400171	-0.000555571
-63.9721	45.9429		0.00395025	-0.000626066
-64.2564	45.5981		0.00390159	-0.000691031
-64.531	45.2569		0.00384238	-0.000858115
-64.8164	44.9149		0.0038392	-0.000861524
-65.0796	44.5746		0.00380942	-0.000867493
-65.3467	44.2287		0.00387665	-0.000773205
-65.6121	43.8786		0.00393003	-0.000694467
-65.8636	43.5323		0.00393407	-0.000686133
-66.1186	43.1853		0.00394011	-0.000687981
-66.3694	42.8328		0.00394814	-0.000682029
-66.6125	42.4797		0.00394816	-0.00068201
-66.861	42.1329		0.00394817	-0.000681994
-67.1083	41.7804		0.00395117	-0.000671275
-67.3591	41.4192		0.00395117	-0.000671271
-67.5992	41.0585		0.00395117	-0.000671264
-67.8322	40.699		0.00395116	-0.000671254
-68.0731	40.3413		0.00395116	-0.00067124
-68.3152	39.9764		0.0039473	-0.00067729
-68.5436	39.6057		0.00394533	-0.000666029
-68.7686	39.2356		0.00393631	-0.000656028
-68.9987	38.8694		0.00393014	-0.000642721
-69.2177	38.5017		0.00392497	-0.000600185
-69.4459	38.1253		0.0039035	-0.000472495
-69.6584	37.7581		0.00388358	-0.000262277
-69.8739	37.3605		0.00388145	-0.000157457
-70.0733	36.965		0.0038995	8.16659e-05
-70.2774	36.571		0.00389508	0.000262733
-70.5017	36.1632		0.00389594	0.000307664
-70.7122	35.7489		0.00389701	0.000386239
-70.939	35.3469		0.00388251	0.000519979
-71.1433	34.9548		0.00388073	0.000605106
-71.3609	34.5643		0.00388073	0.000605228
-71.5825	34.176		0.00387751	0.000666097
-71.7869	33.7781		0.00388262	0.000664617
-71.9902	33.3818		0.00389314	0.000662295
-72.193	32.9893		0.00389559	0.000661973
-72.3856	32.5861		0.00390556	0.000662099
-72.5846	32.1726		0.00390558	0.000662098
-72.7666	31.7397		0.00391316	0.000663845
-72.9577	31.3181		0.00391317	0.000663842
-73.1355	30.9063		0.00392046	0.000663269
-73.3125	30.4895		0.00392559	0.000658652
-73.4864	30.0721		0.00393362	0.00065671
-73.661	29.6622		0.00394101	0.000653196
-73.818	29.2609		0.0039432	0.0006526
-73.9812	28.8437		0.00395129	0.000652752
-74.1469	28.4313		0.0039552	0.000666577
-74.3055	28.018		0.00395994	0.00067664
-74.45	27.5909		0.00396344	0.000673518
-74.6099	27.176		0.00396442	0.000701716
-74.7709	26.7566		0.00396533	0.000733019
-74.9121	26.3264		0.00396759	0.000767005
-75.0662	25.906		0.00396616	0.00076337
-75.2341	25.4761		0.00395864	0.000824298
-75.3737	25.0528		0.00394814	0.000880084
-75.5325	24.6068		0.00394233	0.000924063
-75.6869	24.1745		0.00392802	0.00100866
-75.8315	23.7499		0.00390521	0.00111625
-75.9662	23.3188		0.0038843	0.00125497
-76.0976	22.8908		0.00387268	0.00132864
-76.2284	22.459		0.00385813	0.00139945
-76.3601	22.0057		0.003823	0.00150983
-76.4884	21.5453		0.00380097	0.00159953
-76.6161	21.1164		0.00374598	0.00175054
-76.751	20.6772		0.00369012	0.00189661
-76.8767	20.2441		0.0036428	0.00203662
-76.9927	19.8058		0.00359136	0.00214317
-77.1109	19.3644		0.00357845	0.0022093
-77.2272	18.9258		0.00353559	0.0022737
-77.3303	18.4711		0.00349452	0.00233489
-77.4431	18.0218		0.00348365	0.00235832
-77.55	17.5656		0.00348381	0.00236612
-77.6504	17.1184		0.00348368	0.00237706
-77.7555	16.6599		0.00346905	0.00241065
-77.8605	16.2118		0.00346157	0.00245349
-77.9579	15.769		0.00345479	0.00249508
-78.0657	15.3131		0.00345045	0.00250701
-78.1606	14.8676		0.00344826	0.00251057
-78.2376	14.4166		0.00344343	0.00252181
-78.3287	13.9702		0.00344124	0.00252472
-78.4313	13.5137		0.00344148	0.00249488
-78.5205	13.0697		0.00343376	0.00253774
-78.6081	12.6363		0.00343154	0.00254014
-78.698	12.1824		0.0034252	0.00255019
-78.7858	11.717		0.00342282	0.00255217
-78.86	11.2851		0.0034205	0.00255405
-78.9331	10.8405		0.00341532	0.00255846
-79.0144	10.3922		0.00341008	0.00256036
-79.0865	9.94563		0.0034038	0.00256359
-79.158	9.51329		0.00339695	0.00256816
-79.2341	9.07003		0.0033946	0.00256989
-79.2999	8.64334		0.00338553	0.00257592
-79.3787	8.2035		0.00338264	0.00257931
-79.4563	7.77413		0.00337984	0.00258098
-79.514	7.33155		0.00337687	0.00258269
-79.597	6.87914		0.00337685	0.0025827
-79.661	6.43743		0.00336333	0.00258892
-79.7267	5.9935		0.00335977	0.00259052
-79.7986	5.55814		0.00333732	0.00255932
-79.8643	5.13151		0.00332901	0.00254075
-79.9232	4.69833		0.00329948	0.00258462
-79.9842	4.27608		0.00328351	0.00262038
-80.0341	3.85277		0.00323182	0.00266396
-80.0958	3.42257		0.00315377	0.00267516
-80.1504	3.00916		0.0030815	0.00275502
-80.204	2.5828		0.00293814	0.00294377
-80.271	2.16442		0.00280763	0.00304803
-80.3286	1.75378		0.00270236	0.00312133
-80.3907	1.31287		0.00259768	0.003184
-80.4404	0.894389		0.00249334	0.0032474
-80.4835	0.489947		0.0023494	0.0033455
-80.526	0.0762787		0.00208806	0.0035192
-80.563	-0.355628		0.00182437	0.00371709
-80.6102	-0.767145		0.00159291	0.00385927
-80.6532	-1.182		0.00143472	0.00394623
-80.6907	-1.57878		0.00133839	0.00398555
-80.742	-1.97367		0.00121912	0.00403995
-80.7791	-2.36449		0.00110772	0.00408922
-80.8328	-2.76251		0.00108706	0.0040975
-80.871	-3.14716		0.000995036	0.00413593
-80.9137	-3.53048		0.000944435	0.00415277
-80.9455	-3.90665		0.000863389	0.00418236
-81.0033	-4.29468		0.000855026	0.00418569
-81.0434	-4.68595		0.000812384	0.00419894
-81.0676	-5.10258		0.00076123	0.00421627
-81.1246	-5.5048		0.000712895	0.00423427
-81.1705	-5.90144		0.000684432	0.00423881
-81.2239	-6.30268		0.000621121	0.00425269
-81.2476	-6.67871		0.000577744	0.00425969
-81.2782	-7.06921		0.000496227	0.00427563
-81.3259	-7.45151		0.000399886	0.00428848
-81.3715	-7.83822		0.000311038	0.00429065
-81.3984	-8.22281		0.00019002	0.00430313
-81.4275	-8.6113		0.000111227	0.00431467
-81.4808	-8.97797		-3.1644e-06	0.00432196
-81.5241	-9.33473		-7.98799e-05	0.00432514
-81.587	-9.71245		-0.00017407	0.00432411
-81.6345	-10.0717		-0.000281556	0.00432355
-81.6739	-10.4283		-0.000378219	0.00431782
-81.7205	-10.7717		-0.000459778	0.00432492
-81.7504	-11.1243		-0.000546243	0.00435839
-81.799	-11.4674		-0.000751916	0.00442837
-81.8416	-11.8065		-0.000813795	0.00443102
-81.8753	-12.1528		-0.000867401	0.00443289
-81.9101	-12.4851		-0.000960508	0.00441155
-81.9494	-12.8255		-0.00100435	0.00440122
-81.9754	-13.1489		-0.00107205	0.00438331
-82.0148	-13.4841		-0.00113455	0.00436195
-82.0533	-13.8052		-0.0012505	0.004315
-82.0892	-14.1195		-0.00134497	0.00427585
-82.1176	-14.4464		-0.00144236	0.00423373
-82.1611	-14.772		-0.00159019	0.00417124
-82.1918	-15.0844		-0.0018578	0.00400143
-82.2159	-15.4095		-0.00189918	0.00399263
-82.2475	-15.7214		-0.0019516	0.00396756
-82.2626	-16.0321		-0.00203449	0.00392157
-82.2807	-16.33		-0.00215474	0.00383244
-82.3055	-16.6177		-0.0023523	0.00369148
-82.3507	-16.9066		-0.00244795	0.00361759
-82.382	-17.1934		-0.00250697	0.00358276
-82.4037	-17.4796		-0.00262461	0.00351628
-82.4343	-17.7703		-0.00271803	0.0034562
-82.4587	-18.0424		-0.00277448	0.00342914
-82.4955	-18.315		-0.0028515	0.00339219
-82.5369	-18.5815		-0.0029152	0.00336355
-82.5709	-18.8475		-0.00293074	0.00335153
-82.5987	-19.1181		-0.00293081	0.00335148
-82.6282	-19.3929		-0.00295836	0.00333433
-82.6605	-19.685		-0.0029743	0.00331735
-82.6904	-19.9516		-0.00298682	0.00330994
-82.7098	-20.2084		-0.00300212	0.00329941
-82.7499	-20.4693		-0.00301379	0.00329209
-82.7933	-20.7299		-0.00303437	0.00326409
-82.8451	-21.0057		-0.0030437	0.00325682
-82.8899	-21.2607		-0.00306319	0.00322653
-82.9328	-21.5045		-0.00307998	0.00319281
-82.9672	-21.7514		-0.00314086	0.00305891
-82.9834	-22.0058		-0.00318248	0.00290988
-83.0032	-22.2442		-0.00320758	0.00282159
-83.0405	-22.482		-0.00323904	0.00277249
-83.0906	-22.7278		-0.00329014	0.00269782
-83.1239	-22.9728		-0.00337787	0.00258049
-83.1705	-23.1987		-0.00341217	0.0024035
-83.2173	-23.4294		-0.00346778	0.00220489
-83.2585	-23.6513		-0.00352678	0.00197755
-83.3046	-23.8661		-0.0035773	0.0017737
-83.349	-24.1085		-0.00362637	0.00157369
-83.3868	-24.3199		-0.00366904	0.00139459
-83.4255	-24.5358		-0.00372343	0.00123253
-83.4589	-24.7576		-0.00379919	0.000913901
-83.4952	-24.9649		-0.00387446	0.000589658
-83.5393	-25.1753		-0.00389664	0.000430696
-83.5868	-25.3817		-0.00390402	0.000277158
-83.6393	-25.588		-0.00391046	5.24422e-06
-83.6823	-25.7908		-0.0039068	-0.000177906
-83.7337	-25.9919		-0.00390023	-0.000317542
-83.78	-26.1997		-0.00388813	-0.000517215
-83.8223	-26.4156		-0.00387622	-0.000634906
-83.8692	-26.6044		-0.00386988	-0.000682777
-83.9079	-26.8043		-0.00385246	-0.000808337
-83.9601	-26.9923		-0.00384141	-0.000883211
-84.0096	-27.173		-0.00383001	-0.00094834
-84.0526	-27.3706		-0.00380876	-0.00105951
-84.1047	-27.5708		-0.00380087	-0.00109905
-84.1581	-27.7407		-0.00378197	-0.00118869
-84.212	-27.9254		-0.00376986	-0.00124186
-84.2684	-28.0967		-0.00376974	-0.00124236
-84.3107	-28.282		-0.00375777	-0.0012928
-84.3513	-28.4549		-0.00374445	-0.00133694
-84.388	-28.6186		-0.00373257	-0.00138374
-84.4236	-28.786		-0.00372581	-0.00139865
-84.4501	-28.9743		-0.00371421	-0.00143091
-84.496	-29.1378		-0.00369688	-0.00148182
-84.5421	-29.3043		-0.00368975	-0.00149538
-84.5861	-29.4778		-0.00367628	-0.00153273
-84.6145	-29.6572		-0.00366082	-0.00161649
-84.6418	-29.841		-0.0036401	-0.00169733
-84.6973	-30.0026		-0.00361353	-0.00176147
-84.746	-30.1676		-0.00359119	-0.00181148
-84.798	-30.333		-0.00355719	-0.00186424
-84.8429	-30.4981		-0.00349866	-0.00193588
-84.8953	-30.6697		-0.00340741	-0.00204052
-84.9324	-30.852		-0.00333763	-0.00213326
-84.9933	-31.0059		-0.00320084	-0.00231345
-85.0416	-31.1515		-0.00312249	-0.00241684
-85.0911	-31.3051		-0.0031034	-0.00244166
-85.1296	-31.4581		-0.00307969	-0.00246794
-85.1868	-31.6131		-0.00309127	-0.00246411
-85.2399	-31.7651		-0.00308403	-0.00247211
-85.3013	-31.9133		-0.00305874	-0.00248438
-85.3549	-32.0621		-0.00305895	-0.00247825
-85.3913	-32.2048		-0.00306614	-0.00246378
-85.4292	-32.3577		-0.00306614	-0.00246378
-85.4909	-32.5064		-0.00306615	-0.00246378
-85.5501	-32.6606		-0.00307577	-0.00246806
-85.6002	-32.7988		-0.00308481	-0.00247212
-85.6446	-32.9568		-0.00307053	-0.00247648
-85.6961	-33.1159		-0.00306704	-0.00247569
-85.7419	-33.2599		-0.00307091	-0.00247593
-85.8023	-33.4084		-0.00307739	-0.00247215
-85.8448	-33.5731		-0.00308436	-0.00246596
-85.8913	-33.7201		-0.00308437	-0.00246556
-85.9318	-33.8761		-0.00306839	-0.00245881
-85.9728	-34.036		-0.00301387	-0.00249323
-86.0124	-34.1897		-0.00291612	-0.00263311
-86.0505	-34.3525		-0.00285383	-0.00268487
-86.1063	-34.5111		-0.00273683	-0.00277879
-86.1557	-34.6631		-0.00248449	-0.00294348
-86.2078	-34.7952		-0.0022966	-0.00308967
-86.2521	-34.9432		-0.00211418	-0.00322739
-86.2955	-35.0781		-0.00191115	-0.0033709
-86.334	-35.1982		-0.00166527	-0.00353289
-86.3697	-35.3421		-0.00150034	-0.00364111
-86.4075	-35.4818		-0.00126126	-0.00377368
-86.4422	-35.6137		-0.000688864	-0.00402462
-86.479	-35.766		-0.000413099	-0.00413804
-86.5066	-35.9094		-0.000120344	-0.00421861
-86.5393	-36.0619		0.000102062	-0.00425875
-86.5677	-36.2078		0.000350541	-0.00429272
-86.5907	-36.3485		0.000594284	-0.00428525
-86.6173	-36.5062		0.00081605	-0.00424414
-86.6403	-36.6569		0.00111308	-0.00415768
-86.6613	-36.8164		0.00133043	-0.00408822
-86.6725	-36.995		0.00158645	-0.00397432
-86.677	-37.151		0.00185409	-0.00383465
-86.6818	-37.3032		0.00207073	-0.00370402
-86.6927	-37.4594		0.00235647	-0.00348156
-86.7034	-37.6122		0.00255467	-0.00330669
-86.7118	-37.7639		0.00273856	-0.00313165
-86.7	-37.9182		0.00283347	-0.00302344
-86.7026	-38.0756		0.00300934	-0.00280503
-86.6926	-38.2173		0.00317955	-0.00257822
-86.7011	-38.3684		0.00329306	-0.00242545
-86.6862	-38.5073		0.00335734	-0.00233172
-86.673	-38.6527		0.0034078	-0.00225681
-86.6564	-38.8113		0.00347212	-0.00216179
-86.6366	-38.9482		0.00348715	-0.00214037
-86.6231	-39.1005		0.00351572	-0.00209148
-86.5988	-39.2489		0.00357439	-0.00196313
-86.5908	-39.3954		0.00360007	-0.00192649
-86.5623	-39.5506		0.00360863	-0.00192474
-86.5509	-39.6961		0.00360503	-0.00198274
-86.5252	-39.8443		0.00362271	-0.00197196
-86.5033	-39.9802		0.00362251	-0.0019959
-86.478	-40.1321		0.00361881	-0.00202283
-86.4573	-40.2779		0.00358299	-0.00208084
-86.4341	-40.4237		0.00354409	-0.00213156
-86.4088	-40.5689		0.00350084	-0.00220143
-86.3745	-40.7279		0.00344673	-0.00227562
-86.3347	-40.8873		0.00337784	-0.00235107
-86.2949	-41.0317		0.00327929	-0.00244033
-86.2618	-41.1847		0.00319287	-0.00250638
-86.2128	-41.3408		0.00315553	-0.0025204
-86.16	-41.5027		0.00311259	-0.00254371
-86.1038	-41.6527		0.00309445	-0.00253472
-86.052	-41.8007		0.0030714	-0.00250551
-86.0012	-41.9594		0.00310007	-0.00241162
-85.9441	-42.1187		0.00279262	-0.00271203
-85.8692	-42.2726		0.00271597	-0.00277396
-85.7918	-42.4349		0.00263492	-0.00285393
-85.7182	-42.5869		0.00261994	-0.00288299
-85.633	-42.7451		0.00266714	-0.00285807
-85.544	-42.8995		0.00269164	-0.00284338
-85.4618	-43.0517		0.00265716	-0.00287928
-85.3751	-43.1857		0.00262464	-0.0029117
-85.2897	-43.3274		0.0026368	-0.00290595
-85.2075	-43.4768		0.00262095	-0.00292615
-85.1173	-43.6316		0.00260062	-0.0029562
-85.0301	-43.7886		0.00261507	-0.00294198
-84.9376	-43.9435		0.00264143	-0.00291055
-84.8326	-44.0972		0.00264015	-0.0029121
-84.7226	-44.2676		0.00267123	-0.00287287
-84.6164	-44.4305		0.00271047	-0.00281932
-84.5155	-44.5984		0.00271068	-0.00281902
-84.4029	-44.7567		0.00275199	-0.00275479
-84.2723	-44.9225		0.00281422	-0.00266221
-84.1325	-45.0852		0.00290782	-0.00252441
-83.9935	-45.2516		0.00311175	-0.00223313
-83.8532	-45.4133		0.00345379	-0.00169597
-83.706	-45.5709		0.00352519	-0.0015953
-83.5671	-45.7276		0.00364402	-0.00139937
-83.4102	-45.8873		0.00370002	-0.00135785
-83.2536	-46.0456		0.00375596	-0.0012803
-83.0965	-46.1911		0.00379495	-0.00121488
-82.9388	-46.3456		0.00382944	-0.00115512
-82.7678	-46.5033		0.00388072	-0.0010569
-82.5997	-46.6626		0.00390462	-0.00100995
-82.4166	-46.8137		0.00390333	-0.00102174
-82.239	-46.9673		0.00391813	-0.000981663
-82.0551	-47.1198		0.00391817	-0.00098156
-81.8487	-47.2931		0.00392541	-0.000958143
-81.6472	-47.4325		0.00392724	-0.000947017
-81.4619	-47.5781		0.00393677	-0.000911291
-81.2756	-47.7376		0.00393963	-0.000898709
-81.0722	-47.8879		0.00394158	-0.000882065
-80.8581	-48.0439		0.00394511	-0.000860873
-80.6432	-48.1973		0.00395083	-0.000835099
-80.4417	-48.3433		0.00395184	-0.000829362
-80.2246	-48.4912		0.00395266	-0.000817092
-80.0113	-48.6358		0.00395187	-0.000830911
-79.7919	-48.7858		0.00395324	-0.000798845
-79.5665	-48.939		0.00395186	-0.000776287
-79.3435	-49.0794		0.00395185	-0.000710156
-79.1197	-49.2209		0.00394324	-0.000624801
-78.8776	-49.3742		0.00394823	-0.00050938
-78.6394	-49.5005		0.00395582	-0.000286971
-78.3656	-49.6396		0.00393183	1.0854e-05
-78.1272	-49.7776		0.00390448	0.000233833
-77.8589	-49.9063		0.00387793	0.000313332
-77.5984	-50.0445		0.00381897	0.0004283
-77.3327	-50.1812		0.0037653	0.000542603
-77.067	-50.3013		0.00371565	0.000652253
-76.7949	-50.4191		0.00370003	0.00063619
-76.4997	-50.5343		0.003679	0.000651892
-76.2375	-50.6464		0.00363961	0.000581082
-75.9541	-50.7565		0.00358381	0.00054038
-75.6715	-50.8611		0.00357171	0.000539896
-75.3584	-50.9705		0.00352461	0.000481166
-75.0628	-51.0735		0.00344235	0.000387158
-74.7579	-51.183		0.00331758	0.000466341
-74.456	-51.2886		0.00321698	0.000244344
-74.1513	-51.3887		0.00299832	-0.000128703
-73.8497	-51.4832		0.00277069	-0.000462837
-73.5284	-51.5718		0.0026315	-0.000669637
-73.2139	-51.6434		0.00258791	-0.000741082
-72.8776	-51.7259		0.00257857	-0.000751673
-72.5499	-51.7974		0.00246155	-0.000932551
-72.2301	-51.8855		0.00235819	-0.00109129
-71.9024	-51.9601		0.00232561	-0.00113976
-71.5687	-52.0478		0.0022975	-0.00118185
-71.2463	-52.1283		0.00229251	-0.00118415
-70.9225	-52.2051		0.00233216	-0.00112531
-70.57	-52.2772		0.00242926	-0.000975211
-70.2454	-52.3544		0.00249223	-0.00087567
-69.9131	-52.4184		0.00267219	-0.000586645
-69.5786	-52.4836		0.00288227	-0.000217193
-69.2384	-52.5311		0.00307252	8.29927e-05
-68.8869	-52.5933		0.00315774	0.000202036
-68.5182	-52.6569		0.00322945	0.000274291
-68.1639	-52.7214		0.00335231	0.00029221
-67.8081	-52.7653		0.00343112	0.000269894
-67.449	-52.8139		0.00351654	0.000256127
-67.0928	-52.857		0.00370147	0.000204743
-66.7303	-52.9074		0.00375771	0.000167945
-66.3647	-52.9536		0.00379184	0.000155493
-65.9929	-52.9775		0.00379558	0.000155404
-65.6131	-53.0188		0.00381932	0.000127521
-65.2232	-53.0613		0.0038252	0.000115224
-64.8537	-53.0842		0.00384016	0.000108184
-64.4871	-53.11		0.00384993	0.000108455
-64.0984	-53.1223		0.00385755	0.000107663
-63.708	-53.1468		0.00385687	0.000128738
-63.3167	-53.1615		0.00385044	0.000132658
-62.9384	-53.1867		0.00384229	0.00014905
-62.5281	-53.2048		0.00384229	0.000149055
-62.1237	-53.209		0.00384402	0.00015215
-61.7187	-53.2015		0.00384402	0.000152155
-61.3144	-53.203		0.00384402	0.00015216
-60.9084	-53.2097		0.00385221	0.000154271
-60.5182	-53.2025		0.0038635	0.00015292
-60.1216	-53.1693		0.00386932	0.000158996
-59.7209	-53.1497		0.00386933	0.00015901
-59.3206	-53.1384		0.00386763	0.000176779
-58.9205	-53.1345		0.00386825	0.000203128
-58.5163	-53.1144		0.00387369	0.000219788
-58.1124	-53.0871		0.00389399	0.000218112
-57.7091	-53.0363		0.00391512	0.000180015
-57.3064	-52.9845		0.00394492	0.000130938
-56.9035	-52.9412		0.00396966	0.000182052
-56.5082	-52.8929		0.00397513	0.000234674
-56.1046	-52.8537		0.00397733	0.000309265
-55.6979	-52.7998		0.00397864	0.000361701
-55.2844	-52.7436		0.00397993	0.000399503
-54.8818	-52.6902		0.00397993	0.000399551
-54.4596	-52.6358		0.00398235	0.000379941
-54.0589	-52.5698		0.00398107	0.000400802
-53.6414	-52.5121		0.00398189	0.000378275
-53.2181	-52.4376		0.00397943	0.000395491
-52.8016	-52.3738		0.00397748	0.000431043
-52.3935	-52.296		0.00397728	0.000450709
-51.9754	-52.2127		0.00396532	0.000523545
-51.5534	-52.1349		0.00394797	0.000588459
-51.1228	-52.0516		0.00392653	0.000635767
-50.709	-51.9622		0.00386666	0.000758819
-50.2892	-51.8604		0.00385079	0.000775127
-49.8711	-51.7661		0.00382174	0.000831858
-49.4554	-51.6655		0.00378009	0.000902024
-49.0486	-51.5771		0.00376251	0.000933594
-48.644	-51.4862		0.00367472	0.00111484
-48.2395	-51.3773		0.00345318	0.00157682
-47.8278	-51.2642		0.00336825	0.00174166
-47.4148	-51.1453		0.00331158	0.0018674
-47.0113	-51.0262		0.00321	0.00207251
-46.5986	-50.8988		0.00318208	0.00213291
-46.1819	-50.7769		0.00312652	0.00225515
-45.7762	-50.6473		0.00310249	0.00231289
-45.3674	-50.52		0.00298154	0.00254883
-44.9634	-50.3835		0.00280209	0.00283402
-44.5593	-50.2454		0.00275155	0.0029115
-44.1427	-50.1011		0.00270771	0.00299316
-43.7362	-49.9516		0.0026571	0.0030686
-43.3361	-49.8002		0.00265256	0.00310494
-42.9291	-49.6462		0.00265251	0.00310502
-42.5125	-49.4931		0.00267021	0.00309117
-42.1096	-49.3297		0.00264078	0.00312473
-41.7118	-49.1592		0.00262874	0.00312396
-41.3252	-48.9679		0.00260965	0.00312218
-40.9319	-48.7664		0.00259355	0.00311974
-40.556	-48.5679		0.00256936	0.00313562
-40.1614	-48.3732		0.00255375	0.00314353
-39.7575	-48.1908		0.00254726	0.00314184
-39.3497	-47.9866		0.00246292	0.00318382
-38.9332	-47.8052		0.00248883	0.00312565
-38.5262	-47.6116		0.00247042	0.00312338
-38.139	-47.4252		0.00245074	0.00312158
-37.7511	-47.2349		0.00242015	0.00311264
-37.3733	-47.0398		0.00241431	0.00309926
-36.9797	-46.8341		0.00241337	0.00308224
-36.5933	-46.6234		0.00238459	0.00308929
-36.2111	-46.4171		0.00238924	0.00307265
-35.8304	-46.2148		0.00234271	0.00309023
-35.4576	-45.9999		0.00233514	0.00308802
-35.087	-45.7927		0.00229541	0.00309371
-34.7174	-45.5679		0.00231164	0.00306669
-34.3515	-45.3428		0.0023617	0.00304578
-33.9923	-45.1213		0.00243517	0.00301033
-33.6297	-44.9125		0.00243523	0.00301026
-33.2628	-44.6865		0.00247002	0.00296358
-32.9077	-44.4649		0.00247018	0.00296339
-32.5421	-44.235		0.00251056	0.00291048
-32.1888	-44.0074		0.0025566	0.00285167
-31.828	-43.7667		0.00275952	0.0026082
-31.4863	-43.5417		0.00297191	0.00235116
-31.1469	-43.3072		0.00305745	0.00223797
-30.7919	-43.0602		0.0031165	0.00215418
-30.4618	-42.8225		0.00314421	0.00211891
-30.1216	-42.5797		0.00315234	0.00206429
-29.7917	-42.3423		0.00317404	0.00201552
-29.4673	-42.0996		0.00318426	0.00198985
-29.1379	-41.8584		0.00318628	0.00199925
-28.8085	-41.6094		0.00318043	0.00205927
-28.4708	-41.3549		0.00318884	0.00196666
-28.1439	-41.1118		0.00321298	0.0018517
-27.8257	-40.8618		0.00320465	0.00202067
-27.5075	-40.6159		0.00319465	0.00204619
-27.1826	-40.3627		0.00318312	0.00206991
-26.8676	-40.1057		0.00318245	0.00208551
-26.5567	-39.8478		0.00315641	0.00212752
-26.251	-39.5922		0.00315313	0.00214346
-25.9493	-39.3238		0.00316797	0.00215677
-25.6414	-39.057		0.00318107	0.00220909
-25.3451	-38.807		0.00320893	0.0022635
-25.0493	-38.5368		0.00322422	0.00228284
-24.7613	-38.2695		0.00325334	0.00227204
-24.4688	-37.9961		0.00325495	0.00227225
-24.169	-37.7295		0.00325995	0.0022791
-23.8727	-37.452		0.00326015	0.00228034
-23.5806	-37.1769		0.00326464	0.00228442
-23.3029	-36.912		0.00326532	0.00228314
-23.0208	-36.6298		0.00326533	0.00228314
-22.7154	-36.3537		0.00326565	0.00228215
-22.4341	-36.0758		0.00326566	0.00228215
-22.1566	-35.8064		0.0032687	0.00228067
-21.8697	-35.5344		0.00326928	0.00227701
-21.6046	-35.2731		0.00327178	0.00227513
-21.3323	-34.9865		0.00327318	0.00226941
-21.0731	-34.7121		0.00325591	0.00229416
-20.8187	-34.4423		0.00326908	0.0022566
-20.5783	-34.174		0.00326405	0.00225939
-20.3256	-33.909		0.00326372	0.00223685
-20.0881	-33.6398		0.00327272	0.00220503
-19.8474	-33.3725		0.0032717	0.0022473
-19.6122	-33.1064		0.00327989	0.00216324
-19.3737	-32.8244		0.00328317	0.00217902
-19.1389	-32.5503		0.00328677	0.00216975
-18.9041	-32.2772		0.00328403	0.00213734
-18.6861	-32.0092		0.00327572	0.00209516
-18.4582	-31.7385		0.0032735	0.00203968
-18.221	-31.4639		0.00327052	0.0019523
-18.0003	-31.203		0.00326761	0.00185993
-17.7803	-30.9409		0.00325221	0.00173197
-17.548	-30.6824		0.00323287	0.00161312
-17.3341	-30.4194		0.00322033	0.00140532
-17.1119	-30.1447		0.00322155	0.000857074
-16.8898	-29.878		0.003218	0.000787449
-16.6848	-29.6241		0.00320344	0.000648492
-16.4762	-29.3699		0.00320207	0.000562606
-16.2692	-29.1115		0.00317807	0.000466199
-16.0741	-28.8639		0.00318145	0.000454652
-15.8819	-28.6098		0.00317857	0.000395275
-15.6865	-28.3574		0.00316089	0.000335072
-15.4916	-28.1054		0.00317026	0.000333111
-15.29	-27.854		0.00321016	0.00037798
-15.0961	-27.6026		0.00323669	0.00037259
-14.9221	-27.3442		0.00324939	0.000375311
-14.738	-27.094		0.00333205	0.000299566
-14.5544	-26.8561		0.0034456	0.000386683
-14.3856	-26.6202		0.00350456	0.00043363
-14.2041	-26.3819		0.00359039	0.00054342
-14.0347	-26.1439		0.00364712	0.000576405
-13.8686	-25.914		0.00370074	0.000686574
-13.694	-25.6891		0.00374982	0.000810015
-13.5259	-25.4582		0.00379322	0.000894969
-13.3709	-25.2398		0.00383253	0.00100905
-13.2118	-25.0175		0.00386717	0.00111989
-13.0604	-24.7962		0.00386805	0.0011492
-12.9255	-24.5745		0.00385288	0.00122221
-12.7799	-24.3602		0.00384348	0.00127405
-12.6268	-24.1265		0.00382099	0.0013542
-12.4879	-23.9231		0.00377511	0.00150043
-12.3532	-23.7083		0.00374572	0.00157109
-12.2195	-23.4943		0.00371608	0.00165605
-12.0821	-23.2815		0.00366896	0.00174679
-11.9604	-23.0785		0.00358675	0.00191717
-11.8391	-22.879		0.00347311	0.0021059
-11.7122	-22.6658		0.0033541	0.00229753
-11.5923	-22.4674		0.00313628	0.00260627
-11.474	-22.2598		0.0030063	0.00274526
-11.3568	-22.0649		0.00289561	0.0028605
-11.2557	-21.876		0.00279149	0.00295356
-11.1379	-21.6808		0.00266464	0.00305287
-11.0265	-21.4958		0.00254723	0.00311841
-10.9296	-21.3095		0.00242027	0.00318491
-10.8201	-21.1206		0.00226315	0.0032567
-10.7312	-20.934		0.00207646	0.00333702
-10.6435	-20.7565		0.00183802	0.00342498
-10.5459	-20.5883		0.00171213	0.00338792
-10.4536	-20.419		0.0013821	0.003444
-10.3696	-20.2561		0.00108086	0.00354415
-10.2818	-20.0822		0.000422895	0.00375317
-10.1954	-19.9264		0.000267661	0.00379946
-10.112	-19.7697		8.75159e-05	0.00382249
-10.0321	-19.621		-0.000296282	0.00383315
-9.95657	-19.4687		-0.000421761	0.00381809
-9.87672	-19.3153		-0.000572888	0.00383271
-9.79843	-19.1672		-0.000744904	0.0038179
-9.72029	-19.0194		-0.00082053	0.00380335
-9.65312	-18.8689		-0.00102397	0.00378848
-9.59343	-18.7277		-0.00116173	0.00376733
-9.53439	-18.5942		-0.00133652	0.00372978
-9.46649	-18.454		-0.00143447	0.00370454
-9.40912	-18.3135		-0.00181945	0.00366706
-9.35072	-18.1832		-0.00211573	0.00360007
-9.30376	-18.0574		-0.00238907	0.00345601
-9.24881	-17.9312		-0.00255283	0.00333036
-9.20756	-17.8212		-0.00269287	0.0031869
-9.16087	-17.6942		-0.00281336	0.0030638
-9.12244	-17.5866		-0.0028773	0.00300067
-9.08603	-17.4789		-0.00298687	0.00287968
-9.05517	-17.3902		-0.00306913	0.00281921
-8.9984	-17.2978		-0.00314914	0.00274071
-8.96838	-17.2037		-0.00321961	0.00267437
-8.93151	-17.1086		-0.00325388	0.0026049
-8.88859	-17.0109		-0.00332426	0.00248518
-8.8487	-16.9189		-0.00340295	0.00226898
-8.8041	-16.8254		-0.00345935	0.00210979
-8.77818	-16.7482		-0.00349626	0.00195128
-8.74789	-16.6644		-0.00353718	0.00180361
-8.71355	-16.583		-0.00356145	0.00167666
-8.68098	-16.4931		-0.00359681	0.00154003
-8.66394	-16.4058		-0.00361546	0.00138104
-8.64417	-16.3323		-0.00362508	0.00132027
-8.61167	-16.2542		-0.00363828	0.00116223
-8.59201	-16.1906		-0.00368836	0.000906953
-8.55994	-16.1277		-0.00375965	0.000669809
-8.53688	-16.0795		-0.00382831	0.000300645
-8.5254	-16.0217		-0.00385442	0.000105633
-8.51372	-15.9773		-0.00387578	-4.27383e-05
-8.51297	-15.9332		-0.00388699	-0.000101427
-8.49957	-15.893		-0.00389313	-0.000245011
-8.50003	-15.8608		-0.00389517	-0.000335131
-8.50308	-15.8199		-0.00389176	-0.00040067
-8.50518	-15.7813		-0.00389383	-0.00045282
-8.50881	-15.7376		-0.00388834	-0.000516254
-8.52263	-15.719		-0.00388376	-0.000564815
-8.52279	-15.6848		-0.00387504	-0.000617532
-8.5293	-15.6667		-0.00386498	-0.000678465
-8.54372	-15.6467		-0.00385906	-0.00071316
-8.5617	-15.6337		-0.00383939	-0.000804435
-8.5691	-15.6036		-0.00381353	-0.000905304
-8.59013	-15.589		-0.00377977	-0.00101426
-8.61182	-15.5858		-0.0037456	-0.00114238
-8.6303	-15.5804		-0.00368228	-0.00136289
-8.65761	-15.5773		-0.0036394	-0.00150474
-8.68176	-15.5843		-0.00360689	-0.00158777
-8.71138	-15.598		-0.00355211	-0.00170412
-8.7306	-15.6173		-0.00347005	-0.00185941
-8.76312	-15.6194		-0.00337242	-0.00201656
-8.79362	-15.6344		-0.0033053	-0.00211481
-8.82296	-15.6434		-0.00326858	-0.00216473
-8.86558	-15.669		-0.00325	-0.00219262
-8.89695	-15.6962		-0.00322277	-0.0022279
-8.92529	-15.7256		-0.00321332	-0.0022404
-8.96951	-15.7659		-0.00319191	-0.00226821
-9.01597	-15.7925		-0.00317647	-0.00228163
-9.05374	-15.8188		-0.00316988	-0.00229126
-9.09279	-15.8242		-0.00314914	-0.00231457
-9.13327	-15.8551		-0.00314487	-0.00232067
-9.1891	-15.8987		-0.0031384	-0.00233125
-9.22185	-15.932		-0.00309963	-0.00238395
-9.25675	-15.9779		-0.00301814	-0.00246332
-9.28235	-16.0003		-0.00289889	-0.00257699
-9.32476	-16.0425		-0.00277853	-0.00267717
-9.35755	-16.0968		-0.0025241	-0.00289224
-9.40683	-16.1444		-0.00231106	-0.00306367
-9.46742	-16.2026		-0.0020711	-0.00324742
-9.52286	-16.2602		-0.0018835	-0.00337765
-9.56736	-16.3159		-0.00161915	-0.00356589
-9.58987	-16.3687		-0.00147709	-0.00366243
-9.63483	-16.4176		-0.00135308	-0.00374162
-9.6727	-16.4925		-0.00122177	-0.00382615
-9.71182	-16.5653		-0.00115223	-0.00386818
-9.75902	-16.6419		-0.00104034	-0.00393288
-9.80933	-16.7151		-0.000958824	-0.00397631
-9.86099	-16.7771		-0.000880646	-0.00401237
-9.91812	-16.8621		-0.000858849	-0.00402431
-9.97212	-16.9456		-0.00075988	-0.00407063
-10.0333	-17.0163		-0.000660859	-0.00411025
-10.0935	-17.0962		-0.000604417	-0.00412889
-10.1541	-17.1743		-0.000517814	-0.00415751
-10.214	-17.2623		-0.000455325	-0.0041766
-10.2668	-17.3417		-0.000329794	-0.00421497
-10.33	-17.4319		-0.000212779	-0.00423845
-10.3784	-17.5145		-5.16502e-06	-0.00428758
-10.4395	-17.5996		0.000156095	-0.00431887
-10.4885	-17.6786		0.000356523	-0.00435997
-10.5392	-17.7697		0.000697135	-0.00431276
-10.6016	-17.8566		0.000790744	-0.00431027
-10.651	-17.9584		0.000890717	-0.00429935
-10.7063	-18.0529		0.000948647	-0.00429397
-10.7599	-18.1444		0.00101485	-0.00427804
-10.809	-18.224		0.00106655	-0.00426195
-10.859	-18.3335		0.00114124	-0.00423446
-10.9073	-18.43		0.00121895	-0.0042008
-10.9614	-18.543		0.00130195	-0.00416368
-11.0163	-18.6445		0.00142478	-0.00410871
-11.0774	-18.7497		0.00157922	-0.00403716
-11.1441	-18.8619		0.0016339	-0.004009
-11.2138	-18.977		0.00168795	-0.00397928
-11.2882	-19.0755		0.00174823	-0.00394894
-11.3445	-19.196		0.00176874	-0.00393606
-11.4013	-19.312		0.00179389	-0.00392168
-11.4571	-19.432		0.00181695	-0.00390877
-11.5192	-19.5476		0.00182832	-0.00390294
-11.5857	-19.6731		0.00182654	-0.00389423
-11.6443	-19.792		0.00185708	-0.00386976
-11.7034	-19.9254		0.00190218	-0.00383448
-11.7592	-20.0486		0.00192268	-0.00382383
-11.8132	-20.1748		0.00194674	-0.00380959
-11.8577	-20.2941		0.00200597	-0.00376933
-11.922	-20.4034		0.00207402	-0.00372505
-11.9734	-20.5361		0.0021545	-0.00366712
-12.0388	-20.6724		0.00220644	-0.00362582
-12.0963	-20.807		0.00229948	-0.0035496
-12.1631	-20.9354		0.00241	-0.00345511
-12.215	-21.0586		0.00248014	-0.00339157
-12.2668	-21.187		0.00255951	-0.00331771
-12.3157	-21.3124		0.00261834	-0.00326142
-12.3724	-21.4506		0.00267476	-0.00320433
-12.4405	-21.582		0.00270604	-0.00317045
-12.4997	-21.7066		0.00275094	-0.0031244
-12.5466	-21.8387		0.00277764	-0.00309556
-12.5922	-21.9707		0.00283416	-0.00303476
-12.6515	-22.1015		0.00290416	-0.00295736
-12.7106	-22.2252		0.00293057	-0.00292972
-12.7708	-22.3489		0.00297372	-0.0028805
-12.8235	-22.4908		0.00300898	-0.00284247
-12.871	-22.6218		0.00308294	-0.0027497
-12.9305	-22.7478		0.00312324	-0.00269085
-12.9878	-22.8868		0.00325631	-0.00252916
-13.0472	-23.0121		0.00340827	-0.00233216
-13.1054	-23.1496		0.00344416	-0.00227522
-13.164	-23.2906		0.00348518	-0.00221026
-13.2221	-23.4246		0.00352911	-0.00212723
-13.275	-23.5633		0.00362214	-0.00189965
-13.338	-23.696		0.00370437	-0.00167412
-13.3916	-23.8509		0.00377901	-0.00144081
-13.4447	-23.9889		0.00382351	-0.00125786
-13.5	-24.137		0.00385833	-0.00108905
-13.5647	-24.2844		0.00389694	-0.000893934
-13.6151	-24.424		0.00392322	-0.000690501
-13.6698	-24.5641		0.00394759	-0.000379975
-13.7276	-24.6923		0.00395883	-0.000204766
-13.789	-24.8168		0.00396876	0.000163523
-13.8547	-24.941		0.00395825	0.000343441
-13.9131	-25.0585		0.00395574	0.000493447
-13.9763	-25.1854		0.00395348	0.000602344
-14.0402	-25.317		0.00395916	0.000679498
-14.1081	-25.4404		0.00396194	0.00072717
-14.1665	-25.5588		0.0039687	0.000793606
-14.2311	-25.6818		0.00397172	0.000834948
-14.2953	-25.8012		0.00397481	0.000870501
-14.3609	-25.9246		0.0039876	0.000907839
-14.4359	-26.0382		0.00399627	0.000955677
-14.5034	-26.1598		0.00399754	0.000975327
-14.5643	-26.2751		0.00399819	0.00100628
-14.6323	-26.3923		0.0039982	0.00100633
-14.699	-26.52		0.00399942	0.00101872
-14.7588	-26.6386		0.00399741	0.00102918
-14.8205	-26.7664		0.00399841	0.00104049
-14.8752	-26.8859		0.0039984	0.00104054
-14.9468	-27.0086		0.00399527	0.0010657
-15.0148	-27.1276		0.00399519	0.00107545
-15.0922	-27.2368		0.00399005	0.00109192
-15.1526	-27.3505		0.00398909	0.00110034
-15.2205	-27.4539		0.00398122	0.00112859
-15.28	-27.5675		0.00398118	0.00112873
-15.3428	-27.6809		0.00395451	0.00120415
-15.4116	-27.7852		0.00392148	0.00129811
-15.4708	-27.8882		0.00389888	0.00135238
-15.5357	-27.9911		0.00387179	0.00142671
-15.5907	-28.1014		0.00383815	0.00150987
-15.6485	-28.2022		0.00384237	0.00150208
-15.7135	-28.3097		0.00380741	0.00161711
-15.7712	-28.4103		0.00380633	0.00161509
-15.835	-28.5073		0.00380312	0.00161437
-15.9004	-28.5916		0.00380084	0.00161468
-15.9648	-28.685		0.00380146	0.00160713
-16.0278	-28.781		0.00379168	0.00163068
-16.0847	-28.8779		0.00378721	0.00164914
-16.1417	-28.977		0.00378782	0.00166208
-16.1986	-29.0612		0.00377739	0.00169283
-16.2678	-29.1524		0.00377062	0.00171752
-16.3349	-29.2505		0.00376186	0.00174449
-16.3892	-29.3403		0.00375298	0.00177137
-16.4668	-29.4395		0.00372118	0.00184633
-16.5327	-29.5255		0.00366784	0.001997
-16.5994	-29.6115		0.0036337	0.00208581
-16.6695	-29.6927		0.00360525	0.00214193
-16.7481	-29.7793		0.00357194	0.00220639
-16.8219	-29.8671		0.00356521	0.00221549
-16.8824	-29.9586		0.00354359	0.00225359
-16.9464	-30.0663		0.00352728	0.0022792
-17.0027	-30.1571		0.00350741	0.0023046
-17.0574	-30.2521		0.00350252	0.00229808
-17.1205	-30.3277		0.00350325	0.00227007
-17.1782	-30.4013		0.00348527	0.00228556
-17.2412	-30.4722		0.00347023	0.00229884
-17.3176	-30.5519		0.0034591	0.00230307
-17.3852	-30.6204		0.00343376	0.00233709
-17.4504	-30.6936		0.00340723	0.00237819
-17.5079	-30.7678		0.00335423	0.00245518
-17.5748	-30.8441		0.00329646	0.00254381
-17.6412	-30.918		0.00325606	0.00259176
-17.7101	-30.9788		0.00317432	0.00268625
-17.773	-31.0356		0.00311129	0.0027604
-17.8367	-31.0994		0.00300296	0.00286515
-17.9062	-31.1573		0.00289172	0.0029707
-17.9703	-31.2214		0.00272658	0.00309685
-18.0342	-31.277		0.00259677	0.00319521
-18.0962	-31.3376		0.00247341	0.00328188
-18.1638	-31.3996		0.00217747	0.00350693
-18.2259	-31.4605		0.00197809	0.00362495
-18.2888	-31.523		0.001786	0.00374825
-18.3528	-31.5853		0.00155114	0.00387622
-18.4325	-31.6541		0.00136924	0.00396028
-18.5145	-31.7268		0.00123807	0.004024
-18.5866	-31.7873		0.00107649	0.00409331
-18.6734	-31.8454		0.000970298	0.00413493
-18.7452	-31.9113		0.000781888	0.00418183
-18.806	-31.971		0.000576385	0.00423164
-18.8693	-32.0299		0.000316804	0.0042808
-18.9315	-32.0946		0.000127759	0.00429637
-18.9985	-32.15		-9.93311e-06	0.00430439
-19.0817	-32.2141		-0.000190491	0.00431058
-19.1542	-32.2705		-0.00035721	0.00428835
-19.2277	-32.3178		-0.000497749	0.00426678
-19.2879	-32.3641		-0.000613164	0.00424678
-19.367	-32.419		-0.000838113	0.00420423
-19.4324	-32.4822		-0.00101294	0.00420143
-19.5038	-32.5386		-0.00107181	0.00418738
-19.5697	-32.5913		-0.0011471	0.0041955
-19.6363	-32.6443		-0.00125478	0.00419738
-19.7083	-32.6966		-0.00130682	0.00418932
-19.7778	-32.7436		-0.00146917	0.00413958
-19.8481	-32.7925		-0.00162346	0.00407623
-19.9277	-32.843		-0.00171706	0.00405953
-19.9904	-32.8886		-0.00183998	0.00402008
-20.0584	-32.9422		-0.0019592	0.00398261
-20.129	-33.0066		-0.00197444	0.00398151
-20.2093	-33.0635		-0.00203545	0.00396851
-20.2804	-33.1097		-0.00209429	0.00396895
-20.349	-33.1631		-0.00214693	0.00396472
-20.4206	-33.2232		-0.00219522	0.00395733
-20.4897	-33.2726		-0.00220886	0.00395523
-20.5883	-33.3315		-0.00222321	0.00395294
-20.6629	-33.3885		-0.00222324	0.00395294
-20.7385	-33.4315		-0.00224288	0.003945
-20.8151	-33.4752		-0.0022429	0.00394499
-20.8734	-33.5387		-0.00224293	0.00394498
-20.9371	-33.5892		-0.00224295	0.00394496
-21.0156	-33.6497		-0.00226085	0.00393483
-21.0877	-33.7217		-0.00226797	0.00392858
-21.1615	-33.7753		-0.00227488	0.00392218
-21.2416	-33.8391		-0.0022948	0.00390629
-21.3051	-33.8874		-0.00230075	0.00389997
-21.3813	-33.9338		-0.00235045	0.00384116
-21.4509	-33.9759		-0.00238105	0.00380681
-21.5188	-34.0229		-0.00237662	0.00381864
-21.595	-34.0601		-0.00238676	0.00380386
-21.6692	-34.1013		-0.00239717	0.00378791
-21.725	-34.1373		-0.00239721	0.00378785
-21.7921	-34.1765		-0.00240711	0.00377133
-21.8557	-34.2207		-0.00241723	0.00375345
-21.9147	-34.2625		-0.00241726	0.0037534
-21.9757	-34.3134		-0.00242569	0.0037366
-22.0474	-34.3477		-0.00242657	0.00372269
-22.1139	-34.3931		-0.00242632	0.00370815
-22.1807	-34.4276		-0.00242992	0.00369259
-22.2497	-34.4745		-0.00244131	0.00366725
-22.3174	-34.5183		-0.0024532	0.00364199
-22.3805	-34.5559		-0.00246282	0.00361402
-22.4439	-34.5948		-0.00248533	0.00357276
-22.4945	-34.642		-0.00251031	0.00354206
-22.5572	-34.6861		-0.00252875	0.0035113
-22.6192	-34.7265		-0.00257216	0.00346453
-22.6832	-34.7832		-0.0025954	0.00343618
-22.7485	-34.8363		-0.00261446	0.00341858
-22.8209	-34.8831		-0.00264299	0.00338445
-22.8931	-34.9272		-0.00265108	0.00337397
-22.9663	-34.9648		-0.00267034	0.0033503
-23.0381	-35.0046		-0.00269075	0.00332561
-23.1077	-35.0344		-0.00269052	0.00332639
-23.1777	-35.0813		-0.0027137	0.00329724
-23.2441	-35.1302		-0.00274755	0.00326207
-23.3219	-35.1806		-0.00275632	0.00325111
-23.4015	-35.2327		-0.00280512	0.00319262
-23.4753	-35.2994		-0.0028381	0.00314778
-23.545	-35.3772		-0.00287604	0.00309271
-23.6159	-35.4308		-0.00291608	0.00304257
-23.6812	-35.4821		-0.0029884	0.00294072
-23.745	-35.5135		-0.00303761	0.00286598
-23.7933	-35.5647		-0.00311925	0.00273997
-23.8661	-35.6193		-0.00317293	0.00264704
-23.9402	-35.6736		-0.00323515	0.00253972
-24.0055	-35.7312		-0.00331585	0.00238144
-24.0649	-35.7906		-0.0033571	0.00229936
-24.1396	-35.8518		-0.00344169	0.00206207
-24.2036	-35.9058		-0.0034936	0.00194311
-24.2652	-35.9754		-0.00354916	0.00176152
-24.3202	-36.0347		-0.00358273	0.00165036
-24.384	-36.0984		-0.00366134	0.00136429
-24.4523	-36.1591		-0.00369988	0.00117443
-24.5219	-36.2225		-0.00375217	0.000947453
-24.5954	-36.2867		-0.00380292	0.000660757
-24.6633	-36.3561		-0.00381969	0.000579189
-24.7501	-36.4192		-0.00382422	0.000527789
-24.8261	-36.5048		-0.0038284	0.000503335
-24.9003	-36.5683		-0.00384671	0.000410549
-24.9808	-36.6287		-0.00385165	0.000380604
-25.0606	-36.6973		-0.00386171	0.000321821
-25.1355	-36.7668		-0.00387079	0.000237662
-25.2036	-36.8332		-0.00386942	0.000246383
-25.2704	-36.8973		-0.00386759	0.000263117
-25.3418	-36.9582		-0.00386677	0.000270384
-25.4055	-37.0284		-0.00386807	0.000251026
-25.4776	-37.099		-0.00386887	0.000247172
-25.5413	-37.1771		-0.00387313	0.000213554
-25.6073	-37.246		-0.00387313	0.000213539
-25.6753	-37.3233		-0.0038726	0.000173953
-25.7419	-37.3967		-0.0038726	0.000173917
-25.8129	-37.4774		-0.00386812	0.00011631
-25.8762	-37.5489		-0.0038612	-3.94243e-06
-25.9386	-37.619		-0.00385057	-0.000107246
-26.0028	-37.6957		-0.00383829	-0.000222714
-26.0683	-37.7739		-0.00380408	-0.000420778
-26.1378	-37.8513		-0.00378215	-0.000500061
-26.2034	-37.9392		-0.00376998	-0.000474439
-26.2675	-38.0159		-0.00372895	-0.000792922
-26.3283	-38.104		-0.00367538	-0.000984155
-26.3972	-38.1872		-0.00364766	-0.00107175
-26.4586	-38.2673		-0.00362528	-0.00116063
-26.5201	-38.3527		-0.0036099	-0.00122607
-26.5943	-38.459		-0.00359659	-0.00127444
-26.653	-38.5687		-0.0035922	-0.00129732
-26.716	-38.6739		-0.00357771	-0.00134238
-26.7769	-38.7796		-0.00356921	-0.00135653
-26.8488	-38.8719		-0.00355914	-0.00137689
-26.9193	-38.9732		-0.00355315	-0.00140357
-26.9907	-39.093		-0.00353881	-0.00142586
-27.0617	-39.2031		-0.00353978	-0.001432
-27.1236	-39.3167		-0.00353498	-0.00145074
-27.1818	-39.4112		-0.00356572	-0.00141815
-27.2338	-39.5108		-0.00357171	-0.00143062
-27.2746	-39.6134		-0.00355593	-0.00146734
-27.3224	-39.7248		-0.00355972	-0.00148596
-27.3706	-39.8294		-0.00354977	-0.00154346
-27.4199	-39.9422		-0.00355335	-0.00156237
-27.4732	-40.0515		-0.00356371	-0.00158825
-27.5271	-40.15		-0.00356705	-0.00160545
-27.5759	-40.2565		-0.00358709	-0.00160175
-27.6236	-40.3698		-0.00361122	-0.00156965
-27.6599	-40.4882		-0.00360713	-0.00159147
-27.6919	-40.6041		-0.00360456	-0.00161205
-27.733	-40.7191		-0.00361202	-0.00160613
-27.7682	-40.85		-0.00362766	-0.0015902
-27.8028	-40.9742		-0.00361054	-0.00162932
-27.8506	-41.0962		-0.00358213	-0.00167971
-27.8886	-41.209		-0.00355531	-0.00172958
-27.9268	-41.3331		-0.00350004	-0.00182457
-27.9714	-41.4597		-0.00346587	-0.00187896
-28.0081	-41.5924		-0.00342151	-0.0019548
-28.0531	-41.7218		-0.00336611	-0.00203027
-28.0886	-41.8515		-0.00334012	-0.00205948
-28.1256	-41.9788		-0.00327839	-0.00213572
-28.1647	-42.1045		-0.00320078	-0.00222283
-28.1985	-42.2348		-0.00312492	-0.00230737
-28.2401	-42.3738		-0.00296686	-0.00247393
-28.2791	-42.5119		-0.0028987	-0.00254245
-28.3262	-42.6544		-0.00280337	-0.00262742
-28.3607	-42.7835		-0.00269551	-0.00271897
-28.403	-42.9269		-0.00257694	-0.0028248
-28.4321	-43.0608		-0.00245902	-0.00291972
-28.4703	-43.2034		-0.00227055	-0.00307622
-28.5071	-43.3488		-0.00214654	-0.00317589
-28.5397	-43.4961		-0.00191471	-0.0033499
-28.5694	-43.639		-0.00170964	-0.00350084
-28.6007	-43.8012		-0.00152059	-0.00363359
-28.624	-43.9489		-0.00137162	-0.00373251
-28.6539	-44.1042		-0.00120141	-0.00384032
-28.6771	-44.2601		-0.00108942	-0.00390643
-28.7132	-44.4241		-0.000942503	-0.00398897
-28.7387	-44.5957		-0.00078306	-0.00408375
-28.7651	-44.7523		-0.000609285	-0.00417202
-28.7955	-44.9171		-0.000412105	-0.00427965
-28.8233	-45.0827		-0.000307248	-0.00433267
-28.8481	-45.2403		-0.00016293	-0.00438175
-28.8669	-45.4139		-7.45171e-05	-0.00440599
-28.878	-45.5892		7.05893e-06	-0.00442472
-28.8641	-45.7693		0.000112495	-0.00444392
-28.8537	-45.9377		0.000210032	-0.00445887
-28.8432	-46.1062		0.000484085	-0.0044954
-28.8249	-46.2763		0.000532922	-0.00450093
-28.8119	-46.4505		0.000577655	-0.00450477
-28.8098	-46.6103		0.000586806	-0.00450428
-28.8046	-46.7753		0.000624091	-0.00450603
-28.8133	-46.9441		0.000624234	-0.00450603
-28.8218	-47.1062		0.000656546	-0.00450659
-28.8132	-47.2705		0.000664094	-0.00450423
-28.8082	-47.4414		0.000671265	-0.00450189
-28.7906	-47.6062		0.000679763	-0.00449863
-28.771	-47.7806		0.000689781	-0.00449437
-28.7593	-47.9439		0.000689888	-0.00449434
-28.7419	-48.1053		0.000700122	-0.00449367
-28.7134	-48.2718		0.000719822	-0.00448593
-28.6875	-48.4454		0.00072735	-0.00448425
-28.6666	-48.62		0.00074788	-0.00447386
-28.6335	-48.7837		0.000762403	-0.0044686
-28.5995	-48.9443		0.000790919	-0.00445202
-28.5704	-49.1066		0.000799006	-0.00444786
-28.5372	-49.2711		0.000840465	-0.00442437
-28.5007	-49.4426		0.000890037	-0.00439676
-28.4596	-49.6142		0.00092841	-0.00434519
-28.4258	-49.7828		0.000977185	-0.00430636
-28.3795	-49.9436		0.00114183	-0.00422435
-28.3295	-50.1187		0.00133385	-0.00412688
-28.2767	-50.283		0.00147123	-0.00405841
-28.2064	-50.4583		0.00163134	-0.00397263
-28.1564	-50.6216		0.00183162	-0.00385913
-28.1003	-50.7893		0.00198367	-0.00376435
-28.0353	-50.9486		0.00226506	-0.00355723
-27.981	-51.1138		0.0024307	-0.00342019
-27.9214	-51.283		0.00258316	-0.00328144
-27.862	-51.4565		0.00270768	-0.0031634
-27.8155	-51.6255		0.00284323	-0.00300394
-27.7599	-51.7835		0.00297149	-0.0028415
-27.7058	-51.9414		0.00310404	-0.00267066
-27.6439	-52.1018		0.0033092	-0.00238149
-27.5758	-52.2554		0.00338976	-0.00227111
-27.5125	-52.4178		0.00346964	-0.00216811
-27.4457	-52.5843		0.00351667	-0.0020999
-27.3721	-52.7413		0.00354902	-0.00203059
-27.2962	-52.8966		0.00357574	-0.00197276
-27.2222	-53.0487		0.00359775	-0.00193736
-27.1452	-53.2033		0.00360544	-0.00192921
-27.0683	-53.3543		0.00361021	-0.00193473
-26.9936	-53.5135		0.00361363	-0.00195309
-26.9175	-53.6626		0.00361639	-0.00196307
-26.8371	-53.8175		0.0036226	-0.00196111
-26.7546	-53.9788		0.00362818	-0.00196537
-26.6743	-54.138		0.0036311	-0.00196602
-26.5816	-54.2848		0.00363559	-0.00199478
-26.4957	-54.4231		0.00362829	-0.002036
-26.4109	-54.5747		0.00361427	-0.00206564
-26.3139	-54.7151		0.00359567	-0.0020991
-26.2198	-54.8658		0.00357368	-0.00211049
-26.1217	-55.0062		0.0035544	-0.00213069
-26.0177	-55.1512		0.00352975	-0.00214175
-25.9095	-55.287		0.00352872	-0.0021075
-25.7978	-55.431		0.00350304	-0.00211386
-25.6793	-55.5642		0.00348443	-0.00205522
-25.5577	-55.7118		0.00349345	-0.00197386
-25.4354	-55.8591		0.00350606	-0.00193075
-25.3085	-55.9927		0.00352497	-0.0018944
-25.1917	-56.1184		0.00355227	-0.00183922
-25.0678	-56.2434		0.00355229	-0.00183916
-24.9464	-56.3746		0.00353475	-0.00186135
-24.8117	-56.5082		0.00353476	-0.00186133
-24.6907	-56.6208		0.00354148	-0.00184568
-24.5525	-56.7127		0.00354149	-0.00184566
-24.4212	-56.8338		0.00355234	-0.00181662
-24.2897	-56.9438		0.00355537	-0.00180703
-24.1584	-57.057		0.00354414	-0.00180626
-24.0229	-57.1658		0.00354421	-0.00180605
-23.8911	-57.2744		0.00354473	-0.00177386
-23.7519	-57.3871		0.0036168	-0.00164152
-23.6149	-57.5086		0.00364186	-0.00158953
-23.4727	-57.6248		0.00373026	-0.00131544
-23.3328	-57.7378		0.00377839	-0.00118199
-23.1914	-57.8519		0.00382354	-0.00105957
-23.0442	-57.961		0.00385454	-0.000985604
-22.8957	-58.0634		0.00388486	-0.000910852
-22.7468	-58.1718		0.00391071	-0.000879923
-22.5972	-58.2747		0.00392536	-0.000869265
-22.4358	-58.3791		0.00394553	-0.000794719
-22.2796	-58.4715		0.00395134	-0.000780693
-22.1153	-58.5668		0.00395613	-0.000706506
-21.9575	-58.6522		0.00396072	-0.000650145
-21.797	-58.7336		0.00396163	-0.000515154
-21.6359	-58.812		0.00395142	-0.000380162
-21.4829	-58.8968		0.00395612	-0.000260651
-21.3172	-58.971		0.00396332	-0.000188687
-21.1525	-59.0457		0.00397506	-2.73593e-05
-20.9984	-59.1202		0.00398925	0.000168378
-20.8488	-59.1935		0.00399475	0.000262761
-20.6927	-59.2677		0.00400055	0.000380895
-20.5278	-59.3468		0.0040031	0.000494999
-20.3626	-59.4238		0.00400689	0.000554614
-20.1949	-59.4928		0.00401052	0.00058549
-20.0262	-59.5558		0.00401497	0.000700729
-19.8596	-59.6205		0.00402047	0.000715054
-19.6881	-59.6782		0.00403507	0.000767447
-19.5158	-59.7313		0.00403966	0.000811668
-19.345	-59.7757		0.00404393	0.000849778
-19.1714	-59.8303		0.00405172	0.000910549
-18.9974	-59.8669		0.00406581	0.000931538
-18.8282	-59.9119		0.00406633	0.000939331
-18.6553	-59.951		0.00406938	0.00096597
-18.4784	-59.9944		0.00407145	0.000990296
-18.3087	-60.027		0.00407118	0.000995446
-18.1331	-60.0664		0.00407214	0.00101115
-17.9557	-60.0958		0.00407236	0.00102572
-17.7717	-60.1239		0.00407228	0.00103873
-17.5964	-60.1523		0.00406963	0.00104409
-17.4072	-60.1691		0.00407006	0.00105027
-17.222	-60.1946		0.00407005	0.00105028
-17.034	-60.2206		0.00406558	0.00106468
-16.8363	-60.2259		0.00406509	0.00107079
-16.6362	-60.2331		0.00406509	0.0010708
-16.4471	-60.2373		0.00406439	0.00107618
-16.2586	-60.2376		0.00405792	0.00108757
-16.0728	-60.2348		0.00405673	0.00109256
-15.8844	-60.2267		0.00405542	0.00109783
-15.6846	-60.2162		0.00404456	0.00111862
-15.4859	-60.197		0.00404236	0.00112399
-15.2927	-60.1897		0.00400526	0.00115332
-15.1046	-60.1805		0.00397166	0.00123482
-14.9176	-60.162		0.00392591	0.00130134
-14.7342	-60.1428		0.00387659	0.0013853
-14.5436	-60.1162		0.00382654	0.00146319
-14.3576	-60.0966		0.00375984	0.00159179
-14.1493	-60.0623		0.00357748	0.00201947
-13.9566	-60.0211		0.00345362	0.00226977
-13.7728	-59.9798		0.00335731	0.00243623
-13.5794	-59.9352		0.00318199	0.00267159
-13.3831	-59.8726		0.0030925	0.002792
-13.1794	-59.8122		0.00302297	0.00287249
-12.9839	-59.7715		0.00292871	0.00297244
-12.7954	-59.7149		0.00285536	0.00304915
-12.5941	-59.6703		0.00278081	0.00313597
-12.3998	-59.6189		0.00264398	0.00326667
-12.206	-59.5747		0.00254528	0.00339182
-12.012	-59.5242		0.00248366	0.00343462
-11.8123	-59.4596		0.00241844	0.00349242
-11.6188	-59.3918		0.00231838	0.00357114
-11.4284	-59.3278		0.00227918	0.00359632
-11.2404	-59.2557		0.00219463	0.00365312
-11.0421	-59.1873		0.00213673	0.00368937
-10.8365	-59.1005		0.00205169	0.00374038
-10.6242	-59.0111		0.00196964	0.00378599
-10.4171	-58.926		0.00188855	0.00382746
-10.2086	-58.8353		0.00178803	0.00387071
-9.99994	-58.7386		0.00170465	0.00391002
-9.79495	-58.6365		0.00159947	0.00396148
-9.58416	-58.5236		0.00150452	0.00400036
-9.37412	-58.4277		0.00142338	0.00402639
-9.1641	-58.3283		0.00133086	0.004051
-8.95944	-58.2301		0.00109713	0.00410001
-8.7508	-58.125		0.000854481	0.00413616
-8.55544	-58.0116		0.00051656	0.00408687
-8.35534	-57.8883		0.000276301	0.00411878
-8.16241	-57.7643		-7.47496e-05	0.00409455
-7.94797	-57.6519		-0.000369065	0.00407274
-7.73259	-57.5213		-0.000704662	0.00406823
-7.52814	-57.3957		-0.000897708	0.00403161
-7.32803	-57.263		-0.00114865	0.00396215
-7.12832	-57.1255		-0.00131663	0.00391565
-6.93201	-56.9889		-0.00150681	0.00386493
-6.73326	-56.8549		-0.0016454	0.00386829
-6.54093	-56.7175		-0.00181112	0.00383516
-6.35505	-56.5801		-0.00197677	0.00381078
-6.16772	-56.4444		-0.0020574	0.00378944
-5.98225	-56.3071		-0.00221466	0.00371252
-5.78849	-56.156		-0.00229938	0.00366776
-5.59691	-56.0083		-0.00238971	0.00360407
-5.39936	-55.8553		-0.00243896	0.00357086
-5.21349	-55.702		-0.00253508	0.00348339
-5.03	-55.538		-0.00259902	0.00339727
-4.84299	-55.3683		-0.00277594	0.00319979
-4.65866	-55.2007		-0.00290045	0.00305463
-4.46959	-55.0275		-0.00299112	0.0029436
-4.28929	-54.8608		-0.00307702	0.00284771
-4.10816	-54.6893		-0.00314789	0.00273626
-3.92399	-54.5187		-0.00323385	0.00261433
-3.74131	-54.3319		-0.00332536	0.00246924
-3.55696	-54.1538		-0.0033981	0.00232202
-3.37417	-53.9688		-0.00351804	0.00205668
-3.19524	-53.7891		-0.00359842	0.00185597
-3.00937	-53.6032		-0.00367209	0.00165194
-2.82212	-53.4077		-0.00374362	0.0014625
-2.63642	-53.2142		-0.00379097	0.00122569
-2.45813	-53.0256		-0.00390852	0.000685069
-2.27476	-52.839		-0.00393703	0.0005025
-2.09637	-52.6416		-0.00395043	0.0003988
-1.91548	-52.4426		-0.00396017	0.000290159
-1.7394	-52.249		-0.00396459	0.000199865
-1.56088	-52.0435		-0.00396539	0.000123444
-1.38335	-51.8445		-0.00396497	9.1466e-05
-1.20844	-51.6455		-0.00396448	3.85555e-05
-1.03267	-51.4449		-0.00396315	1.48518e-06
-0.855587	-51.2362		-0.00396442	-2.88662e-05
-0.678838	-51.0304		-0.00396199	-7.04823e-05
-0.507339	-50.8206		-0.00395934	-0.000113069
-0.331148	-50.6043		-0.00395932	-0.00011327
-0.158138	-50.388		-0.00395408	-0.000160127
0.0105512	-50.1746		-0.00395405	-0.000160356
0.182357	-49.9607		-0.00394716	-0.000209852
0.354539	-49.7407		-0.00393938	-0.000262142
0.526874	-49.5289		-0.00393031	-0.000316376
0.698235	-49.3082		-0.00392119	-0.000375416
0.875159	-49.0865		-0.00390521	-0.000452221
1.04276	-48.8742		-0.00388059	-0.000550262
1.2123	-48.6524		-0.0038551	-0.000667938
1.3801	-48.433		-0.00384066	-0.000743951
1.54676	-48.2144		-0.00381976	-0.000827296
1.70943	-48.0013		-0.00379436	-0.000930925
1.87106	-47.7771		-0.00377591	-0.00100708
2.03155	-47.5529		-0.00374689	-0.00112993
2.18904	-47.3321		-0.00372878	-0.00119594
2.34225	-47.118		-0.00368762	-0.00134754
2.49475	-46.9003		-0.00364249	-0.00151659
2.64918	-46.6769		-0.0036147	-0.00160366
2.80783	-46.4517		-0.00359359	-0.00166753
2.9596	-46.2296		-0.003574	-0.00173196
3.11652	-46.001		-0.00354419	-0.00179889
3.25856	-45.785		-0.00353034	-0.00182379
3.41271	-45.5566		-0.00352512	-0.00184717
3.55692	-45.3308		-0.00355481	-0.00183019
3.71499	-45.1006		-0.00355751	-0.00183012
3.85895	-44.8745		-0.0035625	-0.0018398
3.99879	-44.6357		-0.00356946	-0.00183813
4.15003	-44.3964		-0.00357168	-0.0018373
4.2989	-44.1642		-0.0035769	-0.00183483
4.4403	-43.9386		-0.00358317	-0.00183332
4.58621	-43.7046		-0.00359241	-0.0018241
4.73654	-43.4776		-0.0035983	-0.0018235
4.88003	-43.2431		-0.00359904	-0.00182427
5.01688	-43.0107		-0.00360588	-0.00181672
5.16239	-42.7851		-0.00360708	-0.00181557
5.30274	-42.5551		-0.00360723	-0.00182171
5.4444	-42.328		-0.00360813	-0.00182081
5.59672	-42.0913		-0.00360481	-0.00183164
5.73415	-41.8566		-0.00360438	-0.00181908
5.87888	-41.6292		-0.00360188	-0.00182292
6.01912	-41.3921		-0.00359999	-0.00182586
6.15849	-41.1639		-0.00359998	-0.00182586
6.28759	-40.9296		-0.00359998	-0.00182586
6.41724	-40.6918		-0.00357671	-0.00185027
6.54608	-40.453		-0.00356163	-0.00187503
6.66661	-40.2141		-0.00354747	-0.00189326
6.79843	-39.9785		-0.00347915	-0.00194765
6.93208	-39.737		-0.00344258	-0.00196048
7.05987	-39.4941		-0.00331271	-0.00208537
7.18503	-39.264		-0.00318693	-0.00221281
7.30079	-39.0369		-0.00304296	-0.00237822
7.41072	-38.803		-0.00291835	-0.00253287
7.52876	-38.5662		-0.0028	-0.00260648
7.65573	-38.326		-0.00263941	-0.00274219
7.78186	-38.0881		-0.00240505	-0.00293831
7.89606	-37.8525		-0.00219842	-0.00311186
8.00815	-37.622		-0.0018042	-0.00342125
8.11716	-37.3779		-0.00153541	-0.00361237
8.21372	-37.1372		-0.00127853	-0.0037807
8.33042	-36.8992		-0.00105417	-0.00391431
8.4348	-36.6702		-0.000902663	-0.00399554
8.53865	-36.4328		-0.000740555	-0.00407157
8.64038	-36.204		-0.000630996	-0.00411688
8.73506	-35.976		-0.000517814	-0.00415751
8.82324	-35.746		-0.000372814	-0.00420518
8.90964	-35.5125		-0.000247636	-0.00424351
8.9928	-35.2823		-8.73936e-05	-0.00429215
9.06814	-35.0618		3.58681e-05	-0.00432827
9.1464	-34.8283		0.00012915	-0.00434917
9.22998	-34.6076		0.000181921	-0.00435867
9.3108	-34.3846		0.000216501	-0.00434677
9.39584	-34.1747		0.000282927	-0.00433734
9.48657	-33.948		0.000328619	-0.00433773
9.57056	-33.7272		0.000377713	-0.00433714
9.64957	-33.5078		0.000427212	-0.0043325
9.72785	-33.2877		0.000436942	-0.0043206
9.80301	-33.0652		0.000504628	-0.00432164
9.86864	-32.846		0.000529237	-0.00432466
9.93253	-32.6347		0.000614259	-0.00431788
9.99633	-32.4252		0.000677922	-0.00430915
10.0533	-32.2094		0.000712721	-0.00431021
10.1155	-31.9933		0.000761513	-0.00429858
10.1761	-31.7663		0.000907043	-0.00425865
10.2328	-31.5549		0.0011415	-0.00417979
10.2909	-31.3297		0.00135941	-0.00410081
10.3568	-31.1149		0.00155201	-0.00403215
10.4111	-30.903		0.00172305	-0.00395711
10.462	-30.6948		0.00184124	-0.00388741
10.5084	-30.4774		0.0019579	-0.0038152
10.5628	-30.2601		0.00203406	-0.00375882
10.6131	-30.0455		0.00217521	-0.00364785
10.659	-29.8383		0.00227827	-0.0035647
10.7128	-29.6319		0.00237305	-0.00348455
10.7497	-29.4294		0.00249187	-0.00338032
10.7794	-29.224		0.00259381	-0.00328402
10.8178	-29.0245		0.00264297	-0.00323343
10.8469	-28.8236		0.00275133	-0.00312127
10.881	-28.6202		0.00284168	-0.00302195
10.9218	-28.4211		0.00289044	-0.00296901
10.9574	-28.2247		0.0029544	-0.0028941
10.9905	-28.0438		0.00302271	-0.0028045
11.0084	-27.864		0.00310461	-0.00269377
11.0352	-27.6796		0.00318304	-0.00258008
11.0549	-27.4858		0.00326402	-0.00245891
11.078	-27.3072		0.00334876	-0.00232054
11.0951	-27.1273		0.00340046	-0.00223563
11.1048	-26.9502		0.0034735	-0.00209921
11.1197	-26.7772		0.00352408	-0.00199881
11.1239	-26.6106		0.00357752	-0.00187104
11.1297	-26.4459		0.00362699	-0.00174674
11.1422	-26.2704		0.00364621	-0.0016819
11.1387	-26.1033		0.00368757	-0.00153841
11.1358	-25.9318		0.00372669	-0.00138949
11.1334	-25.7606		0.00375232	-0.00128243
11.1304	-25.6021		0.00380814	-0.00104081
11.1143	-25.4585		0.00382545	-0.000964785
11.106	-25.3078		0.00384811	-0.000862573
11.0826	-25.1626		0.00385716	-0.000811628
11.0682	-25.0242		0.00387331	-0.000727906
11.0571	-24.879		0.0038796	-0.00068438
11.0451	-24.7379		0.00389387	-0.000608804
11.0201	-24.6086		0.00390257	-0.00056836
10.9968	-24.4728		0.00390254	-0.0005368
10.9613	-24.3284		0.00390763	-0.000484203
10.9234	-24.2003		0.00391763	-0.000411945
10.8963	-24.0659		0.00392735	-0.000334401
10.8623	-23.9293		0.00393151	-0.000222559
10.8251	-23.8073		0.003931	-0.000169709
10.7915	-23.6781		0.00393232	-3.84401e-05
10.7458	-23.5568		0.00393168	2.54765e-05
10.7008	-23.4449		0.00393451	0.000126794
10.6602	-23.3333		0.00393388	0.000194802
10.6131	-23.2161		0.00393188	0.000272266
10.5736	-23.1189		0.00393104	0.000287765
10.5314	-23.0151		0.00392811	0.000369824
10.4786	-22.9169		0.0039281	0.000370058
10.4368	-22.8226		0.00392329	0.000429798
10.3875	-22.734		0.00392251	0.000450325
10.3469	-22.6461		0.00391734	0.00049608
10.2978	-22.5524		0.00391554	0.000535699
10.2587	-22.4744		0.00391549	0.000536021
10.2342	-22.395		0.0039085	0.000587812
10.2076	-22.3173		0.00390696	0.000603416
10.1618	-22.2335		0.00390389	0.000624213
10.1212	-22.1588		0.003886	0.000708756
10.08	-22.0863		0.00388131	0.000724678
10.0253	-22.0226		0.00383319	0.000932555
9.97052	-21.9543		0.00381112	0.00108641
9.92538	-21.8851		0.00378559	0.00128961
[truncated: 1,793 more rows]

## Sheet: Fig.2g
Sequence duration
62.7426
47.7361
51.4877
57.0505
74.3855
42.9495
45.4075
53.0401
66.7529
52.3933
56.9211
29.2367
50.3234
46.0543
44.3726
42.1734
45.0194
41.2678
43.9845
48.5123
47.4774
32.2122
55.11
34.282
40.1035
55.3687
41.6559
38.5511
35.8344
40.7503
55.7568
32.2122
31.6947
34.0233
43.0789
47.8655
46.1837
43.2083
43.7257
47.8655
42.1734
46.1837
26.7788
24.1915
30.0129
25.4851
18.1113
40.4916
41.2678
34.0233
36.0931
38.0336
35.4463
43.2083
32.3415
38.163
33.8939
33.8939
49.0298
37.7749
47.348
39.4567
28.7193
45.7956
39.1979
37.5162
30.2717
44.89
39.1979
43.2083
35.4463
41.2678
50.7115
28.978
21.4748
59.379
56.7917
35.0582
42.3027
40.7503
48.3829
99.7413
105.433
89.9094
77.3609
51.3583
62.4838
32.3415
72.1863
69.2109
87.3221
58.6028
34.4114
56.533
52.652
79.8189
59.5084
52.5226
61.1902
73.3506
59.6378
24.8383
25.8732
52.0052
73.7387
40.2329
94.8254
38.2924
64.1656
54.8512
68.9521
32.6003
59.2497
54.4631
90.0388
74.1268
39.0686
44.3726
50.4528
59.379
38.0336
58.0854
64.0362
123.415
38.2924
56.6624
34.9288
46.1837
54.4631
44.1138
49.5472
45.5369
40.7503
39.8448
47.9948
40.1035
23.8034
20.9573
30.6598
40.621
43.3376
40.2329
41.6559
34.282
35.705
26.0026
44.7607
33.8939
40.4916
39.8448
36.74
42.4321
44.7607
36.74
42.6908
32.3415
38.8098
23.2859
33.8939
36.2225
47.6067
44.2432
39.3273
50.5821
45.1488
50.8409
42.6908
44.3726
44.3726
36.8693
45.925
53.0401
27.4256
31.8241
27.555
22.7684
40.7503
44.1138
36.2225
42.4321
43.3376
54.3338
42.9495
38.6805
50.194
50.3234
47.8655
46.1837
49.4179
44.3726
44.7607
54.075
44.2432
45.1488
32.6003
41.9146
38.4217
27.8137
42.044
41.5265
48.6417
33.5058
45.5369
44.5019
35.9638
142.432
94.3079
144.89
87.969
110.608
194.696
77.749
111.125
122.898
60.8021
133.376
38.6805
181.113
122.51
129.495
113.454
81.2419
123.286
171.151
128.461
136.611
159.638
102.458
203.752
87.3221
177.102
213.325
156.016
138.81
123.674
92.7555
109.314
123.157
141.656
168.564
125.226
169.987
125.097
146.572
178.396
136.74
122.898
140.75
127.814
103.622
120.957
135.576
124.968
80.3364
144.502
101.552
79.3014
28.0724
67.141
124.58
90.4269
77.3609
74.3855
82.0181
108.15
84.088
65.5886
74.903
77.8784
71.2807
78.784
94.3079
77.1022
138.939
120.44
72.1863
154.851
101.294
93.7904
99.2238
124.062
97.542
100.259
97.0246
88.8745
22.8978
70.5045
99.4825
82.2768
66.6235
59.8965
63.1307
157.18
122.38
96.7658
59.6378
90.2975
124.838
158.862
102.199
92.6261
130.918
108.15
146.313
194.696
82.7943
124.321
95.7309
150.841
93.7904
157.309
96.5071
83.1824
65.2005
156.921
125.226
123.415
141.268
196.766
51.229
54.9806
21.7335
22.3803
40.1035
43.2083
46.7012
21.0867
26.0026
32.6003
41.6559
34.0233
28.5899
28.0724
31.1772
34.282
39.4567
35.9638
42.9495
28.0724
30.6598
30.1423
38.5511
30.401
32.0828
36.0931
26.5201
70.7633
22.8978
27.4256
24.5796
28.2018
21.6041
78.0078
56.4036
31.8241
38.9392
30.7891
39.8448
42.9495
23.1565
34.5408
54.075
35.5757
17.2057
35.0582
31.1772
46.7012
33.3765
30.0129
28.2018
40.3622
30.0129
24.8383
26.132
42.5614
31.8241
29.8836
17.2057
32.859
30.7891
35.3169
33.2471
32.859
27.1669
36.74
25.7439
20.5692
22.3803
19.0168
33.3765
24.7089
25.3558
17.7232
26.0026
15.0065
24.9677
20.8279
20.1811
22.7684
29.4955
27.6843
23.8034
24.3208
30.9185
26.132
31.0479
36.3519
47.0893
36.0931
19.1462
22.3803
33.8939
43.467
34.0233
11.6429
36.6106
26.9082
23.9327
20.9573
31.9534
32.7296

## Sheet: Fig.2h
ISIs
0.129366
124.838
0.129366
111.514
0.129366
0.129366
0.129366
0.129366
0.129366
0.258732
0.129366
70.2458
0.129366
0.129366
0.129366
0.129366
0.129366
10.7374
0.129366
0.129366
0.129366
0.129366
0.129366
0.129366
0.129366
0.129366
0.129366
0.129366
0.129366
0.129366
0.129366
12.6779
0.129366
0.129366
0.129366
5.56274
0.129366
0.129366
0.129366
0.129366
3.23415
13.8422
0.129366
0.129366
6.33894
0.129366
0.129366
0.129366
0.129366
0.129366
0.129366
0.129366
0.129366
0.129366
0.129366
0.129366
0.129366
0.129366
0.129366
0.129366
0.129366
0.129366
0.129366
0.129366
0.129366
0.129366
0.129366
6.46831
0.129366
0.129366
0.129366
0.129366
0.129366
0.129366
8.66753
0.129366
0.129366
0.129366
74.7736
11.9017
0.129366
0.129366
0.129366
0.129366
0.129366
0.129366
15.912
0.129366
15.0065
0.129366
0.129366
0.129366
0.129366
0.129366
0.129366
13.3247
0.129366
0.129366
146.572
6.98577
281.113
116.041
16.5589
0.129366
0.129366
338.551
0.129366
0.129366
0.129366
72.3157
0.129366
73.2212
43.5964
0.129366
122.38
0.129366
82.7943
0.129366
40.3622
50.7115
7.37387
63.3894
52.1345
303.234
0.129366
0.129366
0.129366
0.129366
0.129366
0.129366
0.129366
66.3648
0.129366
0.129366
0.129366
0.129366
0.129366
0.129366
0.129366
0.129366
0.129366
0.129366
0.129366
0.129366
0.129366
36.2225
0.129366
0.129366
0.129366
0.129366
0.129366
0.129366
45.6662
0.129366
61.3195
0.129366
0.129366
0.129366
0.129366
0.129366
0.129366
0.129366
0.129366
0.129366
0.129366
0.129366
43.7257
41.1384
0.129366
55.6274
0.129366
0.129366
58.0854
0.129366
0.129366
0.129366
0.129366
0.129366
0.129366
0.129366
0.129366
0.129366
0.129366
0.129366
0.129366
0.129366
0.129366
0.129366
0.129366
9.31436
0.129366
0.129366
0.129366
0.129366
69.0815
0.129366
0.129366
0.129366
0.129366
0.129366
57.5679
47.4774
71.1514
83.9586
56.1449
0.129366
123.415
27.4256
45.925
0.129366
0.129366
0.129366
0.129366
0.129366
0.129366
0.129366
0.129366
34.9288
49.4179
0.129366
264.295
451.876
15.912
0.129366
0.129366
0.129366
0.129366
0.129366
0.129366
0.129366
0.129366
0.129366
14.7477
0.129366
0.129366
0.129366
0.129366
0.129366
37.7749
0.129366
0.129366
0.129366
0.129366
11.5136
0.129366
0.129366
0.129366
0.129366
17.5938
0.129366
0.129366
0.129366
8.4088
0.129366
0.129366
0.129366
0.129366
0.129366
0.129366
0.129366
0.129366
21.216
0.129366
0.129366
0.129366
0.129366
0.129366
0.129366
18.1113
0.129366
0.129366
0.129366
0.129366
0.129366
0.129366
0.129366
0.129366
25.2264
0.129366
0.129366
0.129366
85.1229
0.129366
84.9935
0.129366
12.5485
0.129366
324.709
0.129366
145.666
0.129366
55.3687
24.9677
0.129366
0.129366
0.129366
0.129366
0.129366
40.7503
0.129366
0.129366
0.129366
29.7542
0.129366
254.722
107.374
0.129366
200.647
55.7568
0.129366
22.8978
0.129366
22.251
30.5304
0.129366
38.4217
0.129366
0.129366
0.129366
0.129366
179.431
27.0375
0.129366
0.129366
34.0233
164.295
0.129366
128.978
0.129366
0.129366
0.129366
0.129366
0.129366
0.129366
9.57309
0.129366
9.31436
0.129366
0.129366
0.129366
101.164
29.6248
0.129366
47.6067
25.7439
68.1759
0.129366
34.282
0.129366
24.5796
0.129366
0.129366
21.4748
0.129366
29.6248
0.129366
0.129366
0.129366
0.129366
0.129366
0.129366
0.129366
39.3273
30.5304
0.129366
94.9547
31.3066
65.3299
0.129366
0.129366
120.828
242.95
0.129366
64.5537
57.6973
88.6158
4.01035
0.129366
19.2755
86.8047
0.129366
9.44373
57.1798
0.129366
12.2898
0.129366
27.9431
0.129366
0.129366
0.129366
0.129366
155.627
240.75
105.692
82.6649
39.8448
13.9715
0.129366
106.727
216.818
39.8448
246.313
0.129366
17.4644
2.97542
0.129366
