# Supplementary material for: Minute-scale oscillatory sequences in medial entorhinal cortex
Source: Nature. 2023 Dec 20;625(7994):338–44. doi: 10.1038/s41586-023-06864-1 (PMC10781645; doi:10.1038/s41586-023-06864-1)
Supplement: Supplementary file 6 — Source Data Fig. 3 [file 41586_2023_6864_MOESM6_ESM.xlsx]

## Sheet: Fig.3a
Locking degree					Mutual information
Neuron #	Locking degree	Shuffle cutoff			Neuron #	MI	MI bias
1	0.0386605	0.13413			1	0.00819951	0.00423626
2	0.0418895	0.13582			2	0.00895823	0.00411648
3	0.0440931	0.125771			3	0.00939581	0.00421039
4	0.0456024	0.127587			4	0.00984934	0.00403272
5	0.0638872	0.137947			5	0.00985553	0.00415126
6	0.0756737	0.147376			6	0.0104043	0.00419871
7	0.0761006	0.139608			7	0.0104526	0.00422386
8	0.0771312	0.120986			8	0.0106732	0.0040011
9	0.0817628	0.133186			9	0.0109825	0.00419572
10	0.0849239	0.121386			10	0.0110041	0.00414445
11	0.0852622	0.123996			11	0.0110127	0.00414919
12	0.0892685	0.124747			12	0.0119649	0.00422941
13	0.0893138	0.119379			13	0.0122087	0.00433007
14	0.0910704	0.125348			14	0.0122244	0.00410047
15	0.0967382	0.136244			15	0.0122468	0.00438124
16	0.0988938	0.117046			16	0.0123795	0.00407339
17	0.0994688	0.123817			17	0.0125162	0.00417662
18	0.103008	0.126452			18	0.0125645	0.00408339
19	0.103269	0.121625			19	0.0125864	0.00402027
20	0.106348	0.119928			20	0.0128112	0.00421836
21	0.106587	0.133176			21	0.0130715	0.00426316
22	0.109975	0.133448			22	0.0130999	0.0042572
23	0.110084	0.156972			23	0.0135414	0.00402792
24	0.114035	0.138294			24	0.0137141	0.00410306
25	0.126012	0.123315			25	0.0137968	0.00416773
26	0.126198	0.136466			26	0.0138221	0.00418138
27	0.127397	0.12617			27	0.0139113	0.00419385
28	0.130559	0.12972			28	0.0140096	0.00418282
29	0.139058	0.138261			29	0.0141999	0.00407935
30	0.140345	0.140549			30	0.0144942	0.00371603
31	0.143739	0.118545			31	0.0148945	0.00428381
32	0.144121	0.132511			32	0.0149242	0.00429323
33	0.150501	0.124924			33	0.0149955	0.00426059
34	0.157025	0.130816			34	0.0151292	0.00422247
35	0.16099	0.122608			35	0.0152457	0.00415883
36	0.162061	0.122586			36	0.0152803	0.00426584
37	0.163135	0.117			37	0.0153443	0.00414919
38	0.164384	0.116991			38	0.0155669	0.00431379
39	0.167102	0.138813			39	0.0156326	0.00441911
40	0.171666	0.124095			40	0.0157724	0.0042614
41	0.179607	0.153208			41	0.0158242	0.00410991
42	0.182728	0.12034			42	0.0160301	0.00422978
43	0.187686	0.134981			43	0.0160685	0.00431501
44	0.189016	0.119227			44	0.0161372	0.00427876
45	0.189293	0.1445			45	0.0162164	0.00376984
46	0.192999	0.134647			46	0.016319	0.004183
47	0.193785	0.130656			47	0.0164595	0.0043543
48	0.194674	0.128535			48	0.0168196	0.0043641
49	0.195808	0.173064			49	0.0169747	0.00431037
50	0.197783	0.132871			50	0.0170222	0.00417617
51	0.19972	0.120083			51	0.0170598	0.00431418
52	0.220207	0.122707			52	0.0170787	0.00431613
53	0.221592	0.122237			53	0.0171543	0.0042046
54	0.222523	0.126573			54	0.0172014	0.00425792
55	0.226357	0.165083			55	0.0173252	0.00421782
56	0.229848	0.119387			56	0.017405	0.00409095
57	0.232507	0.126192			57	0.0175074	0.00412103
58	0.234366	0.127592			58	0.0177559	0.00420479
59	0.236252	0.128446			59	0.0179324	0.00422128
60	0.236669	0.127327			60	0.0180048	0.00444998
61	0.23927	0.121602			61	0.0181182	0.00422447
62	0.242771	0.132709			62	0.0182432	0.00423846
63	0.242833	0.129588			63	0.0185587	0.00421577
64	0.255401	0.140443			64	0.0185728	0.00437364
65	0.256558	0.112665			65	0.0185859	0.00415523
66	0.26007	0.147358			66	0.0187079	0.00418234
67	0.260608	0.124947			67	0.0188883	0.00397723
68	0.261329	0.148712			68	0.0192423	0.00415732
69	0.265865	0.13387			69	0.0193416	0.0042089
70	0.267823	0.142053			70	0.0195005	0.00397879
71	0.268122	0.123181			71	0.0196714	0.00421637
72	0.271877	0.136221			72	0.0197375	0.00393279
73	0.272128	0.158891			73	0.0198604	0.00431678
74	0.273202	0.128449			74	0.019965	0.00420705
75	0.274821	0.110019			75	0.0201058	0.00418401
76	0.275022	0.12697			76	0.0202102	0.00417243
77	0.281544	0.133306			77	0.0203089	0.00413643
78	0.282385	0.131815			78	0.0205224	0.00417249
79	0.282967	0.124332			79	0.0206128	0.00431714
80	0.294554	0.143642			80	0.020621	0.00437013
81	0.294595	0.121976			81	0.020782	0.00407766
82	0.30375	0.127244			82	0.021251	0.00420212
83	0.31501	0.119252			83	0.0213411	0.00432851
84	0.317387	0.133957			84	0.0213655	0.00413477
85	0.318009	0.154484			85	0.0218438	0.00441911
86	0.318681	0.153039			86	0.0218691	0.00421896
87	0.318836	0.12972			87	0.0219061	0.00427346
88	0.321384	0.133527			88	0.0220398	0.00410472
89	0.323335	0.135381			89	0.0222706	0.00433223
90	0.325105	0.125907			90	0.0225291	0.00443074
91	0.325906	0.139958			91	0.0225987	0.00411844
92	0.327501	0.134319			92	0.0226645	0.00423521
93	0.336023	0.153064			93	0.0227125	0.00438366
94	0.336268	0.145059			94	0.0230672	0.00430171
95	0.338177	0.127522			95	0.0232554	0.00402074
96	0.340912	0.131922			96	0.0232662	0.0043423
97	0.34282	0.137343			97	0.0235483	0.00424413
98	0.344855	0.12938			98	0.0237102	0.0043843
99	0.353185	0.127328			99	0.0237134	0.00408331
100	0.353467	0.13203			100	0.0240186	0.00431537
101	0.355677	0.143739			101	0.0242007	0.00433419
102	0.357556	0.122714			102	0.0243309	0.00394733
103	0.360258	0.140027			103	0.0244628	0.00406046
104	0.372619	0.122562			104	0.0244917	0.00435718
105	0.373953	0.120917			105	0.024562	0.00428242
106	0.38093	0.126861			106	0.0246119	0.00421141
107	0.382938	0.135521			107	0.024658	0.00422348
108	0.391021	0.154738			108	0.0249122	0.00401025
109	0.398907	0.121829			109	0.0250117	0.00412455
110	0.398947	0.153634			110	0.0251792	0.00417342
111	0.401397	0.133274			111	0.0252263	0.00421195
112	0.401399	0.123492			112	0.0254665	0.00417779
113	0.404071	0.121077			113	0.0255939	0.00443696
114	0.408713	0.158467			114	0.0259375	0.0042421
115	0.41167	0.129728			115	0.0260277	0.00417558
116	0.412252	0.138882			116	0.026252	0.00420831
117	0.413883	0.125895			117	0.0264944	0.00423213
118	0.414011	0.177352			118	0.026779	0.00424017
119	0.419523	0.163954			119	0.0269182	0.00400021
120	0.42166	0.123219			120	0.0269926	0.00421305
121	0.428709	0.116005			121	0.0271058	0.00433211
122	0.429475	0.143486			122	0.0272128	0.00417757
123	0.43182	0.13387			123	0.0272172	0.00427547
124	0.433962	0.137474			124	0.0272253	0.00420439
125	0.437084	0.134385			125	0.0272352	0.00420139
126	0.440806	0.172821			126	0.0274208	0.00436481
127	0.441311	0.129836			127	0.0274947	0.00419947
128	0.446807	0.158832			128	0.0275881	0.00431305
129	0.447682	0.162526			129	0.0277257	0.00431439
130	0.448452	0.149819			130	0.0277665	0.00427392
131	0.452406	0.133869			131	0.0278958	0.00427427
132	0.454169	0.138638			132	0.0279082	0.00414513
133	0.456714	0.142856			133	0.0280132	0.00429618
134	0.457744	0.161651			134	0.0280569	0.00425551
135	0.463631	0.125849			135	0.02809	0.00309985
136	0.467129	0.127505			136	0.0280973	0.00367215
137	0.468432	0.135252			137	0.0283668	0.00419665
138	0.468922	0.15407			138	0.0284344	0.0042243
139	0.468927	0.124307			139	0.0289206	0.00414063
140	0.47062	0.155005			140	0.0290369	0.0043048
141	0.474031	0.118021			141	0.0290623	0.00420401
142	0.480704	0.158756			142	0.0290639	0.00427965
143	0.485082	0.126747			143	0.0291458	0.00424024
144	0.488619	0.134961			144	0.0291921	0.00414954
145	0.489465	0.119019			145	0.0292184	0.00416911
146	0.489644	0.152582			146	0.0292296	0.00429867
147	0.491092	0.139591			147	0.0293323	0.00425288
148	0.492411	0.150401			148	0.0296777	0.00437179
149	0.496881	0.141454			149	0.0299225	0.00413836
150	0.498157	0.167554			150	0.0299916	0.00431012
151	0.498558	0.156712			151	0.0302686	0.00439134
152	0.498975	0.155609			152	0.030272	0.0040728
153	0.499678	0.116303			153	0.0303096	0.00427957
154	0.500821	0.132425			154	0.0303881	0.00434717
155	0.503494	0.150245			155	0.0303948	0.00404216
156	0.506376	0.132421			156	0.0305837	0.00428304
157	0.509752	0.13005			157	0.0307658	0.00421212
158	0.511471	0.148942			158	0.031023	0.00420771
159	0.511698	0.144541			159	0.0310279	0.00430013
160	0.511847	0.149861			160	0.0312617	0.00421959
161	0.514378	0.145776			161	0.0313224	0.00415313
162	0.515176	0.139731			162	0.0313543	0.00404714
163	0.523319	0.118096			163	0.0314114	0.00422595
164	0.524017	0.13991			164	0.0315494	0.00422433
165	0.524099	0.125851			165	0.031711	0.00419134
166	0.524522	0.132928			166	0.0318106	0.00434338
167	0.526023	0.133183			167	0.0318852	0.00430777
168	0.526709	0.134453			168	0.0320256	0.00424265
169	0.526767	0.130241			169	0.0322061	0.00434143
170	0.528815	0.113704			170	0.0322169	0.00421421
171	0.533567	0.143173			171	0.0322881	0.00420635
172	0.533994	0.147288			172	0.0324335	0.00412906
173	0.541333	0.125198			173	0.0330234	0.00411259
174	0.541653	0.150497			174	0.033259	0.00417523
175	0.542602	0.132745			175	0.0336733	0.00427046
176	0.545097	0.121108			176	0.0337306	0.00426036
177	0.549252	0.122354			177	0.0337444	0.0041768
178	0.550073	0.123609			178	0.0337992	0.00418308
179	0.550506	0.133475			179	0.0339925	0.00437337
180	0.550888	0.137284			180	0.0340289	0.00399017
181	0.55311	0.132834			181	0.0340481	0.00406424
182	0.554122	0.132515			182	0.0341015	0.00421839
183	0.555668	0.144351			183	0.0341241	0.00413958
184	0.557303	0.134901			184	0.034246	0.00427918
185	0.559727	0.125248			185	0.0342898	0.00388344
186	0.56087	0.132588			186	0.0344171	0.00427485
187	0.563638	0.13616			187	0.0344759	0.00429921
188	0.563712	0.185706			188	0.0347929	0.00409987
189	0.565828	0.127135			189	0.034899	0.00424267
190	0.568434	0.126629			190	0.0350964	0.00413138
191	0.570186	0.145217			191	0.0351703	0.00411446
192	0.57044	0.126353			192	0.0352822	0.00417541
193	0.571411	0.15898			193	0.0355195	0.00415669
194	0.571806	0.149976			194	0.0355653	0.00422113
195	0.573069	0.138613			195	0.0358374	0.00427319
196	0.573438	0.133019			196	0.0361413	0.0042289
197	0.573611	0.143437			197	0.0364531	0.00432053
198	0.57468	0.12651			198	0.0365162	0.00424507
199	0.575453	0.124404			199	0.0367458	0.00433723
200	0.576942	0.119096			200	0.0368121	0.00418991
201	0.579635	0.153528			201	0.0368646	0.00413051
202	0.579856	0.134253			202	0.0370142	0.00437975
203	0.579982	0.156034			203	0.0370776	0.00416757
204	0.581343	0.135358			204	0.0372553	0.00432083
205	0.581965	0.133621			205	0.0375005	0.00427757
206	0.584067	0.136182			206	0.0377485	0.00424605
207	0.584182	0.133173			207	0.0378466	0.00432963
208	0.586315	0.127961			208	0.0381215	0.00421696
209	0.58745	0.124246			209	0.0381306	0.00427439
210	0.59133	0.133311			210	0.0389418	0.00414722
211	0.592166	0.13954			211	0.0392254	0.00420473
212	0.592778	0.123217			212	0.0393238	0.0041353
213	0.593308	0.16205			213	0.03962	0.00426038
214	0.595653	0.131816			214	0.0396621	0.00424821
215	0.59754	0.124212			215	0.0397391	0.0043078
216	0.599349	0.129892			216	0.0397631	0.00422427
217	0.599669	0.126503			217	0.0399298	0.00427922
218	0.599804	0.132363			218	0.0401894	0.00404307
219	0.600739	0.139678			219	0.0402607	0.00410781
220	0.602239	0.134925			220	0.0406419	0.00423532
221	0.606655	0.120562			221	0.0407207	0.00429239
222	0.612234	0.123851			222	0.0410643	0.00425141
223	0.616552	0.146921			223	0.0416579	0.004178
224	0.616668	0.150071			224	0.0417389	0.00433557
225	0.617556	0.120016			225	0.0419944	0.00441629
226	0.61902	0.131208			226	0.0428716	0.00421082
227	0.619584	0.136811			227	0.0431706	0.0041244
228	0.620693	0.13402			228	0.0432271	0.00413979
229	0.622037	0.147227			229	0.0432381	0.00423967
230	0.623043	0.122023			230	0.0433274	0.00434298
231	0.623763	0.130033			231	0.0436826	0.00413605
232	0.625284	0.134655			232	0.0440924	0.00423549
233	0.628358	0.131733			233	0.044114	0.00424541
234	0.628669	0.136908			234	0.0442067	0.00422285
235	0.628794	0.129063			235	0.0442553	0.00436718
236	0.628893	0.143337			236	0.0444093	0.00427456
237	0.629109	0.128256			237	0.0444713	0.00410932
238	0.631307	0.130413			238	0.0448713	0.00428744
239	0.633103	0.129814			239	0.0451375	0.00412059
240	0.639463	0.146873			240	0.0452286	0.00424955
241	0.639681	0.123864			241	0.0452815	0.00419525
242	0.641197	0.134613			242	0.0453189	0.00420835
243	0.641707	0.148505			243	0.0454371	0.00423057
244	0.642356	0.16382			244	0.0455436	0.00407415
245	0.642872	0.141789			245	0.0456206	0.00415703
246	0.643681	0.146777			246	0.0457733	0.00421436
247	0.644609	0.124251			247	0.0460459	0.00421296
248	0.646583	0.147876			248	0.0461113	0.00417061
249	0.64725	0.136496			249	0.0463785	0.00405452
250	0.650374	0.126668			250	0.0465837	0.00439704
251	0.650515	0.120924			251	0.0470667	0.0041461
252	0.651009	0.135218			252	0.0475313	0.00418905
253	0.65162	0.105771			253	0.0475323	0.00409616
254	0.651766	0.145553			254	0.0475702	0.00418417
255	0.65329	0.132932			255	0.0476481	0.00429197
256	0.653353	0.132922			256	0.0477622	0.0041675
257	0.6537	0.142535			257	0.048041	0.00421764
258	0.657113	0.128894			258	0.0480717	0.00434212
259	0.658527	0.13269			259	0.0484885	0.00420749
260	0.6596	0.115818			260	0.0485187	0.00433872
261	0.659831	0.166179			261	0.0490418	0.00417712
262	0.660023	0.133087			262	0.0491827	0.00422532
263	0.661735	0.144541			263	0.049505	0.00436164
264	0.662901	0.139534			264	0.049746	0.00419884
265	0.663291	0.137558			265	0.0498317	0.00415384
266	0.663851	0.129248			266	0.0499006	0.00419018
267	0.664716	0.129091			267	0.0500223	0.00430275
268	0.666511	0.135945			268	0.0500664	0.00427669
269	0.666997	0.133324			269	0.0500771	0.00426581
270	0.667291	0.139449			270	0.050171	0.00408426
271	0.669789	0.133303			271	0.0502685	0.00410038
272	0.670896	0.12562			272	0.0504598	0.00418784
273	0.672067	0.132355			273	0.050856	0.00423514
274	0.673955	0.134502			274	0.0510164	0.00426424
275	0.674432	0.129807			275	0.0512248	0.00420319
276	0.674974	0.141278			276	0.051276	0.00438822
277	0.678087	0.134738			277	0.0513235	0.00408722
278	0.679909	0.12974			278	0.0515382	0.00421594
279	0.680041	0.136061			279	0.0519212	0.00420042
280	0.681007	0.138612			280	0.0520369	0.0041781
281	0.684516	0.13077			281	0.0520503	0.00424345
282	0.684766	0.123481			282	0.0524206	0.00412199
283	0.684859	0.127242			283	0.0524483	0.00424894
284	0.685679	0.162784			284	0.0526793	0.00421289
285	0.685695	0.139837			285	0.0526835	0.00411281
286	0.687421	0.144247			286	0.0527197	0.00433525
287	0.687468	0.1316			287	0.0527614	0.00416865
288	0.689028	0.128859			288	0.0529245	0.0042201
289	0.690322	0.129105			289	0.0530987	0.00422036
290	0.691339	0.118472			290	0.0531896	0.00429892
291	0.692742	0.136383			291	0.0532621	0.00423347
292	0.695555	0.12126			292	0.0532832	0.00438445
293	0.696457	0.13274			293	0.053337	0.00423636
294	0.696831	0.140402			294	0.0534554	0.0041704
295	0.698054	0.123276			295	0.0536731	0.00434148
296	0.701362	0.127392			296	0.0537506	0.0042585
297	0.701477	0.138324			297	0.0542355	0.00416192
298	0.70188	0.163926			298	0.054344	0.00404785
299	0.703369	0.123688			299	0.0545011	0.00413695
300	0.704317	0.160804			300	0.0546625	0.00424973
301	0.704373	0.133862			301	0.054803	0.00411435
302	0.704504	0.133721			302	0.0548064	0.00426015
303	0.705612	0.125544			303	0.0550901	0.00419917
304	0.706031	0.127756			304	0.0552822	0.00421041
305	0.706817	0.112107			305	0.0555246	0.00411924
306	0.708485	0.115851			306	0.0556009	0.003636
307	0.708889	0.131451			307	0.0556881	0.00416558
308	0.709337	0.153977			308	0.0561719	0.0041305
309	0.710934	0.12087			309	0.05653	0.00417378
310	0.71158	0.135353			310	0.0565787	0.0041347
311	0.714006	0.135476			311	0.0567481	0.00412232
312	0.715313	0.136206			312	0.0571657	0.00422734
313	0.715854	0.12568			313	0.0571658	0.00412263
314	0.716848	0.13689			314	0.0574999	0.00428064
315	0.71729	0.124024			315	0.057798	0.00411762
316	0.719116	0.113727			316	0.0577996	0.00413573
317	0.719719	0.137774			317	0.0579284	0.00405507
318	0.720762	0.133926			318	0.0580211	0.00417148
319	0.721802	0.156755			319	0.0580753	0.00432999
320	0.721904	0.132795			320	0.0582461	0.00411643
321	0.722626	0.131663			321	0.0583143	0.00386999
322	0.722707	0.149349			322	0.0583743	0.00413168
323	0.722716	0.133987			323	0.0587715	0.00421018
324	0.724698	0.123206			324	0.0588317	0.00406309
325	0.725499	0.148266			325	0.0590157	0.00420772
326	0.727463	0.122187			326	0.0590598	0.00427229
327	0.727722	0.146921			327	0.0591472	0.00406391
328	0.72823	0.145156			328	0.0595706	0.00409042
329	0.728332	0.13104			329	0.0597341	0.00405404
330	0.728493	0.129182			330	0.0597633	0.00425322
331	0.729022	0.120477			331	0.0599432	0.00423863
332	0.730056	0.143825			332	0.0599769	0.00421074
333	0.730117	0.130967			333	0.0602433	0.00312409
334	0.730519	0.142522			334	0.0602809	0.0043387
335	0.730879	0.144375			335	0.0604193	0.00427842
336	0.731335	0.135994			336	0.061193	0.0041128
337	0.731771	0.133751			337	0.061328	0.00433556
338	0.732232	0.131599			338	0.0613519	0.00421587
339	0.732706	0.152336			339	0.0615022	0.00428131
340	0.732777	0.143331			340	0.0615202	0.00434171
341	0.733049	0.162583			341	0.0618035	0.0040244
342	0.735039	0.1227			342	0.0620513	0.00416548
343	0.737761	0.133896			343	0.0621672	0.00425279
344	0.737899	0.135771			344	0.062411	0.00405991
345	0.738521	0.126828			345	0.0624378	0.00415147
346	0.73987	0.121267			346	0.0625759	0.00424309
347	0.742293	0.132718			347	0.0626582	0.0040612
348	0.742609	0.130859			348	0.0632519	0.00409383
349	0.742899	0.131305			349	0.0643831	0.00413777
350	0.74431	0.120381			350	0.0646646	0.004212
351	0.744376	0.138015			351	0.0649029	0.00425405
352	0.746133	0.131398			352	0.0650737	0.00426463
353	0.747194	0.13199			353	0.0650898	0.00420346
354	0.747882	0.125039			354	0.0651875	0.00418592
355	0.747909	0.112945			355	0.0654972	0.00421384
356	0.748273	0.122748			356	0.0655052	0.00415691
357	0.750319	0.132871			357	0.0657858	0.00423344
358	0.751545	0.135086			358	0.0660653	0.00424856
359	0.7517	0.138614			359	0.0661469	0.00409553
360	0.752425	0.13724			360	0.0663421	0.00421635
361	0.753523	0.138387			361	0.0666053	0.00423842
362	0.755392	0.125962			362	0.0667112	0.00427948
363	0.756522	0.136539			363	0.0668688	0.00416656
364	0.75835	0.135263			364	0.0670102	0.00401115
365	0.759471	0.145392			365	0.0672423	0.00426435
366	0.759549	0.139776			366	0.0672478	0.00306429
367	0.759807	0.144979			367	0.0672687	0.00414701
368	0.760799	0.122711			368	0.067276	0.00422035
369	0.760973	0.127039			369	0.0673745	0.00411956
370	0.761021	0.150539			370	0.0686584	0.00314376
371	0.763263	0.119627			371	0.0687079	0.0042593
372	0.764329	0.135327			372	0.068753	0.00427926
373	0.764577	0.131699			373	0.0688366	0.00433352
374	0.764908	0.135579			374	0.0688773	0.00419397
375	0.767065	0.139085			375	0.0692473	0.00421055
376	0.767305	0.131447			376	0.0692999	0.00414642
377	0.770914	0.144028			377	0.0694577	0.00421471
378	0.775091	0.123187			378	0.0696132	0.00412689
379	0.776025	0.125024			379	0.0696569	0.00405687
380	0.777359	0.124124			380	0.0696628	0.00421786
381	0.778176	0.13074			381	0.0697349	0.00419314
382	0.779465	0.148434			382	0.0700835	0.00434099
383	0.779699	0.144339			383	0.070184	0.00419007
384	0.780698	0.136568			384	0.0701979	0.00406988
385	0.785313	0.174301			385	0.0706356	0.00392397
386	0.785575	0.133045			386	0.0707619	0.0040715
387	0.787499	0.13091			387	0.0708911	0.00401985
388	0.790539	0.140944			388	0.0709842	0.0040798
389	0.79109	0.143688			389	0.0712338	0.00433347
390	0.792101	0.148641			390	0.0714351	0.00419348
391	0.793402	0.137784			391	0.0718769	0.00418285
392	0.795717	0.135934			392	0.0719659	0.00432212
393	0.795911	0.118863			393	0.0723337	0.00416222
394	0.796348	0.122681			394	0.0724497	0.004162
395	0.798126	0.122761			395	0.073022	0.00406184
396	0.79906	0.132842			396	0.0734743	0.00428895
397	0.800503	0.121905			397	0.0735329	0.00425568
398	0.801856	0.149315			398	0.0736867	0.00413013
399	0.80224	0.141073			399	0.0737571	0.00422345
400	0.802411	0.153691			400	0.0750901	0.00315945
401	0.802962	0.130107			401	0.0753187	0.00407068
402	0.80347	0.152231			402	0.0755898	0.00409379
403	0.803922	0.137825			403	0.0757958	0.0042432
404	0.803989	0.137252			404	0.0764941	0.00415542
405	0.804004	0.153722			405	0.0766142	0.0041716
406	0.804622	0.137999			406	0.0768015	0.00429239
407	0.806458	0.122365			407	0.0768323	0.00410343
408	0.807677	0.12557			408	0.0771721	0.00310542
409	0.808259	0.138361			409	0.0775192	0.00428811
410	0.809256	0.133063			410	0.0778959	0.00363059
411	0.810926	0.144871			411	0.0785132	0.00421007
412	0.813035	0.15308			412	0.0788784	0.00422597
413	0.814473	0.122429			413	0.079027	0.00408848
414	0.814797	0.132757			414	0.0791261	0.00430659
415	0.814949	0.144408			415	0.079569	0.0042035
416	0.815913	0.113018			416	0.0796434	0.00419655
417	0.817037	0.131622			417	0.0806191	0.00406572
418	0.817237	0.150676			418	0.0812144	0.00410276
419	0.818337	0.135174			419	0.0815614	0.00424539
420	0.821911	0.13058			420	0.0816696	0.00410993
421	0.822196	0.15803			421	0.0817717	0.00431205
422	0.823082	0.139832			422	0.0820378	0.00386648
423	0.823324	0.14019			423	0.0822468	0.00416132
424	0.823835	0.124093			424	0.0832031	0.00424282
425	0.824552	0.126649			425	0.0836827	0.00427232
426	0.826125	0.133851			426	0.0842306	0.00416498
427	0.827596	0.152434			427	0.0844068	0.00400858
428	0.828286	0.140056			428	0.084502	0.00422117
429	0.828432	0.140447			429	0.086142	0.00429091
430	0.830744	0.130837			430	0.0874934	0.00426409
431	0.830887	0.135844			431	0.0882658	0.00419988
432	0.831438	0.134712			432	0.0882923	0.00407559
433	0.834245	0.147242			433	0.0887149	0.00399569
434	0.834406	0.130595			434	0.0894917	0.00410283
435	0.836379	0.146781			435	0.0907919	0.00423043
436	0.83678	0.132751			436	0.0907928	0.00410567
437	0.837387	0.127152			437	0.0908506	0.00428713
438	0.837765	0.132465			438	0.0913807	0.00399508
439	0.840788	0.127618			439	0.0916867	0.00419281
440	0.84128	0.132867			440	0.0917178	0.00408703
441	0.841684	0.139292			441	0.091865	0.00403084
442	0.841905	0.116229			442	0.0924407	0.00414117
443	0.842266	0.136243			443	0.0925521	0.00381084
444	0.842584	0.140074			444	0.0926902	0.00424983
445	0.844368	0.132647			445	0.0931294	0.00423291
446	0.844553	0.133915			446	0.0934751	0.0040377
447	0.845041	0.131176			447	0.0951316	0.00405754
448	0.8477	0.143005			448	0.0952953	0.00406272
449	0.848688	0.139195			449	0.095772	0.00425933
450	0.850902	0.139196			450	0.0958154	0.00419878
451	0.852209	0.136086			451	0.0967091	0.00417089
452	0.854014	0.118635			452	0.0967746	0.00422331
453	0.85415	0.130404			453	0.0970868	0.00416934
454	0.857573	0.127794			454	0.0971089	0.00434141
455	0.857884	0.125751			455	0.0972886	0.00413995
456	0.858769	0.126729			456	0.097811	0.00420056
457	0.860353	0.134016			457	0.0979995	0.00416063
458	0.860474	0.125061			458	0.0981651	0.0042294
459	0.86062	0.12606			459	0.0983555	0.00417896
460	0.866976	0.138795			460	0.098602	0.00415163
461	0.867687	0.148278			461	0.0997124	0.00417002
462	0.869551	0.167998			462	0.101366	0.00420415
463	0.872868	0.126134			463	0.101744	0.00435551
464	0.874817	0.12053			464	0.102752	0.00411961
465	0.874824	0.129001			465	0.102982	0.00413898
466	0.874936	0.125444			466	0.105903	0.00363251
467	0.87625	0.113474			467	0.10885	0.0035819
468	0.876497	0.128705			468	0.108909	0.00403215
469	0.879528	0.122708			469	0.111009	0.00418492
470	0.883533	0.136697			470	0.111627	0.00419189
471	0.884887	0.135356			471	0.113222	0.00417956
472	0.885007	0.135089			472	0.116186	0.00424473
473	0.889192	0.118163			473	0.119919	0.00408705
474	0.889251	0.138401			474	0.122419	0.00362729
475	0.896504	0.155988			475	0.122738	0.0041476
476	0.901104	0.136389			476	0.123244	0.00410707
477	0.902731	0.130444			477	0.126614	0.00418134
478	0.902736	0.138958			478	0.129564	0.00421909
479	0.908573	0.145706			479	0.135324	0.00424728
480	0.910298	0.133621			480	0.140511	0.00361954
481	0.914139	0.123845			481	0.152621	0.00421611
482	0.915585	0.12305			482	0.155691	0.00417133
483	0.92059	0.138281			483	0.156033	0.00419002
484	0.936772	0.119663			484	0.18172	0.00420268

## Sheet: Fig.3b
Oscillatory session number	Locking degree
1	93.9189
2	98.0769
3	93.4884
4	97.1154
5	96.9262
6	86.3747
7	93.0952
8	94.6281
9	93.662
10	95.1327
11	90.3323
12	94.7146
13	93.8849
14	93.6599
15	81.1594

## Sheet: Fig.3d
One session	All sessions
0.64	0.62069
0.72	0.37931
0.68	0.37931
0.56	0.275862
0.52	0.37931
0.68	0.62069
0.68	0.517241
0.4	0.689655
0.76	0.448276
0.56	0.62069
0.64	0.482759
0.44	0.482759
0.64	0.448276
0.44	0.448276
0.56	0.655172
0.64	0.62069
0.64	0.62069
0.56	0.62069
0.68	0.482759
0.72	0.655172
0.4	0.482759
0.72	0.586207
0.76	0.551724
0.52	0.517241
0.56	0.62069
0.44	0.517241
0.68	0.689655
0.6	0.448276
0.68	0.655172
0.72	0.551724
0.48	0.344828
0.64	0.241379
0.6	0.517241
0.68	0.655172
0.56	0.275862
0.36	0.482759
0.64	0.517241
0.56	0.689655
0.44	0.344828
0.64	0.448276
0.52	0.62069
0.64	0.310345
0.48	0.586207
0.6	0.62069
0.56	0.137931
0.48	0.655172
0.64	0.413793
0.56	0.517241
0.44	0.551724
0.64	0.482759
0.36	0.310345
0.64	0.758621
0.64	0.37931
0.6	0.344828
0.52	0.413793
0.6	0.241379
0.48	0.586207
0.68	0.655172
0.32	0.689655
0.52	0.482759
0.72	0.517241
0.56	0.586207
0.6	0.482759
0.48	0.413793
0.36	0.37931
0.64	0.586207
0.6	0.344828
0.48	0.586207
0.6	0.275862
0.4	0.275862
0.44	0.310345
0.48	0.310345
0.56	0.586207
0.64	0.586207
0.56	0.482759
0.52	0.310345
0.72	0.344828
0.6	0.37931
0.4	0.482759
0.4	0.482759
0.36	0.275862
0.52	0.551724
0.52	0.482759
0.56	0.344828
0.32	0.517241
0.32	0.241379
0.44	0.586207
0.44	0.344828
0.36	0.482759
0.72	0.62069
0.52	0.310345
0.72	0.482759
0.56	0.275862
0.6	0.551724
0.72	0.413793
0.68	0.310345
0.68	0.655172
0.72	0.413793
0.52	0.689655
0.52	0.586207
0.56	0.689655
0.44	0.344828
0.68	0.724138
0.36	0.413793
0.76	0.206897
0.52	0.62069
0.6	0.37931
0.56	0.344828
0.48	0.37931
0.72	0.586207
0.6	0.413793
0.64	0.448276
0.6	0.482759
0.72	0.37931
0.64	0.62069
0.76	0.586207
0.68	0.62069
0.64	0.586207
0.72	0.586207
0.68	0.517241
0.56	0.448276
0.56	0.37931
0.68	0.655172
0.56	0.62069
0.48	0.586207
0.48	0.37931
0.4	0.517241
0.68	0.551724
0.56	0.62069
0.68	0.275862
0.56	0.310345
0.52	0.551724
0.6	0.344828
0.68	0.62069
0.44	0.724138
0.56	0.206897
0.72	0.413793
0.48	0.551724
0.52	0.275862
0.44	0.344828
0.48	0.724138
0.64	0.551724
0.68	0.344828
0.6	0.275862
0.44	0.37931
0.64	0.448276
0.4	0.62069
0.4	0.586207
0.44	0.310345
0.64	0.724138
0.6	0.275862
0.44	0.517241
0.68	0.413793
0.64	0.344828
0.56	0.448276
0.56	0.517241
0.48	0.551724
0.6	0.689655
0.6	0.37931
0.44	0.62069
0.76	0.551724
0.48	0.413793
0.6	0.413793
0.56	0.206897
0.68	0.275862
0.6	0.689655
0.68	0.517241
0.64	0.724138
0.6	0.517241
0.48	0.448276
0.48	0.551724
0.52	0.689655
0.64	0.517241
0.56	0.689655
0.76	0.482759
0.68	0.689655
0.52	0.62069
0.6	0.344828
0.52	0.586207
0.56	0.448276
0.36	0.310345
0.48	0.586207
0.44	0.37931
0.72	0.413793
0.68	0.551724
0.64	0.482759
0.56	0.37931
0.64	0.551724
0.48	0.344828
0.56	0.413793
0.48	0.586207
0.64	0.724138
0.72	0.62069
0.52	0.37931
0.64	0.310345
0.48	0.62069
0.4	0.344828
0.64	0.482759
0.32	0.413793
0.64	0.517241
0.56	0.655172
0.44	0.551724
0.6	0.482759
0.6	0.206897
0.68	0.517241
0.56	0.275862
0.44	0.724138
0.76	0.413793
0.4	0.586207
0.76	0.586207
0.56	0.586207
0.56	0.344828
0.68	0.482759
0.68	0.551724
0.56	0.413793
0.52	0.103448
0.56	0.586207
0.68	0.655172
0.56	0.241379
0.72	0.344828
0.64	0.517241
0.56	0.310345
0.52	0.310345
0.64	0.758621
0.36	0.344828
0.48	0.310345
0.28	0.551724
0.68	0.62069
0.56	0.413793
0.52	0.413793
0.52	0.344828
0.52	0.689655
0.68	0.724138
0.6	0.310345
0.56	0.448276
0.4	0.62069
0.56	0.448276
0.6	0.275862
0.4	0.37931
0.36	0.586207
0.52	0.103448
0.4	0.413793
0.68	0.62069
0.52	0.517241
0.64	0.448276
0.48	0.517241
0.52	0.62069
0.56	0.206897
0.6	0.551724
0.4	0.551724
0.36	0.137931
0.68	0.758621
0.64	0.241379
0.76	0.482759
0.48	0.310345
0.68	0.344828
0.28	0.62069
0.36	0.241379
0.56	0.62069
0.68	0.241379
0.48	0.275862
0.6	0.448276
0.64	0.206897
0.4	0.517241
0.68	0.551724
0.56	0.310345
0.64	0.172414
0.64	0.517241
0.76	0.310345
0.48	0.586207
0.2	0.344828
0.72	0.206897
0.56	0.310345
0.64	0.275862
0.4	0.551724
0.4	0.586207
0.52	0.62069
0.56	0.551724
0.24	0.517241
0.64	0.482759
0.72	0.724138
0.68	0.482759
0.56	0.310345
0.72	0.517241
0.72	0.551724
0.44	0.551724
0.6	0.275862
0.44	0.241379
0.68	0.655172
0.6	0.37931
0.72	0.551724
0.76	0.482759
0.72	0.586207
0.52	0.655172
0.36	0.586207
0.64	0.275862
0.72	0.655172
0.68	0.37931
0.64	0.448276
0.68	0.310345
0.52	0.482759
0.36	0.275862
0.68	0.482759
0.68	0.172414
0.6	0.551724
0.68	0.482759
0.44	0.655172
0.76	0.344828
0.32	0.448276
0.56	0.206897
0.72	0.310345
0.56	0.482759
0.4	0.37931
0.68	0.689655
0.56	0.551724
0.4	0.275862
0.64	0.689655
0.56	0.37931
0.68	0.517241
0.48	0.689655
0.64	0.241379
0.52	0.275862
0.4	0.448276
0.6	0.241379
0.44	0.413793
0.6	0.655172
0.68	0.344828
0.6	0.413793
0.68	0.517241
0.68	0.482759
0.68	0.448276
0.6	0.275862
0.68	0.413793
0.56	0.482759
0.6	0.37931
0.6	0.172414
0.52	0.482759
0.48	0.689655
0.64	0.724138
0.72	0.62069
0.56	0.172414
0.56	0.275862
0.44	0.62069
0.48	0.448276
0.48	0.37931
0.56	0.655172
0.64	0.482759
0.56	0.413793
0.6	0.551724
0.6	0.655172
0.68	0.62069
0.36	0.448276
0.6	0.448276
0.48	0.517241
0.72	0.482759
0.4	0.344828
0.68	0.482759
0.64	0.551724
0.56	0.344828
0.36	0.413793
0.6	0.551724
0.4	0.586207
0.44	0.241379
0.76	0.586207
0.52	0.517241
0.44	0.517241
0.52	0.448276
0.6	0.482759
0.48	0.517241
0.44	0.275862
0.48	0.551724
0.64	0.586207
0.52	0.62069
0.52	0.37931
0.64	0.413793
0.32	0.448276
0.68	0.482759
0.56	0.482759
0.32	0.448276
0.68	0.275862
0.44	0.62069
0.68	0.482759
0.64	0.137931
0.72	0.655172
0.48	0.517241
0.36	0.206897
0.44	0.275862
0.52	0.551724
0.68	0.448276
0.56	0.551724
0.68	0.310345
0.48	0.517241
0.48	0.37931
0.4	0.413793
0.6	0.482759
0.56	0.482759
0.4	0.482759
0.4	0.482759
0.72	0.655172
0.44	0.413793
0.64	0.517241
0.68	0.586207
0.48	0.655172
0.48	0.551724
0.64	0.344828
0.44	0.275862
0.6	0.448276
0.4	0.724138
0.56	0.482759
0.48	0.62069
0.6	0.689655
0.52	0.37931
0.72	0.482759
0.6	0.517241
0.52	0.413793
0.64	0.37931
0.6	0.482759
0.68	0.551724
0.52	0.724138
0.68	0.344828
0.6	0.517241
0.36	0.482759
0.6	0.413793
0.52	0.413793
0.72	0.344828
0.52	0.62069
0.6	0.344828
0.44	0.413793
0.72	0.655172
0.52	0.206897
0.6	0.551724
0.52	0.482759
0.52	0.413793
0.72	0.37931
0.52	0.344828
0.6	0.37931
0.48	0.37931
0.64	0.689655
0.64	0.482759
0.68	0.310345
0.52	0.551724
0.32	0.413793
0.64	0.62069
0.48	0.586207
0.64	0.565217
0.68	0.652174
0.68	0.23913
0.36	0.673913
0.64	0.369565
0.72	0.391304
0.6	0.456522
0.4	0.565217
0.76	0.652174
0.56	0.521739
0.48	0.369565
0.4	0.521739
0.48	0.217391
0.68	0.565217
0.56	0.521739
0.6	0.456522
0.6	0.630435
0.56	0.391304
0.64	0.434783
0.64	0.369565
0.28	0.5
0.6	0.369565
0.56	0.478261
0.6	0.456522
0.76	0.673913
0.48	0.391304
0.48	0.673913
0.56	0.413043
0.6	0.630435
0.6	0.521739
0.48	0.521739
0.68	0.586957
0.56	0.434783
0.36	0.391304
0.6	0.565217
0.56	0.369565
0.52	0.173913
0.52	0.304348
0.64	0.543478
0.68	0.413043
	0.630435
	0.391304
	0.369565
	0.456522
	0.5
	0.652174
	0.630435
	0.434783
	0.326087
	0.521739
	0.5
	0.478261
	0.391304
	0.413043
	0.630435
	0.5
	0.23913
	0.543478
	0.369565
	0.586957
	0.413043
	0.434783
	0.608696
	0.326087
	0.304348
	0.521739
	0.543478
	0.456522
	0.630435
	0.521739
	0.347826
	0.478261
	0.543478
	0.652174
	0.630435
	0.543478
	0.434783
	0.369565
	0.369565
	0.630435
	0.565217
	0.304348
	0.521739
	0.391304
	0.586957
	0.5
	0.369565
	0.304348
	0.413043
	0.23913
	0.521739
	0.347826
	0.347826
	0.608696
	0.586957
	0.304348
	0.586957
	0.413043
	0.434783
	0.652174
	0.456522
	0.413043
	0.5
	0.478261
	0.456522
	0.5
	0.304348
	0.565217
	0.413043
	0.152174
	0.478261
	0.434783
	0.413043
	0.478261
	0.456522
	0.26087
	0.413043
	0.326087
	0.586957
	0.434783
	0.304348
	0.369565
	0.521739
	0.369565
	0.478261
	0.130435
	0.369565
	0.521739
	0.391304
	0.304348
	0.326087
	0.413043
	0.347826
	0.413043
	0.456522
	0.543478
	0.543478
	0.391304
	0.434783
	0.304348
	0.347826
	0.521739
	0.413043
	0.173913
	0.565217
	0.347826
	0.304348
	0.108696
	0.326087
	0.5
	0.434783
	0.282609
	0.456522
	0.586957
	0.23913
	0.521739
	0.326087
	0.521739
	0.608696
	0.282609
	0.369565
	0.23913
	0.565217
	0.456522
	0.391304
	0.608696
	0.521739
	0.456522
	0.434783
	0.478261
	0.608696
	0.282609
	0.608696
	0.173913
	0.586957
	0.543478
	0.521739
	0.521739
	0.369565
	0.369565
	0.565217
	0.347826
	0.326087
	0.130435
	0.347826
	0.5
	0.5
	0.434783
	0.413043
	0.413043
	0.304348
	0.586957
	0.630435
	0.5
	0.391304
	0.456522
	0.391304
	0.434783
	0.5
	0.391304
	0.369565
	0.304348
	0.5
	0.478261
	0.130435
	0.456522
	0.478261
	0.369565
	0.23913
	0.23913
	0.413043
	0.23913
	0.608696
	0.26087
	0.304348
	0.369565
	0.413043
	0.565217
	0.347826
	0.456522
	0.565217
	0.521739
	0.413043
	0.23913
	0.630435
	0.413043
	0.413043
	0.434783
	0.130435
	0.23913
	0.5
	0.347826
	0.326087
	0.369565
	0.5
	0.391304
	0.608696
	0.413043
	0.23913
	0.434783
	0.304348
	0.152174
	0.565217
	0.543478
	0.5
	0.565217
	0.391304
	0.521739
	0.413043
	0.456522
	0.282609
	0.565217
	0.521739
	0.369565
	0.521739
	0.630435
	0.5
	0.304348
	0.565217
	0.521739
	0.565217
	0.673913
	0.565217
	0.26087
	0.434783
	0.173913
	0.456522
	0.456522
	0.521739
	0.173913
	0.369565
	0.108696
	0.304348
	0.565217
	0.217391
	0.152174
	0.282609
	0.152174
	0.23913
	0.0434783
	0.347826
	0.26087
	0.478261
	0.369565
	0.565217
	0.5
	0.347826
	0.608696
	0.282609
	0.5
	0.608696
	0.434783
	0.347826
	0.282609
	0.521739
	0.73913
	0.521739
	0.304348
	0.5
	0.434783
	0.347826
	0.5
	0.5
	0.282609
	0.26087
	0.130435
	0.478261
	0.108696
	0.543478
	0.521739
	0.217391
	0.347826
	0.326087
	0.521739
	0.434783
	0.543478
	0.521739
	0.630435
	0.282609
	0.391304
	0.304348
	0.586957
	0.5
	0.456522
	0.521739
	0.347826
	0.543478
	0.391304
	0.586957
	0.347826
	0.304348
	0.456522
	0.586957
	0.23913
	0.326087
	0.608696
	0.543478
	0.478261
	0.152174
	0.413043
	0.565217
	0.456522
	0.347826
	0.565217
	0.413043
	0.543478
	0.630435
	0.304348
	0.478261
	0.434783
	0.413043
	0.130435
	0.217391
	0.543478
	0.282609
	0.391304
	0.347826
	0.478261
	0.326087
	0.521739
	0.456522
	0.391304
	0.369565
	0.282609
	0.391304
	0.347826
	0.23913
	0.391304
	0.434783
	0.478261
	0.543478
	0.565217
	0.326087
	0.326087
	0.521739
	0.456522
	0.608696
	0.434783
	0.478261
	0.369565
	0.543478
	0.26087
	0.586957
	0.304348
	0.413043
	0.608696
	0.478261
	0.543478
	0.521739
	0.652174
	0.347826
	0.652174
	0.5
	0.413043
	0.434783
	0.478261
	0.5
	0.586957
	0.304348
	0.586957
	0.456522
	0.565217
	0.608696
	0.478261
	0.26087
	0.652174
	0.565217
	0.717391
	0.347826
	0.391304
	0.282609
	0.478261
	0.282609
	0.521739
	0.304348
	0.630435
	0.217391
	0.673913
	0.565217
	0.565217
	0.478261
	0.5
	0.565217
	0.152174
	0.434783
	0.282609
	0.543478
	0.586957
	0.521739
	0.282609
	0.695652
	0.369565
	0.369565
	0.434783
	0.586957
	0.347826
	0.347826
	0.326087
	0.521739
	0.347826
	0.543478
	0.5
	0.521739
	0.434783
	0.23913
	0.413043
	0.434783
	0.282609
	0.565217
	0.195652
	0.195652
	0.543478
	0.413043
	0.630435
	0.5
	0.26087
	0.586957
	0.26087
	0.608696
	0.586957
	0.347826
	0.565217
	0.413043
	0.543478
	0.478261
	0.413043
	0.478261
	0.5
	0.5
	0.326087
	0.434783
	0.217391
	0.434783
	0.673913
	0.5
	0.5
	0.630435
	0.608696
	0.543478
	0.413043
	0.434783
	0.521739
	0.391304
	0.608696
	0.304348
	0.304348
	0.282609
	0.521739
	0.76087
	0.23913
	0.434783
	0.391304
	0.521739
	0.586957
	0.543478
	0.369565
	0.391304
	0.413043
	0.5
	0.586957
	0.543478
	0.565217
	0.717391
	0.543478
	0.391304
	0.456522
	0.326087
	0.630435
	0.347826
	0.413043
	0.521739
	0.456522
	0.673913
	0.586957
	0.586957
	0.630435
	0.347826
	0.673913
	0.326087
	0.282609
	0.592593
	0.555556
	0.62963
	0.481481
	0.481481
	0.518519
	0.37037
	0.333333
	0.62963
	0.555556
	0.703704
	0.592593
	0.37037
	0.444444
	0.592593
	0.592593
	0.481481
	0.592593
	0.555556
	0.62963
	0.703704
	0.703704
	0.518519
	0.740741
	0.296296
	0.592593
	0.444444
	0.518519
	0.62963
	0.481481
	0.703704
	0.555556
	0.703704
	0.703704
	0.333333
	0.481481
	0.62963
	0.666667
	0.703704
	0.62963
	0.62963
	0.481481
	0.555556
	0.592593
	0.37037
	0.592593
	0.703704
	0.666667
	0.703704
	0.666667
	0.592593
	0.555556
	0.703704
	0.592593
	0.62963
	0.518519
	0.666667
	0.555556
	0.62963
	0.444444
	0.444444
	0.222222
	0.444444
	0.62963
	0.518519
	0.62963
	0.444444
	0.444444
	0.444444
	0.333333
	0.481481
	0.407407
	0.703704
	0.666667
	0.666667
	0.703704
	0.592593
	0.666667
	0.555556
	0.296296
	0.62963
	0.592593
	0.666667
	0.592593
	0.740741
	0.481481
	0.518519
	0.62963
	0.407407
	0.518519
	0.555556
	0.592593
	0.481481
	0.703704
	0.62963
	0.555556
	0.444444
	0.555556
	0.518519
	0.333333
	0.666667
	0.407407
	0.62963
	0.296296
	0.518519
	0.481481
	0.481481
	0.592593
	0.444444
	0.555556
	0.444444
	0.296296
	0.407407
	0.481481
	0.37037
	0.37037
	0.444444
	0.444444
	0.666667
	0.62963
	0.333333
	0.296296
	0.555556
	0.481481
	0.666667
	0.62963
	0.518519
	0.666667
	0.555556
	0.555556
	0.62963
	0.555556
	0.62963
	0.333333
	0.444444
	0.481481
	0.296296
	0.703704
	0.407407
	0.555556
	0.592593
	0.518519
	0.740741
	0.555556
	0.333333
	0.518519
	0.555556
	0.555556
	0.481481
	0.592593
	0.481481
	0.703704
	0.555556
	0.481481
	0.555556
	0.666667
	0.592593
	0.666667
	0.518519
	0.481481
	0.555556
	0.407407
	0.444444
	0.481481
	0.518519
	0.703704
	0.407407
	0.518519
	0.666667
	0.592593
	0.666667
	0.62963
	0.592593
	0.666667
	0.481481
	0.592593
	0.666667
	0.407407
	0.518519
	0.481481
	0.666667
	0.555556
	0.555556
	0.518519
	0.518519
	0.407407
	0.518519
	0.518519
	0.444444
	0.37037
	0.296296
	0.666667
	0.37037
	0.666667
	0.481481
	0.555556
	0.444444
	0.555556
	0.518519
	0.481481
	0.518519
	0.407407
	0.407407
	0.444444
	0.481481
	0.259259
	0.740741
	0.666667
	0.518519
	0.555556
	0.555556
	0.481481
	0.62963
	0.592593
	0.333333
	0.62963
	0.222222
	0.481481
	0.592593
	0.296296
	0.666667
	0.592593
	0.62963
	0.592593
	0.555556
	0.62963
	0.481481
	0.518519
	0.407407
	0.62963
	0.296296
	0.62963
	0.703704
	0.592593
	0.62963
	0.444444
	0.555556
	0.407407
	0.481481
	0.518519
	0.296296
	0.444444
	0.481481
	0.37037
	0.259259
	0.62963
	0.481481
	0.333333
	0.407407
	0.481481
	0.62963
	0.703704
	0.555556
	0.592593
	0.592593
	0.703704
	0.703704
	0.62963
	0.666667
	0.518519
	0.444444
	0.481481
	0.518519
	0.62963
	0.444444
	0.444444
	0.444444
	0.62963
	0.481481
	0.62963
	0.62963
	0.444444
	0.333333
	0.592593
	0.666667
	0.555556
	0.592593
	0.740741
	0.555556
	0.37037
	0.555556
	0.555556
	0.555556
	0.333333
	0.518519
	0.37037
	0.407407
	0.481481
	0.333333
	0.62963
	0.518519
	0.592593
	0.481481
	0.518519
	0.62963
	0.592593
	0.592593
	0.444444
	0.444444
	0.62963
	0.703704
	0.481481
	0.592593
	0.62963
	0.481481
	0.407407
	0.444444
	0.555556
	0.481481
	0.444444
	0.518519
	0.481481
	0.666667
	0.666667
	0.592593
	0.481481
	0.333333
	0.666667
	0.518519
	0.740741
	0.111111
	0.481481
	0.444444
	0.62963
	0.703704
	0.444444
	0.185185
	0.666667
	0.555556
	0.62963
	0.703704
	0.555556
	0.592593
	0.296296
	0.666667
	0.222222
	0.592593
	0.703704
	0.555556
	0.518519
	0.407407
	0.62963
	0.62963
	0.555556
	0.666667
	0.481481
	0.518519
	0.481481
	0.259259
	0.481481
	0.37037
	0.333333
	0.518519
	0.62963
	0.333333
	0.555556
	0.555556
	0.444444
	0.666667
	0.518519
	0.518519
	0.518519
	0.555556
	0.185185
	0.555556
	0.518519
	0.481481
	0.555556
	0.62963
	0.518519
	0.592593
	0.62963
	0.592593
	0.666667
	0.62963
	0.444444
	0.444444
	0.518519
	0.555556
	0.333333
	0.555556
	0.740741
	0.555556
	0.555556
	0.481481
	0.518519
	0.592593
	0.592593
	0.444444
	0.555556
	0.518519
	0.518519
	0.481481
	0.37037
	0.666667
	0.148148
	0.555556
	0.666667
	0.592593
	0.592593
	0.444444
	0.518519
	0.444444
	0.62963
	0.481481
	0.407407
	0.481481
	0.555556
	0.407407
	0.666667
	0.62963
	0.444444
	0.407407
	0.592593
	0.407407
	0.555556
	0.666667
	0.481481
	0.518519
	0.555556
	0.592593
	0.444444
	0.407407
	0.37037
	0.444444
	0.740741
	0.518519
	0.37037
	0.703704
	0.518519
	0.206897
	0.275862
	0.37931
	0.586207
	0.586207
	0.482759
	0.241379
	0.206897
	0.413793
	0.551724
	0.586207
	0.344828
	0.482759
	0.586207
	0.586207
	0.448276
	0.413793
	0.241379
	0.241379
	0.37931
	0.206897
	0.137931
	0.206897
	0.413793
	0.448276
	0.482759
	0.206897
	0.37931
	0.448276
	0.448276
	0.448276
	0.275862
	0.586207
	0.448276
	0.37931
	0.344828
	0.206897
	0.655172
	0.310345
	0.241379
	0.275862
	0.482759
	0.241379
	0.37931
	0.482759
	0.344828
	0.62069
	0.551724
	0.241379
	0.448276
	0.344828
	0.551724
	0.37931
	0.310345
	0.586207
	0.37931
	0.310345
	0.62069
	0.206897
	0.241379
	0.310345
	0.37931
	0.482759
	0.275862
	0.310345
	0.413793
	0.482759
	0.310345
	0.344828
	0.344828
	0.413793
	0.310345
	0.344828
	0.413793
	0.482759
	0.206897
	0.344828
	0.310345
	0.37931
	0.275862
	0.517241
	0.310345
	0.241379
	0.275862
	0.241379
	0.172414
	0.241379
	0.310345
	0.37931
	0.206897
	0.517241
	0.344828
	0.241379
	0.206897
	0.37931
	0.517241
	0.448276
	0.275862
	0.448276
	0.275862
	0.37931
	0.310345
	0.137931
	0.413793
	0.413793
	0.241379
	0.172414
	0.413793
	0.37931
	0.448276
	0.344828
	0.413793
	0.37931
	0.172414
	0.37931
	0.275862
	0.517241
	0.137931
	0.310345
	0.448276
	0.482759
	0.206897
	0.344828
	0.344828
	0.413793
	0.482759
	0.310345
	0.344828
	0.275862
	0.448276
	0.241379
	0.206897
	0.344828
	0.448276
	0.310345
	0.551724
	0.37931
	0.310345
	0.310345
	0.241379
	0.206897
	0.241379
	0.37931
	0.241379
	0.517241
	0.586207
	0.344828
	0.206897
	0.310345
	0.482759
	0.62069
	0.275862
	0.586207
	0.344828
	0.206897
	0.551724
	0.206897
	0.551724
	0.413793
	0.413793
	0.37931
	0.241379
	0.413793
	0.448276
	0.241379
	0.344828
	0.517241
	0.482759
	0.655172
	0.172414
	0.689655
	0.37931
	0.37931
	0.551724
	0.344828
	0.344828
	0.172414
	0.206897
	0.37931
	0.310345
	0.310345
	0.344828
	0.275862
	0.310345
	0.241379
	0.310345
	0.344828
	0.275862
	0.241379
	0.344828
	0.310345
	0.517241
	0.310345
	0.310345
	0.241379
	0.448276
	0.275862
	0.37931
	0.344828
	0.344828
	0.413793
	0.37931
	0.482759
	0.275862
	0.275862
	0.344828
	0.206897
	0.310345
	0.310345
	0.241379
	0.344828
	0.517241
	0.413793
	0.413793
	0.482759
	0.448276
	0.37931
	0.448276
	0.413793
	0.275862
	0.655172
	0.275862
	0.482759
	0.517241
	0.448276
	0.413793
	0.206897
	0.517241
	0.37931
	0.241379
	0.275862
	0.551724
	0.37931
	0.517241
	0.275862
	0.551724
	0.241379
	0.310345
	0.37931
	0.448276
	0.310345
	0.275862
	0.344828
	0.551724
	0.344828
	0.517241
	0.413793
	0.37931
	0.137931
	0.551724
	0.482759
	0.310345
	0.344828
	0.37931
	0.206897
	0.172414
	0.37931
	0.413793
	0.310345
	0.344828
	0.482759
	0.344828
	0.413793
	0.310345
	0.310345
	0.448276
	0.137931
	0.448276
	0.241379
	0.275862
	0.310345
	0.206897
	0.448276
	0.344828
	0.275862
	0.275862
	0.206897
	0.413793
	0.241379
	0.275862
	0.344828
	0.482759
	0.344828
	0.37931
	0.344828
	0.551724
	0.37931
	0.241379
	0.275862
	0.344828
	0.482759
	0.448276
	0.517241
	0.448276
	0.413793
	0.37931
	0.310345
	0.310345
	0.241379
	0.551724
	0.482759
	0.482759
	0.241379
	0.206897
	0.448276
	0.551724
	0.448276
	0.413793
	0.310345
	0.413793
	0.310345
	0.448276
	0.448276
	0.172414
	0.37931
	0.275862
	0.551724
	0.206897
	0.37931
	0.241379
	0.310345
	0.448276
	0.448276
	0.448276
	0.551724
	0.413793
	0.310345
	0.586207
	0.62069
	0.482759
	0.413793
	0.344828
	0.413793
	0.310345
	0.482759
	0.344828
	0.448276
	0.344828
	0.275862
	0.172414
	0.241379
	0.310345
	0.448276
	0.310345
	0.275862
	0.137931
	0.172414
	0.482759
	0.448276
	0.172414
	0.482759
	0.413793
	0.206897
	0.37931
	0.172414
	0.448276
	0.551724
	0.586207
	0.517241
	0.310345
	0.517241
	0.482759
	0.172414
	0.275862
	0.551724
	0.551724
	0.413793
	0.551724
	0.448276
	0.413793
	0.517241
	0.448276
	0.241379
	0.37931
	0.482759
	0.310345
	0.310345
	0.448276
	0.517241
	0.37931
	0.37931
	0.37931
	0.172414
	0.413793
	0.275862
	0.448276
	0.655172
	0.344828
	0.37931
	0.275862
	0.310345
	0.241379
	0.448276
	0.482759
	0.206897
	0.241379
	0.206897
	0.275862
	0.37931
	0.413793
	0.37931
	0.137931
	0.241379
	0.482759
	0.551724
	0.37931
	0.172414
	0.206897
	0.241379
	0.275862
	0.172414
	0.310345
	0.275862
	0.413793
	0.551724
	0.37931
	0.172414
	0.37931
	0.310345
	0.137931
	0.275862
	0.241379
	0.310345
	0.310345
	0.241379
	0.413793
	0.517241
	0.103448
	0.310345
	0.310345
	0.551724
	0.310345
	0.310345
	0.482759
	0.517241
	0.206897
	0.206897
	0.206897
	0.413793
	0.206897
	0.0689655
	0.344828
	0.62069
	0.206897
	0.103448
	0.413793
	0.137931
	0.103448
	0.241379
	0.241379
	0.413793
	0.241379
	0.37931
	0.551724
	0.103448
	0.310345
	0.344828
	0.37931
	0.137931
	0.310345
	0.103448
	0.413793
	0.517241
	0.275862
	0.0689655
	0.241379
	0.413793
	0.206897
	0.172414
	0.137931
	0.137931
	0.206897
	0.448276
	0.482759
	0.275862
	0.137931
	0.137931
	0.655172
	0.172414
	0.344828
	0.413793
	0.586207
	0.448276
	0.310345
	0.172414
	0.206897
	0.275862
	0.310345
	0.275862
	0.275862
	0.275862
	0.37931
	0.275862
	0.344828
	0.241379
	0.482759
	0.344828
	0.413793
	0.586207
	0.275862
	0.137931
	0.37931
	0.448276
	0.241379
	0.310345
	0.137931
	0.310345
	0.482759
	0.517241
	0.517241
	0.344828
	0.448276
	0.448276
	0.517241
	0.586207
	0.241379
	0.448276
	0.482759
	0.448276
	0.344828
	0.434211
	0.394737
	0.407895
	0.328947
	0.263158
	0.342105
	0.513158
	0.434211
	0.105263
	0.171053
	0.407895
	0.289474
	0.421053
	0.184211
	0.407895
	0.5
	0.223684
	0.486842
	0.276316
	0.421053
	0.473684
	0.421053
	0.289474
	0.355263
	0.223684
	0.184211
	0.315789
	0.394737
	0.236842
	0.565789
	0.578947
	0.368421
	0.25
	0.157895
	0.368421
	0.539474
	0.421053
	0.578947
	0.355263
	0.210526
	0.171053
	0.223684
	0.460526
	0.263158
	0.526316
	0.157895
	0.302632
	0.394737
	0.381579
	0.315789
	0.289474
	0.210526
	0.236842
	0.157895
	0.394737
	0.223684
	0.421053
	0.236842
	0.328947
	0.539474
	0.486842
	0.289474
	0.25
	0.184211
	0.302632
	0.407895
	0.131579
	0.276316
	0.171053
	0.315789
	0.421053
	0.328947
	0.315789
	0.342105
	0.473684
	0.236842
	0.223684
	0.289474
	0.473684
	0.236842
	0.236842
	0.473684
	0.5
	0.407895
	0.355263
[truncated: 4,232 more rows]

## Sheet: Fig.3g
Data			Shuffle
Bin Center	Frequency		Bin Center	Frequency
-0.095	0		-0.0975	0.000475059
-0.085	0		-0.0925	0.00064133
-0.075	0		-0.0875	0.000617577
-0.065	0.00712589		-0.0825	0.000617577
-0.055	0.00712589		-0.0775	0.000973872
-0.045	0.0023753		-0.0725	0.00104513
-0.035	0.0118765		-0.0675	0.00142518
-0.025	0.0475059		-0.0625	0.00209026
-0.015	0.102138		-0.0575	0.00261283
-0.005	0.311164		-0.0525	0.0031829
0.005	0.280285		-0.0475	0.00451306
0.015	0.114014		-0.0425	0.0067696
0.025	0.0593824		-0.0375	0.00907363
0.035	0.0190024		-0.0325	0.0126128
0.045	0.00950119		-0.0275	0.0169596
0.055	0.00950119		-0.0225	0.0269121
0.065	0.00712589		-0.0175	0.0435392
0.075	0.0023753		-0.0125	0.0724228
0.085	0.00475059		-0.0075	0.11753
0.095	0		-0.0025	0.169121
			0.0025	0.171283
			0.0075	0.120428
			0.0125	0.073753
			0.0175	0.0445606
			0.0225	0.027886
			0.0275	0.0184798
			0.0325	0.0125653
			0.0375	0.0080285
			0.0425	0.0068171
			0.0475	0.00396675
			0.0525	0.00289786
			0.0575	0.00249406
			0.0625	0.00199525
			0.0675	0.00154394
			0.0725	0.00130641
			0.0775	0.000855107
			0.0825	0.000973872
			0.0875	0.00064133
			0.0925	0.000332542
			0.0975	0.000570071
