# Supplementary material for: Minute-scale oscillatory sequences in medial entorhinal cortex
Source: Nature. 2023 Dec 20;625(7994):338–44. doi: 10.1038/s41586-023-06864-1 (PMC10781645; doi:10.1038/s41586-023-06864-1)
Supplement: Supplementary file 7 — Source Data Fig. 4 [file 41586_2023_6864_MOESM7_ESM.xlsx]

## Sheet: Fig.4b
Running	Immobility
0.917088	0.744978
1	0.968944
1	0.89593
0.55661	0.296762
0.956339	0.642699
0.855336	0.253495
0.492599	0.433459
0.939602	0.751896
0.985195	0.867691
0.903186	0.422632

## Sheet: Fig.4c
Data			Shuffle
Bin	Fraction		Bin	Fraction
1	0.866905		1	0.363826
2	0.819473		2	0.0822083
3	0.737494		3	0.0271141
4	0.707111		4	0.00812698
5	0.766204		5	0.00237037
6	0.614815		6	0.00103704
7	0.321816		7	0.0001

## Sheet: Fig.4d
Sequence number	Laps
1	0
2	0
3	0
4	0
5	0
6	3
7	1
8	1
9	0
10	3
11	3
12	0
13	1
14	0
15	1
16	3
17	4
18	0
19	3
20	4
21	2
22	3
23	0
24	0
25	3
26	3
27	5
28	0
29	1
30	0
31	0
32	0
33	0
34	1
35	1
36	1
37	0
38	0
39	2
40	0
41	1
42	0
43	0
44	0
45	1
46	0
47	0
48	0
49	0
50	1
51	2
52	2
53	0
54	0
55	2
56	1
57	2
58	1
59	1
60	3
61	2
62	1
63	1
64	0
65	1
66	0
67	2
68	2
69	0
70	1
71	0
72	0
73	0
74	1
75	2
76	0
77	0
78	0
79	0
80	0
81	0
82	0
83	0
84	1
85	0
86	0
87	0
88	0
89	1
90	0
91	0
92	0
93	1
94	3
95	2
96	0
97	1
98	0
99	0
100	0
101	1
