# Supplementary material for: Minute-scale oscillatory sequences in medial entorhinal cortex
Source: Nature. 2023 Dec 20;625(7994):338–44. doi: 10.1038/s41586-023-06864-1 (PMC10781645; doi:10.1038/s41586-023-06864-1)
Supplement: Supplementary file 8 — Source Data Fig. 5 [file 41586_2023_6864_MOESM8_ESM.xlsx]

## Sheet: Fig.5a
Frequency	PSD		Time lag	Autocorrelation
0	1.1675		-560	-3.41915e-18
0.000943604	1.29806		-559.871	9.11774e-18
0.00188721	0.256192		-559.741	-9.97253e-18
0.00283081	0.0849911		-559.612	-3.13422e-18
0.00377441	0.129463		-559.482	-1.25369e-17
0.00471802	0.0897378		-559.353	4.55887e-18
0.00566162	0.0172995		-559.224	-3.49389e-18
0.00660522	0.00375424		-559.094	-3.70408e-18
0.00754883	0.00426307		-558.965	0
0.00849243	0.00322787		-558.835	-5.69859e-19
0.00943604	0.0140234		-558.706	-9.6876e-18
0.0103796	0.078447		-558.577	5.69859e-19
0.0113232	0.150335		-558.447	-1.12661e-17
0.0122668	0.123962		-558.318	-8.54788e-18
0.0132104	0.122292		-558.189	-8.54788e-18
0.0141541	0.3531		-558.059	0
0.0150977	0.792147		-557.93	-6.12598e-18
0.0160413	0.692565		-557.8	-1.70958e-18
0.0169849	0.202562		-557.671	-7.12324e-18
0.0179285	0.0294456		-557.542	6.83831e-18
0.0188721	0.0264738		-557.412	-2.56436e-18
0.0198157	0.0346707		-557.283	-3.41915e-18
0.0207593	0.01118		-557.153	-1.08273e-17
0.0217029	0.000850148		-557.024	-9.97253e-18
0.0226465	0.000355168		-556.895	-2.00875e-17
0.0235901	0.000445252		-556.765	3.70408e-18
0.0245337	0.00213666		-556.636	-9.6876e-18
0.0254773	0.0202257		-556.506	5.69859e-19
0.0264209	0.0703504		-556.377	-8.54788e-19
0.0273645	0.113252		-556.248	-5.12873e-18
0.0283081	0.106468		-556.118	-1.42465e-17
0.0292517	0.0911663		-555.989	7.60317e-18
0.0301953	0.110177		-555.86	-1.70958e-18
0.0311389	0.120098		-555.73	-1.42465e-18
0.0320825	0.0607809		-555.601	8.54788e-19
0.0330261	0.0104014		-555.471	7.12324e-18
0.0339697	0.00193209		-555.342	-1.36766e-17
0.0349133	0.00543227		-555.213	7.40816e-18
0.0358569	0.00728455		-555.083	-1.99451e-18
0.0368005	0.00185743		-554.954	1.13972e-18
0.0377441	7.72023e-05		-554.824	4.27394e-18
0.0386877	1.40185e-05		-554.695	7.69309e-18
0.0396313	0.000223252		-554.566	-4.70134e-18
0.040575	0.00272559		-554.436	1.64293e-18
0.0415186	0.0136597		-554.307	-9.6876e-18
0.0424622	0.035169		-554.177	-4.41641e-18
0.0434058	0.0501507		-554.048	-2.84929e-19
0.0443494	0.0343628		-553.919	-2.84929e-18
0.045293	0.0102456		-553.789	8.26295e-18
0.0462366	0.00201286		-553.66	-7.40816e-18
0.0471802	0.00120412		-553.53	-7.40816e-18
0.0481238	0.00108344		-553.401	-2.84929e-19
0.0490674	0.000328858		-553.272	1.13972e-18
0.050011	0.000467904		-553.142	-5.69859e-18
0.0509546	0.00312931		-553.013	-1.70958e-17
0.0518982	0.00494958		-552.884	3.70408e-18
0.0528418	0.00197667		-552.754	-5.12873e-18
0.0537854	0.000354638		-552.625	0
0.054729	0.000329381		-552.495	-1.39615e-17
0.0556726	0.000395135		-552.366	5.84105e-18
0.0566162	0.000976104		-552.237	2.12835e-18
0.0575598	0.00811039		-552.107	4.8438e-18
0.0585034	0.027726		-551.978	-1.52437e-17
0.059447	0.0299685		-551.848	-5.84105e-18
0.0603906	0.0107991		-551.719	-2.84929e-18
			-551.59	3.70408e-18
			-551.46	-5.72368e-19
			-551.331	-7.40816e-18
			-551.201	4.55887e-18
			-551.072	3.13422e-18
			-550.943	1.85204e-18
			-550.813	-7.40816e-18
			-550.684	-4.55887e-18
			-550.555	-3.86997e-18
			-550.425	-7.83556e-18
			-550.296	-1.56711e-18
			-550.166	3.41915e-18
			-550.037	7.55063e-18
			-549.908	0
			-549.778	-1.12217e-17
			-549.649	1.42465e-18
			-549.519	1.13972e-18
			-549.39	-3.13422e-18
			-549.261	-9.54514e-18
			-549.131	-1.99451e-18
			-549.002	-1.16821e-17
			-548.872	-9.11774e-18
			-548.743	-7.97802e-18
			-548.614	-4.8438e-18
			-548.484	1.13972e-18
			-548.355	-1.13972e-17
			-548.226	-2.27944e-18
			-548.096	-9.6876e-18
			-547.967	-1.53862e-17
			-547.837	-1.8093e-17
			-547.708	-1.13972e-18
			-547.579	-9.54514e-18
			-547.449	-1.99451e-18
			-547.32	-1.0115e-17
			-547.19	-8.83281e-18
			-547.061	1.17892e-18
			-546.932	-2.84929e-18
			-546.802	-2.33121e-17
			-546.673	-2.84929e-18
			-546.543	-8.54788e-18
			-546.414	5.9771e-18
			-546.285	-1.1657e-17
			-546.155	0
			-546.026	1.42465e-18
			-545.896	4.55887e-18
			-545.767	-1.09698e-17
			-545.638	-1.0115e-17
			-545.508	-9.97253e-19
			-545.379	-1.69533e-17
			-545.25	-1.36766e-17
			-545.12	-1.11122e-17
			-544.991	-1.21164e-17
			-544.861	-7.12324e-18
			-544.732	-1.10074e-17
			-544.603	-2.06861e-17
			-544.473	-3.09128e-18
			-544.344	-5.9906e-18
			-544.214	-1.35252e-17
			-544.085	-2.99176e-18
			-543.956	0.00438596
			-543.826	-1.42176e-17
			-543.697	-8.27069e-18
			-543.567	-6.75711e-18
			-543.438	-1.18246e-17
			-543.309	-1.68098e-17
			-543.179	-7.99054e-18
			-543.05	2.23007e-18
			-542.921	-3.12344e-18
			-542.791	-1.05863e-17
			-542.662	-1.94815e-17
			-542.532	-8.53909e-18
			-542.403	-1.28887e-17
			-542.274	-4.40469e-18
			-542.144	-1.51013e-17
			-542.015	-4.6744e-18
			-541.885	-2.5289e-18
			-541.756	-1.52198e-17
			-541.627	-6.78524e-18
			-541.497	-8.73647e-18
			-541.368	-9.11774e-18
			-541.238	-5.29832e-18
			-541.109	-6.83831e-18
			-540.98	-6.26845e-18
			-540.85	-1.28218e-17
			-540.721	4.8438e-18
			-540.591	-4.55887e-18
			-540.462	7.97802e-18
			-540.333	-8.26295e-18
			-540.203	-9.97253e-18
			-540.074	-4.55887e-18
			-539.945	6.29889e-18
			-539.815	-8.75291e-19
			-539.686	8.54788e-18
			-539.556	-1.05424e-17
			-539.427	-1.33419e-17
			-539.298	-1.16821e-17
			-539.168	-2.49464e-19
			-539.039	-2.53587e-17
			-538.909	-1.34522e-17
			-538.78	-6.26845e-18
			-538.651	1.64076e-17
			-538.521	-6.55338e-18
			-538.392	-1.61693e-18
			-538.262	-1.81226e-17
			-538.133	-2.99593e-18
			-538.004	-3.41915e-18
			-537.874	9.11774e-18
			-537.745	-7.23851e-18
			-537.616	-1.31068e-17
			-537.486	-1.64481e-17
			-537.357	-1.09035e-18
			-537.227	-9.0521e-18
			-537.098	-2.84929e-19
			-536.969	-1.28025e-17
			-536.839	-3.41915e-18
			-536.71	5.41366e-18
			-536.58	3.21905e-18
			-536.451	-5.49717e-18
			-536.322	-1.05424e-17
			-536.192	-1.0615e-17
			-536.063	-5.98352e-18
			-535.933	-3.98901e-18
			-535.804	3.70408e-18
			-535.675	-9.97253e-19
			-535.545	-7.83556e-18
			-535.416	5.41366e-18
			-535.287	-5.69859e-18
			-535.157	4.27394e-19
			-535.028	-2.27944e-18
			-534.898	-3.64559e-18
			-534.769	3.61925e-18
			-534.64	-6.72674e-18
			-534.51	2.99593e-18
			-534.381	4.42772e-18
			-534.251	-6.34613e-18
			-534.122	-5.85395e-18
			-533.993	0.00438596
			-533.863	0.00438596
			-533.734	0.00438596
			-533.604	-1.02344e-17
			-533.475	3.98901e-18
			-533.346	-4.06669e-18
			-533.216	0.00438596
			-533.087	1.72043e-18
			-532.957	-1.3052e-17
			-532.828	4.15736e-18
			-532.699	6.43679e-18
			-532.569	-2.99593e-18
			-532.44	3.80614e-19
			-532.311	-9.49954e-18
			-532.181	-4.55887e-18
			-532.052	-7.84343e-18
			-531.922	7.37641e-18
			-531.793	-2.0759e-18
			-531.664	-5.00631e-18
			-531.534	5.33969e-18
			-531.405	-1.29389e-18
			-531.275	-2.81754e-18
			-531.146	4.27852e-19
			-531.017	-2.7912e-18
			-530.887	-2.12195e-18
			-530.758	6.16774e-18
			-530.628	-3.04066e-18
			-530.499	-4.44731e-18
			-530.37	1.29508e-18
			-530.24	1.07752e-18
			-530.111	1.47772e-18
			-529.982	-2.7912e-18
			-529.852	-5.29495e-18
			-529.723	-4.47364e-18
			-529.593	3.95513e-18
			-529.464	-6.50322e-19
			-529.335	5.87904e-18
			-529.205	-2.84929e-19
			-529.076	2.84929e-18
			-528.946	-5.67556e-18
			-528.817	-1.51013e-17
			-528.688	2.43355e-18
			-528.558	-8.9142e-18
			-528.429	-3.8883e-18
			-528.299	9.38303e-19
			-528.17	3.59967e-18
			-528.041	8.4931e-18
			-527.911	-7.4169e-18
			-527.782	-9.27523e-18
			-527.652	-1.89882e-18
			-527.523	-1.22957e-18
			-527.394	0
			-527.264	-2.27944e-18
			-527.135	-6.86464e-18
			-527.006	7.5339e-18
			-526.876	-6.72674e-18
			-526.747	3.64559e-18
			-526.617	-7.01538e-18
			-526.488	1.33982e-18
			-526.359	0.00438596
			-526.229	0.00438596
			-526.1	0.00438596
			-525.97	0.00438596
			-525.841	0.00438596
			-525.712	0.00438596
			-525.582	0.00438596
			-525.453	7.1649e-19
			-525.323	6.69584e-18
			-525.194	5.41366e-18
			-525.065	-6.61518e-18
			-524.935	3.98901e-18
			-524.806	0.00438596
			-524.677	1.70958e-18
			-524.547	-2.27944e-18
			-524.418	0.00438596
			-524.288	-3.41915e-18
			-524.159	1.2252e-17
			-524.03	5.41366e-18
			-523.9	0.00438596
			-523.771	-4.33574e-18
			-523.641	-3.73082e-18
			-523.512	0.00438596
			-523.383	0
			-523.253	-1.99451e-18
			-523.124	1.13972e-18
			-522.994	-4.28916e-18
			-522.865	2.27944e-18
			-522.736	-5.62898e-18
			-522.606	-5.41366e-18
			-522.477	-6.12598e-18
			-522.348	-1.13972e-18
			-522.218	-9.6876e-18
			-522.089	-2.391e-18
			-521.959	-7.7432e-18
			-521.83	-2.84929e-19
			-521.701	0.00438596
			-521.571	0.00438596
			-521.442	0.00877193
			-521.312	0.00438596
			-521.183	0.00438596
			-521.054	0.00877193
			-520.924	0.00438596
			-520.795	-1.42465e-19
			-520.665	-2.56436e-18
			-520.536	3.58002e-18
			-520.407	1.42465e-18
			-520.277	3.0615e-18
			-520.148	0.00438596
			-520.018	4.97118e-18
			-519.889	0.00438596
			-519.76	0.00438596
			-519.63	2.99176e-18
			-519.501	-1.70726e-18
			-519.372	0.00438596
			-519.242	0.00438596
			-519.113	-3.98901e-18
			-518.983	6.27296e-19
			-518.854	0.00438596
			-518.725	2.36888e-19
			-518.595	-3.33055e-18
			-518.466	-1.6319e-18
			-518.336	-4.92178e-19
			-518.207	5.80433e-18
			-518.078	2.84929e-19
			-517.948	5.08119e-18
			-517.819	-7.6225e-18
			-517.689	6.26607e-18
			-517.56	-4.55887e-18
			-517.431	4.13148e-18
			-517.301	-1.42465e-18
			-517.172	7.12324e-19
			-517.043	-6.78187e-18
			-516.913	2.84929e-19
			-516.784	-1.17483e-17
			-516.654	6.41091e-18
			-516.525	2.27944e-18
			-516.396	0.00438596
			-516.266	-6.83831e-18
			-516.137	4.27394e-19
			-516.007	2.72762e-18
			-515.878	-8.54788e-19
			-515.749	-8.69035e-18
			-515.619	5.69859e-18
			-515.49	-1.26794e-17
			-515.36	1.99451e-18
			-515.231	-1.42465e-18
			-515.102	8.54788e-19
			-514.972	-3.13422e-18
			-514.843	9.97253e-19
			-514.713	0.00438596
			-514.584	-2.84929e-19
			-514.455	-1.23491e-17
			-514.325	0.00438596
			-514.196	0.00438596
			-514.067	0.00438596
			-513.937	0.00438596
			-513.808	0.00438596
			-513.678	0.00438596
			-513.549	0.00438596
			-513.42	0.00438596
			-513.29	0.00438596
			-513.161	0.00438596
			-513.031	1.85204e-18
			-512.902	0.00438596
			-512.773	0.00438596
			-512.643	1.42705e-17
			-512.514	0.00438596
			-512.384	0.00438596
			-512.255	6.79374e-19
			-512.126	0.00438596
			-511.996	0.00438596
			-511.867	0.00438596
			-511.738	2.68625e-18
			-511.608	-8.05195e-18
			-511.479	0.00438596
			-511.349	-1.0115e-17
			-511.22	0.00438596
			-511.091	1.68061e-18
			-510.961	1.01374e-17
			-510.832	0.00438596
			-510.702	1.62435e-18
			-510.573	0.00438596
			-510.444	-8.449e-19
			-510.314	-7.21745e-18
			-510.185	0.00438596
			-510.055	-1.08104e-17
			-509.926	5.37956e-18
			-509.797	0.00438596
			-509.667	0.00438596
			-509.538	0.00877193
			-509.409	0.00438596
			-509.279	0.00438596
			-509.15	0.00438596
			-509.02	0.00877193
			-508.891	0.00438596
			-508.762	0.00438596
			-508.632	0.00438596
			-508.503	0.00438596
			-508.373	7.92136e-18
			-508.244	0.00438596
			-508.115	0.00438596
			-507.985	0.00438596
			-507.856	0.00438596
			-507.726	0.00438596
			-507.597	2.06364e-17
			-507.468	0.00438596
			-507.338	0.00438596
			-507.209	0.00438596
			-507.079	-3.47e-19
			-506.95	-3.19108e-19
			-506.821	0.00438596
			-506.691	0.00438596
			-506.562	0.00438596
			-506.433	7.62649e-19
			-506.303	0.00438596
			-506.174	0.00438596
			-506.044	1.05424e-17
			-505.915	0.00438596
			-505.786	-1.74845e-18
			-505.656	0.00438596
			-505.527	0.00438596
			-505.397	-3.24917e-18
			-505.268	0.00438596
			-505.139	0.00438596
			-505.009	1.48414e-18
			-504.88	0.00438596
			-504.75	0.00438596
			-504.621	-6.54553e-18
			-504.492	2.72382e-18
			-504.362	0.00438596
			-504.233	3.58147e-18
			-504.104	-1.12873e-18
			-503.974	2.27944e-18
			-503.845	0.00438596
			-503.715	2.88943e-19
			-503.586	4.27394e-18
			-503.457	-1.41497e-18
			-503.327	0.00438596
			-503.198	9.97253e-19
			-503.068	3.84655e-18
			-502.939	-3.94042e-18
			-502.81	-3.84655e-18
			-502.68	9.6876e-18
			-502.551	-7.75847e-18
			-502.421	9.2635e-18
			-502.292	-1.31068e-17
			-502.163	1.46328e-17
			-502.033	0.00438596
			-501.904	-3.70408e-18
			-501.774	0.00438596
			-501.645	0.00877193
			-501.516	0.00438596
			-501.386	2.84929e-19
			-501.257	4.27394e-18
			-501.128	1.2252e-17
			-500.998	0.00438596
			-500.869	1.05424e-17
			-500.739	-1.08273e-17
			-500.61	0.00438596
			-500.481	5.98352e-18
			-500.351	-5.69859e-19
			-500.222	-2.56436e-18
			-500.092	0.00438596
			-499.963	-2.46418e-18
			-499.834	2.27944e-18
			-499.704	-8.12346e-18
			-499.575	3.13422e-18
			-499.445	7.63499e-18
			-499.316	-2.56436e-18
			-499.187	0.00438596
			-499.057	-3.06122e-18
			-498.928	-1.42465e-18
			-498.799	1.13972e-18
			-498.669	3.13422e-18
			-498.54	4.10368e-18
			-498.41	1.25369e-17
			-498.281	1.6241e-17
			-498.152	-2.56436e-18
			-498.022	1.02438e-17
			-497.893	-1.99451e-18
			-497.763	1.29906e-17
			-497.634	-1.02575e-17
			-497.505	2.18911e-18
			-497.375	-1.1967e-17
			-497.246	1.24583e-17
			-497.116	0.00438596
			-496.987	9.11774e-18
			-496.858	0.00438596
			-496.728	7.12324e-18
			-496.599	-1.02575e-17
			-496.47	3.41915e-18
			-496.34	-3.56162e-18
			-496.211	-4.55887e-18
			-496.081	-1.15192e-17
			-495.952	5.12873e-18
			-495.823	-3.63161e-18
			-495.693	-8.54788e-19
			-495.564	-8.83281e-18
			-495.434	6.70687e-18
			-495.305	-8.54788e-19
			-495.176	-1.86603e-18
			-495.046	-1.11122e-17
			-494.917	9.6876e-18
			-494.787	-1.13972e-17
			-494.658	1.42465e-18
			-494.529	-1.42465e-18
			-494.399	8.40542e-18
			-494.27	0
			-494.14	-2.84929e-18
			-494.011	-1.58136e-17
			-493.882	2.56436e-18
			-493.752	-2.84929e-19
			-493.623	8.54788e-18
			-493.494	-1.20052e-17
			-493.364	1.13972e-18
			-493.235	-2.56436e-18
			-493.105	9.11774e-18
			-492.976	-1.42465e-18
			-492.847	1.99451e-18
			-492.717	3.41915e-18
			-492.588	7.55063e-18
			-492.458	-1.70958e-17
			-492.329	-4.10909e-18
			-492.2	-8.54788e-18
			-492.07	1.70958e-18
			-491.941	0.00438596
			-491.811	0.00438596
			-491.682	0.00438596
			-491.553	0.00438596
			-491.423	0.00438596
			-491.294	0.00438596
			-491.165	0.00438596
			-491.035	-5.41366e-18
			-490.906	-1.25369e-17
			-490.776	-1.70958e-18
			-490.647	-6.83831e-18
			-490.518	8.54788e-19
			-490.388	0.00438596
			-490.259	-2.84929e-19
			-490.129	-1.37356e-18
			-490	0.00438596
			-489.871	-1.6241e-17
			-489.741	-5.27119e-18
			-489.612	0.00438596
			-489.482	0.00438596
			-489.353	-2.84052e-18
			-489.224	-5.41366e-18
			-489.094	0.00438596
			-488.965	-3.70408e-18
			-488.835	-1.05424e-17
			-488.706	3.27669e-18
			-488.577	-1.13972e-17
			-488.447	-5.41366e-18
			-488.318	-1.71018e-18
			-488.189	5.98352e-18
			-488.059	1.42465e-18
			-487.93	2.13697e-18
			-487.8	-6.26845e-18
			-487.671	8.54788e-19
			-487.542	-2.84929e-19
			-487.412	1.28218e-17
			-487.283	-6.55338e-18
			-487.153	-2.84929e-18
			-487.024	-6.26845e-18
			-486.895	7.12324e-18
			-486.765	0
			-486.636	0.00438596
			-486.506	2.27944e-18
			-486.377	5.69859e-18
			-486.248	-3.98901e-18
			-486.118	7.83126e-18
			-485.989	-6.55338e-18
			-485.86	-5.46196e-18
			-485.73	-1.1967e-17
			-485.601	4.27394e-18
			-485.471	-9.86463e-19
			-485.342	4.8438e-18
			-485.213	-6.12598e-18
			-485.083	1.15396e-17
			-484.954	0.00438596
			-484.824	1.16821e-17
			-484.695	-1.79506e-17
			-484.566	-2.63288e-18
			-484.436	-1.25369e-17
			-484.307	1.02575e-17
			-484.177	-1.13972e-17
			-484.048	-2.84929e-18
			-483.919	-1.99451e-18
			-483.789	2.70683e-18
			-483.66	-1.48163e-17
			-483.53	3.70408e-18
			-483.401	-7.12324e-19
			-483.272	5.69859e-18
			-483.142	-5.41366e-18
			-483.013	0.00438596
			-482.884	-1.21591e-18
			-482.754	-7.12324e-19
			-482.625	4.70134e-18
			-482.495	-7.28254e-18
			-482.366	1.28218e-18
			-482.237	7.2657e-18
			-482.107	8.54788e-19
			-481.978	-6.69584e-18
			-481.848	-8.71406e-20
			-481.719	4.98626e-18
			-481.59	-8.12049e-18
			-481.46	-8.54788e-19
			-481.331	1.98167e-18
			-481.201	3.41915e-18
			-481.072	-5.41366e-18
			-480.943	-5.69859e-19
			-480.813	-2.56436e-18
			-480.684	-9.6876e-18
			-480.555	-8.97528e-18
			-480.425	2.27944e-18
			-480.296	9.97253e-19
			-480.166	2.13697e-18
			-480.037	-1.23944e-17
			-479.908	0.00438596
			-479.778	0.00438596
			-479.649	0.00438596
			-479.519	0.00438596
			-479.39	0.00438596
			-479.261	0.00438596
			-479.131	0.00438596
			-479.002	0.00438596
			-478.872	0.00438596
			-478.743	0.00438596
			-478.614	3.13422e-18
			-478.484	0.00438596
			-478.355	0.00438596
			-478.226	-2.56436e-18
			-478.096	0.00438596
			-477.967	0.00438596
			-477.837	7.2483e-18
			-477.708	0.00438596
			-477.579	0.00438596
			-477.449	0.00438596
			-477.32	-9.01015e-18
			-477.19	-3.16288e-19
			-477.061	0.00438596
			-476.932	-2.42713e-18
			-476.802	0.00438596
			-476.673	-2.05382e-19
			-476.543	-2.62789e-18
			-476.414	0.00438596
			-476.285	6.32827e-18
			-476.155	0.00438596
			-476.026	-5.89286e-18
			-475.896	-1.43596e-17
			-475.767	0.00438596
			-475.638	-2.64443e-18
			-475.508	-3.56996e-19
			-475.379	0.00438596
			-475.25	8.26295e-18
			-475.12	0.00438596
			-474.991	-3.41915e-18
			-474.861	-5.47605e-18
			-474.732	-1.68886e-18
			-474.603	0.00438596
			-474.473	3.73082e-18
			-474.344	-1.70958e-18
			-474.214	0.00438596
			-474.085	0.00438596
			-473.956	0.00438596
			-473.826	3.70408e-18
			-473.697	1.87183e-18
			-473.567	0.00438596
			-473.438	0.00438596
			-473.309	-7.69309e-18
			-473.179	3.13422e-18
			-473.05	9.97253e-18
			-472.921	-2.27944e-18
			-472.791	-4.8438e-18
			-472.662	-4.55887e-18
			-472.532	5.69859e-18
			-472.403	5.69859e-18
			-472.274	0.00438596
			-472.144	-5.81346e-18
			-472.015	-8.54788e-18
			-471.885	0.00438596
			-471.756	-4.33574e-18
			-471.627	-7.69309e-18
			-471.497	1.99451e-18
			-471.368	3.98901e-18
			-471.238	0.00438596
			-471.109	-1.39615e-17
			-470.98	-4.27394e-19
			-470.85	0.00438596
			-470.721	-7.40816e-18
			-470.591	1.99451e-18
			-470.462	1.53862e-17
			-470.333	0.00438596
			-470.203	-1.50635e-17
			-470.074	-2.54849e-18
			-469.945	9.40267e-18
			-469.815	-7.46282e-18
			-469.686	-8.26295e-18
			-469.556	-1.65259e-17
			-469.427	0.00438596
			-469.298	-7.39599e-18
			-469.168	2.23127e-19
			-469.039	4.55887e-18
			-468.909	3.98901e-18
			-468.78	1.05955e-17
			-468.651	9.40267e-18
			-468.521	-6.03741e-19
			-468.392	2.84929e-18
			-468.262	1.07077e-18
			-468.133	2.84929e-18
			-468.004	1.36766e-17
			-467.874	-5.67556e-18
			-467.745	8.20446e-18
			-467.616	-4.55887e-18
			-467.486	7.39599e-18
			-467.357	0.00438596
			-467.227	4.8438e-18
			-467.098	0.00438596
			-466.969	1.13972e-18
			-466.839	0.00438596
			-466.71	0
			-466.58	-1.20192e-18
			-466.451	-8.54788e-18
			-466.322	9.11774e-18
			-466.192	1.1967e-17
			-466.063	7.97802e-18
			-465.933	1.70958e-18
			-465.804	1.25369e-17
			-465.675	1.13972e-18
			-465.545	0
			-465.416	1.2252e-17
			-465.287	3.08724e-18
			-465.157	-2.27944e-18
			-465.028	1.94356e-18
			-464.898	5.69859e-19
			-464.769	1.14201e-17
			-464.64	2.84929e-19
			-464.51	1.20867e-18
			-464.381	5.98352e-18
			-464.251	1.07725e-17
			-464.122	3.13422e-18
			-463.993	2.40351e-18
			-463.863	-6.69909e-18
			-463.734	-9.40267e-18
			-463.604	6.26845e-18
			-463.475	6.72887e-18
			-463.346	7.96817e-18
			-463.216	-6.09945e-18
			-463.087	6.62769e-18
			-462.957	-1.13972e-18
			-462.828	-1.42465e-18
			-462.699	-4.27394e-18
			-462.569	-1.47097e-18
			-462.44	-4.27394e-18
			-462.311	7.48856e-18
			-462.181	4.55887e-18
			-462.052	9.30157e-18
			-461.922	8.79563e-18
			-461.793	1.1967e-17
			-461.664	9.56724e-18
			-461.534	-4.98597e-19
			-461.405	0.00438596
			-461.275	-5.12873e-18
			-461.146	5.0997e-19
			-461.017	3.13258e-18
			-460.887	8.69035e-18
			-460.758	9.6876e-18
			-460.628	7.97154e-18
			-460.499	-5.12422e-19
			-460.37	5.69859e-19
			-460.24	1.45953e-17
			-460.111	1.70958e-18
			-459.982	-8.69035e-18
			-459.852	-7.69911e-18
			-459.723	-4.80158e-18
			-459.593	5.12873e-18
			-459.464	3.41915e-18
			-459.335	7.97802e-18
			-459.205	3.70408e-18
			-459.076	3.98901e-18
			-458.946	-3.41915e-18
			-458.817	-5.69859e-19
			-458.688	2.84929e-18
			-458.558	-5.69859e-19
			-458.429	-1.85204e-18
			-458.299	1.70958e-18
			-458.17	6.26845e-18
			-458.041	1.42465e-18
			-457.911	1.08273e-17
			-457.782	-2.27944e-18
			-457.652	3.70408e-18
			-457.523	-8.514e-18
			-457.394	5.69859e-19
			-457.264	-6.83831e-18
			-457.135	-2.95e-18
			-457.006	0.00438596
			-456.876	2.84929e-19
			-456.747	5.12873e-18
			-456.617	2.56436e-18
			-456.488	-5.69859e-19
			-456.359	-9.11774e-18
			-456.229	-3.13422e-18
			-456.1	-5.12873e-18
			-455.97	-5.11765e-19
			-455.841	5.69859e-19
			-455.712	-5.69859e-19
			-455.582	9.15934e-19
			-455.453	-5.98352e-18
			-455.323	-5.41366e-18
			-455.194	-2.56436e-18
			-455.065	-3.13422e-18
			-454.935	-2.56436e-18
			-454.806	-3.93217e-18
			-454.677	-1.08273e-17
			-454.547	-3.41915e-18
			-454.418	-5.12873e-18
			-454.288	8.54788e-19
			-454.159	5.98352e-18
			-454.03	-1.00519e-18
			-453.9	9.22858e-18
			-453.771	-5.41366e-18
			-453.641	-7.12053e-18
			-453.512	-2.84929e-19
			-453.383	1.70958e-18
			-453.253	-3.38362e-18
			-453.124	3.20857e-18
			-452.994	6.52875e-19
			-452.865	6.26845e-18
			-452.736	4.27394e-18
			-452.606	8.27397e-19
			-452.477	-2.84929e-18
			-452.348	-6.97313e-18
			-452.218	-1.13972e-18
			-452.089	-3.4789e-18
			-451.959	5.12873e-18
			-451.83	-3.98901e-18
			-451.701	-1.36377e-18
			-451.571	5.35073e-18
			-451.442	-1.42465e-18
			-451.312	-1.42465e-19
			-451.183	-4.55887e-18
			-451.054	-4.55887e-18
			-450.924	-1.70958e-18
			-450.795	-6.26845e-18
			-450.665	5.12873e-18
			-450.536	0
			-450.407	5.69202e-19
			-450.277	-2.84929e-19
			-450.148	-1.72201e-18
			-450.018	-1.70958e-18
			-449.889	-5.98352e-18
			-449.76	-7.94167e-18
			-449.63	-5.69859e-19
			-449.501	-5.41366e-18
			-449.372	0
			-449.242	-9.6876e-18
			-449.113	-2.28715e-18
			-448.983	4.55887e-18
			-448.854	5.58854e-18
			-448.725	-2.84929e-19
			-448.595	0.00438596
			-448.466	-4.55887e-18
			-448.336	-1.07741e-18
			-448.207	-8.54788e-19
			-448.078	1.32839e-18
			-447.948	1.13972e-18
			-447.819	-6.93856e-19
			-447.689	-4.46796e-18
			-447.56	8.91451e-18
			-447.431	2.27944e-18
			-447.301	2.93326e-18
			-447.172	-5.23799e-18
			-447.043	4.72431e-18
			-446.913	3.24315e-18
			-446.784	1.02575e-17
			-446.654	-3.13422e-18
			-446.525	0.00438596
			-446.396	0.00438596
			-446.266	0.00438596
			-446.137	2.61845e-18
			-446.007	2.27944e-18
			-445.878	1.38517e-18
			-445.749	0.00438596
			-445.619	2.27944e-18
			-445.49	1.70053e-18
			-445.36	4.04364e-19
			-445.231	5.35467e-18
			-445.102	6.83831e-18
			-444.972	2.84929e-18
			-444.843	5.66407e-18
			-444.713	1.50824e-18
			-444.584	5.69859e-19
			-444.455	-4.71554e-18
			-444.325	2.90083e-18
			-444.196	4.38054e-18
			-444.067	-1.94083e-18
			-443.937	6.83831e-18
			-443.808	-4.15673e-18
			-443.678	5.69859e-18
			-443.549	2.68069e-18
			-443.42	3.13422e-18
			-443.29	7.93969e-18
			-443.161	-8.54788e-19
			-443.031	-1.68034e-17
			-442.902	5.50417e-18
			-442.773	-1.13972e-18
			-442.643	-7.28163e-20
			-442.514	3.18883e-18
			-442.384	7.69309e-18
			-442.255	6.26845e-18
			-442.126	0
			-441.996	-4.55887e-18
			-441.867	3.13422e-18
			-441.738	1.48163e-17
			-441.608	2.84929e-18
			-441.479	3.25972e-18
			-441.349	1.54258e-17
			-441.22	2.74562e-18
			-441.091	5.35504e-18
			-440.961	-3.56198e-18
			-440.832	1.36766e-17
			-440.702	5.50372e-19
			-440.573	3.2002e-18
			-440.444	2.84929e-18
			-440.314	9.14822e-18
			-440.185	1.25369e-17
			-440.055	6.56041e-18
			-439.926	-1.13972e-18
			-439.797	-5.17804e-18
			-439.667	1.28004e-17
			-439.538	-9.97253e-18
			-439.409	-6.54922e-18
			-439.279	-3.83644e-18
			-439.15	3.9527e-18
			-439.02	3.27919e-18
			-438.891	4.25375e-19
			-438.762	7.95909e-18
			-438.632	-1.42465e-19
			-438.503	-5.69859e-19
			-438.373	4.8438e-18
			-438.244	5.98352e-18
			-438.115	1.482e-18
			-437.985	-4.2843e-18
			-437.856	-3.28476e-18
			-437.726	-5.12873e-18
			-437.597	-3.91425e-18
			-437.468	-7.89005e-18
			-437.338	-7.30243e-19
			-437.209	-1.42503e-17
			-437.079	-2.56436e-18
			-436.95	-3.70408e-18
			-436.821	1.06023e-17
			-436.691	6.37532e-18
			-436.562	2.36122e-18
			-436.433	2.84929e-19
			-436.303	-2.84929e-19
			-436.174	7.69309e-18
			-436.044	1.14063e-17
			-435.915	-1.3343e-17
			-435.786	-8.38472e-19
			-435.656	6.96172e-18
			-435.527	9.54663e-18
			-435.397	-3.13422e-18
			-435.268	-7.00245e-19
			-435.139	1.85354e-18
			-435.009	-1.55357e-17
			-434.88	1.13972e-17
			-434.75	5.56466e-18
			-434.621	3.41924e-18
			-434.492	8.26295e-18
			-434.362	1.9498e-17
			-434.233	-1.22468e-18
			-434.104	-6.08587e-18
			-433.974	-1.6939e-18
			-433.845	1.56711e-18
			-433.715	1.20194e-18
			-433.586	1.05931e-17
			-433.457	-5.55612e-18
			-433.327	-1.42468e-18
			-433.198	7.00704e-18
			-433.068	1.07116e-17
			-432.939	1.31314e-17
			-432.81	-6.76437e-18
			-432.68	-3.35043e-18
			-432.551	4.46759e-18
			-432.421	0.00438596
			-432.292	1.55488e-17
			-432.163	0.00438596
			-432.033	0.00438596
			-431.904	0.00438596
			-431.774	0.00438596
			-431.645	0.00438596
			-431.516	0.00438596
			-431.386	0.00438596
			-431.257	-2.34006e-18
			-431.128	7.69309e-18
			-430.998	7.19025e-18
			-430.869	3.9076e-18
			-430.739	2.1649e-17
			-430.61	0.00438596
			-430.481	-1.46064e-17
			-430.351	2.07998e-17
			-430.222	0.00438596
			-430.092	8.54788e-18
			-429.963	9.97253e-18
			-429.834	-1.36766e-17
			-429.704	0.00438596
			-429.575	1.45314e-17
			-429.445	6.83831e-18
			-429.316	0.00438596
			-429.187	6.55338e-18
			-429.057	1.24072e-17
			-428.928	5.41366e-18
			-428.799	0
			-428.669	3.41915e-18
			-428.54	1.13972e-18
			-428.41	-3.41915e-18
			-428.281	1.56711e-18
			-428.152	2.19396e-17
			-428.022	1.45314e-17
			-427.893	7.97802e-18
			-427.763	9.6876e-18
			-427.634	3.84655e-18
			-427.505	2.27944e-18
			-427.375	5.84105e-18
			-427.246	-1.85204e-17
			-427.116	-7.57005e-18
			-426.987	8.54788e-19
			-426.858	0.00438596
			-426.728	0.00438596
			-426.599	-8.83281e-18
			-426.47	-4.27394e-18
			-426.34	2.13697e-18
			-426.211	-1.13972e-18
			-426.081	0.00438596
			-425.952	9.6876e-18
			-425.823	5.98352e-18
			-425.693	-6.98211e-18
			-425.564	6.55338e-18
			-425.434	3.15431e-18
			-425.305	2.06965e-19
			-425.176	0.00438596
			-425.046	-9.11774e-18
			-424.917	-5.74891e-18
			-424.787	6.75305e-19
			-424.658	-2.04165e-18
			-424.529	7.20472e-18
			-424.399	-3.31626e-18
			-424.27	1.17645e-17
			-424.14	-1.41054e-17
			-424.011	3.70408e-18
			-423.882	-4.52106e-18
			-423.752	3.56344e-18
			-423.623	-1.05173e-17
			-423.494	-5.35035e-18
			-423.364	-5.87308e-18
			-423.235	-6.07983e-18
			-423.105	-7.03685e-18
			-422.976	9.3993e-18
			-422.847	-9.233e-19
			-422.717	9.40267e-18
			-422.588	-7.26264e-18
			-422.458	2.71338e-18
			-422.329	-5.12873e-18
			-422.2	4.25817e-18
			-422.07	-3.70408e-18
			-421.941	3.9587e-18
			-421.811	-9.3049e-18
			-421.682	1.31068e-17
			-421.553	-4.16148e-18
			-421.423	6.11102e-18
			-421.294	-4.27394e-18
			-421.165	8.54788e-19
			-421.035	-8.91611e-18
			-420.906	1.73951e-18
			-420.776	-5.98352e-18
			-420.647	2.14622e-19
			-420.518	-9.35829e-18
			-420.388	3.43955e-19
			-420.259	-2.70683e-18
			-420.129	0.00438596
			-420	0.00438596
			-419.871	0.00438596
			-419.741	0.00438596
			-419.612	0.00438596
			-419.482	0.00438596
			-419.353	0.00438596
			-419.224	0.00438596
			-419.094	0.00438596
			-418.965	0.00438596
			-418.835	-9.9579e-19
			-418.706	0.00438596
			-418.577	0.00438596
			-418.447	-8.866e-18
			-418.318	0.00438596
			-418.189	0.00438596
			-418.059	-8.3407e-20
			-417.93	0.00438596
			-417.8	0.00438596
			-417.671	0.00438596
			-417.542	4.8438e-18
			-417.412	-9.87696e-18
			-417.283	0.00438596
			-417.153	-1.28218e-18
			-417.024	0.00438596
			-416.895	-2.57151e-18
			-416.765	-1.99451e-18
			-416.636	0.00438596
			-416.506	-2.84929e-18
			-416.377	0.00438596
			-416.248	-5.27119e-18
			-416.118	-3.13422e-18
			-415.989	0.00438596
			-415.86	-1.03999e-17
			-415.73	1.28218e-18
			-415.601	0.00438596
			-415.471	-4.13214e-18
			-415.342	0.00438596
			-415.213	-4.77276e-18
			-415.083	-5.69859e-18
			-414.954	5.41366e-18
			-414.824	0.00438596
			-414.695	-3.13505e-18
			-414.566	1.99451e-18
			-414.436	3.13422e-18
			-414.307	1.70958e-18
			-414.177	-4.27394e-18
			-414.048	-9.40267e-18
			-413.919	1.13972e-18
			-413.789	0.00438596
			-413.66	1.99451e-18
			-413.53	-2.13697e-18
			-413.401	3.8085e-18
			-413.272	-4.98626e-18
			-413.142	5.05865e-18
			-413.013	-7.10795e-18
			-412.884	-2.03819e-18
			-412.754	-9.82345e-18
			-412.625	1.76301e-18
			-412.495	0.00438596
			-412.366	5.26581e-18
			-412.237	-6.89989e-18
			-412.107	0.00438596
			-411.978	-9.1865e-18
			-411.848	9.89851e-18
			-411.719	-2.55321e-18
			-411.59	2.78343e-18
			-411.46	0.00438596
			-411.331	7.97802e-18
			-411.201	1.13972e-18
			-411.072	0.00438596
			-410.943	1.85216e-18
			-410.813	4.32586e-18
			-410.684	-3.36396e-19
			-410.555	0.00438596
			-410.425	-4.60425e-18
			-410.296	-5.51166e-18
			-410.166	-7.79987e-18
			-410.037	-5.10313e-18
			-409.908	0.00438596
			-409.778	2.11322e-18
			-409.649	0.00438596
			-409.519	-7.12403e-18
			-409.39	-1.6043e-18
			-409.261	8.92185e-18
			-409.131	9.41593e-18
			-409.002	-1.71358e-18
			-408.872	-1.59535e-19
			-408.743	3.26756e-18
			-408.614	-7.23106e-19
			-408.484	2.62127e-18
			-408.355	-3.70408e-18
			-408.226	1.22102e-18
			-408.096	4.27394e-19
			-407.967	3.03438e-18
			-407.837	-5.38168e-18
			-407.708	4.494e-18
			-407.579	0.00438596
			-407.449	-6.23157e-18
			-407.32	0.00438596
			-407.19	2.61942e-18
			-407.061	-3.5159e-18
			-406.932	1.42465e-18
			-406.802	-3.38573e-18
			-406.673	5.98352e-18
			-406.543	4.55887e-18
			-406.414	8.54788e-19
			-406.285	0.00438596
			-406.155	1.70958e-18
			-406.026	4.55887e-18
			-405.896	3.98901e-18
			-405.767	5.69859e-18
			-405.638	3.41915e-18
			-405.508	-2.84929e-18
			-405.379	6.83831e-18
			-405.25	-3.41915e-18
			-405.12	-9.6876e-18
			-404.991	-6.26845e-18
			-404.861	-9.20534e-18
			-404.732	-3.98901e-18
			-404.603	-5.12873e-18
			-404.473	0.00438596
			-404.344	0.00438596
			-404.214	0.00438596
			-404.085	0.00438596
			-403.956	0.00438596
			-403.826	0.00438596
			-403.697	0.00438596
			-403.567	5.12873e-18
			-403.438	1.13972e-18
			-403.309	-5.69859e-19
			-403.179	9.97253e-19
			-403.05	0
			-402.921	0.00438596
			-402.791	1.42465e-18
			-402.662	-7.58314e-19
			-402.532	0.00438596
			-402.403	2.96543e-18
			-402.274	-1.02575e-17
			-402.144	2.36973e-18
			-402.015	0.00438596
			-401.885	1.56711e-18
			-401.756	5.98352e-18
			-401.627	0.00438596
			-401.497	4.04483e-18
			-401.368	6.81598e-18
			-401.238	9.6876e-18
			-401.109	1.99451e-18
			-400.98	3.82841e-18
			-400.85	6.26845e-18
			-400.721	7.04601e-18
			-400.591	1.99451e-18
			-400.462	4.01572e-18
			-400.333	-5.69859e-19
			-400.203	3.82746e-18
			-400.074	2.99176e-18
			-399.945	2.27944e-18
			-399.815	1.25632e-17
			-399.686	0
			-399.556	5.69859e-19
			-399.427	6.79889e-18
			-399.298	-2.84929e-19
			-399.168	0.00438596
			-399.039	6.12598e-18
			-398.909	1.02575e-17
			-398.78	2.16546e-17
			-398.651	2.4219e-18
			-398.521	0.00438596
			-398.392	8.54788e-19
			-398.262	-9.11774e-18
			-398.133	9.41215e-18
			-398.004	-4.27394e-19
			-397.874	1.11122e-17
			-397.745	-4.55887e-18
			-397.616	4.27394e-18
			-397.486	0.00438596
			-397.357	-1.42465e-18
			-397.227	-1.45256e-17
			-397.098	6.26845e-18
			-396.969	4.27394e-18
			-396.839	1.55745e-17
			-396.71	-9.6876e-18
			-396.58	5.12873e-18
			-396.451	-5.98352e-18
			-396.322	8.40542e-18
			-396.192	5.98352e-18
			-396.063	3.98901e-18
			-395.933	-6.83831e-18
			-395.804	1.85204e-18
			-395.675	4.55887e-18
			-395.545	1.2252e-17
			-395.416	-1.60172e-17
			-395.287	0.00438596
			-395.157	-9.54788e-18
			-395.028	0.00438596
			-394.898	0.00438596
			-394.769	0.00438596
			-394.64	0.00438596
			-394.51	0.00438596
			-394.381	0.00438596
			-394.251	0.00438596
			-394.122	0.00438596
			-393.993	0.00438596
			-393.863	3.04457e-18
			-393.734	1.77989e-17
			-393.604	0.00438596
			-393.475	0.00438596
			-393.346	-2.5278e-18
			-393.216	0.00438596
			-393.087	7.51971e-19
			-392.957	0.00438596
			-392.828	-2.31758e-18
			-392.699	0.00438596
			-392.569	-3.05397e-18
			-392.44	0.00877193
			-392.311	0.00438596
			-392.181	0.00438596
			-392.052	0.00438596
			-391.922	0.00438596
			-391.793	0.00877193
			-391.664	0.00438596
			-391.534	0.00438596
			-391.405	0.00438596
			-391.275	0.00438596
			-391.146	5.98352e-18
			-391.017	0.00438596
			-390.887	0.00438596
			-390.758	0.00438596
			-390.628	0.00877193
			-390.499	0.00438596
			-390.37	0.00438596
			-390.24	0.0131579
			-390.111	0.0131579
			-389.982	0.0131579
			-389.852	0.00438596
			-389.723	0.00438596
			-389.593	0.00877193
			-389.464	0.00438596
			-389.335	0.00877193
			-389.205	-5.98352e-18
			-389.076	1.70958e-18
			-388.946	0.0131579
			-388.817	0.00438596
			-388.688	0.00438596
			-388.558	0.00438596
			-388.429	7.92018e-18
			-388.299	0.0131579
			-388.17	-1.12303e-18
			-388.041	0.00438596
			-387.911	0.00438596
			-387.782	0.00438596
			-387.652	0.00438596
			-387.523	-9.52447e-18
			-387.394	0.00438596
			-387.264	1.99451e-18
			-387.135	0.00877193
			-387.006	2.89867e-18
			-386.876	-1.70958e-18
			-386.747	3.13963e-18
			-386.617	-5.12873e-18
			-386.488	-4.00768e-19
			-386.359	-6.26845e-18
			-386.229	4.3548e-18
			-386.1	0.00877193
			-385.97	-5.69859e-19
			-385.841	8.54788e-18
			-385.712	6.61565e-18
			-385.582	0.00438596
			-385.453	9.97253e-18
			-385.323	0.00438596
			-385.194	2.33559e-18
			-385.065	-8.26295e-18
			-384.935	-2.27944e-18
			-384.806	0.00438596
			-384.677	3.98901e-18
			-384.547	-1.2411e-18
			-384.418	0.00438596
			-384.288	0.00438596
			-384.159	-2.56436e-18
			-384.03	2.13697e-18
			-383.9	2.70683e-18
			-383.771	0.00438596
			-383.641	-8.54788e-19
			-383.512	5.84105e-18
			-383.383	0.00438596
			-383.253	1.18553e-17
			-383.124	0
			-382.994	5.69859e-19
			-382.865	0.00438596
			-382.736	0.00438596
			-382.606	-1.70958e-18
			-382.477	-7.9734e-18
			-382.348	-2.84929e-18
			-382.218	5.69859e-19
			-382.089	3.13422e-18
			-381.959	0.00438596
			-381.83	-2.20608e-19
			-381.701	3.70408e-18
			-381.571	6.10727e-18
			-381.442	7.40816e-18
			-381.312	-3.10222e-18
			-381.183	3.70408e-18
			-381.054	1.02458e-18
			-380.924	9.59629e-19
			-380.795	6.67293e-18
			-380.665	5.87889e-18
			-380.536	-2.27944e-18
			-380.407	6.81221e-18
			-380.277	4.2413e-18
			-380.148	8.54788e-18
			-380.018	-1.25449e-20
			-379.889	0.00438596
			-379.76	4.17921e-18
			-379.63	0.00438596
			-379.501	1.1967e-17
			-379.372	-8.14331e-18
			-379.242	4.36615e-19
			-379.113	9.9791e-18
			-378.983	4.57645e-19
			-378.854	-3.98901e-18
			-378.725	5.98927e-18
			-378.595	3.54508e-18
			-378.466	4.84827e-19
			-378.336	-2.17937e-18
			-378.207	1.28459e-17
			-378.078	3.68159e-18
			-377.948	1.14087e-17
			-377.819	1.13972e-18
			-377.689	5.28945e-18
			-377.56	2.017e-18
			-377.431	-5.87513e-19
			-377.301	-1.42465e-17
			-377.172	6.11819e-18
			-377.043	5.16983e-18
			-376.913	2.56436e-18
			-376.784	1.26054e-18
			-376.654	-3.66314e-18
			-376.525	1.63314e-19
			-376.396	4.55887e-18
			-376.266	2.84929e-18
			-376.137	0.00438596
			-376.007	-9.97253e-19
			-375.878	3.35479e-21
			-375.749	-2.6324e-18
			-375.619	4.87709e-18
			-375.49	2.709e-18
			-375.36	-2.4219e-18
			-375.231	6.43356e-18
			-375.102	1.03446e-17
			-374.972	9.11774e-18
			-374.843	7.62783e-19
			-374.713	-5.78766e-18
			-374.584	1.46185e-18
			-374.455	3.55464e-18
			-374.325	9.63597e-18
			-374.196	-3.25727e-18
			-374.067	1.59071e-18
			-373.937	2.39118e-17
			-373.808	-3.13422e-18
			-373.678	1.02575e-17
			-373.549	8.61618e-18
			-373.42	6.58819e-18
			-373.29	-8.54788e-19
			-373.161	9.59102e-18
			-373.031	5.3283e-18
			-372.902	1.21339e-17
			-372.773	2.00142e-18
			-372.643	5.12873e-18
			-372.514	3.98901e-18
			-372.384	3.11266e-18
			-372.255	-2.86514e-18
			-372.126	-2.4219e-18
			-371.996	-4.27394e-18
			-371.867	3.70408e-18
			-371.738	1.51013e-17
			-371.608	4.43878e-19
			-371.479	0.00438596
			-371.349	-5.39569e-18
			-371.22	1.07949e-17
			-371.091	-1.56711e-18
			-370.961	9.11774e-18
			-370.832	0.00438596
			-370.702	-5.49035e-18
			-370.573	-6.26845e-18
			-370.444	-1.13972e-18
			-370.314	0.00438596
			-370.185	4.8438e-18
			-370.055	2.67501e-18
			-369.926	-1.13972e-18
			-369.797	6.83831e-18
			-369.667	-7.97802e-18
			-369.538	1.4104e-17
			-369.409	5.27181e-19
			-369.279	5.69859e-18
			-369.15	1.6241e-17
			-369.02	5.69859e-19
			-368.891	1.45314e-17
			-368.762	2.13697e-17
			-368.632	-9.11774e-18
			-368.503	-3.70408e-18
			-368.373	8.12049e-18
			-368.244	0
			-368.115	8.26295e-18
			-367.985	9.40267e-18
			-367.856	3.70408e-18
			-367.726	6.55338e-18
			-367.597	5.84105e-18
			-367.468	-1.52437e-17
			-367.338	-2.07998e-17
			-367.209	-2.08682e-18
			-367.079	8.63173e-18
			-366.95	1.59886e-17
			-366.821	-1.13972e-18
			-366.691	-3.15341e-18
			-366.562	3.04397e-18
			-366.433	-1.16821e-17
			-366.303	8.41131e-18
			-366.174	0.00877193
			-366.044	0.00438596
			-365.915	0.00438596
			-365.786	-1.38516e-17
			-365.656	0.00438596
			-365.527	-1.73965e-17
			-365.397	0.00438596
			-365.268	-1.42836e-18
			-365.139	-2.8856e-17
			-365.009	-5.14957e-18
			-364.88	0.00438596
			-364.75	0.00438596
			-364.621	0.00438596
			-364.492	-1.19197e-17
			-364.362	8.79333e-19
			-364.233	2.15537e-17
			-364.104	0.00438596
			-363.974	-1.5956e-17
			-363.845	-1.6319e-18
			-363.715	1.57111e-17
			-363.586	1.19284e-17
			-363.457	1.55738e-18
			-363.327	2.07998e-17
			-363.198	3.29112e-17
			-363.068	2.4323e-18
			-362.939	2.17924e-17
			-362.81	-3.43752e-17
			-362.68	1.38103e-17
			-362.551	-2.03352e-17
			-362.421	2.56858e-18
			-362.292	1.36766e-17
			-362.163	1.07185e-17
			-362.033	-4.94676e-19
			-361.904	-4.11262e-18
			-361.774	-4.83467e-18
			-361.645	0.00438596
			-361.516	-6.61518e-18
			-361.386	-1.2983e-17
			-361.257	-1.08273e-17
			-361.128	-1.65333e-17
			-360.998	-2.90276e-18
			-360.869	0.00438596
			-360.739	3.21774e-18
			-360.61	0.00438596
			-360.481	0.00438596
			-360.351	0.00438596
			-360.222	0.00438596
			-360.092	0.00438596
			-359.963	0.00438596
			-359.834	0.00438596
			-359.704	0.00438596
			-359.575	0.00438596
			-359.445	-7.52502e-18
			-359.316	-1.33683e-17
			-359.187	0.00438596
			-359.057	0.00438596
			-358.928	-7.40816e-18
			-358.799	0.00438596
			-358.669	-8.54788e-18
			-358.54	0.00438596
			-358.41	1.02575e-17
			-358.281	0.00438596
			-358.152	9.97253e-19
			-358.022	0.00438596
			-357.893	7.26697e-18
			-357.763	7.12324e-18
			-357.634	-2.42112e-20
			-357.505	3.18928e-18
			-357.375	0.00438596
			-357.246	0.00438596
			-357.116	-1.09698e-17
			-356.987	-2.84929e-18
			-356.858	-1.01496e-17
			-356.728	-2.39341e-17
			-356.599	-8.26295e-18
			-356.47	-9.26021e-18
			-356.34	0.00438596
			-356.211	-3.13422e-18
			-356.081	-1.35116e-17
			-355.952	4.70134e-18
			-355.823	0.00438596
			-355.693	-4.24258e-18
			-355.564	0.00438596
			-355.434	-1.67648e-17
			-355.305	3.85071e-18
			-355.176	-2.20933e-17
			-355.046	-6.41091e-18
			-354.917	-1.70958e-18
			-354.787	-7.40816e-18
			-354.658	-8.97528e-18
			-354.529	0.00438596
			-354.399	-8.54788e-18
			-354.27	-1.99451e-18
			-354.14	-1.89478e-17
			-354.011	-5.12873e-18
			-353.882	1.31067e-17
			-353.752	-1.51013e-17
			-353.623	1.28218e-18
			-353.494	-1.18246e-17
			-353.364	-7.38722e-18
			-353.235	-1.06691e-17
			-353.105	-9.40267e-18
			-352.976	0.00438596
			-352.847	-4.70134e-18
			-352.717	-9.40267e-18
			-352.588	0.00438596
			-352.458	-1.29643e-17
			-352.329	-3.73955e-18
			-352.2	-1.05593e-17
			-352.07	-5.55612e-18
			-351.941	-7.40816e-18
			-351.811	2.37883e-18
			-351.682	-1.12636e-17
			-351.553	-2.9554e-18
			-351.423	-1.01093e-17
			-351.294	-1.38191e-17
			-351.165	-1.64585e-17
			-351.035	-4.23676e-18
			-350.906	-2.06574e-17
			-350.776	3.41915e-18
			-350.647	-1.54747e-17
			-350.518	-5.49849e-18
			-350.388	-2.52677e-18
			-350.259	-1.38779e-17
			-350.129	-6.09879e-18
			-350	-7.84343e-18
			-349.871	-1.12162e-17
			-349.741	-1.29147e-17
			-349.612	-4.8438e-18
			-349.482	-8.6563e-18
			-349.353	-6.84601e-18
			-349.224	-2.70683e-18
			-349.094	-7.20195e-18
			-348.965	-1.24405e-17
			-348.835	-8.25544e-18
			-348.706	-7.29594e-18
			-348.577	-1.11122e-17
			-348.447	-9.97253e-18
			-348.318	-8.83281e-18
			-348.189	-7.12324e-18
			-348.059	-8.29975e-18
			-347.93	-1.35004e-17
			-347.8	-1.18865e-17
			-347.671	-7.69309e-18
			-347.542	-4.62984e-18
			-347.412	-6.96132e-18
			-347.283	-7.12324e-19
			-347.153	1.62371e-18
			-347.024	-8.42587e-18
			-346.895	-6.28661e-18
			-346.765	-6.41091e-18
			-346.636	-5.60997e-18
			-346.506	-5.32995e-18
			-346.377	-6.52222e-18
			-346.248	-9.76411e-18
			-346.118	-1.28311e-17
			-345.989	-1.02308e-17
			-345.86	1.25869e-18
			-345.73	-1.4104e-17
			-345.601	-1.02839e-17
			-345.471	0.00438596
			-345.342	-4.75493e-18
			-345.213	-8.39728e-18
			-345.083	-1.15396e-17
			-344.954	-7.12324e-18
			-344.824	-8.86576e-18
			-344.695	-1.2252e-17
			-344.566	-7.74966e-18
			-344.436	1.42465e-18
			-344.307	-7.15817e-18
			-344.177	-4.23813e-18
			-344.048	-4.98626e-18
			-343.919	0.00438596
			-343.789	0.00438596
			-343.66	0.00877193
			-343.53	0.00877193
			-343.401	0.00877193
			-343.272	0.00438596
			-343.142	0.00438596
			-343.013	-3.02656e-18
			-342.884	0.00438596
			-342.754	0.00438596
			-342.625	-7.97802e-18
			-342.495	-5.55612e-18
			-342.366	-1.99451e-18
			-342.237	-3.98901e-18
			-342.107	6.77331e-19
			-341.978	-2.70683e-18
			-341.848	5.12873e-18
			-341.719	0.00438596
			-341.59	-3.13422e-18
			-341.46	1.99451e-18
			-341.331	-5.00358e-18
			-341.201	8.54788e-19
			-341.072	1.70958e-18
			-340.943	-2.27944e-18
			-340.813	-6.83831e-18
			-340.684	1.85204e-18
			-340.555	-1.05424e-17
			-340.425	-5.3075e-18
			-340.296	-9.97253e-18
			-340.166	-3.70408e-18
			-340.037	-2.61721e-19
			-339.908	-7.55063e-18
			-339.778	-5.12873e-18
			-339.649	-7.83556e-18
			-339.519	-1.22591e-17
			-339.39	5.42269e-18
			-339.261	3.98901e-18
			-339.131	-1.40681e-18
			-339.002	-3.41915e-18
			-338.872	4.43506e-18
			-338.743	4.69742e-19
			-338.614	-1.70958e-18
			-338.484	0
			-338.355	-8.005e-18
			-338.226	3.34711e-18
			-338.096	-5.08377e-18
			-337.967	-1.11122e-17
			-337.837	-1.46725e-18
			-337.708	-5.27119e-18
			-337.579	-1.46261e-18
			-337.449	-5.12873e-18
			-337.32	-6.98077e-18
			-337.19	3.70408e-18
			-337.061	-9.3447e-18
			-336.932	-4.8438e-18
			-336.802	-7.12324e-18
			-336.673	9.6876e-18
			-336.543	-6.26845e-18
			-336.414	0.00438596
			-336.285	-2.27944e-18
			-336.155	-6.10492e-18
			-336.026	-3.70408e-18
			-335.896	0.00438596
			-335.767	-7.97802e-18
			-335.638	-6.83831e-18
			-335.508	-2.4219e-18
			-335.379	-1.02575e-17
			-335.25	4.55887e-18
			-335.12	-7.12324e-18
			-334.991	-1.13972e-18
			-334.861	-8.54788e-19
			-334.732	-6.55338e-18
			-334.603	-6.83831e-18
			-334.473	-1.13972e-18
			-334.344	-1.13972e-17
			-334.214	4.27394e-18
			-334.085	6.26845e-18
			-333.956	1.70958e-18
			-333.826	-9.6876e-18
			-333.697	5.12873e-18
			-333.567	-2.84929e-19
			-333.438	2.28449e-18
			-333.309	1.70958e-18
			-333.179	2.84929e-19
			-333.05	-4.55887e-18
			-332.921	5.12873e-18
			-332.791	-1.13972e-18
			-332.662	-3.13422e-18
			-332.532	-6.83831e-18
			-332.403	-7.97802e-18
			-332.274	-1.99451e-18
			-332.144	-1.70958e-18
			-332.015	1.67411e-18
			-331.885	1.42465e-18
			-331.756	3.80752e-18
			-331.627	2.27944e-18
			-331.497	6.09809e-18
			-331.368	0.00438596
			-331.238	-5.3247e-18
			-331.109	1.31068e-17
			-330.98	4.55887e-18
			-330.85	-2.63817e-18
			-330.721	-1.30923e-18
			-330.591	-1.42465e-18
			-330.462	3.41915e-18
			-330.333	5.12873e-18
			-330.203	-1.42465e-18
			-330.074	8.26295e-18
			-329.945	-6.26845e-18
			-329.815	-2.84929e-19
			-329.686	-2.56436e-18
			-329.556	-2.27944e-18
			-329.427	1.44833e-18
			-329.298	7.12324e-18
			-329.168	1.12812e-18
			-329.039	-5.69859e-19
			-328.909	3.40162e-18
			-328.78	9.6876e-18
			-328.651	-6.83831e-18
			-328.521	3.41915e-18
			-328.392	-6.41091e-18
			-328.262	0.00438596
			-328.133	0.00438596
			-328.004	0.00438596
			-327.874	0.00438596
			-327.745	0.00438596
			-327.616	-3.98901e-18
			-327.486	0.00438596
			-327.357	0.00438596
			-327.227	5.16455e-18
			-327.098	0.00438596
			-326.969	0.00438596
			-326.839	0.00438596
			-326.71	0.00438596
			-326.58	0.00438596
			-326.451	0.00438596
			-326.322	0.00438596
			-326.192	0.00438596
			-326.063	9.11774e-18
			-325.933	0.00438596
			-325.804	0.00438596
			-325.675	5.98352e-18
			-325.545	0.00438596
			-325.416	0.00877193
			-325.287	0.00438596
			-325.157	0.00438596
			-325.028	0.00877193
			-324.898	0.00438596
			-324.769	0.00877193
			-324.64	0.00438596
			-324.51	0.00877193
			-324.381	0.00877193
			-324.251	0.0131579
			-324.122	0.00438596
			-323.993	0.00438596
			-323.863	0.00877193
			-323.734	0.00877193
			-323.604	0.0131579
			-323.475	0.0131579
			-323.346	0.0131579
			-323.216	0.00877193
			-323.087	0.00877193
			-322.957	0.00438596
			-322.828	0.0175439
			-322.699	0.00877193
			-322.569	0.0175439
			-322.44	0.00877193
			-322.311	0.0131579
			-322.181	0.0131579
			-322.052	0.0175439
			-321.922	0.0131579
			-321.793	0.00877193
			-321.664	0.00877193
			-321.534	0.00877193
			-321.405	-4.41641e-18
			-321.275	0.0219298
			-321.146	0.00877193
			-321.017	0.00877193
			-320.887	0.0175439
			-320.758	0.0131579
			-320.628	0.00877193
			-320.499	0.00438596
			-320.37	0.0131579
			-320.24	0.00438596
			-320.111	0.00877193
			-319.982	0.0131579
			-319.852	0.00438596
			-319.723	0.00877193
			-319.593	0.00877193
			-319.464	0.00877193
			-319.335	0.00438596
			-319.205	0.00877193
			-319.076	0.00438596
			-318.946	0.00438596
			-318.817	0.0175439
			-318.688	0.00877193
			-318.558	0.00877193
			-318.429	4.27394e-18
			-318.299	0.00877193
			-318.17	0.00438596
			-318.041	0.00877193
			-317.911	0.00438596
			-317.782	0.00438596
			-317.652	0.00877193
			-317.523	0.0131579
			-317.394	0.00438596
			-317.264	0.00438596
			-317.135	0.00877193
			-317.006	0.00877193
			-316.876	0.0175439
			-316.747	0.00877193
			-316.617	0.0175439
			-316.488	0.00877193
			-316.359	0.0175439
			-316.229	0.00877193
			-316.1	0.0219298
			-315.97	0.0175439
			-315.841	0.0175439
			-315.712	0.0175439
			-315.582	0.00877193
			-315.453	0.0175439
			-315.323	0.0175439
			-315.194	0.0219298
			-315.065	0.0131579
			-314.935	0.0175439
			-314.806	0.0131579
			-314.677	0.00877193
			-314.547	0.00877193
			-314.418	0.0131579
			-314.288	0.00438596
			-314.159	0.0131579
			-314.03	0.00877193
			-313.9	0.0131579
			-313.771	0.00877193
			-313.641	0.0131579
			-313.512	0.00877193
			-313.383	0.0175439
			-313.253	0.0131579
			-313.124	0.0131579
			-312.994	0.00438596
			-312.865	0.0175439
			-312.736	0.00877193
			-312.606	0.0131579
			-312.477	0.0131579
			-312.348	0.00438596
			-312.218	0.0175439
			-312.089	0.0175439
			-311.959	0.0219298
			-311.83	0.0131579
			-311.701	0.0263158
			-311.571	0.00877193
			-311.442	0.0219298
			-311.312	0.00877193
			-311.183	0.0175439
			-311.054	0.0175439
			-310.924	0.0219298
			-310.795	0.0131579
			-310.665	0.0219298
			-310.536	0.0219298
			-310.407	0.0175439
			-310.277	0.0263158
			-310.148	0.0175439
			-310.018	0.0175439
			-309.889	0.0175439
			-309.76	0.0219298
			-309.63	0.0131579
			-309.501	0.0131579
			-309.372	0.0175439
			-309.242	0.0263158
			-309.113	0.0131579
			-308.983	0.0263158
			-308.854	0.0219298
			-308.725	0.0175439
			-308.595	0.0307018
			-308.466	0.0263158
			-308.336	0.0263158
			-308.207	0.0219298
			-308.078	0.0175439
			-307.948	0.0263158
			-307.819	0.0175439
			-307.689	0.0175439
			-307.56	0.0219298
			-307.431	0.00877193
			-307.301	0.0175439
			-307.172	0.00877193
			-307.043	0.0131579
			-306.913	-5.69859e-19
			-306.784	0.00877193
			-306.654	0.00438596
			-306.525	-1.96066e-18
			-306.396	-8.26295e-18
			-306.266	0.00438596
			-306.137	1.03901e-18
			-306.007	0.00438596
			-305.878	-5.69859e-18
			-305.749	0.00438596
			-305.619	0.00438596
			-305.49	0.00438596
			-305.36	-2.84929e-18
			-305.231	-2.84929e-19
			-305.102	-1.70958e-18
			-304.972	2.27944e-18
			-304.843	-9.97253e-18
			-304.713	-3.70408e-18
			-304.584	0.00438596
			-304.455	0.00877193
			-304.325	-3.13422e-18
			-304.196	-5.75265e-18
			-304.067	0.00438596
			-303.937	-6.12472e-19
			-303.808	0.00438596
			-303.678	8.60869e-18
			-303.549	3.09158e-18
			-303.42	0.00438596
			-303.29	-1.08273e-17
			-303.161	0.00877193
			-303.031	0.00438596
			-302.902	-2.99176e-18
			-302.773	0.00438596
			-302.643	1.47273e-18
			-302.514	0.00438596
			-302.384	-1.95354e-18
			-302.255	-1.1967e-17
			-302.126	0.00438596
			-301.996	-5.49974e-18
			-301.867	0.00438596
			-301.738	0.00877193
			-301.608	0.0131579
			-301.479	0.0131579
[truncated: 6,658 more rows]

## Sheet: Fig.5b
Frequency	PSD		Time lag	Autocorrelation
0	1.11446		-560	4.20473e-19
0.000943604	1.19682		-559.871	-1.83875e-17
0.00188721	0.265504		-559.741	-1.13403e-17
0.00283081	0.0663607		-559.612	-1.62005e-17
0.00377441	0.0383568		-559.482	-9.32811e-18
0.00471802	0.0224422		-559.353	-1.42564e-17
0.00566162	0.0107052		-559.224	-1.02063e-17
0.00660522	0.0295294		-559.094	-2.00076e-17
0.00754883	0.055316		-558.965	-5.02215e-18
0.00849243	0.0763814		-558.835	-9.88229e-18
0.00943604	0.185596		-558.706	-2.57389e-17
0.0103796	0.480532		-558.577	-9.63928e-18
0.0113232	0.793355		-558.447	-1.02063e-17
0.0122668	0.508477		-558.318	-1.26364e-17
0.0132104	0.104734		-558.189	-8.34324e-18
0.0141541	0.0280247		-558.059	-1.81445e-17
0.0150977	0.0378152		-557.93	-1.15023e-17
0.0160413	0.0268494		-557.8	-2.91609e-18
0.0169849	0.00937188		-557.671	-3.12158e-18
0.0179285	0.0177607		-557.542	-1.74965e-17
0.0188721	0.0356435		-557.412	-1.83875e-17
0.0198157	0.0329654		-557.283	-1.54715e-17
0.0207593	0.038375		-557.153	-1.28794e-17
0.0217029	0.0701609		-557.024	-1.41754e-17
0.0226465	0.0983243		-556.895	-9.72029e-18
0.0235901	0.0599279		-556.765	-3.2401e-19
0.0245337	0.0202222		-556.636	-1.03683e-17
0.0254773	0.0107192		-556.506	-1.66055e-17
0.0264209	0.0143503		-556.377	-9.39628e-18
0.0273645	0.0172065		-556.248	-1.58765e-17
0.0283081	0.00593868		-556.118	-1.46481e-17
0.0292517	0.00134243		-555.989	-1.36084e-17
0.0301953	0.00157485		-555.86	-6.97094e-18
0.0311389	0.00210309		-555.73	-1.23124e-17
0.0320825	0.00319283		-555.601	3.72611e-18
0.0330261	0.00418219		-555.471	-1.50728e-17
0.0339697	0.0054764		-555.342	6.48019e-19
0.0349133	0.00518166		-555.213	-7.12821e-18
0.0358569	0.00269356		-555.083	-8.75247e-18
0.0368005	0.00224966		-554.954	-3.2401e-19
0.0377441	0.00193235		-554.824	-3.07809e-18
0.0386877	0.00129482		-554.695	-8.74826e-18
0.0396313	0.000869401		-554.566	-2.26807e-18
0.040575	0.000249609		-554.436	0
0.0415186	2.41709e-05		-554.307	-1.32844e-17
0.0424622	3.55416e-05		-554.177	-1.62005e-18
0.0434058	8.56934e-05		-554.048	-2.10606e-18
0.0443494	0.000187523		-553.919	-1.67675e-17
0.045293	0.000303964		-553.789	-2.91609e-18
0.0462366	0.000402941		-553.66	-1.66865e-17
0.0471802	0.00060621		-553.53	-7.45222e-18
0.0481238	0.000594282		-553.401	-1.39324e-17
0.0490674	0.000474571		-553.272	-4.53613e-18
0.050011	0.000352887		-553.142	-9.72029e-18
0.0509546	0.000237378		-553.013	-5.18415e-18
0.0518982	0.000139801		-552.884	-2.10606e-17
0.0528418	0.000140725		-552.754	-1.00443e-17
0.0537854	0.000285754		-552.625	-1.06923e-17
0.054729	0.000465941		-552.495	-2.59208e-18
0.0556726	0.000428371		-552.366	-2.59208e-18
0.0566162	0.000187488		-552.237	-1.42564e-17
0.0575598	9.20321e-05		-552.107	-1.26364e-17
0.0585034	0.000226735		-551.978	-2.26807e-17
0.059447	0.000465519		-551.848	-7.77623e-18
0.0603906	0.000381495		-551.719	-5.7774e-19
			-551.59	-6.48019e-18
			-551.46	-6.48019e-19
			-551.331	-1.39324e-17
			-551.201	8.74826e-18
			-551.072	-1.94406e-17
			-550.943	-5.26515e-18
			-550.813	-1.26364e-17
			-550.684	4.86014e-18
			-550.555	-5.83217e-18
			-550.425	-7.12821e-18
			-550.296	-2.33287e-17
			-550.166	-8.42425e-18
			-550.037	1.00837e-17
			-549.908	-4.86014e-18
			-549.778	-1.03683e-17
			-549.649	-7.77623e-18
			-549.519	-6.9662e-18
			-549.39	-2.99709e-18
			-549.261	-6.48019e-18
			-549.131	8.10024e-19
			-549.002	-1.68485e-17
			-548.872	-9.07227e-18
			-548.743	-1.45804e-17
			-548.614	-6.15618e-18
			-548.484	3.88811e-18
			-548.355	-1.32844e-17
			-548.226	6.15618e-18
			-548.096	-1.68485e-17
			-547.967	3.07809e-18
			-547.837	-2.10606e-18
			-547.708	-1.27984e-17
			-547.579	-3.2401e-19
			-547.449	-6.48019e-19
			-547.32	-1.94406e-18
			-547.19	-7.77623e-18
			-547.061	-3.88811e-18
			-546.932	-5.58916e-18
			-546.802	-3.88811e-18
			-546.673	-1.29604e-18
			-546.543	-4.21212e-18
			-546.414	-8.10024e-18
			-546.285	-8.45517e-18
			-546.155	-1.03683e-17
			-546.026	-7.77623e-18
			-545.896	-6.31819e-18
			-545.767	-1.55525e-17
			-545.638	0
			-545.508	9.72029e-19
			-545.379	6.8042e-18
			-545.25	-1.62005e-18
			-545.12	-1.58765e-17
			-544.991	-6.05972e-18
			-544.861	4.53613e-18
			-544.732	5.50816e-18
			-544.603	-4.86014e-18
			-544.473	1.45804e-18
			-544.344	6.48019e-18
			-544.214	1.13403e-18
			-544.085	-1.62005e-19
			-543.956	-7.45222e-18
			-543.826	-1.40944e-17
			-543.697	-9.72029e-18
			-543.567	-1.16643e-17
			-543.438	-5.83217e-18
			-543.309	-1.22314e-17
			-543.179	-3.2401e-19
			-543.05	-9.39628e-18
			-542.921	3.5641e-18
			-542.791	-1.97024e-18
			-542.662	-3.4021e-18
			-542.532	-1.15833e-17
			-542.403	-4.21212e-18
			-542.274	-7.45222e-18
			-542.144	-4.53613e-18
			-542.015	1.29604e-18
			-541.885	1.62005e-18
			-541.756	3.2401e-18
			-541.627	2.91609e-18
			-541.497	7.12821e-18
			-541.368	5.83217e-18
			-541.238	-1.32222e-18
			-541.109	-7.20921e-18
			-540.98	-1.23934e-17
			-540.85	2.10606e-18
			-540.721	-6.15618e-18
			-540.591	-5.83217e-18
			-540.462	1.49529e-18
			-540.333	-6.9662e-18
			-540.203	-5.58916e-18
			-540.074	0.00249377
			-539.945	0.00249377
			-539.815	-1.02873e-17
			-539.686	9.72029e-19
			-539.556	-3.2401e-18
			-539.427	-2.99709e-18
			-539.298	-7.61422e-18
			-539.168	1.86305e-18
			-539.039	9.37009e-18
			-538.909	1.86305e-18
			-538.78	-9.96329e-18
			-538.651	-1.29604e-17
			-538.521	3.86193e-18
			-538.392	-1.0049e-17
			-538.262	2.59208e-18
			-538.133	-9.07227e-18
			-538.004	0.00249377
			-537.874	-5.02215e-18
			-537.745	-3.07809e-18
			-537.616	-6.6443e-18
			-537.486	6.23718e-18
			-537.357	-9.88229e-18
			-537.227	-6.23718e-18
			-537.098	1.58765e-17
			-536.969	2.75408e-18
			-536.839	0.00249377
			-536.71	1.70105e-18
			-536.58	-8.31469e-18
			-536.451	0
			-536.322	-6.9662e-18
			-536.192	1.59175e-18
			-536.063	-1.94406e-18
			-535.933	1.42501e-18
			-535.804	-1.33264e-17
			-535.675	0.00249377
			-535.545	0.00249377
			-535.416	3.2401e-18
			-535.287	-1.00443e-17
			-535.157	5.18415e-18
			-535.028	3.2401e-19
			-534.898	4.86014e-19
			-534.769	0.00249377
			-534.64	9.07227e-18
			-534.51	1.23124e-17
			-534.381	3.88811e-18
			-534.251	1.07008e-18
			-534.122	1.62005e-19
			-533.993	-7.93823e-18
			-533.863	0.00249377
			-533.734	-5.83217e-18
			-533.604	1.62005e-18
			-533.475	-3.88811e-18
			-533.346	-1.53905e-18
			-533.216	0.00249377
			-533.087	0.00249377
			-532.957	-7.45222e-18
			-532.828	7.12821e-18
			-532.699	0.00249377
			-532.569	6.31819e-18
			-532.44	-6.48019e-19
			-532.311	-4.53613e-18
			-532.181	0.00249377
			-532.052	0.00498753
			-531.922	1.62005e-19
			-531.793	7.27923e-18
			-531.664	0.00249377
			-531.534	0.00249377
			-531.405	-1.45804e-18
			-531.275	0.00249377
			-531.146	0.00249377
			-531.017	0.00498753
			-530.887	-8.10024e-18
			-530.758	-4.53613e-18
			-530.628	0.00249377
			-530.499	7.77623e-18
			-530.37	-1.03683e-17
			-530.24	0.00249377
			-530.111	0.00498753
			-529.982	0.00249377
			-529.852	-8.58119e-19
			-529.723	2.18706e-18
			-529.593	0
			-529.464	0.00249377
			-529.335	1.52284e-17
			-529.205	0.00249377
			-529.076	0.00249377
			-528.946	0.00249377
			-528.817	0.00498753
			-528.688	0.00249377
			-528.558	-1.45804e-18
			-528.429	0
			-528.299	-8.26224e-18
			-528.17	0.00249377
			-528.041	-5.18415e-18
			-527.911	3.2401e-19
			-527.782	0.00498753
			-527.652	0.00498753
			-527.523	3.2401e-18
			-527.394	0.00249377
			-527.264	1.29604e-18
			-527.135	0.00249377
			-527.006	0.00249377
			-526.876	0.00498753
			-526.747	0.00498753
			-526.617	-3.2401e-18
			-526.488	6.48019e-19
			-526.359	0.00249377
			-526.229	-1.29604e-18
			-526.1	0.00249377
			-525.97	0.00498753
			-525.841	3.88811e-18
			-525.712	0.0074813
			-525.582	0.00498753
			-525.453	-7.12821e-18
			-525.323	0.0074813
			-525.194	0.00249377
			-525.065	0.00498753
			-524.935	0.00249377
			-524.806	0.00249377
			-524.677	0.00498753
			-524.547	0.0074813
			-524.418	0.00249377
			-524.288	0.00498753
			-524.159	0.00249377
			-524.03	0.00249377
			-523.9	0.00249377
			-523.771	0.00249377
			-523.641	0.00249377
			-523.512	0.00249377
			-523.383	0.0074813
			-523.253	0.00498753
			-523.124	0.00498753
			-522.994	-1.29604e-18
			-522.865	0.00249377
			-522.736	0.00498753
			-522.606	0.00498753
			-522.477	0.00249377
			-522.348	0.00498753
			-522.218	0.00249377
			-522.089	0.00249377
			-521.959	0.00498753
			-521.83	0.00498753
			-521.701	0.00498753
			-521.571	0.00498753
			-521.442	0.0124688
			-521.312	5.18415e-18
			-521.183	0.00249377
			-521.054	0.0074813
			-520.924	0.00997506
			-520.795	0.0074813
			-520.665	0.00249377
			-520.536	0.0074813
			-520.407	0.00498753
			-520.277	0.0124688
			-520.148	0.00249377
			-520.018	0.00997506
			-519.889	0.00249377
			-519.76	0.00498753
			-519.63	0.00498753
			-519.501	0.0074813
			-519.372	0.00997506
			-519.242	0.0074813
			-519.113	0.0074813
			-518.983	0.00498753
			-518.854	0.00997506
			-518.725	0.0074813
			-518.595	0.00249377
			-518.466	0.00249377
			-518.336	0.00249377
			-518.207	0.00997506
			-518.078	0.00498753
			-517.948	0.00498753
			-517.819	0.0124688
			-517.689	0.0074813
			-517.56	0.00249377
			-517.431	0.00498753
			-517.301	0.00498753
			-517.172	0.00498753
			-517.043	0.00249377
			-516.913	0.00498753
			-516.784	0.00498753
			-516.654	0.00498753
			-516.525	0.00249377
			-516.396	0.00498753
			-516.266	0.00498753
			-516.137	0.0124688
			-516.007	0.00498753
			-515.878	0.0074813
			-515.749	0.0074813
			-515.619	0.00498753
			-515.49	0.0124688
			-515.36	0.00249377
			-515.231	0.00498753
			-515.102	0.00498753
			-514.972	0.00498753
			-514.843	0.00997506
			-514.713	0.0074813
			-514.584	0.00498753
			-514.455	0.0074813
			-514.325	0.00498753
			-514.196	0.00249377
			-514.067	0.0124688
			-513.937	1.29604e-18
			-513.808	0.0074813
			-513.678	0.00498753
			-513.549	0.0074813
			-513.42	0.0074813
			-513.29	0.00498753
			-513.161	0.00249377
			-513.031	0.0074813
			-512.902	0.00249377
			-512.773	0.00997506
			-512.643	0.00249377
			-512.514	0.00498753
			-512.384	0.00498753
			-512.255	0.00249377
			-512.126	0.00498753
			-511.996	0.0074813
			-511.867	1.03683e-17
			-511.738	0.00249377
			-511.608	0.00249377
			-511.479	0.00997506
			-511.349	0.0074813
			-511.22	0.00498753
			-511.091	0.00498753
			-510.961	0.00498753
			-510.832	0.00249377
			-510.702	0.0074813
			-510.573	0.0074813
			-510.444	0.0074813
			-510.314	0.0074813
			-510.185	0.0074813
			-510.055	0.00249377
			-509.926	0.00997506
			-509.797	0.00249377
			-509.667	0.0074813
			-509.538	0.00498753
			-509.409	0.0074813
			-509.279	0.0074813
			-509.15	0.00997506
			-509.02	0.00498753
			-508.891	0.00498753
			-508.762	0.0074813
			-508.632	0.0074813
			-508.503	0.00498753
			-508.373	0.0074813
			-508.244	0.00498753
			-508.115	0.00498753
			-507.985	0.00997506
			-507.856	0.00498753
			-507.726	0.00249377
			-507.597	0.0074813
			-507.468	0.00249377
			-507.338	0.00498753
			-507.209	0
			-507.079	0.0074813
			-506.95	0.0074813
			-506.821	0.00498753
			-506.691	1.55525e-17
			-506.562	0.0199501
			-506.433	5.18415e-18
			-506.303	0.00498753
			-506.174	1.55525e-17
			-506.044	0.00997506
			-505.915	0.00249377
			-505.786	0.00498753
			-505.656	0.00498753
			-505.527	0.00249377
			-505.397	0.00997506
			-505.268	0.00498753
			-505.139	0.00498753
			-505.009	0.00498753
			-504.88	0.0074813
			-504.75	0.0074813
			-504.621	0.00997506
			-504.492	0
			-504.362	0.00249377
			-504.233	0.0074813
			-504.104	7.77623e-18
			-503.974	0.0074813
			-503.845	0.0074813
			-503.715	0.0074813
			-503.586	0.00498753
			-503.457	0.00249377
			-503.327	2.59208e-18
			-503.198	0.0074813
			-503.068	1.03683e-17
			-502.939	0.0074813
			-502.81	0.00498753
			-502.68	0.0074813
			-502.551	0.00249377
			-502.421	0.00249377
			-502.292	5.18415e-18
			-502.163	0.0074813
			-502.033	0.00498753
			-501.904	0.00997506
			-501.774	5.18415e-18
			-501.645	0.00498753
			-501.516	0
			-501.386	1.03683e-17
			-501.257	0.00249377
			-501.128	5.18415e-18
			-500.998	0.00498753
			-500.869	0.00249377
			-500.739	0.00498753
			-500.61	0.0074813
			-500.481	0.00249377
			-500.351	0.00249377
			-500.222	0.00498753
			-500.092	0.00498753
			-499.963	1.55525e-17
			-499.834	5.18415e-18
			-499.704	5.18415e-18
			-499.575	0.00498753
			-499.445	0.00498753
			-499.316	0.00249377
			-499.187	0.00498753
			-499.057	0.00249377
			-498.928	0.00498753
			-498.799	0
			-498.669	-7.77623e-18
			-498.54	0.00249377
			-498.41	5.18415e-18
			-498.281	0.00249377
			-498.152	0.00249377
			-498.022	0.00498753
			-497.893	0.00498753
			-497.763	0.00249377
			-497.634	5.18415e-18
			-497.505	0.00249377
			-497.375	0
			-497.246	0.00498753
			-497.116	-5.18415e-18
			-496.987	0.00249377
			-496.858	-7.77623e-18
			-496.728	0.00498753
			-496.599	0.00498753
			-496.47	0.0074813
			-496.34	2.07366e-17
			-496.211	0.00498753
			-496.081	5.18415e-18
			-495.952	0.00249377
			-495.823	0.00249377
			-495.693	-2.59208e-18
			-495.564	0.00249377
			-495.434	0.00249377
			-495.305	0.00498753
			-495.176	-2.59208e-18
			-495.046	0.00249377
			-494.917	0
			-494.787	-5.18415e-18
			-494.658	0.00249377
			-494.529	0.00498753
			-494.399	-5.18415e-18
			-494.27	0.00249377
			-494.14	0.00498753
			-494.011	0.00249377
			-493.882	0.00249377
			-493.752	0.00249377
			-493.623	5.18415e-18
			-493.494	0.00498753
			-493.364	0.00498753
			-493.235	0.00498753
			-493.105	-1.29604e-17
			-492.976	0.00249377
			-492.847	0.00249377
			-492.717	0.00498753
			-492.588	0.0074813
			-492.458	0.00249377
			-492.329	0.0074813
			-492.2	0
			-492.07	0.00498753
			-491.941	0.0074813
			-491.811	0.00498753
			-491.682	0
			-491.553	0.00498753
			-491.423	0.00498753
			-491.294	0.00249377
			-491.165	0.00249377
			-491.035	0.00249377
			-490.906	0.00498753
			-490.776	0.00498753
			-490.647	0.00498753
			-490.518	0.00498753
			-490.388	0.00498753
			-490.259	0.00498753
			-490.129	0.0074813
			-490	0.00498753
			-489.871	0.00249377
			-489.741	-1.03683e-17
			-489.612	0.00498753
			-489.482	0.00498753
			-489.353	0.0074813
			-489.224	-5.18415e-18
			-489.094	0.00498753
			-488.965	0.00498753
			-488.835	0.0124688
			-488.706	0.00249377
			-488.577	0.00249377
			-488.447	0.00498753
			-488.318	0.00498753
			-488.189	0.00249377
			-488.059	0.00997506
			-487.93	0.00498753
			-487.8	0.00249377
			-487.671	0.00498753
			-487.542	0.0074813
			-487.412	-1.03683e-17
			-487.283	0.0074813
			-487.153	0.00249377
			-487.024	0.00498753
			-486.895	0.0074813
			-486.765	0.00249377
			-486.636	0.00498753
			-486.506	0.0074813
			-486.377	0.00498753
			-486.248	0.00997506
			-486.118	0.00498753
			-485.989	0.00498753
			-485.86	0.00249377
			-485.73	0.00249377
			-485.601	0.00249377
			-485.471	0.0074813
			-485.342	0.00249377
			-485.213	0.0074813
			-485.083	0.00249377
			-484.954	0.0174564
			-484.824	0.00249377
			-484.695	0.00249377
			-484.566	0.00249377
			-484.436	0.00498753
			-484.307	0.00249377
			-484.177	0.00498753
			-484.048	0.00249377
			-483.919	0.00997506
			-483.789	0.00249377
			-483.66	0.00498753
			-483.53	-9.07227e-18
			-483.401	0.0074813
			-483.272	-1.68485e-17
			-483.142	0.0074813
			-483.013	0.0074813
			-482.884	0.0074813
			-482.754	-5.18415e-18
			-482.625	0.0074813
			-482.495	0.0074813
			-482.366	0.00498753
			-482.237	-1.03683e-17
			-482.107	0.00249377
			-481.978	0.00249377
			-481.848	-1.03683e-17
			-481.719	0.00249377
			-481.59	0.00498753
			-481.46	0.0074813
			-481.331	0.00249377
			-481.201	0.0074813
			-481.072	0.0074813
			-480.943	-1.55525e-17
			-480.813	0.00249377
			-480.684	-6.48019e-18
			-480.555	0.00249377
			-480.425	0.0074813
			-480.296	0.00249377
			-480.166	0.00498753
			-480.037	0.00249377
			-479.908	0.00498753
			-479.778	0.00498753
			-479.649	-2.07366e-17
			-479.519	0.0074813
			-479.39	-1.29604e-17
			-479.261	0.00498753
			-479.131	0.00498753
			-479.002	0.00249377
			-478.872	0.00249377
			-478.743	0.00498753
			-478.614	-1.16643e-17
			-478.484	0.00997506
			-478.355	-1.42564e-17
			-478.226	0.00249377
			-478.096	-1.55525e-17
			-477.967	0.0074813
			-477.837	0.00249377
			-477.708	0.00249377
			-477.579	0.00249377
			-477.449	0.00997506
			-477.32	0.00498753
			-477.19	0.00498753
			-477.061	-2.07366e-17
			-476.932	0.00498753
			-476.802	-2.00886e-17
			-476.673	-9.07227e-18
			-476.543	-1.29604e-17
			-476.414	0.0074813
			-476.285	0.0074813
			-476.155	0.00249377
			-476.026	0.00498753
			-475.896	0.00249377
			-475.767	0.00249377
			-475.638	0.0074813
			-475.508	0.0074813
			-475.379	0.00249377
			-475.25	0.00498753
			-475.12	0.00249377
			-474.991	0.00249377
			-474.861	0.00249377
			-474.732	0.00498753
			-474.603	0.00249377
			-474.473	0.00249377
			-474.344	0.00249377
			-474.214	0.00249377
			-474.085	-7.77623e-18
			-473.956	0.00498753
			-473.826	0.00249377
			-473.697	0.00249377
			-473.567	0.00498753
			-473.438	0.00249377
			-473.309	-1.87926e-17
			-473.179	0.00249377
			-473.05	0.00498753
			-472.921	0.00249377
			-472.791	0.0074813
			-472.662	-1.94406e-17
			-472.532	-1.29604e-17
			-472.403	0.00498753
			-472.274	0.00249377
			-472.144	-1.29604e-18
			-472.015	-1.74965e-17
			-471.885	0.0074813
			-471.756	0.0074813
			-471.627	0.0074813
			-471.497	0.0074813
			-471.368	-1.42564e-17
			-471.238	0.00498753
			-471.109	-1.49044e-17
			-470.98	-6.48019e-19
			-470.85	0.00249377
			-470.721	-1.87926e-17
			-470.591	0.00249377
			-470.462	0.00249377
			-470.333	0.00498753
			-470.203	0.00249377
			-470.074	0.00249377
			-469.945	0.00498753
			-469.815	0.00249377
			-469.686	-7.12821e-18
			-469.556	0
			-469.427	-9.72029e-18
			-469.298	0.00249377
			-469.168	0.00997506
			-469.039	0.0074813
			-468.909	0.00249377
			-468.78	-8.42425e-18
			-468.651	-1.03683e-17
			-468.521	-1.36084e-17
			-468.392	-8.42425e-18
			-468.262	0
			-468.133	0.00249377
			-468.004	0.00498753
			-467.874	0.00498753
			-467.745	0.00498753
			-467.616	0.00498753
			-467.486	0.00249377
			-467.357	0.00498753
			-467.227	0.00249377
			-467.098	0.00249377
			-466.969	-5.83217e-18
			-466.839	-1.58765e-17
			-466.71	0.00249377
			-466.58	0.00498753
			-466.451	0.00498753
			-466.322	0.00498753
			-466.192	0.0074813
			-466.063	-7.77623e-18
			-465.933	0.00249377
			-465.804	1.62005e-18
			-465.675	-1.71725e-17
			-465.545	-6.48019e-19
			-465.416	0.00249377
			-465.287	0.00249377
			-465.157	0.00498753
			-465.028	0.00249377
			-464.898	-2.68928e-17
			-464.769	-1.29604e-17
			-464.64	-2.26807e-18
			-464.51	3.2401e-18
			-464.381	-3.88811e-18
			-464.251	-5.81908e-18
			-464.122	0.00498753
			-463.993	0.00249377
			-463.863	0.00498753
			-463.734	0.00249377
			-463.604	0.00249377
			-463.475	0.00249377
			-463.346	-3.2401e-18
			-463.216	-4.21212e-18
			-463.087	1.62005e-18
			-462.957	0.00249377
			-462.828	-1.44041e-17
			-462.699	0.00249377
			-462.569	0.00249377
			-462.44	-9.39628e-18
			-462.311	0.00498753
			-462.181	0.00249377
			-462.052	1.15833e-17
			-461.922	-1.00443e-17
			-461.793	-6.56119e-18
			-461.664	-2.91609e-18
			-461.534	-1.29969e-17
			-461.405	-3.4021e-18
			-461.275	2.91609e-18
			-461.146	-1.62005e-17
			-461.017	-1.10163e-17
			-460.887	-8.74826e-18
			-460.758	-1.55525e-17
			-460.628	-4.86014e-19
			-460.499	-3.2401e-18
			-460.37	-8.10024e-20
			-460.24	0.00249377
			-460.111	-4.55839e-19
			-459.982	-3.86193e-18
			-459.852	9.47728e-18
			-459.723	-8.50525e-18
			-459.593	-3.72611e-18
			-459.464	0.00249377
			-459.335	0.00249377
			-459.205	4.37413e-18
			-459.076	0.00249377
			-458.946	-1.00443e-17
			-458.817	-1.01253e-17
			-458.688	-1.79249e-17
			-458.558	-1.39324e-17
			-458.429	-6.31819e-18
			-458.299	5.10315e-18
			-458.17	-6.50488e-18
			-458.041	9.39003e-18
			-457.911	0.00249377
			-457.782	0.00249377
			-457.652	-3.4831e-18
			-457.523	-1.02262e-17
			-457.394	0.00249377
			-457.264	0.00249377
			-457.135	0.00249377
			-457.006	0.00249377
			-456.876	-1.78205e-18
			-456.747	2.26807e-18
			-456.617	-4.86014e-18
			-456.488	-9.07227e-18
			-456.359	-1.00443e-17
			-456.229	0.00249377
			-456.1	0.00249377
			-455.97	0.00249377
			-455.841	0.00249377
			-455.712	-5.50816e-18
			-455.582	-1.10163e-17
			-455.453	0.00249377
			-455.323	0.00249377
			-455.194	0.00249377
			-455.065	0.00498753
			-454.935	0.0074813
			-454.806	4.05012e-18
			-454.677	4.86014e-19
			-454.547	-9.72029e-18
			-454.418	1.38676e-19
			-454.288	0.00249377
			-454.159	0.00249377
			-454.03	0.00249377
			-453.9	0.00498753
			-453.771	0.00249377
			-453.641	-1.37704e-18
			-453.512	0.00249377
			-453.383	0.00249377
			-453.253	0.00498753
			-453.124	3.2401e-19
			-452.994	0.00249377
			-452.865	0.00498753
			-452.736	0.00498753
			-452.606	0.00249377
			-452.477	0.00498753
			-452.348	0.00249377
			-452.218	0.00249377
			-452.089	0.00249377
			-451.959	0.00249377
			-451.83	0.00249377
			-451.701	0.00249377
			-451.571	0.00498753
			-451.442	0.0074813
			-451.312	0.00249377
			-451.183	-9.23427e-18
			-451.054	0.0074813
			-450.924	0.00249377
			-450.795	-2.43007e-18
			-450.665	0.0074813
			-450.536	0.00498753
			-450.407	0.0074813
			-450.277	0.00249377
			-450.148	0.00249377
			-450.018	0.00498753
			-449.889	0.00249377
			-449.76	0.00498753
			-449.63	0.00498753
			-449.501	0.00498753
			-449.372	0.00249377
			-449.242	0.00498753
			-449.113	0.00249377
			-448.983	0.00498753
			-448.854	0.0074813
			-448.725	0.00249377
			-448.595	0.00498753
			-448.466	0.0074813
			-448.336	0.0074813
			-448.207	0.00997506
			-448.078	0.00498753
			-447.948	0.00498753
			-447.819	0.00498753
			-447.689	0.00498753
			-447.56	0.00997506
			-447.431	0.00997506
			-447.301	0.0074813
			-447.172	0.0074813
			-447.043	0.00997506
			-446.913	0.0074813
			-446.784	0.00249377
			-446.654	0.00498753
			-446.525	0.00997506
			-446.396	0.0074813
			-446.266	0.0124688
			-446.137	0.0074813
			-446.007	0.00997506
			-445.878	0.00249377
			-445.749	0.0074813
			-445.619	0.00997506
			-445.49	0.0074813
			-445.36	0.0174564
			-445.231	0.00498753
			-445.102	0.00498753
			-444.972	0.00997506
			-444.843	0.00498753
			-444.713	0.0124688
			-444.584	0.00997506
			-444.455	0.00498753
			-444.325	0.00249377
			-444.196	0.0149626
			-444.067	0.00997506
			-443.937	0.0074813
			-443.808	0.00498753
			-443.678	0.0074813
			-443.549	0.00249377
			-443.42	0.00997506
			-443.29	0.0174564
			-443.161	0.0174564
			-443.031	0.00997506
			-442.902	0.0149626
			-442.773	0.0149626
			-442.643	0.00997506
			-442.514	0.00997506
			-442.384	0.00498753
			-442.255	0.0074813
			-442.126	0.0149626
			-441.996	0.0124688
			-441.867	0.0074813
			-441.738	0.0124688
			-441.608	0.0249377
			-441.479	0.0124688
			-441.349	0.0124688
			-441.22	0.0174564
			-441.091	0.0199501
			-440.961	0.0174564
			-440.832	0.00997506
			-440.702	0.0074813
			-440.573	0.0149626
			-440.444	0.0149626
			-440.314	0.0174564
			-440.185	0.0149626
			-440.055	0.0174564
			-439.926	0.00997506
			-439.797	0.0074813
			-439.667	0.00997506
			-439.538	0.0199501
			-439.409	0.00997506
			-439.279	0.0199501
			-439.15	0.00997506
			-439.02	0.0124688
			-438.891	0.0149626
			-438.762	0.00997506
			-438.632	0.0224439
			-438.503	0.0199501
			-438.373	0.0199501
			-438.244	0.0124688
			-438.115	0.0074813
			-437.985	0.0224439
			-437.856	0.0149626
			-437.726	0.0124688
			-437.597	0.0199501
			-437.468	0.0249377
			-437.338	0.00997506
			-437.209	0.0199501
			-437.079	0.0149626
			-436.95	0.0149626
			-436.821	0.0199501
			-436.691	0.0199501
			-436.562	0.0199501
			-436.433	0.0224439
			-436.303	0.0149626
			-436.174	0.0149626
			-436.044	0.0224439
			-435.915	0.0124688
			-435.786	0.0224439
			-435.656	0.0149626
			-435.527	0.0199501
			-435.397	0.0199501
			-435.268	0.0149626
			-435.139	0.0149626
			-435.009	0.0174564
			-434.88	0.0124688
			-434.75	0.0224439
			-434.621	0.00997506
			-434.492	0.0199501
			-434.362	0.0199501
			-434.233	0.0274314
			-434.104	0.0124688
			-433.974	0.00997506
			-433.845	0.0224439
			-433.715	0.00997506
			-433.586	0.0199501
			-433.457	0.0149626
			-433.327	0.0224439
			-433.198	0.0174564
			-433.068	0.0174564
			-432.939	0.0174564
			-432.81	0.0199501
			-432.68	0.0149626
			-432.551	0.0124688
			-432.421	0.0199501
			-432.292	0.00997506
			-432.163	0.0199501
			-432.033	0.0274314
			-431.904	0.00997506
			-431.774	0.0249377
			-431.645	0.0224439
			-431.516	0.0224439
			-431.386	0.0149626
			-431.257	0.0149626
			-431.128	0.0149626
			-430.998	0.00997506
			-430.869	0.0199501
			-430.739	0.0249377
			-430.61	0.0174564
			-430.481	0.0149626
			-430.351	0.0224439
			-430.222	0.00997506
			-430.092	0.0199501
			-429.963	0.0074813
			-429.834	0.00498753
			-429.704	0.0224439
			-429.575	0.0074813
			-429.445	0.0199501
			-429.316	0.0174564
			-429.187	0.0149626
			-429.057	0.0124688
			-428.928	0.0149626
			-428.799	0.0249377
			-428.669	0.00997506
			-428.54	0.0124688
			-428.41	0.0149626
			-428.281	0.0149626
			-428.152	0.0124688
			-428.022	0.0174564
			-427.893	0.0124688
			-427.763	0.0149626
			-427.634	0.0149626
			-427.505	0.0124688
			-427.375	0.0274314
			-427.246	0.0149626
			-427.116	0.0199501
			-426.987	0.0174564
			-426.858	0.0149626
			-426.728	0.0124688
			-426.599	0.0199501
			-426.47	0.0149626
			-426.34	0.0174564
			-426.211	0.0149626
			-426.081	0.0074813
			-425.952	0.0199501
			-425.823	0.0149626
			-425.693	0.00997506
			-425.564	0.0249377
			-425.434	0.0174564
			-425.305	0.0149626
			-425.176	0.0149626
			-425.046	0.0124688
			-424.917	0.0124688
			-424.787	0.0174564
			-424.658	0.0199501
			-424.529	0.0124688
			-424.399	0.0149626
			-424.27	0.0074813
			-424.14	0.0074813
			-424.011	0.0224439
			-423.882	0.00997506
			-423.752	0.00498753
			-423.623	0.0124688
			-423.494	0.0149626
			-423.364	0.0174564
			-423.235	0.0199501
			-423.105	0.00249377
			-422.976	0.0174564
			-422.847	0.00997506
			-422.717	0.0124688
			-422.588	0.00997506
			-422.458	0.0074813
			-422.329	0.00997506
			-422.2	0.00997506
			-422.07	0.0174564
			-421.941	0.0124688
			-421.811	0.0224439
			-421.682	0.0074813
			-421.553	0.00997506
			-421.423	0.00498753
			-421.294	0.0149626
			-421.165	0.00498753
			-421.035	0.0124688
			-420.906	0.0124688
			-420.776	0.00997506
			-420.647	0.0174564
			-420.518	0.0149626
			-420.388	0.0124688
			-420.259	0.0074813
			-420.129	0.00997506
			-420	0.0074813
			-419.871	0.0124688
			-419.741	0.0124688
			-419.612	0.0124688
			-419.482	0.00498753
			-419.353	0.0149626
			-419.224	0.0074813
			-419.094	0.0074813
			-418.965	0.0074813
			-418.835	0.00498753
			-418.706	0.0074813
			-418.577	0.0074813
			-418.447	0.00498753
			-418.318	0.00498753
			-418.189	0.0074813
			-418.059	0.0074813
			-417.93	0.0074813
			-417.8	0.00498753
			-417.671	0.0124688
			-417.542	0.00997506
			-417.412	0.0074813
			-417.283	0.00498753
			-417.153	0.00997506
			-417.024	0.0074813
			-416.895	0.0074813
			-416.765	0.00249377
			-416.636	0.0074813
			-416.506	0.00249377
			-416.377	0.0124688
			-416.248	0.0074813
			-416.118	0.00997506
			-415.989	0.00997506
			-415.86	0.0074813
			-415.73	0.00498753
			-415.601	0.00997506
			-415.471	0.00249377
			-415.342	0.0074813
			-415.213	0.00249377
			-415.083	0.00498753
			-414.954	0.00249377
			-414.824	0.00997506
			-414.695	0.0074813
			-414.566	0.0124688
			-414.436	0.00498753
			-414.307	0.00997506
			-414.177	0.0074813
			-414.048	0.00498753
			-413.919	0.00498753
			-413.789	0.00498753
			-413.66	0
			-413.53	0.0124688
			-413.401	0.00498753
			-413.272	0.00249377
			-413.142	0.00249377
			-413.013	0.0149626
			-412.884	0.0074813
			-412.754	0.0074813
			-412.625	0.00997506
			-412.495	0.0124688
			-412.366	-5.18415e-18
			-412.237	0.0074813
			-412.107	0.0074813
			-411.978	0.00997506
			-411.848	0.00997506
			-411.719	0.00997506
			-411.59	0.0074813
			-411.46	0.00997506
			-411.331	0.00498753
			-411.201	0.00997506
			-411.072	5.18415e-18
			-410.943	0.00498753
			-410.813	0.00997506
			-410.684	0.0174564
			-410.555	0.0074813
			-410.425	0.00997506
			-410.296	0.00498753
			-410.166	0.0199501
			-410.037	0.0074813
			-409.908	0.0124688
			-409.778	0.00498753
			-409.649	0.00498753
			-409.519	0.00997506
			-409.39	0.00997506
			-409.261	0.00498753
			-409.131	0.0149626
			-409.002	0.00997506
			-408.872	0.0074813
			-408.743	0.00498753
			-408.614	0.0149626
			-408.484	0.00997506
			-408.355	0.00997506
			-408.226	0.0124688
			-408.096	0.0224439
			-407.967	0.0124688
			-407.837	0.0124688
			-407.708	0.00498753
			-407.579	0.00997506
			-407.449	0.0174564
			-407.32	0.00997506
			-407.19	0.0074813
			-407.061	0.0124688
			-406.932	0.0149626
			-406.802	0.00997506
			-406.673	0.00997506
			-406.543	0.0174564
			-406.414	0.00997506
			-406.285	0.00997506
			-406.155	0.0124688
			-406.026	0.0124688
			-405.896	0.0074813
			-405.767	0.0174564
			-405.638	0.0174564
			-405.508	0.0074813
			-405.379	0.00997506
			-405.25	0.00997506
			-405.12	0.00997506
			-404.991	0.0124688
			-404.861	0.00997506
			-404.732	0.0174564
			-404.603	0.0124688
			-404.473	0.00498753
			-404.344	0.00498753
			-404.214	0.0199501
			-404.085	0.0149626
			-403.956	0.00997506
			-403.826	0.0074813
			-403.697	0.0124688
			-403.567	0.00997506
			-403.438	0.0124688
			-403.309	0.0074813
			-403.179	0.00997506
			-403.05	0.0149626
			-402.921	0.0174564
			-402.791	0.0124688
			-402.662	0.0074813
			-402.532	0.0074813
			-402.403	0.00498753
			-402.274	0.0124688
			-402.144	0.00997506
			-402.015	0.0149626
			-401.885	0.00997506
			-401.756	0.0124688
			-401.627	0.0124688
			-401.497	0.0174564
			-401.368	0.0074813
			-401.238	0.0124688
			-401.109	0.00498753
			-400.98	0.0149626
			-400.85	0.0149626
			-400.721	0.00997506
			-400.591	0.0149626
			-400.462	0.00997506
			-400.333	0.0124688
			-400.203	0.0174564
			-400.074	0.0074813
			-399.945	0.00997506
			-399.815	0.0074813
			-399.686	0.00997506
			-399.556	0.0124688
			-399.427	0.0074813
			-399.298	0.00498753
			-399.168	0.0124688
			-399.039	0.0124688
			-398.909	0.0124688
			-398.78	0.0074813
			-398.651	0.00997506
			-398.521	0.00997506
			-398.392	0.0124688
			-398.262	0.0174564
			-398.133	0.0124688
			-398.004	0.00498753
			-397.874	0.0124688
			-397.745	0.0124688
			-397.616	0.0074813
			-397.486	0.00498753
			-397.357	0.0174564
			-397.227	0.00498753
			-397.098	0.0074813
			-396.969	0.00997506
			-396.839	0.00498753
			-396.71	0.0124688
			-396.58	0.00498753
			-396.451	0.00997506
			-396.322	0.00997506
			-396.192	0.0074813
			-396.063	0.0074813
			-395.933	0.0074813
			-395.804	0.0224439
			-395.675	0.0074813
			-395.545	0.00997506
			-395.416	0.0074813
			-395.287	0.00498753
			-395.157	0.0074813
			-395.028	0.00997506
			-394.898	0.0074813
			-394.769	0.00997506
			-394.64	0.00249377
			-394.51	0.0074813
			-394.381	0.0074813
			-394.251	0.00997506
			-394.122	0.00249377
			-393.993	0.00498753
			-393.863	0.0074813
			-393.734	0.00498753
			-393.604	0.00498753
			-393.475	0.0074813
			-393.346	-2.59208e-18
			-393.216	0.0074813
			-393.087	0.00498753
			-392.957	0.00249377
			-392.828	0.0074813
			-392.699	0.00997506
			-392.569	0.0074813
			-392.44	0.0074813
			-392.311	0.00997506
			-392.181	0.00498753
			-392.052	-7.77623e-18
			-391.922	0.0074813
			-391.793	0.00498753
			-391.664	0.00997506
			-391.534	-7.77623e-18
			-391.405	0.00249377
			-391.275	0.00249377
			-391.146	0.00249377
			-391.017	-2.59208e-18
			-390.887	0.0074813
			-390.758	0.0074813
			-390.628	0.00498753
			-390.499	0.0074813
			-390.37	0.00498753
			-390.24	0.00249377
			-390.111	-1.29604e-17
			-389.982	-1.03683e-17
			-389.852	-1.81445e-17
			-389.723	0.00498753
			-389.593	0.00249377
			-389.464	-9.07227e-18
			-389.335	0.00498753
			-389.205	0.00249377
			-389.076	-1.29604e-17
			-388.946	0.00249377
			-388.817	0.00249377
			-388.688	-1.03683e-17
			-388.558	-5.18415e-18
			-388.429	0.00498753
			-388.299	-1.03683e-17
			-388.17	-7.77623e-18
			-388.041	0.00249377
			-387.911	-9.07227e-18
			-387.782	-1.29604e-17
			-387.652	-2.59208e-18
			-387.523	-1.29604e-17
			-387.394	-1.23124e-17
			-387.264	0.00249377
			-387.135	-1.42564e-17
			-387.006	-9.07227e-18
			-386.876	0.00498753
			-386.747	-1.03683e-17
			-386.617	0
			-386.488	-1.29604e-17
			-386.359	-7.77623e-18
			-386.229	-9.07227e-18
			-386.1	-1.03683e-17
			-385.97	-1.03683e-17
			-385.841	-2.59208e-18
			-385.712	-5.18415e-18
			-385.582	5.18415e-18
			-385.453	-1.68485e-17
			-385.323	-1.03683e-17
			-385.194	-1.68485e-17
			-385.065	0
			-384.935	-1.55525e-17
			-384.806	-9.07227e-18
			-384.677	-1.68485e-17
			-384.547	-9.07227e-18
			-384.418	-7.77623e-18
			-384.288	-3.88811e-18
			-384.159	-9.07227e-18
			-384.03	-1.81445e-17
			-383.9	-5.83217e-18
			-383.771	1.29604e-18
			-383.641	-1.55525e-17
			-383.512	-1.68485e-17
			-383.383	-2.20326e-17
			-383.253	-5.18415e-18
			-383.124	-9.07227e-18
			-382.994	-5.18415e-18
			-382.865	-9.07227e-18
			-382.736	-7.77623e-18
			-382.606	-7.12821e-18
			-382.477	-2.00886e-17
			-382.348	-9.07227e-18
			-382.218	-2.59208e-18
			-382.089	-1.55525e-17
			-381.959	-1.29604e-17
			-381.83	0
			-381.701	-5.18415e-18
			-381.571	-1.55525e-17
			-381.442	-2.46247e-17
			-381.312	-1.94406e-17
			-381.183	-2.59208e-18
			-381.054	-1.29604e-17
			-380.924	0.00249377
			-380.795	-2.59208e-18
			-380.665	1.29604e-18
			-380.536	-1.81445e-17
			-380.407	-5.83217e-18
			-380.277	-6.48019e-19
			-380.148	-1.23124e-17
			-380.018	-1.23124e-17
			-379.889	-3.2401e-18
			-379.76	-1.03683e-17
			-379.63	-7.77623e-18
			-379.501	-1.10163e-17
			-379.372	-1.29604e-17
			-379.242	-3.88811e-18
			-379.113	-1.55525e-17
			-378.983	-1.29604e-18
			-378.854	-1.68485e-17
			-378.725	-1.68485e-17
			-378.595	-5.18415e-18
			-378.466	-1.03683e-17
			-378.336	0.00249377
			-378.207	-1.94406e-18
			-378.078	-1.94406e-18
			-377.948	-1.65245e-17
			-377.819	0.00249377
			-377.689	-1.29604e-18
			-377.56	-1.03683e-17
			-377.431	0.00249377
			-377.301	0.00249377
			-377.172	-5.18415e-18
			-377.043	0.00249377
			-376.913	-1.03683e-17
			-376.784	-5.83217e-18
			-376.654	-3.88811e-18
			-376.525	0.00498753
			-376.396	-2.59208e-18
			-376.266	-1.29604e-17
			-376.137	0.00249377
			-376.007	0.00249377
			-375.878	-1.29604e-17
			-375.749	-8.10024e-18
			-375.619	-1.29604e-18
			-375.49	-3.88811e-18
			-375.36	-3.72611e-18
			-375.231	-1.11783e-17
			-375.102	-9.72029e-18
			-374.972	4.53613e-18
			-374.843	-9.07227e-18
			-374.713	1.29604e-18
			-374.584	0.00249377
			-374.455	0.00249377
			-374.325	-7.12821e-18
			-374.196	-7.04721e-18
			-374.067	0.00249377
			-373.937	0.00249377
			-373.808	1.29604e-18
			-373.678	0.00249377
			-373.549	0.00498753
			-373.42	0.00249377
			-373.29	-4.53613e-18
			-373.161	1.94406e-18
			-373.031	-4.94115e-18
			-372.902	0.00249377
			-372.773	-9.47728e-18
			-372.643	0.00249377
			-372.514	7.77623e-18
			-372.384	0.00249377
			-372.255	-9.07227e-18
			-372.126	0.00249377
			-371.996	0.00249377
			-371.867	0.00498753
			-371.738	0.00249377
			-371.608	0.00249377
			-371.479	3.2401e-18
			-371.349	0.00249377
			-371.22	1.69295e-17
			-371.091	-3.88811e-18
			-370.961	0.00249377
			-370.832	0.00249377
			-370.702	-1.78309e-17
			-370.573	0.00249377
			-370.444	2.48586e-18
			-370.314	-1.62005e-18
			-370.185	-2.22808e-18
			-370.055	0.00249377
			-369.926	2.43007e-18
			-369.797	1.55797e-17
			-369.667	0.00249377
			-369.538	0.00249377
			-369.409	0.00249377
			-369.279	8.75631e-18
			-369.15	-1.78205e-18
			-369.02	0.00249377
			-368.891	0.00249377
			-368.762	9.55731e-18
			-368.632	7.1006e-18
			-368.503	0.00498753
			-368.373	0.00249377
			-368.244	5.18415e-18
			-368.115	0.00249377
			-367.985	0.00249377
			-367.856	-3.07809e-18
			-367.726	1.03406e-17
			-367.597	9.69159e-19
			-367.468	0.00249377
			-367.338	1.13403e-17
			-367.209	-1.62005e-17
			-367.079	0.00249377
			-366.95	-9.72029e-18
			-366.821	8.26224e-18
			-366.691	-6.9662e-18
			-366.562	-2.11693e-17
			-366.433	-5.83217e-18
			-366.303	5.42716e-18
			-366.174	1.00443e-17
			-366.044	1.92786e-17
			-365.915	7.03596e-18
			-365.786	-2.00886e-17
			-365.656	0.00498753
			-365.527	-2.3653e-17
			-365.397	-4.45513e-18
			-365.268	0.00249377
			-365.139	9.32976e-18
			-365.009	0.00249377
			-364.88	0.00249377
			-364.75	1.39927e-17
			-364.621	-1.79825e-17
			-364.492	-3.09563e-18
			-364.362	0.00249377
			-364.233	1.04493e-17
			-364.104	-2.26807e-18
			-363.974	-1.66632e-17
			-363.845	0.00249377
			-363.715	9.31527e-18
			-363.586	2.09057e-17
			-363.457	8.74826e-18
			-363.327	6.979e-18
			-363.198	0.00498753
			-363.068	0.00498753
			-362.939	1.29604e-17
			-362.81	1.08543e-17
			-362.68	5.93427e-18
			-362.551	0.00249377
			-362.421	-4.16179e-18
			-362.292	0.00249377
			-362.163	0.00249377
			-362.033	0.00249377
			-361.904	0.00249377
			-361.774	1.58913e-18
			-361.645	0.00249377
			-361.516	0.00249377
			-361.386	-3.5641e-18
			-361.257	0.00249377
			-361.128	4.21212e-18
			-360.998	0.00249377
			-360.869	0.00249377
			-360.739	-4.05012e-18
			-360.61	-3.73898e-18
			-360.481	0.00498753
			-360.351	0.00249377
			-360.222	0.00249377
			-360.092	-2.13698e-18
			-359.963	2.59208e-18
			-359.834	0.00249377
			-359.704	0.00498753
			-359.575	0.00249377
			-359.445	0.00498753
			-359.316	0.00498753
			-359.187	0.00249377
			-359.057	0.00498753
			-358.928	0.00249377
			-358.799	-3.2401e-19
			-358.669	0.00249377
			-358.54	0.00249377
			-358.41	0.00249377
			-358.281	8.01924e-18
			-358.152	0.00249377
			-358.022	0.00498753
			-357.893	0.00249377
			-357.763	0.00249377
			-357.634	0.00498753
			-357.505	0.00249377
			-357.375	3.72611e-18
			-357.246	0.00249377
			-357.116	-3.88811e-18
			-356.987	0.00249377
			-356.858	0.00249377
			-356.728	0.00997506
			-356.599	0.00249377
			-356.47	0.00249377
			-356.34	0.00249377
			-356.211	0.00498753
			-356.081	0.00498753
			-355.952	1.39927e-17
			-355.823	0.00498753
			-355.693	0.00498753
			-355.564	0.00249377
			-355.434	0.00997506
			-355.305	-6.90533e-18
			-355.176	0.00498753
			-355.046	0.00498753
			-354.917	0.00249377
			-354.787	0.00249377
			-354.658	0.00498753
			-354.529	0.00249377
			-354.399	0.00498753
			-354.27	0.0124688
			-354.14	0.00249377
			-354.011	0.00498753
			-353.882	0.0074813
			-353.752	-3.5641e-18
			-353.623	0.0124688
			-353.494	0.00498753
			-353.364	1.14213e-17
			-353.235	0.00498753
			-353.105	0.0074813
			-352.976	0.00997506
			-352.847	0.00249377
			-352.717	0.00498753
			-352.588	0.00498753
			-352.458	0.00498753
			-352.329	0.0074813
			-352.2	0.00249377
			-352.07	0.0074813
			-351.941	0.00249377
			-351.811	0.00498753
			-351.682	0.0074813
			-351.553	0.0074813
			-351.423	-1.29604e-17
			-351.294	0.0074813
			-351.165	0.00498753
			-351.035	0.00249377
			-350.906	0.00249377
			-350.776	0.0074813
			-350.647	0.00249377
			-350.518	0.00249377
			-350.388	0.00997506
			-350.259	0.00249377
			-350.129	0.00997506
			-350	0.00498753
			-349.871	0.0074813
			-349.741	0.0074813
			-349.612	0.0074813
			-349.482	0.00498753
			-349.353	0.00997506
			-349.224	0.00997506
			-349.094	0.0124688
			-348.965	0.00498753
			-348.835	0.0074813
			-348.706	0.00498753
			-348.577	0.00997506
			-348.447	0.00498753
			-348.318	0.0124688
			-348.189	0.0149626
			-348.059	1.36084e-17
			-347.93	0.00498753
			-347.8	0.0074813
			-347.671	0.0074813
			-347.542	0.00249377
			-347.412	0.00498753
			-347.283	0.00498753
			-347.153	0.0074813
			-347.024	0.00498753
			-346.895	0.0074813
			-346.765	0.0074813
			-346.636	0.00249377
			-346.506	0.0124688
			-346.377	0.00997506
			-346.248	0.0074813
			-346.118	0.00498753
			-345.989	0.00498753
			-345.86	0.00249377
			-345.73	0.00498753
			-345.601	0.0149626
			-345.471	0.00249377
			-345.342	0.00249377
			-345.213	0.00498753
			-345.083	0.0074813
			-344.954	0.0074813
			-344.824	0.00997506
			-344.695	0.00997506
			-344.566	0.0074813
			-344.436	0.00997506
			-344.307	0.0124688
			-344.177	0.00498753
			-344.048	0.00498753
			-343.919	0.00997506
			-343.789	0.0074813
			-343.66	0.00997506
			-343.53	1.62005e-18
			-343.401	0.0149626
			-343.272	0.0124688
			-343.142	0.0124688
			-343.013	0.0074813
			-342.884	0.0149626
			-342.754	0.00997506
			-342.625	0.00997506
			-342.495	0.0199501
			-342.366	0.0124688
			-342.237	0.00997506
			-342.107	0.00498753
			-341.978	0.00997506
			-341.848	0.0124688
			-341.719	0.0074813
			-341.59	0.00997506
			-341.46	0.0124688
			-341.331	0.0074813
			-341.201	0.0174564
			-341.072	0.0074813
			-340.943	0.00997506
			-340.813	0.0124688
			-340.684	0.00498753
			-340.555	0.00997506
			-340.425	0.00498753
			-340.296	0.0174564
			-340.166	0.00997506
			-340.037	0.00249377
			-339.908	0.0124688
			-339.778	0.0124688
			-339.649	0.00249377
			-339.519	0.0174564
			-339.39	0.00498753
			-339.261	0.0124688
			-339.131	0.0074813
			-339.002	0.0149626
			-338.872	0.00249377
			-338.743	0.0149626
			-338.614	0.0199501
			-338.484	0.0149626
			-338.355	0.0149626
			-338.226	0.00498753
			-338.096	0.0149626
			-337.967	0.0224439
			-337.837	0.0074813
			-337.708	0.0074813
			-337.579	0.0149626
			-337.449	0.0074813
			-337.32	0.0124688
			-337.19	0.0174564
			-337.061	0.0174564
			-336.932	0.0149626
			-336.802	0.00997506
			-336.673	0.0199501
			-336.543	0.0124688
			-336.414	0.0124688
			-336.285	0.00997506
			-336.155	0.00997506
			-336.026	0.0074813
			-335.896	0.0124688
			-335.767	0.0174564
			-335.638	0.0124688
			-335.508	0.0074813
			-335.379	0.0074813
			-335.25	0.0224439
			-335.12	0.00997506
			-334.991	0.00498753
			-334.861	0.00997506
			-334.732	0.0174564
			-334.603	0.0149626
			-334.473	0.0199501
			-334.344	0.0149626
			-334.214	0.0174564
			-334.085	0.0174564
			-333.956	0.0199501
			-333.826	0.0199501
			-333.697	0.00997506
			-333.567	0.0199501
			-333.438	0.00997506
			-333.309	0.0199501
			-333.179	0.00498753
			-333.05	0.0124688
			-332.921	0.0174564
			-332.791	0.0124688
			-332.662	0.00997506
			-332.532	0.0199501
			-332.403	0.0199501
			-332.274	0.0124688
			-332.144	0.00498753
			-332.015	0.0124688
			-331.885	0.0224439
			-331.756	0.0124688
			-331.627	0.0199501
			-331.497	0.0149626
			-331.368	0.0199501
			-331.238	0.00498753
			-331.109	0.0149626
			-330.98	0.00997506
			-330.85	0.0149626
			-330.721	0.00249377
			-330.591	0.0199501
			-330.462	0.0174564
			-330.333	0.0174564
			-330.203	0.0274314
			-330.074	0.0174564
			-329.945	0.0124688
			-329.815	0.0124688
			-329.686	0.0074813
			-329.556	0.00997506
			-329.427	0.032419
			-329.298	0.0249377
			-329.168	0.0174564
			-329.039	0.0149626
			-328.909	0.00997506
			-328.78	0.0174564
			-328.651	0.0174564
			-328.521	0.0149626
			-328.392	0.0074813
			-328.262	0.0124688
			-328.133	0.0174564
			-328.004	0.0174564
			-327.874	0.0174564
			-327.745	0.0124688
			-327.616	0.0249377
			-327.486	0.0249377
			-327.357	0.0074813
			-327.227	0.0124688
			-327.098	0.0149626
			-326.969	0.0149626
			-326.839	0.0274314
			-326.71	0.0274314
			-326.58	0.0174564
			-326.451	0.0199501
			-326.322	0.0124688
			-326.192	0.0124688
			-326.063	0.00997506
			-325.933	0.0174564
			-325.804	0.0149626
			-325.675	0.0149626
			-325.545	0.0174564
			-325.416	0.032419
			-325.287	0.0174564
			-325.157	0.0174564
			-325.028	0.0149626
			-324.898	0.0149626
			-324.769	0.00997506
			-324.64	0.0149626
			-324.51	0.0149626
			-324.381	0.0074813
			-324.251	0.0149626
			-324.122	0.0299252
			-323.993	0.0174564
			-323.863	0.0174564
			-323.734	0.0124688
			-323.604	0.0149626
			-323.475	0.0174564
			-323.346	0.00997506
			-323.216	0.0149626
			-323.087	0.0149626
			-322.957	0.0199501
			-322.828	0.0224439
			-322.699	0.0174564
			-322.569	0.0174564
			-322.44	0.0174564
			-322.311	0.00498753
			-322.181	0.0199501
			-322.052	0.0149626
			-321.922	0.0124688
			-321.793	0.0199501
			-321.664	0.0224439
			-321.534	0.00997506
			-321.405	0.0149626
			-321.275	0.0224439
			-321.146	0.0174564
			-321.017	0.0124688
			-320.887	0.0149626
			-320.758	0.0149626
			-320.628	0.0199501
			-320.499	0.00498753
			-320.37	0.00498753
			-320.24	0.0149626
			-320.111	0.0199501
			-319.982	0.0149626
			-319.852	0.0124688
			-319.723	0.00997506
			-319.593	0.0174564
			-319.464	0.0174564
			-319.335	0.0199501
			-319.205	0.0124688
			-319.076	0.0174564
			-318.946	0.0124688
			-318.817	0.0074813
			-318.688	0.00997506
			-318.558	0.0174564
			-318.429	0.00997506
			-318.299	0.0149626
			-318.17	0.0149626
			-318.041	0.0124688
			-317.911	0.00997506
			-317.782	0.0124688
			-317.652	0.0074813
			-317.523	0.00997506
			-317.394	0.0124688
			-317.264	0.00498753
			-317.135	0.0174564
			-317.006	0.0174564
			-316.876	0.0124688
			-316.747	0.0149626
			-316.617	0.00997506
			-316.488	0.00997506
			-316.359	0.0074813
			-316.229	0.00997506
			-316.1	0.00997506
			-315.97	0.00997506
			-315.841	0.0124688
			-315.712	0.00997506
			-315.582	0.0149626
			-315.453	0.0149626
			-315.323	0.0124688
			-315.194	0.0124688
			-315.065	0.00498753
			-314.935	0.00249377
			-314.806	0.0124688
			-314.677	0.00498753
			-314.547	0.0124688
			-314.418	0.00997506
			-314.288	0.0074813
			-314.159	0.00498753
			-314.03	0.00498753
			-313.9	0.0074813
			-313.771	0.0074813
			-313.641	0.00997506
			-313.512	0.0174564
			-313.383	0.0149626
			-313.253	0.00498753
			-313.124	0.0074813
			-312.994	0.00997506
			-312.865	0.0074813
			-312.736	0.0074813
			-312.606	0.0124688
			-312.477	0.0074813
			-312.348	0.00498753
			-312.218	0.00498753
			-312.089	0.0074813
			-311.959	0.0124688
			-311.83	0.00498753
			-311.701	0.00498753
			-311.571	0.0074813
			-311.442	0.00498753
			-311.312	0.0074813
			-311.183	-7.77623e-18
			-311.054	0.00249377
			-310.924	0.00498753
			-310.795	0.00498753
			-310.665	0.00249377
			-310.536	0.0074813
			-310.407	0.00498753
			-310.277	0.00249377
			-310.148	0.00997506
			-310.018	0.00498753
			-309.889	0.00498753
			-309.76	0.0074813
			-309.63	0.0074813
			-309.501	0.0124688
			-309.372	0.00997506
			-309.242	0.00249377
			-309.113	-1.29604e-17
			-308.983	0.00249377
			-308.854	0.00498753
			-308.725	0.00249377
			-308.595	0.00498753
			-308.466	0.00249377
			-308.336	0.00498753
			-308.207	0.00249377
			-308.078	0.00498753
			-307.948	0.00249377
			-307.819	0.00498753
			-307.689	0.00249377
			-307.56	0.0074813
			-307.431	0.00249377
			-307.301	-7.77623e-18
			-307.172	0.00249377
			-307.043	-7.77623e-18
			-306.913	0.00498753
			-306.784	0.00249377
			-306.654	-2.59208e-18
			-306.525	0.00498753
			-306.396	0.00249377
			-306.266	-2.59208e-18
			-306.137	0.00249377
			-306.007	0.00249377
			-305.878	-4.53613e-18
			-305.749	-1.36084e-17
			-305.619	0.00498753
			-305.49	0.00249377
			-305.36	0.00249377
			-305.231	-7.77623e-18
			-305.102	0.00249377
			-304.972	0.00498753
			-304.843	-2.59208e-18
			-304.713	0.00249377
			-304.584	0.00498753
			-304.455	0.00249377
			-304.325	0.00249377
			-304.196	-1.81445e-17
			-304.067	0.00249377
			-303.937	0.00249377
			-303.808	-1.23124e-17
			-303.678	-1.29604e-18
			-303.549	0
			-303.42	-1.36084e-17
			-303.29	0
			-303.161	-4.21212e-18
			-303.031	-3.2401e-18
			-302.902	-1.16643e-17
			-302.773	-5.18415e-18
			-302.643	-1.42564e-17
			-302.514	1.29604e-18
			-302.384	-1.03683e-17
			-302.255	0.00249377
			-302.126	-1.29604e-17
			-301.996	-1.03683e-17
			-301.867	-3.88811e-18
			-301.738	0.00249377
			-301.608	-1.03683e-17
			-301.479	-3.88811e-18
[truncated: 6,658 more rows]

## Sheet: Fig.5g
	MEC	PaS	VIS
Oscillatory	15	0	0
Non-Oscillatory	12	25	19
