# Supplementary material for: Minute-scale oscillatory sequences in medial entorhinal cortex
Source: Nature. 2023 Dec 20;625(7994):338–44. doi: 10.1038/s41586-023-06864-1 (PMC10781645; doi:10.1038/s41586-023-06864-1)
Supplement: Supplementary file 9 — Source Data Extended Data Fig. 1 [file 41586_2023_6864_MOESM9_ESM.xlsx]

## Sheet: EDF1a
	Mouse #59911	Mouse #59914	Mouse #60355	Mouse #60584	Mouse #60585
Slice 1	0.9	0.82	0.99	0.82	0.97
Slice 2	0.87	0.93	0.98	0.78	0.95
Slice 3	0.95	0.92	0.97	0.75	1
Slice 4	0.93	0.79	1	0.94	1
Slice 5	0.86	0.95	0.99	0.87	0.93
Slice 6	0.97	0.89	0.95	0.86	0.94
Slice 7	0.89	0.78	0.98	0.88	0.89
Slice 8	0.94	0.85	1	0.82	0.95
