# Supplementary material for: Minute-scale oscillatory sequences in medial entorhinal cortex
Source: Nature. 2023 Dec 20;625(7994):338–44. doi: 10.1038/s41586-023-06864-1 (PMC10781645; doi:10.1038/s41586-023-06864-1)
Supplement: Supplementary file 10 — Source Data Extended Data Fig. 2 [file 41586_2023_6864_MOESM10_ESM.xlsx]

## Sheet: EDF2a
Running	Immobility
3.75162	101.423
2.71669	34.6701
0.258732	0.258732
2.71669	4.26908
2.58732	164.812
0.905563	89.2626
4.52781	120.181
13.8422	98.3182
1.03493	19.5343
5.56274	20.3105
1.94049	4.26908
0.129366	10.4787
8.92626	14.7477
0.776197	7.6326
0.517464	71.7982
0.517464	45.7956
14.8771	0.646831
2.32859	0.905563
5.30401	3.10479
10.2199	4.65718
1.16429	13.8422
0.129366	124.062
1.81113	29.7542
1.03493	0.388098
0.776197	13.7128
4.13972	9.18499
0.905563	1.03493
1.16429	7.37387
0.646831	37.1281
1.94049	1.29366
1.03493	18.7581
1.94049	0.129366
9.57309	4.13972
1.68176	3.75162
4.26908	0.258732
18.1113	6.08021
1.68176	8.66753
1.29366	0.258732
0	9.96119
1.03493	10.2199
10.7374	35.1876
7.11514	3.75162
1.16429	2.84605
2.45796	3.10479
2.71669	22.5097
12.031	9.57309
2.32859	0.905563
0.905563	18.1113
11.1255	18.1113
1.55239	20.3105
0.258732	0.776197
0.905563	9.57309
1.68176	4.13972
6.33894	1.94049
0.258732	75.4204
0.905563	3.10479
0.646831	4.39845
1.29366	0.388098
0.129366	5.95084
9.31436	6.46831
3.23415	0.388098
9.70246	43.7257
1.16429	7.50323
6.8564	21.9922
1.03493	4.01035
0.646831	22.8978
1.68176	9.44373
0.258732	1.03493
0.776197	9.57309
0.517464	7.37387
1.29366	0.905563
3.75162	16.4295
0.905563	19.5343
2.84605	7.6326
2.45796	92.8849
0.517464	0.258732
0	2.32859
0.646831	0.129366
1.68176	22.251
2.97542	55.4981
0.388098	13.3247
1.81113	0.129366
0.776197	0
0.129366	0.646831
2.97542	1.81113
7.2445	11.9017
0.646831	36.3519
2.84605	30.0129
9.83182	115.006
0	9.83182
0	1.03493
0.388098	70.1164
0.129366	0
4.91591	0
1.68176	24.4502
2.84605	108.538
1.68176	1.03493
5.30401	13.8422
0	0.388098
1.55239	151.617
0.905563	6.33894
8.27943	9.05563
6.46831	21.8629
2.06986	10.2199
6.08021	9.57309
5.04528	4.26908
1.55239	81.2419
9.57309	2.71669
1.68176	37.3868
2.19922	0.905563
2.32859	6.08021
1.03493	0.517464
0.129366	0.129366
6.8564	3.62225
2.58732	37.6455
5.95084	10.4787
1.55239	8.53816
4.78655	9.18499
1.94049	18.8875
4.52781	6.8564
4.01035	8.92626
6.08021	0.646831
9.96119	27.2962
4.39845	28.978
0.129366	19.793
0.258732	0.517464
6.72704	27.9431
3.23415	76.4554
1.55239	13.066
1.03493	17.9819
7.6326	12.031
1.81113	2.45796
0.517464	14.489
3.62225	10.4787
8.27943	6.20957
0.646831	31.5653
0.646831	95.7309
1.81113	9.18499
0	9.05563
0.905563	0
4.13972	96.8952
13.4541	3.75162
0	11.5136
0.646831	11.9017
0.517464	1.29366
0.905563	154.075
0.517464	416.171
3.10479	2.32859
0.776197	3.49288
0.776197	16.6882
0.776197	2.32859
1.68176	1.55239
2.71669	258.603
6.72704	11.6429
2.97542	10.4787
1.03493	103.622
1.42303	33.8939
1.16429	123.286
5.82147	39.1979
8.0207	33.7646
2.06986	1.03493
4.78655	5.56274
0.905563	12.1604
7.11514	13.5834
8.4088	136.352
2.58732	238.551
3.88098	4.39845
0	89.7801
52.0052	0.388098
34.6701	60.1552
0	0.776197
11.3842	6.72704
16.1708	0.388098
2.58732	9.96119
18.4994	31.436
1.94049	0.388098
3.62225	9.70246
2.58732	7.6326
13.4541	9.05563
6.20957	3.49288
36.6106	81.3713
3.75162	5.69211
39.3273	2.32859
6.46831	0.258732
2.19922	0.258732
7.11514	0.776197
7.37387	31.5653
6.08021	3.49288
3.36352	6.98577
49.9353	6.59767
1.81113	0.905563
9.70246	44.7607
3.10479	42.044
31.5653	2.06986
15.3946	1.29366
4.26908	1.68176
8.27943	1.94049
0.905563	86.0285
21.216	5.04528
52.2639	1.55239
18.6287	0.258732
4.52781	10.9961
1.68176	9.05563
21.6041	0.905563
11.5136	31.9534
12.9366	0.646831
2.97542	72.3157
3.88098	30.0129
1.68176	73.7387
25.7439	1.81113
44.89	1.55239
22.8978	1.94049
4.01035	1.16429
17.8525	43.9845
6.72704	7.89133
45.0194	0.258732
17.5938	0
5.04528	19.9224
6.59767	21.4748
0.129366	0
0.388098	13.1953
5.04528	22.8978
10.9961	44.7607
17.4644	0.776197
4.52781	70.2458
0.905563	0.258732
7.37387	0.517464
15.0065	1.68176
2.58732	19.1462
14.6184	2.06986
4.52781	1.55239
2.97542	0.517464
40.1035	70.2458
12.031	0.776197
9.57309	2.32859
58.9909	1.68176
20.5692	32.7296
0.129366	0
0	24.7089
1.81113	2.19922
2.06986	20.3105
33.6352	1.29366
5.30401	2.97542
3.23415	1.16429
77.2316	80.0776
96.7658	1.16429
2.97542	0.129366
2.58732	25.7439
4.65718	3.10479
79.4308	27.4256
29.7542	96.8952
8.15006	1.55239
67.6585	6.46831
55.8862	3.10479
6.20957	0.646831
17.4644	4.65718
1.94049	35.705
27.2962	3.23415
2.06986	0.646831
2.06986	0.129366
39.7154	96.7658
33.8939	0.905563
2.71669	28.4605
2.84605	9.70246
4.39845	4.91591
10.2199	7.6326
25.3558	30.0129
1.81113	1.68176
9.57309	2.71669
48.1242	2.06986
43.9845	0.388098
20.1811	68.6934
28.8486	0
2.45796	3.62225
10.608	0.129366
22.3803	6.8564
26.2613	73.9974
0	1.03493
72.3157	0.646831
35.0582	3.88098
30.2717	1.94049
1.81113	0.517464
85.2523	23.4153
2.84605	9.57309
1.94049	3.49288
0.517464	0
0.129366	0
0.517464	20.3105
0.388098	1.42303
3.10479	0
0.129366	0.129366
0.646831	89.2626
6.72704	8.27943
9.05563	0.258732
49.2885	19.4049
118.629	0.258732
0.129366	4.39845
0	0.517464
2.97542	8.15006
7.76197	1.68176
36.8693	2.97542
22.5097	34.282
0.129366	1.81113
26.7788	0
36.6106	26.3907
3.23415	40.1035
36.4812	6.33894
5.69211	0.776197
35.5757	0.646831
5.43338	0.905563
11.2549	1.16429
22.3803	0.905563
38.8098	0.129366
11.9017	41.0091
17.4644	0.776197
13.9715	0.646831
16.6882	0.517464
6.72704	62.6132
10.7374	32.6003
2.32859	2.71669
11.7723	70.8926
5.82147	4.39845
2.06986	0.388098
46.1837	1.42303
13.066	0.517464
2.84605	5.82147
68.4347	0.646831
9.18499	0.388098
2.45796	1.16429
12.1604	2.19922
48.1242	0.129366
85.3816	8.66753
20.0517	1.55239
17.8525	0.258732
43.8551	0.388098
47.4774	0.646831
66.3648	9.96119
5.56274	0.258732
0.258732	1.42303
13.066	2.71669
10.7374	11.9017
2.97542	8.27943
0.258732	1.03493
39.586	31.436
7.50323	15.912
33.3765	83.6999
3.10479	4.91591
3.10479	0.388098
8.92626	7.37387
0.776197	0.517464
2.71669	2.19922
58.0854	47.0893
4.13972	5.69211
4.39845	0.388098
9.05563	0.129366
19.6636	0.646831
3.62225	0.776197
2.97542	1.03493
22.1216	0.388098
38.0336	1.29366
9.83182	0.646831
5.04528	18.1113
7.2445	2.32859
24.4502	21.8629
5.82147	0
0.905563	3.62225
0	14.8771
0	0.646831
9.31436	0.388098
6.72704	4.78655
36.3519	2.58732
2.45796	10.0906
1.42303	2.19922
5.95084	0.517464
16.3001	1.81113
9.57309	13.4541
13.5834	0.517464
2.45796	1.55239
23.9327	1.29366
138.292	0.388098
2.97542	8.4088
6.72704	0.517464
29.2367	0
2.84605	1.16429
11.3842	0.388098
82.4062	16.8176
36.9987	0.258732
1.03493	10.4787
0	1.16429
8.92626	27.4256
4.39845	12.6779
37.2574	3.10479
3.49288	1.94049
13.4541	1.42303
8.7969	9.57309
7.89133	5.56274
10.2199	2.58732
12.1604	7.50323
35.0582	0
9.57309	1.29366
5.17464	43.5964
5.04528	0
0	1.03493
30.0129	31.436
6.33894	0.776197
14.489	2.32859
9.96119	25.3558
4.01035	0.776197
1.29366	1.29366
18.1113	1.55239
37.2574	1.42303
15.0065	9.96119
4.91591	77.749
1.68176	1.29366
2.19922	421.863
0	227.167
0.517464	1166.75
4.65718	0.258732
15.6533	0.388098
3.49288	0.388098
7.6326	147.995
7.2445	0.388098
11.5136	0.129366
3.75162	138.68
19.793	0.258732
11.2549	0
12.031	0.258732
0	0.388098
2.84605	0
4.01035	0.129366
4.01035	140.362
3.49288	0.517464
15.5239	0
7.11514	0.258732
4.39845	143.338
7.11514	0.776197
7.2445	0.646831
7.2445	122.51
27.4256	0.258732
11.2549	0.129366
7.2445	0.129366
8.7969	0
3.49288	0.517464
7.6326	0.258732
4.91591	0.517464
0.388098	58.8616
10.4787	65.3299
4.13972	1.03493
47.6067	52.9107
3.23415	22.7684
50.3234	105.692
57.5679	57.3092
74.6442	7.11514
4.52781	52.1345
25.2264	5.43338
45.5369	0.129366
6.72704	141.397
15.912	3.49288
0	1.03493
5.95084	10.3493
3.62225	2.19922
3.49288	12.1604
4.26908	1.16429
4.91591	0.258732
5.95084	1.03493
3.49288	8.92626
3.88098	7.76197
3.88098	0.129366
3.49288	0.776197
4.26908	17.4644
6.72704	2.32859
2.32859	0.388098
5.95084	3.62225
6.8564	0
10.8668	2.19922
8.15006	1.16429
6.08021	1.42303
5.30401	1.81113
4.65718	1.42303
6.46831	2.19922
8.15006	0.905563
4.39845	2.84605
3.36352	5.04528
6.98577	0.776197
6.08021	1.94049
4.78655	2.45796
6.20957	8.7969
5.43338	0.388098
4.65718	0.517464
3.10479	5.95084
5.04528	2.45796
3.88098	10.0906
4.13972	1.81113
3.10479	2.19922
0	15.6533
7.2445	1.81113
4.26908	2.84605
5.30401	23.674
5.56274	21.7335
3.49288	1.81113
8.4088	1.16429
6.8564	1.55239
3.62225	27.555
3.62225	18.1113
3.23415	0.646831
5.17464	20.1811
2.58732	24.3208
2.97542	0.258732
5.56274	6.08021
5.43338	5.04528
3.88098	0.776197
3.75162	1.03493
5.43338	1.55239
4.13972	0.905563
3.36352	0.776197
4.01035	1.94049
3.62225	0.517464
3.36352	0.905563
4.13972	1.42303
3.23415	1.42303
3.49288	2.84605
3.10479	1.55239
3.36352	1.94049
9.44373	1.55239
3.75162	1.94049
4.52781	0.517464
3.23415	0.517464
8.0207	1.55239
3.62225	0.129366
3.10479	4.52781
3.36352	4.78655
10.0906	0.258732
5.17464	2.84605
5.04528	13.3247
5.04528	1.03493
4.13972	0.776197
3.88098	1.16429
5.43338	1.16429
13.9715	3.62225
15.912	0.258732
6.59767	4.65718
3.75162	1.42303
2.58732	2.97542
6.33894	6.98577
5.56274	1.68176
6.59767	1.42303
2.84605	2.19922
4.91591	0.258732
3.23415	11.5136
1.94049	9.83182
3.23415	2.45796
9.57309	5.56274
4.52781	3.75162
6.59767	2.58732
3.88098	0.388098
4.65718	0.776197
4.52781	7.76197
2.97542	1.03493
5.95084	6.20957
21.8629	16.0414
4.91591	0.646831
2.32859	9.57309
7.6326	1.03493
3.36352	4.39845
4.78655	0.905563
2.97542	10.8668
3.62225	46.1837
1.81113	1.55239
3.23415	0.905563
4.78655	2.32859
3.49288	1.29366
3.23415	0.905563
3.36352	4.26908
3.75162	1.55239
3.88098	0.388098
12.8072	8.15006
7.6326	0.258732
5.43338	4.39845
3.49288	12.2898
2.97542	5.69211
3.49288	1.81113
4.78655	1.55239
5.30401	1.29366
4.13972	2.84605
3.49288	1.55239
3.36352	9.70246
3.75162	0
4.26908	0.129366
6.46831	3.36352
4.78655	1.94049
3.49288	2.45796
3.88098	5.04528
3.88098	7.2445
3.23415	0
8.15006	1.29366
3.36352	2.58732
4.26908	2.71669
4.13972	0.776197
3.23415	1.42303
3.75162	3.88098
3.49288	1.16429
4.78655	2.19922
3.36352	8.15006
6.20957	0
4.26908	0.129366
0	0.905563
42.9495	3.23415
67.2704	5.56274
80.5951	15.5239
7.37387	13.8422
9.44373	8.27943
9.70246	9.70246
9.18499	11.1255
7.6326	13.9715
5.30401	7.6326
5.43338	2.71669
3.49288	9.83182
6.72704	0.388098
3.10479	1.29366
5.95084	0.646831
4.26908	2.58732
2.19922	4.91591
2.45796	1.29366
7.50323	0.258732
4.78655	24.9677
2.84605	0
3.10479	1.16429
47.9948	0.258732
6.20957	1.16429
8.92626	4.78655
8.66753	0.646831
11.9017	0.258732
6.46831	0.646831
12.2898	9.05563
2.19922	4.78655
4.26908	16.8176
10.7374	1.94049
6.33894	2.19922
4.65718	17.5938
6.72704	12.1604
47.2186	8.92626
6.08021	2.71669
7.6326	7.76197
3.62225	2.06986
3.88098	1.81113
4.78655	1.42303
4.13972	0.776197
4.91591	0.517464
7.37387	1.03493
5.30401	1.03493
8.27943	0
24.0621	1.55239
21.3454	0.905563
24.5796	2.58732
6.33894	8.53816
16.947	15.912
6.08021	8.0207
4.26908	16.1708
6.72704	16.3001
4.13972	7.6326
2.97542	10.8668
3.23415	2.71669
32.4709	8.4088
6.33894	10.7374
6.59767	4.65718
5.82147	16.4295
3.88098	27.8137
1.55239	16.6882
3.36352	30.401
3.23415	1.68176
3.49288	2.84605
26.5201	1.42303
4.01035	1.42303
5.30401	0.388098
3.88098	0
5.30401	0.388098
5.17464	1.68176
3.36352	11.5136
3.75162	0.129366
4.13972	0.388098
10.7374	0.776197
13.5834	0.129366
11.1255	0.258732
2.97542	3.49288
13.9715	15.912
5.69211	3.23415
6.8564	0.388098
30.401	7.50323
20.0517	1.81113
3.62225	15.7827
6.20957	7.6326
1.94049	11.7723
10.9961	13.1953
4.26908	0.388098
2.06986	58.2147
1.68176	5.69211
2.84605	1.42303
32.859	1.16429
5.95084	4.91591
5.56274	0.776197
5.43338	0.258732
6.59767	0
4.78655	2.71669
8.92626	6.8564
4.52781	0.388098
4.65718	1.16429
13.4541	15.912
7.6326	3.10479
50.8409	4.26908
4.78655	12.031
6.08021	7.50323
6.72704	19.5343
6.98577	1.29366
5.43338	11.7723
4.78655	13.8422
2.71669	4.13972
3.88098	8.15006
4.52781	15.2652
33.1177	2.32859
6.59767	91.2031
5.43338	0.258732
4.01035	0
0	0.776197
0	0.129366
15.7827	23.1565
13.4541	79.0427
11.6429	12.6779
2.32859	26.7788
7.76197	0.129366
2.58732	0.129366
0	2.06986
30.7891	9.83182
35.705	2.45796
2.84605	0.646831
2.06986	1.55239
4.52781	5.95084
4.39845	3.88098
7.50323	0
2.32859	66.3648
20.1811	0.905563
0.905563	0.129366
4.39845	1.42303
7.50323	2.45796
3.88098	12.1604
5.43338	10.4787
3.75162	9.18499
4.39845	2.06986
2.58732	2.06986
3.36352	1.42303
5.82147	0.388098
4.01035	0.129366
7.76197	1.29366
2.84605	4.39845
3.88098	0.388098
10.9961	0
11.7723	0.517464
2.84605	0
17.4644	1.55239
2.45796	0.258732
37.3868	0.258732
4.01035	3.62225
7.89133	0.388098
4.52781	2.06986
2.71669	0.388098
13.4541	4.52781
5.17464	10.8668
34.1527	1.29366
8.0207	2.71669
2.32859	2.71669
0	8.4088
4.78655	0.776197
6.8564	1.03493
3.75162	0.258732
5.17464	2.45796
2.45796	0.129366
4.52781	2.06986
13.4541	4.01035
3.62225	1.16429
3.23415	1.03493
4.26908	1.03493
4.52781	5.56274
5.95084	0.646831
3.75162	1.68176
7.2445	2.58732
10.3493	1.55239
5.69211	2.06986
8.53816	0.129366
7.50323	1.03493
3.75162	1.29366
17.9819	1.81113
2.45796	0.258732
3.62225	1.03493
2.84605	0.517464
6.8564	1.55239
8.66753	0.129366
6.46831	7.11514
5.30401	0.388098
100.259	8.53816
47.8655	0.129366
12.9366	0.646831
24.0621	1.16429
3.62225	1.29366
0.129366	1.16429
2.32859	0.776197
3.62225	3.75162
8.7969	0.388098
42.1734	6.33894
72.445	3.62225
4.65718	4.01035
22.251	1.16429
63.1307	5.04528
8.7969	0.388098
46.0543	3.88098
4.13972	0.646831
12.031	3.36352
7.6326	14.489
12.4191	0.258732
8.92626	0.905563
14.6184	1.16429
8.27943	1.16429
22.251	4.13972
9.44373	0.129366
5.82147	3.88098
34.4114	0.646831
90.1682	0
85.8991	0.129366
1.55239	3.88098
3.10479	31.436
52.1345	0.388098
42.6908	2.84605
3.36352	0.388098
11.6429	2.58732
9.31436	0.646831
87.8396	16.1708
26.7788	1.03493
10.7374	0.517464
12.9366	0.388098
1.03493	0
4.13972	0.258732
210.22	2.58732
0	0.129366
2.97542	0.905563
8.27943	2.32859
65.5886	2.45796
31.0479	6.98577
21.0867	1.29366
19.6636	0.517464
101.035	5.30401
1.16429	0
182.924	0.776197
21.6041	2.97542
2.71669	0.517464
10.608	1.68176
7.11514	1.03493
112.419	1.16429
164.942	3.49288
13.7128	1.68176
4.65718	0.646831
54.9806	0.258732
14.8771	0.129366
4.39845	11.3842
67.2704	0
0.258732	7.76197
42.8202	0
80.4657	4.78655
8.53816	1.94049
4.01035	1.55239
20.1811	1.42303
5.43338	10.9961
55.7568	0.388098
56.9211	22.251
4.65718	0.646831
57.1798	0.258732
71.5395	3.23415
17.0763	1.94049
8.27943	2.45796
1.42303	0.905563
5.95084	9.70246
3.23415	1.55239
5.43338	7.89133
9.31436	0.388098
6.98577	0
13.3247	3.88098
24.8383	20.0517
15.7827	3.75162
12.2898	10.9961
2.19922	2.32859
6.59767	0.646831
4.91591	2.45796
8.15006	2.32859
3.62225	1.03493
7.2445	0.258732
8.0207	0
15.912	0.905563
11.2549	0.258732
3.88098	2.32859
5.69211	18.1113
7.50323	1.29366
5.04528	1.42303
7.50323	0.646831
6.59767	3.23415
6.59767	3.36352
16.6882	0.905563
3.23415	5.82147
4.01035	10.608
9.31436	0.517464
10.0906	5.43338
5.95084	4.78655
6.08021	7.76197
4.13972	0
6.08021	2.84605
3.36352	0.388098
7.11514	0.646831
5.43338	1.42303
6.33894	0.129366
6.72704	0.388098
6.98577	1.16429
3.36352	2.97542
10.8668	7.89133
19.0168	2.84605
12.8072	3.49288
9.31436	0.776197
9.05563	4.91591
9.05563	2.97542
6.08021	1.29366
3.88098	4.26908
4.39845	7.76197
22.5097	2.32859
5.69211	2.84605
5.69211	0.129366
7.2445	5.30401
5.82147	3.75162
5.04528	0.517464
6.20957	3.75162
8.0207	5.04528
3.62225	2.19922
5.56274	8.7969
5.69211	2.32859
5.95084	0.776197
9.31436	1.94049
30.6598	1.42303
5.30401	0.646831
14.1009	12.8072
20.5692	1.16429
7.50323	1.55239
8.66753	15.6533
16.6882	2.45796
3.49288	2.45796
3.75162	1.55239
6.98577	1.68176
3.49288	2.19922
6.8564	0.776197
11.2549	2.71669
44.6313	1.68176
16.0414	6.72704
9.18499	0.646831
4.01035	0.258732
5.04528	0.258732
8.4088	6.46831
6.20957	11.7723
3.75162	0.646831
7.89133	6.33894
8.7969	0.517464
4.39845	1.55239
7.2445	8.66753
3.49288	1.29366
4.65718	1.16429
4.91591	0.388098
3.62225	2.19922
6.20957	2.06986
10.3493	0.388098
8.0207	0.388098
4.26908	2.71669
4.26908	0.905563
7.6326	1.55239
12.031	5.82147
16.8176	0.517464
5.56274	0.646831
5.17464	3.49288
4.65718	4.26908
5.04528	0.646831
3.62225	0.129366
8.53816	0.517464
6.8564	7.6326
5.82147	0.258732
13.5834	0.129366
29.4955	16.0414
0	3.49288
0	4.39845
0	1.55239
26.9082	6.59767
7.11514	0.517464
8.53816	0.776197
7.11514	4.91591
9.31436	1.55239
4.01035	0.388098
3.10479	2.45796
4.39845	13.1953
23.0272	7.6326
9.44373	7.2445
6.08021	0.129366
5.17464	0.258732
10.8668	1.16429
8.27943	0
2.84605	0
32.0828	0.776197
34.282	0.517464
6.98577	0.388098
31.0479	8.4088
3.75162	0.517464
4.39845	1.16429
6.59767	0.388098
7.50323	6.46831
4.01035	0.258732
6.33894	9.18499
3.49288	1.29366
4.39845	0.646831
11.6429	2.58732
10.3493	0.905563
5.56274	8.15006
6.8564	8.66753
5.69211	1.81113
6.98577	4.65718
4.91591	8.66753
5.95084	0.129366
4.26908	1.29366
4.39845	0
19.4049	1.81113
25.7439	7.89133
5.56274	3.75162
7.89133	3.49288
6.33894	3.10479
6.72704	7.89133
6.08021	0.776197
4.78655	0.388098
4.39845	1.29366
6.98577	6.8564
4.01035	1.16429
10.8668	1.55239
8.92626	0.776197
8.7969	0.776197
6.33894	3.75162
3.75162	1.16429
4.26908	6.72704
5.56274	0.905563
45.1488	10.0906
4.26908	2.84605
6.59767	8.0207
5.17464	3.75162
9.18499	0.258732
4.65718	14.6184
7.76197	0.517464
4.01035	0.388098
8.15006	2.58732
14.7477	2.45796
15.7827	0.517464
6.72704	12.5485
21.4748	5.43338
6.08021	3.62225
2.58732	0.129366
2.32859	3.88098
31.9534	1.03493
10.3493	0.388098
5.43338	0.776197
9.70246	1.29366
15.7827	0.776197
2.97542	2.19922
8.4088	0.129366
6.8564	8.92626
6.59767	0.905563
4.39845	3.36352
38.0336	2.45796
12.8072	9.57309
7.89133	5.43338
4.39845	2.06986
5.17464	1.16429
4.78655	0.776197
39.8448	0.129366
7.50323	0.258732
4.91591	0.258732
14.2303	0.258732
20.3105	12.2898
9.96119	0.517464
12.6779	4.13972
9.05563	7.11514
2.84605	6.59767
2.06986	29.1074
11.6429	0.646831
5.43338	0.517464
2.45796	14.3596
15.3946	0.258732
4.01035	0.258732
3.62225	7.76197
4.13972	4.26908
40.8797	4.91591
6.20957	12.9366
4.26908	0.129366
7.50323	0.646831
1.55239	0.776197
0.517464	1.42303
0.646831	0
3.49288	1.94049
10.3493	6.33894
5.04528	12.1604
10.3493	1.55239
4.01035	4.13972
5.17464	5.04528
21.216	2.19922
6.72704	9.05563
41.2678	14.6184
5.56274	3.62225
5.69211	6.46831
11.7723	0.129366
6.33894	48.9004
5.56274	23.674
3.23415	0.129366
0	0.776197
28.4605	1.29366
5.04528	8.0207
6.72704	9.05563
3.49288	0.905563
8.4088	0
4.91591	0.129366
8.7969	0.129366
4.91591	0.129366
4.52781	3.23415
54.2044	6.8564
6.8564	0
13.8422	0
3.62225	7.89133
0.517464	0.517464
5.17464	0.646831
0.129366	6.72704
1.55239	0.905563
6.59767	0.517464
11.3842	2.45796
27.1669	0.776197
7.89133	100.129
2.84605	3.49288
4.39845	1.55239
5.04528	1.16429
36.3519	5.95084
5.17464	0.517464
5.56274	13.9715
5.04528	7.11514
5.69211	1.16429
4.01035	0.905563
6.8564	166.753
9.31436	6.98577
5.30401	0.258732
0	0
0.129366	10.608
5.82147	93.0142
0	15.5239
1.29366	10.9961
2.32859	5.43338
10.0906	7.37387
3.23415	0.646831
9.57309	1.03493
5.30401	1.68176
5.04528	10.2199
3.88098	1.16429
2.71669	0.776197
2.45796	2.58732
15.1358	1.03493
6.33894	1.03493
4.26908	1.16429
6.46831	0.646831
10.3493	0
3.36352	1.03493
3.88098	5.56274
6.98577	0.905563
3.23415	0.905563
3.10479	2.45796
2.97542	6.59767
7.2445	1.42303
4.01035	3.36352
5.43338	4.52781
6.20957	2.58732
3.36352	45.6662
5.04528	3.10479
2.84605	2.97542
3.10479	2.06986
3.23415	4.91591
2.97542	1.29366
3.62225	2.45796
4.91591	0.388098
6.08021	0.776197
4.01035	0.646831
11.7723	0.646831
6.20957	0.258732
4.26908	0.776197
4.26908	0.129366
9.05563	0.517464
12.6779	1.16429
4.39845	2.32859
26.0026	6.59767
9.18499	0.517464
2.45796	0.258732
6.20957	1.29366
10.2199	0.258732
6.98577	4.52781
15.1358	0.905563
6.72704	39.8448
22.8978	0.776197
6.98577	4.65718
4.65718	0.388098
3.36352	2.19922
5.43338	0.776197
5.17464	8.92626
4.91591	1.68176
6.20957	302.07
21.6041	11.5136
10.9961	2.71669
13.066	0.388098
3.62225	2.32859
4.91591	3.88098
5.17464	4.26908
4.39845	4.91591
6.46831	7.2445
5.04528	0.905563
3.10479	1.68176
3.62225	1.94049
9.18499	0.646831
4.78655	1.55239
5.17464	3.49288
13.5834	2.84605
2.97542	4.13972
4.01035	9.44373
17.0763	7.2445
17.3351	147.219
103.364	40.621
2.71669	0.776197
6.59767	3.10479
2.06986	12.2898
1.94049	2.19922
3.75162	0.776197
7.37387	0.646831
6.59767	0.905563
29.2367	0.517464
60.1552	3.23415
14.8771	11.2549
26.3907	5.56274
9.83182	26.132
3.88098	3.62225
7.89133	0.129366
5.17464	6.98577
4.91591	15.912
42.4321	11.9017
2.71669	12.1604
8.66753	28.978
6.08021	0.129366
2.71669	7.37387
2.45796	0.517464
2.58732	2.84605
2.06986	0.646831
2.32859	0.258732
2.19922	0.258732
8.66753	2.58732
11.1255	1.42303
66.3648	3.88098
2.45796	15.5239
42.4321	21.0867
30.0129	1.03493
2.32859	1.81113
2.45796	8.0207
126.649	15.912
3.23415	50.5821
3.75162	8.4088
1.94049	1.42303
2.71669	5.04528
3.10479	22.8978
131.177	0.517464
6.46831	12.1604
8.53816	1.42303
47.4774	2.97542
8.27943	10.7374
2.19922	2.58732
5.95084	14.7477
12.6779	0.776197
8.92626	14.489
17.9819	1.55239
1.81113	0
3.88098	2.97542
54.7219	51.0996
35.8344	0.258732
2.71669	0.776197
2.58732	3.10479
5.56274	2.06986
149.547	4.01035
123.674	1.42303
18.7581	10.2199
7.11514	0.129366
2.32859	8.53816
6.98577	4.13972
6.8564	5.17464
2.84605	0.646831
11.7723	2.45796
41.9146	6.46831
20.8279	0.517464
6.33894
4.91591
80.0776
0.905563

## Sheet: EDF2b
Each pair of columns (time,phase) shows the phase of the oscillation as a function of time (time in seconds). 44 epochs are shown in total.
Time	Phase	Time	Phase	Time	Phase	Time	Phase	Time	Phase	Time	Phase	Time	Phase	Time	Phase	Time	Phase	Time	Phase	Time	Phase	Time	Phase	Time	Phase	Time	Phase	Time	Phase	Time	Phase	Time	Phase	Time	Phase	Time	Phase	Time	Phase	Time	Phase	Time	Phase	Time	Phase	Time	Phase	Time	Phase
0.129366	2.37388	0.129366	2.56635	0.129366	2.94764	0.129366	1.68732	0.129366	-0.659193	0.129366	0.109124	0.129366	0.43543	0.129366	0.621382	0.129366	-2.70811	0.129366	1.03459	0.129366	0.0402151	0.129366	2.22223	0.129366	2.2254	0.129366	-1.24336	0.129366	-1.28457	0.129366	-2.67114	0.129366	-2.57817	0.129366	-1.56598	0.129366	-1.02819	0.129366	-0.90687	0.129366	-0.515054	0.129366	-0.241846	0.129366	0.401113	0.129366	-0.438486	0.129366	2.49564
0.258732	2.39854	0.258732	2.56802	0.258732	2.95646	0.258732	1.69456	0.258732	-0.662444	0.258732	0.134715	0.258732	0.45286	0.258732	0.634258	0.258732	-2.69565	0.258732	1.04679	0.258732	0.0376064	0.258732	2.23963	0.258732	2.26484	0.258732	-1.21656	0.258732	-1.26113	0.258732	-2.66385	0.258732	-2.57338	0.258732	-1.55149	0.258732	-1.01363	0.258732	-0.885074	0.258732	-0.489797	0.258732	-0.232718	0.258732	0.418391	0.258732	-0.393902	0.258732	2.50592
0.388098	2.42201	0.388098	2.56932	0.388098	2.9662	0.388098	1.70145	0.388098	-0.665261	0.388098	0.160053	0.388098	0.47072	0.388098	0.646758	0.388098	-2.68281	0.388098	1.06191	0.388098	0.036031	0.388098	2.25614	0.388098	2.30703	0.388098	-1.18745	0.388098	-1.23861	0.388098	-2.65731	0.388098	-2.56809	0.388098	-1.53825	0.388098	-0.999632	0.388098	-0.86246	0.388098	-0.464332	0.388098	-0.223103	0.388098	0.433427	0.388098	-0.353501	0.388098	2.51838
0.517464	2.4425	0.517464	2.57137	0.517464	2.97683	0.517464	1.70921	0.517464	-0.668042	0.517464	0.184953	0.517464	0.488939	0.517464	0.658903	0.517464	-2.66646	0.517464	1.07662	0.517464	0.0365608	0.517464	2.26822	0.517464	2.3505	0.517464	-1.15677	0.517464	-1.21807	0.517464	-2.65211	0.517464	-2.56202	0.517464	-1.52562	0.517464	-0.985922	0.517464	-0.840172	0.517464	-0.439241	0.517464	-0.212445	0.517464	0.447854	0.517464	-0.318903	0.517464	2.53204
0.646831	2.46486	0.646831	2.5734	0.646831	2.99031	0.646831	1.71689	0.646831	-0.670273	0.646831	0.209854	0.646831	0.507405	0.646831	0.670504	0.646831	-2.64741	0.646831	1.09415	0.646831	0.0383701	0.646831	2.2798	0.646831	2.39402	0.646831	-1.12306	0.646831	-1.19854	0.646831	-2.64796	0.646831	-2.55629	0.646831	-1.51349	0.646831	-0.973074	0.646831	-0.818002	0.646831	-0.415367	0.646831	-0.200236	0.646831	0.464343	0.646831	-0.284861	0.646831	2.54767
0.776197	2.48668	0.776197	2.57562	0.776197	3.00646	0.776197	1.72522	0.776197	-0.671949	0.776197	0.233744	0.776197	0.525884	0.776197	0.681936	0.776197	-2.63041	0.776197	1.11143	0.776197	0.0422353	0.776197	2.29015	0.776197	2.43581	0.776197	-1.0888	0.776197	-1.18123	0.776197	-2.64314	0.776197	-2.54951	0.776197	-1.50199	0.776197	-0.961187	0.776197	-0.796349	0.776197	-0.391891	0.776197	-0.187709	0.776197	0.480273	0.776197	-0.252566	0.776197	2.56432
0.905563	2.50615	0.905563	2.57698	0.905563	3.0241	0.905563	1.73396	0.905563	-0.67395	0.905563	0.257848	0.905563	0.54482	0.905563	0.693194	0.905563	-2.60824	0.905563	1.13235	0.905563	0.0480649	0.905563	2.30099	0.905563	2.47645	0.905563	-1.05048	0.905563	-1.16644	0.905563	-2.64028	0.905563	-2.54286	0.905563	-1.49135	0.905563	-0.950106	0.905563	-0.77398	0.905563	-0.367699	0.905563	-0.174723	0.905563	0.496447	0.905563	-0.221035	0.905563	2.58247
1.03493	2.5256	1.03493	2.57868	1.03493	3.04274	1.03493	1.74264	1.03493	-0.676007	1.03493	0.281902	1.03493	0.564151	1.03493	0.703586	1.03493	-2.58478	1.03493	1.15757	1.03493	0.0563346	1.03493	2.31077	1.03493	2.51431	1.03493	-1.01116	1.03493	-1.15327	1.03493	-2.63794	1.03493	-2.53559	1.03493	-1.48165	1.03493	-0.939343	1.03493	-0.75261	1.03493	-0.34486	1.03493	-0.159705	1.03493	0.511053	1.03493	-0.193075	1.03493	2.60132
1.16429	2.54339	1.16429	2.58036	1.16429	3.06348	1.16429	1.75188	1.16429	-0.677603	1.16429	0.305119	1.16429	0.583633	1.16429	0.714018	1.16429	-2.56014	1.16429	1.18731	1.16429	0.0672419	1.16429	2.32392	1.16429	2.54925	1.16429	-0.971436	1.16429	-1.14145	1.16429	-2.63597	1.16429	-2.52822	1.16429	-1.47336	1.16429	-0.929798	1.16429	-0.730929	1.16429	-0.322554	1.16429	-0.145634	1.16429	0.52694	1.16429	-0.166217	1.16429	2.62176
1.29366	2.56148	1.29366	2.58205	1.29366	3.08499	1.29366	1.76057	1.29366	-0.679314	1.29366	0.328052	1.29366	0.602791	1.29366	0.723814	1.29366	-2.53275	1.29366	1.22005	1.29366	0.0796419	1.29366	2.33788	1.29366	2.58191	1.29366	-0.927102	1.29366	-1.13146	1.29366	-2.63506	1.29366	-2.52119	1.29366	-1.46474	1.29366	-0.920257	1.29366	-0.708671	1.29366	-0.298669	1.29366	-0.130998	1.29366	0.541204	1.29366	-0.138669	1.29366	2.64339
1.42303	2.5767	1.42303	2.58329	1.42303	3.10958	1.42303	1.77081	1.42303	-0.680576	1.42303	0.350664	1.42303	0.622017	1.42303	0.7331	1.42303	-2.50554	1.42303	1.25439	1.42303	0.091882	1.42303	2.35378	1.42303	2.61373	1.42303	-0.880503	1.42303	-1.12321	1.42303	-2.63466	1.42303	-2.5151	1.42303	-1.45767	1.42303	-0.911469	1.42303	-0.687015	1.42303	-0.276477	1.42303	-0.115762	1.42303	0.555701	1.42303	-0.10975	1.42303	2.66691
1.55239	2.59062	1.55239	2.58487	1.55239	3.1361	1.55239	1.78128	1.55239	-0.682281	1.55239	0.372103	1.55239	0.641056	1.55239	0.742189	1.55239	-2.47657	1.55239	1.29011	1.55239	0.106418	1.55239	2.37307	1.55239	2.64077	1.55239	-0.832659	1.55239	-1.11726	1.55239	-2.63461	1.55239	-2.50853	1.55239	-1.45179	1.55239	-0.903252	1.55239	-0.664238	1.55239	-0.254301	1.55239	-0.0989278	1.55239	0.568835	1.55239	-0.0811469	1.55239	2.68956
1.68176	2.60413	1.68176	2.58616	1.68176	-3.11814	1.68176	1.79135	1.68176	-0.682971	1.68176	0.393937	1.68176	0.660363	1.68176	0.750798	1.68176	-2.44552	1.68176	1.329	1.68176	0.121787	1.68176	2.393	1.68176	2.66557	1.68176	-0.781848	1.68176	-1.11204	1.68176	-2.63502	1.68176	-2.50179	1.68176	-1.44628	1.68176	-0.895068	1.68176	-0.642665	1.68176	-0.232446	1.68176	-0.083378	1.68176	0.583002	1.68176	-0.0528566	1.68176	2.71312
1.81113	2.6175	1.81113	2.58774	1.81113	-3.08637	1.81113	1.80193	1.81113	-0.68421	1.81113	0.414898	1.81113	0.679411	1.81113	0.759096	1.81113	-2.41346	1.81113	1.37072	1.81113	0.137653	1.81113	2.41726	1.81113	2.68927	1.81113	-0.729813	1.81113	-1.10689	1.81113	-2.63596	1.81113	-2.49575	1.81113	-1.44185	1.81113	-0.887076	1.81113	-0.621477	1.81113	-0.210392	1.81113	-0.0670123	1.81113	0.598406	1.81113	-0.0250818	1.81113	2.73317
1.94049	2.62966	1.94049	2.58917	1.94049	-3.05016	1.94049	1.81256	1.94049	-0.685292	1.94049	0.43539	1.94049	0.698954	1.94049	0.767342	1.94049	-2.37929	1.94049	1.41717	1.94049	0.153949	1.94049	2.44501	1.94049	2.71033	1.94049	-0.675269	1.94049	-1.10394	1.94049	-2.63779	1.94049	-2.49034	1.94049	-1.43815	1.94049	-0.87921	1.94049	-0.600576	1.94049	-0.188698	1.94049	-0.0504357	1.94049	0.611662	1.94049	0.00135873	1.94049	2.75252
2.06986	2.63949	2.06986	2.59081	2.06986	-3.00826	2.06986	1.8232	2.06986	-0.685586	2.06986	0.455461	2.06986	0.718044	2.06986	0.774859	2.06986	-2.34393	2.06986	1.46712	2.06986	0.170279	2.06986	2.47352	2.06986	2.72996	2.06986	-0.618147	2.06986	-1.10027	2.06986	-2.63843	2.06986	-2.48473	2.06986	-1.43503	2.06986	-0.871279	2.06986	-0.578728	2.06986	-0.168493	2.06986	-0.0336857	2.06986	0.624684	2.06986	0.0275733	2.06986	2.77077
2.19922	2.65013	2.19922	2.5924	2.19922	-2.96682	2.19922	1.83395	2.19922	-0.685578	2.19922	0.475413	2.19922	0.736983	2.19922	0.782346	2.19922	-2.30853	2.19922	1.52112	2.19922	0.186765	2.19922	2.50541	2.19922	2.74816	2.19922	-0.562079	2.19922	-1.09693	2.19922	-2.63956	2.19922	-2.48042	2.19922	-1.43295	2.19922	-0.864405	2.19922	-0.557475	2.19922	-0.148334	2.19922	-0.0161615	2.19922	0.638358	2.19922	0.0520268	2.19922	2.7846
2.32859	2.65912	2.32859	2.59379	2.32859	-2.92245	2.32859	1.84474	2.32859	-0.685678	2.32859	0.495083	2.32859	0.75562	2.32859	0.78941	2.32859	-2.27168	2.32859	1.57659	2.32859	0.20499	2.32859	2.53844	2.32859	2.76751	2.32859	-0.505399	2.32859	-1.09406	2.32859	-2.64133	2.32859	-2.47502	2.32859	-1.4314	2.32859	-0.856282	2.32859	-0.536279	2.32859	-0.128648	2.32859	2.98299e-05	2.32859	0.652499	2.32859	0.0730737	2.32859	2.79575
2.45796	2.66697	2.45796	2.59478	2.45796	-2.87622	2.45796	1.85586	2.45796	-0.685299	2.45796	0.512729	2.45796	0.773624	2.45796	0.796154	2.45796	-2.23427	2.45796	1.63512	2.45796	0.224101	2.45796	2.5738	2.45796	2.78672	2.45796	-0.448601	2.45796	-1.09109	2.45796	-2.64197	2.45796	-2.47108	2.45796	-1.43033	2.45796	-0.849281	2.45796	-0.51642	2.45796	-0.108885	2.45796	0.0175317	2.45796	0.665319	2.45796	0.0926553	2.45796	2.80212
2.58732	2.67412	2.58732	2.59592	2.58732	-2.82853	2.58732	1.86732	2.58732	-0.685157	2.58732	0.531163	2.58732	0.791848	2.58732	0.802907	2.58732	-2.19833	2.58732	1.69361	2.58732	0.244788	2.58732	2.6105	2.58732	2.80469	2.58732	-0.389868	2.58732	-1.08744	2.58732	-2.64244	2.58732	-2.46684	2.58732	-1.43058	2.58732	-0.841871	2.58732	-0.49598	2.58732	-0.0904363	2.58732	0.0336308	2.58732	0.67937	2.58732	0.109462	2.58732	2.80529
2.71669	2.6816	2.71669	2.59702	2.71669	-2.77883	2.71669	1.87885	2.71669	-0.684877	2.71669	0.549644	2.71669	0.809554	2.71669	0.809105	2.71669	-2.16223	2.71669	1.75184	2.71669	0.267926	2.71669	2.6492	2.71669	2.82718	2.71669	-0.333163	2.71669	-1.08314	2.71669	-2.64342	2.71669	-2.46342	2.71669	-1.43068	2.71669	-0.833765	2.71669	-0.47562	2.71669	-0.0717437	2.71669	0.0490254	2.71669	0.693817	2.71669	0.12512	2.71669	2.80441
2.84605	2.68832	2.84605	2.59814	2.84605	-2.73046	2.84605	1.89013	2.84605	-0.685233	2.84605	0.566694	2.84605	0.826289	2.84605	0.814949	2.84605	-2.12688	2.84605	1.80829	2.84605	0.292213	2.84605	2.6873	2.84605	2.85161	2.84605	-0.279313	2.84605	-1.07834	2.84605	-2.64295	2.84605	-2.46061	2.84605	-1.43107	2.84605	-0.826157	2.84605	-0.454092	2.84605	-0.0537412	2.84605	0.0638742	2.84605	0.707606	2.84605	0.13655	2.84605	2.80079
2.97542	2.69444	2.97542	2.59907	2.97542	-2.68075	2.97542	1.90244	2.97542	-0.685791	2.97542	0.583979	2.97542	0.843107	2.97542	0.820686	2.97542	-2.09194	2.97542	1.86278	2.97542	0.320336	2.97542	2.72592	2.97542	2.88096	2.97542	-0.227917	2.97542	-1.07121	2.97542	-2.64197	2.97542	-2.45764	2.97542	-1.43222	2.97542	-0.818064	2.97542	-0.434608	2.97542	-0.0353388	2.97542	0.0783085	2.97542	0.723021	2.97542	0.147403	2.97542	2.79484
3.10479	2.69987	3.10479	2.59991	3.10479	-2.63323	3.10479	1.91454	3.10479	-0.686365	3.10479	0.600155	3.10479	0.859533	3.10479	0.825847	3.10479	-2.05632	3.10479	1.91483	3.10479	0.352691	3.10479	2.76511	3.10479	2.91081	3.10479	-0.176793	3.10479	-1.06393	3.10479	-2.63967	3.10479	-2.45558	3.10479	-1.43206	3.10479	-0.809862	3.10479	-0.415137	3.10479	-0.0181797	3.10479	0.0919737	3.10479	0.737807	3.10479	0.154644	3.10479	2.78742
3.23415	2.70617	3.23415	2.60068	3.23415	-2.5851	3.23415	1.92653	3.23415	-0.685316	3.23415	0.616379	3.23415	0.875596	3.23415	0.831385	3.23415	-2.02454	3.23415	1.96249	3.23415	0.389237	3.23415	2.80504	3.23415	2.94568	3.23415	-0.129151	3.23415	-1.05625	3.23415	-2.6359	3.23415	-2.45336	3.23415	-1.43211	3.23415	-0.801563	3.23415	-0.394477	3.23415	-0.000920693	3.23415	0.103969	3.23415	0.752605	3.23415	0.161191	3.23415	2.77878
3.36352	2.71187	3.36352	2.6014	3.36352	-2.53798	3.36352	1.93845	3.36352	-0.683691	3.36352	0.632584	3.36352	0.891052	3.36352	0.836352	3.36352	-1.99251	3.36352	2.00484	3.36352	0.42926	3.36352	2.84287	3.36352	2.98553	3.36352	-0.0838698	3.36352	-1.04614	3.36352	-2.63179	3.36352	-2.45162	3.36352	-1.4314	3.36352	-0.792821	3.36352	-0.374598	3.36352	0.0138592	3.36352	0.115848	3.36352	0.768932	3.36352	0.165313	3.36352	2.77088
3.49288	2.71612	3.49288	2.60177	3.49288	-2.49006	3.49288	1.95046	3.49288	-0.681214	3.49288	0.647284	3.49288	0.906051	3.49288	0.840915	3.49288	-1.96346	3.49288	2.0439	3.49288	0.472859	3.49288	2.87991	3.49288	3.02898	3.49288	-0.0395317	3.49288	-1.03534	3.49288	-2.62515	3.49288	-2.45029	3.49288	-1.43062	3.49288	-0.783853	3.49288	-0.355587	3.49288	0.0300526	3.49288	0.126488	3.49288	0.784805	3.49288	0.169701	3.49288	2.76607
3.62225	2.72045	3.62225	2.60243	3.62225	-2.44622	3.62225	1.96311	3.62225	-0.679321	3.62225	0.662193	3.62225	0.920316	3.62225	0.845469	3.62225	-1.93442	3.62225	2.07536	3.62225	0.519783	3.62225	2.91647	3.62225	3.07592	3.62225	0.00363438	3.62225	-1.02452	3.62225	-2.61732	3.62225	-2.4489	3.62225	-1.42931	3.62225	-0.775203	3.62225	-0.334923	3.62225	0.0436634	3.62225	0.136464	3.62225	0.801833	3.62225	0.171633	3.62225	2.76404
3.75162	2.72403	3.75162	2.60283	3.75162	-2.40433	3.75162	1.97587	3.75162	-0.676636	3.75162	0.676442	3.75162	0.934562	3.75162	0.849896	3.75162	-1.90568	3.75162	2.10386	3.75162	0.568869	3.75162	2.95023	3.75162	3.12617	3.75162	0.0459372	3.75162	-1.01239	3.75162	-2.60827	3.75162	-2.44797	3.75162	-1.42887	3.75162	-0.765754	3.75162	-0.312339	3.75162	0.0573081	3.75162	0.14608	3.75162	0.818228	3.75162	0.172363	3.75162	2.76487
3.88098	2.72787	3.88098	2.60326	3.88098	-2.36321	3.88098	1.98778	3.88098	-0.673036	3.88098	0.690373	3.88098	0.94845	3.88098	0.853892	3.88098	-1.87857	3.88098	2.12694	3.88098	0.61992	3.88098	2.98135	3.88098	-3.10663	3.88098	0.0869424	3.88098	-1.00018	3.88098	-2.59842	3.88098	-2.44721	3.88098	-1.42606	3.88098	-0.756489	3.88098	-0.292005	3.88098	0.0697769	3.88098	0.154562	3.88098	0.83703	3.88098	0.172398	3.88098	2.77037
4.01035	2.73153	4.01035	2.6035	4.01035	-2.32404	4.01035	2.00002	4.01035	-0.668503	4.01035	0.704252	4.01035	0.961381	4.01035	0.85782	4.01035	-1.85094	4.01035	2.14593	4.01035	0.672982	4.01035	3.01037	4.01035	-3.05511	4.01035	0.128332	4.01035	-0.985873	4.01035	-2.58755	4.01035	-2.44633	4.01035	-1.4226	4.01035	-0.746792	4.01035	-0.269433	4.01035	0.0823103	4.01035	0.162107	4.01035	0.854937	4.01035	0.171712	4.01035	2.77914
4.13972	2.73496	4.13972	2.60384	4.13972	-2.28828	4.13972	2.01197	4.13972	-0.664487	4.13972	0.717039	4.13972	0.973789	4.13972	0.861494	4.13972	-1.82451	4.13972	2.15868	4.13972	0.725886	4.13972	3.03738	4.13972	-3.00364	4.13972	0.171597	4.13972	-0.972355	4.13972	-2.57518	4.13972	-2.44485	4.13972	-1.41804	4.13972	-0.737128	4.13972	-0.248388	4.13972	0.0930883	4.13972	0.169342	4.13972	0.873634	4.13972	0.169838	4.13972	2.79275
4.26908	2.73835	4.26908	2.60406	4.26908	-2.25549	4.26908	2.0237	4.26908	-0.659482	4.26908	0.729713	4.26908	0.985631	4.26908	0.865004	4.26908	-1.79922	4.26908	2.16622	4.26908	0.777053	4.26908	3.06298	4.26908	-2.95303	4.26908	0.21464	4.26908	-0.956682	4.26908	-2.562	4.26908	-2.44352	4.26908	-1.41326	4.26908	-0.727655	4.26908	-0.226032	4.26908	0.103116	4.26908	0.176115	4.26908	0.894788	4.26908	0.167702	4.26908	2.80516
4.39845	2.74202	4.39845	2.60445	4.39845	-2.22707	4.39845	2.03551	4.39845	-0.653484	4.39845	0.74211	4.39845	0.997264	4.39845	0.868197	4.39845	-1.77472	4.39845	2.16869	4.39845	0.825825	4.39845	3.08621	4.39845	-2.90406	4.39845	0.262884	4.39845	-0.940973	4.39845	-2.54906	4.39845	-2.44188	4.39845	-1.40814	4.39845	-0.718191	4.39845	-0.205467	4.39845	0.112676	4.39845	0.182383	4.39845	0.9152	4.39845	0.164377	4.39845	2.81974
4.52781	2.74507	4.52781	2.60459	4.52781	-2.20026	4.52781	2.04729	4.52781	-0.646419	4.52781	0.754102	4.52781	1.00833	4.52781	0.871426	4.52781	-1.74992	4.52781	2.16731	4.52781	0.870286	4.52781	3.10812	4.52781	-2.85829	4.52781	0.306923	4.52781	-0.923645	4.52781	-2.53477	4.52781	-2.43994	4.52781	-1.40108	4.52781	-0.708878	4.52781	-0.183887	4.52781	0.121959	4.52781	0.188778	4.52781	0.935739	4.52781	0.160774	4.52781	2.8338
4.65718	2.74881	4.65718	2.60483	4.65718	-2.17493	4.65718	2.05879	4.65718	-0.639918	4.65718	0.765943	4.65718	1.01892	4.65718	0.874336	4.65718	-1.72753	4.65718	2.16031	4.65718	0.910881	4.65718	3.1289	4.65718	-2.81443	4.65718	0.356228	4.65718	-0.906173	4.65718	-2.52017	4.65718	-2.43824	4.65718	-1.39454	4.65718	-0.699227	4.65718	-0.160638	4.65718	0.129951	4.65718	0.195	4.65718	0.958533	4.65718	0.156627	4.65718	2.84733
4.78655	2.75211	4.78655	2.60499	4.78655	-2.15263	4.78655	2.07055	4.78655	-0.632297	4.78655	0.777621	4.78655	1.02907	4.78655	0.876953	4.78655	-1.70816	4.78655	2.14809	4.78655	0.94992	4.78655	-3.13503	4.78655	-2.77318	4.78655	0.404978	4.78655	-0.888253	4.78655	-2.50593	4.78655	-2.43661	4.78655	-1.38644	4.78655	-0.690413	4.78655	-0.135271	4.78655	0.137907	4.78655	0.200933	4.78655	0.980598	4.78655	0.152881	4.78655	2.85866
4.91591	2.75552	4.91591	2.60509	4.91591	-2.13369	4.91591	2.08156	4.91591	-0.623297	4.91591	0.78902	4.91591	1.03875	4.91591	0.879215	4.91591	-1.69079	4.91591	2.12938	4.91591	0.982352	4.91591	-3.11691	4.91591	-2.73588	4.91591	0.454286	4.91591	-0.868846	4.91591	-2.49168	4.91591	-2.4343	4.91591	-1.37774	4.91591	-0.681688	4.91591	-0.111241	4.91591	0.145847	4.91591	0.206711	4.91591	1.00247	4.91591	0.151516	4.91591	2.86834
5.04528	2.75893	5.04528	2.60506	5.04528	-2.1171	5.04528	2.09269	5.04528	-0.613795	5.04528	0.799465	5.04528	1.04807	5.04528	0.881661	5.04528	-1.67692	5.04528	2.1078	5.04528	1.01018	5.04528	-3.10058	5.04528	-2.70131	5.04528	0.504592	5.04528	-0.850716	5.04528	-2.4773	5.04528	-2.43201	5.04528	-1.36888	5.04528	-0.673011	5.04528	-0.0858298	5.04528	0.152943	5.04528	0.213266	5.04528	1.02405	5.04528	0.153089	5.04528	2.87546
5.17464	2.76305	5.17464	2.60516	5.17464	-2.10245	5.17464	2.10369	5.17464	-0.605129	5.17464	0.810265	5.17464	1.05705	5.17464	0.884144	5.17464	-1.66727	5.17464	2.08173	5.17464	1.03598	5.17464	-3.08474	5.17464	-2.66887	5.17464	0.553635	5.17464	-0.829486	5.17464	-2.46191	5.17464	-2.42954	5.17464	-1.36038	5.17464	-0.664607	5.17464	-0.0616668	5.17464	0.159979	5.17464	0.219484	5.17464	1.04649	5.17464	0.155595	5.17464	2.88108
5.30401	2.76716	5.30401	2.6051	5.30401	-2.09139	5.30401	2.11398	5.30401	-0.595728	5.30401	0.820224	5.30401	1.06582	5.30401	0.886028	5.30401	-1.66017	5.30401	2.05165	5.30401	1.0558	5.30401	-3.07011	5.30401	-2.63875	5.30401	0.597469	5.30401	-0.809621	5.30401	-2.44704	5.30401	-2.42673	5.30401	-1.3493	5.30401	-0.656047	5.30401	-0.0366372	5.30401	0.166126	5.30401	0.225912	5.30401	1.06903	5.30401	0.159556	5.30401	2.88675
5.43338	2.77073	5.43338	2.60484	5.43338	-2.08288	5.43338	2.12414	5.43338	-0.585207	5.43338	0.829956	5.43338	1.07357	5.43338	0.887937	5.43338	-1.65639	5.43338	2.02202	5.43338	1.07469	5.43338	-3.05675	5.43338	-2.61131	5.43338	0.642246	5.43338	-0.785701	5.43338	-2.43121	5.43338	-2.4239	5.43338	-1.33806	5.43338	-0.64796	5.43338	-0.0121957	5.43338	0.172252	5.43338	0.233199	5.43338	1.09083	5.43338	0.168728	5.43338	2.8935
5.56274	2.77361	5.56274	2.60482	5.56274	-2.07364	5.56274	2.13406	5.56274	-0.574196	5.56274	0.839593	5.56274	1.0817	5.56274	0.889689	5.56274	-1.65633	5.56274	1.99038	5.56274	1.08855	5.56274	-3.0448	5.56274	-2.58601	5.56274	0.684929	5.56274	-0.763421	5.56274	-2.41416	5.56274	-2.42055	5.56274	-1.32595	5.56274	-0.63984	5.56274	0.0125464	5.56274	0.177773	5.56274	0.240272	5.56274	1.11174	5.56274	0.182025	5.56274	2.90162
5.69211	2.77681	5.69211	2.60473	5.69211	-2.06951	5.69211	2.14383	5.69211	-0.562074	5.69211	0.848288	5.69211	1.08895	5.69211	0.891407	5.69211	-1.65978	5.69211	1.96147	5.69211	1.10024	5.69211	-3.03334	5.69211	-2.5631	5.69211	0.722249	5.69211	-0.739681	5.69211	-2.39994	5.69211	-2.41778	5.69211	-1.31408	5.69211	-0.632172	5.69211	0.038169	5.69211	0.183092	5.69211	0.247272	5.69211	1.13375	5.69211	0.199984	5.69211	2.91367
5.82147	2.78027	5.82147	2.60509	5.82147	-2.06602	5.82147	2.15381	5.82147	-0.548808	5.82147	0.85745	5.82147	1.09582	5.82147	0.892895	5.82147	-1.66613	5.82147	1.93776	5.82147	1.10976	5.82147	-3.02268	5.82147	-2.54255	5.82147	0.757376	5.82147	-0.715458	5.82147	-2.38537	5.82147	-2.41474	5.82147	-1.3006	5.82147	-0.624378	5.82147	0.0625849	5.82147	0.189423	5.82147	0.255438	5.82147	1.15333	5.82147	0.220527	5.82147	2.92697
5.95084	2.78397	5.95084	2.60492	5.95084	-2.06231	5.95084	2.1629	5.95084	-0.534794	5.95084	0.865753	5.95084	1.10305	5.95084	0.894221	5.95084	-1.67463	5.95084	1.9207	5.95084	1.1203	5.95084	-3.01192	5.95084	-2.52363	5.95084	0.791279	5.95084	-0.69095	5.95084	-2.37025	5.95084	-2.41199	5.95084	-1.28639	5.95084	-0.617302	5.95084	0.0875426	5.95084	0.194358	5.95084	0.263658	5.95084	1.17054	5.95084	0.242794	5.95084	2.94278
6.08021	2.78767	6.08021	2.60521	6.08021	-2.0586	6.08021	2.17222	6.08021	-0.51955	6.08021	0.874574	6.08021	1.10954	6.08021	0.895556	6.08021	-1.68555	6.08021	1.91395	6.08021	1.12814	6.08021	-3.00225	6.08021	-2.50633	6.08021	0.820736	6.08021	-0.664859	6.08021	-2.35556	6.08021	-2.40909	6.08021	-1.27146	6.08021	-0.610701	6.08021	0.111152	6.08021	0.198828	6.08021	0.271917	6.08021	1.18831	6.08021	0.267493	6.08021	2.95943
6.20957	2.79123	6.20957	2.60575	6.20957	-2.05649	6.20957	2.18097	6.20957	-0.502471	6.20957	0.882772	6.20957	1.11599	6.20957	0.896608	6.20957	-1.69619	6.20957	1.90979	6.20957	1.13741	6.20957	-2.99329	6.20957	-2.49092	6.20957	0.848158	6.20957	-0.638751	6.20957	-2.3406	6.20957	-2.40638	6.20957	-1.25358	6.20957	-0.604075	6.20957	0.136143	6.20957	0.203141	6.20957	0.280976	6.20957	1.2038	6.20957	0.294659	6.20957	2.97918
6.33894	2.79449	6.33894	2.60639	6.33894	-2.05781	6.33894	2.18923	6.33894	-0.483748	6.33894	0.891328	6.33894	1.12215	6.33894	0.897741	6.33894	-1.70759	6.33894	1.91663	6.33894	1.14714	6.33894	-2.98494	6.33894	-2.47622	6.33894	0.870735	6.33894	-0.612921	6.33894	-2.32625	6.33894	-2.40432	6.33894	-1.2347	6.33894	-0.597211	6.33894	0.160974	6.33894	0.20744	6.33894	0.290836	6.33894	1.21794	6.33894	0.320075	6.33894	3.00252
6.46831	2.79831	6.46831	2.60692	6.46831	-2.05992	6.46831	2.19716	6.46831	-0.466172	6.46831	0.900183	6.46831	1.128	6.46831	0.898769	6.46831	-1.71939	6.46831	1.9292	6.46831	1.15718	6.46831	-2.97592	6.46831	-2.46227	6.46831	0.894391	6.46831	-0.589489	6.46831	-2.30999	6.46831	-2.40288	6.46831	-1.21253	6.46831	-0.590208	6.46831	0.185185	6.46831	0.211636	6.46831	0.301508	6.46831	1.23272	6.46831	0.342104	6.46831	3.03084
6.59767	2.80308	6.59767	2.60703	6.59767	-2.06452	6.59767	2.20513	6.59767	-0.448492	6.59767	0.908162	6.59767	1.13383	6.59767	0.899469	6.59767	-1.7307	6.59767	1.94726	6.59767	1.16914	6.59767	-2.96647	6.59767	-2.44889	6.59767	0.915187	6.59767	-0.565397	6.59767	-2.29495	6.59767	-2.40164	6.59767	-1.18923	6.59767	-0.584515	6.59767	0.207242	6.59767	0.215746	6.59767	0.312116	6.59767	1.24573	6.59767	0.364265	6.59767	3.06067
6.72704	2.80798	6.72704	2.60762	6.72704	-2.06907	6.72704	2.21287	6.72704	-0.429533	6.72704	0.916274	6.72704	1.13906	6.72704	0.900388	6.72704	-1.73993	6.72704	1.97597	6.72704	1.18419	6.72704	-2.95776	6.72704	-2.4356	6.72704	0.935925	6.72704	-0.543379	6.72704	-2.27788	6.72704	-2.40162	6.72704	-1.16246	6.72704	-0.579369	6.72704	0.230027	6.72704	0.220812	6.72704	0.322972	6.72704	1.25562	6.72704	0.382538	6.72704	3.09475
6.8564	2.8127	6.8564	2.60884	6.8564	-2.07171	6.8564	2.21957	6.8564	-0.407308	6.8564	0.924241	6.8564	1.14451	6.8564	0.900984	6.8564	-1.74581	6.8564	2.00912	6.8564	1.20166	6.8564	-2.94928	6.8564	-2.42269	6.8564	0.953819	6.8564	-0.521126	6.8564	-2.26055	6.8564	-2.40183	6.8564	-1.13566	6.8564	-0.573797	6.8564	0.252548	6.8564	0.226154	6.8564	0.334441	6.8564	1.2666	6.8564	0.396015	6.8564	3.13126
6.98577	2.81762	6.98577	2.61085	6.98577	-2.07891	6.98577	2.22663	6.98577	-0.385996	6.98577	0.932418	6.98577	1.14959	6.98577	0.901691	6.98577	-1.74993	6.98577	2.04927	6.98577	1.22278	6.98577	-2.9392	6.98577	-2.40927	6.98577	0.973068	6.98577	-0.500966	6.98577	-2.24455	6.98577	-2.40289	6.98577	-1.10538	6.98577	-0.56753	6.98577	0.273009	6.98577	0.230374	6.98577	0.346238	6.98577	1.27503	6.98577	0.409408	6.98577	-3.11168
7.11514	2.82231	7.11514	2.61284	7.11514	-2.08674	7.11514	2.23328	7.11514	-0.362686	7.11514	0.939545	7.11514	1.15414	7.11514	0.902223	7.11514	-1.75095	7.11514	2.09012	7.11514	1.24723	7.11514	-2.92761	7.11514	-2.39669	7.11514	0.990913	7.11514	-0.479946	7.11514	-2.22866	7.11514	-2.40431	7.11514	-1.07196	7.11514	-0.561851	7.11514	0.293383	7.11514	0.234479	7.11514	0.358166	7.11514	1.28369	7.11514	0.419936	7.11514	-3.06952
7.2445	2.82732	7.2445	2.61533	7.2445	-2.09599	7.2445	2.23919	7.2445	-0.33747	7.2445	0.947242	7.2445	1.15908	7.2445	0.902552	7.2445	-1.74974	7.2445	2.13278	7.2445	1.27678	7.2445	-2.91528	7.2445	-2.3845	7.2445	1.00899	7.2445	-0.460358	7.2445	-2.21179	7.2445	-2.40617	7.2445	-1.0373	7.2445	-0.555631	7.2445	0.310926	7.2445	0.239329	7.2445	0.370444	7.2445	1.29095	7.2445	0.433473	7.2445	-3.02583
7.37387	2.83211	7.37387	2.61869	7.37387	-2.10709	7.37387	2.24545	7.37387	-0.311408	7.37387	0.954353	7.37387	1.16329	7.37387	0.9029	7.37387	-1.74732	7.37387	2.17478	7.37387	1.3094	7.37387	-2.90278	7.37387	-2.37075	7.37387	1.02584	7.37387	-0.445349	7.37387	-2.19484	7.37387	-2.4081	7.37387	-0.998929	7.37387	-0.549579	7.37387	0.328953	7.37387	0.244221	7.37387	0.383136	7.37387	1.29597	7.37387	0.444076	7.37387	-2.97843
7.50323	2.83638	7.50323	2.62234	7.50323	-2.11827	7.50323	2.25077	7.50323	-0.287848	7.50323	0.961143	7.50323	1.16759	7.50323	0.90333	7.50323	-1.74116	7.50323	2.21388	7.50323	1.34611	7.50323	-2.8897	7.50323	-2.35878	7.50323	1.04334	7.50323	-0.426185	7.50323	-2.17826	7.50323	-2.41001	7.50323	-0.960564	7.50323	-0.544302	7.50323	0.347866	7.50323	0.24973	7.50323	0.397185	7.50323	1.3003	7.50323	0.453685	7.50323	-2.93065
7.6326	2.84098	7.6326	2.62549	7.6326	-2.12925	7.6326	2.25638	7.6326	-0.261799	7.6326	0.967734	7.6326	1.17194	7.6326	0.903666	7.6326	-1.73597	7.6326	2.24848	7.6326	1.38384	7.6326	-2.87506	7.6326	-2.34577	7.6326	1.06046	7.6326	-0.410876	7.6326	-2.16153	7.6326	-2.41303	7.6326	-0.918301	7.6326	-0.538717	7.6326	0.36448	7.6326	0.256263	7.6326	0.411029	7.6326	1.3035	7.6326	0.468853	7.6326	-2.88438
7.76197	2.84508	7.76197	2.62856	7.76197	-2.14069	7.76197	2.26181	7.76197	-0.234401	7.76197	0.975119	7.76197	1.17638	7.76197	0.903839	7.76197	-1.72536	7.76197	2.27897	7.76197	1.42325	7.76197	-2.86002	7.76197	-2.33343	7.76197	1.07424	7.76197	-0.394589	7.76197	-2.14667	7.76197	-2.41564	7.76197	-0.875155	7.76197	-0.532976	7.76197	0.379709	7.76197	0.263651	7.76197	0.42466	7.76197	1.30623	7.76197	0.482986	7.76197	-2.8367
7.89133	2.8491	7.89133	2.63211	7.89133	-2.15215	7.89133	2.26569	7.89133	-0.206753	7.89133	0.981897	7.89133	1.18053	7.89133	0.903923	7.89133	-1.71447	7.89133	2.30474	7.89133	1.4613	7.89133	-2.8436	7.89133	-2.32247	7.89133	1.08663	7.89133	-0.379496	7.89133	-2.13171	7.89133	-2.41943	7.89133	-0.83127	7.89133	-0.527471	7.89133	0.395163	7.89133	0.27115	7.89133	0.437696	7.89133	1.30852	7.89133	0.498012	7.89133	-2.78945
8.0207	2.85342	8.0207	2.63637	8.0207	-2.16568	8.0207	2.26939	8.0207	-0.183168	8.0207	0.988759	8.0207	1.18427	8.0207	0.904094	8.0207	-1.70048	8.0207	2.32425	8.0207	1.50084	8.0207	-2.82638	8.0207	-2.31192	8.0207	1.09805	8.0207	-0.366345	8.0207	-2.11851	8.0207	-2.42235	8.0207	-0.785657	8.0207	-0.522088	8.0207	0.408967	8.0207	0.280039	8.0207	0.450919	8.0207	1.31216	8.0207	0.513331	8.0207	-2.74569
8.15006	2.85794	8.15006	2.64062	8.15006	-2.17872	8.15006	2.27332	8.15006	-0.157536	8.15006	0.995554	8.15006	1.18809	8.15006	0.904131	8.15006	-1.68609	8.15006	2.34161	8.15006	1.53898	8.15006	-2.80846	8.15006	-2.30134	8.15006	1.1091	8.15006	-0.353477	8.15006	-2.10672	8.15006	-2.42558	8.15006	-0.739783	8.15006	-0.517192	8.15006	0.423228	8.15006	0.287897	8.15006	0.463867	8.15006	1.3153	8.15006	0.522719	8.15006	-2.69991
8.27943	2.86248	8.27943	2.64559	8.27943	-2.19282	8.27943	2.27666	8.27943	-0.13359	8.27943	1.00221	8.27943	1.19163	8.27943	0.904177	8.27943	-1.67147	8.27943	2.35324	8.27943	1.5736	8.27943	-2.78995	8.27943	-2.29171	8.27943	1.1163	8.27943	-0.340124	8.27943	-2.09606	8.27943	-2.42805	8.27943	-0.69438	8.27943	-0.512356	8.27943	0.436688	8.27943	0.297415	8.27943	0.476891	8.27943	1.31541	8.27943	0.533842	8.27943	-2.65855
8.4088	2.86674	8.4088	2.65053	8.4088	-2.20832	8.4088	2.27996	8.4088	-0.11368	8.4088	1.00967	8.4088	1.1955	8.4088	0.904101	8.4088	-1.65341	8.4088	2.36341	8.4088	1.60607	8.4088	-2.77066	8.4088	-2.28238	8.4088	1.12192	8.4088	-0.324508	8.4088	-2.08831	8.4088	-2.43073	8.4088	-0.648609	8.4088	-0.507081	8.4088	0.450204	8.4088	0.308394	8.4088	0.489195	8.4088	1.31594	8.4088	0.539043	8.4088	-2.62184
8.53816	2.87085	8.53816	2.65616	8.53816	-2.22221	8.53816	2.28255	8.53816	-0.0958729	8.53816	1.01665	8.53816	1.19921	8.53816	0.903967	8.53816	-1.63456	8.53816	2.3671	8.53816	1.63348	8.53816	-2.75238	8.53816	-2.27387	8.53816	1.12691	8.53816	-0.309419	8.53816	-2.08407	8.53816	-2.43376	8.53816	-0.602412	8.53816	-0.502091	8.53816	0.463169	8.53816	0.319128	8.53816	0.502856	8.53816	1.31739	8.53816	0.542267	8.53816	-2.58598
8.66753	2.87496	8.66753	2.66171	8.66753	-2.23537	8.66753	2.28547	8.66753	-0.076957	8.66753	1.02332	8.66753	1.20252	8.66753	0.903984	8.66753	-1.61444	8.66753	2.36967	8.66753	1.65893	8.66753	-2.7339	8.66753	-2.26727	8.66753	1.12895	8.66753	-0.296071	8.66753	-2.08006	8.66753	-2.436	8.66753	-0.557111	8.66753	-0.49772	8.66753	0.47525	8.66753	0.331691	8.66753	0.514963	8.66753	1.3181	8.66753	0.545604	8.66753	-2.55354
8.7969	2.87896	8.7969	2.66742	8.7969	-2.25042	8.7969	2.28795	8.7969	-0.0587015	8.7969	1.02947	8.7969	1.20594	8.7969	0.903873	8.7969	-1.59257	8.7969	2.37148	8.7969	1.68134	8.7969	-2.71585	8.7969	-2.26161	8.7969	1.12875	8.7969	-0.281712	8.7969	-2.07941	8.7969	-2.43846	8.7969	-0.512762	8.7969	-0.493427	8.7969	0.486631	8.7969	0.346168	8.7969	0.526746	8.7969	1.31842	8.7969	0.544241	8.7969	-2.52526
8.92626	2.8834	8.92626	2.67335	8.92626	-2.26333	8.92626	2.29041	8.92626	-0.0414675	8.92626	1.03673	8.92626	1.20907	8.92626	0.903562	8.92626	-1.56855	8.92626	2.37216	8.92626	1.70168	8.92626	-2.69799	8.92626	-2.25768	8.92626	1.12774	8.92626	-0.266014	8.92626	-2.07876	8.92626	-2.44009	8.92626	-0.469991	8.92626	-0.488946	8.92626	0.49861	8.92626	0.360659	8.92626	0.539589	8.92626	1.31791	8.92626	0.538792	8.92626	-2.49765
9.05563	2.88729	9.05563	2.67984	9.05563	-2.27808	9.05563	2.29336	9.05563	-0.0285057	9.05563	1.04318	9.05563	1.2122	9.05563	0.903413	9.05563	-1.5426	9.05563	2.37276	9.05563	1.71974	9.05563	-2.68129	9.05563	-2.25459	9.05563	1.12494	9.05563	-0.250578	9.05563	-2.08395	9.05563	-2.44097	9.05563	-0.430369	9.05563	-0.484528	9.05563	0.510407	9.05563	0.376598	9.05563	0.551515	9.05563	1.31612	9.05563	0.533637	9.05563	-2.47359
9.18499	2.89091	9.18499	2.68755	9.18499	-2.29314	9.18499	2.29607	9.18499	-0.00804968	9.18499	1.04966	9.18499	1.21572	9.18499	0.903308	9.18499	-1.51514	9.18499	2.37569	9.18499	1.73505	9.18499	-2.66492	9.18499	-2.25345	9.18499	1.1194	9.18499	-0.232271	9.18499	-2.08891	9.18499	-2.44148	9.18499	-0.390993	9.18499	-0.481195	9.18499	0.521531	9.18499	0.394408	9.18499	0.563481	9.18499	1.31421	9.18499	0.526069	9.18499	-2.44845
9.31436	2.8939	9.31436	2.69507	9.31436	-2.30591	9.31436	2.29717	9.31436	0.00995401	9.31436	1.05568	9.31436	1.21898	9.31436	0.902916	9.31436	-1.4847	9.31436	2.37858	9.31436	1.74886	9.31436	-2.6498	9.31436	-2.25398	9.31436	1.11645	9.31436	-0.214074	9.31436	-2.09685	9.31436	-2.44097	9.31436	-0.354186	9.31436	-0.476785	9.31436	0.533034	9.31436	0.413771	9.31436	0.57507	9.31436	1.31251	9.31436	0.516062	9.31436	-2.4249
9.44373	2.89698	9.44373	2.70229	9.44373	-2.31636	9.44373	2.2982	9.44373	0.0272507	9.44373	1.06255	9.44373	1.22204	9.44373	0.902711	9.44373	-1.45596	9.44373	2.38548	9.44373	1.76138	9.44373	-2.636	9.44373	-2.256	9.44373	1.1148	9.44373	-0.193453	9.44373	-2.10518	9.44373	-2.44036	9.44373	-0.318987	9.44373	-0.473077	9.44373	0.545359	9.44373	0.434091	9.44373	0.58689	9.44373	1.31182	9.44373	0.50518	9.44373	-2.39999
9.57309	2.89986	9.57309	2.70963	9.57309	-2.32644	9.57309	2.29978	9.57309	0.0437455	9.57309	1.07003	9.57309	1.22539	9.57309	0.902487	9.57309	-1.4231	9.57309	2.39666	9.57309	1.77446	9.57309	-2.62321	9.57309	-2.25997	9.57309	1.11277	9.57309	-0.173182	9.57309	-2.11486	9.57309	-2.4396	9.57309	-0.285949	9.57309	-0.469482	9.57309	0.557656	9.57309	0.455385	9.57309	0.599349	9.57309	1.31223	9.57309	0.492911	9.57309	-2.37248
9.70246	2.90246	9.70246	2.71751	9.70246	-2.3353	9.70246	2.3004	9.70246	0.0573992	9.70246	1.07754	9.70246	1.22845	9.70246	0.902132	9.70246	-1.38828	9.70246	2.41125	9.70246	1.7858	9.70246	-2.61228	9.70246	-2.26568	9.70246	1.11021	9.70246	-0.149043	9.70246	-2.12575	9.70246	-2.43901	9.70246	-0.253928	9.70246	-0.466127	9.70246	0.570673	9.70246	0.477791	9.70246	0.610704	9.70246	1.31272	9.70246	0.479477	9.70246	-2.34239
9.83182	2.90434	9.83182	2.72568	9.83182	-2.34488	9.83182	2.30189	9.83182	0.0692061	9.83182	1.08472	9.83182	1.23136	9.83182	0.90194	9.83182	-1.35894	9.83182	2.43184	9.83182	1.79622	9.83182	-2.60255	9.83182	-2.27171	9.83182	1.10859	9.83182	-0.123613	9.83182	-2.13555	9.83182	-2.43818	9.83182	-0.222721	9.83182	-0.463188	9.83182	0.583952	9.83182	0.500892	9.83182	0.622563	9.83182	1.31199	9.83182	0.46592	9.83182	-2.31011
9.96119	2.90612	9.96119	2.73474	9.96119	-2.35332	9.96119	2.30255	9.96119	0.0777365	9.96119	1.09236	9.96119	1.23428	9.96119	0.901817	9.96119	-1.32955	9.96119	2.45524	9.96119	1.80557	9.96119	-2.59506	9.96119	-2.27827	9.96119	1.10925	9.96119	-0.0980734	9.96119	-2.141	9.96119	-2.43798	9.96119	-0.191788	9.96119	-0.460008	9.96119	0.597128	9.96119	0.525993	9.96119	0.633409	9.96119	1.31152	9.96119	0.452106	9.96119	-2.27437
10.0906	2.90759	10.0906	2.74315	10.0906	-2.36158	10.0906	2.30332	10.0906	0.0829642	10.0906	1.09961	10.0906	1.23727	10.0906	0.901754	10.0906	-1.30498	10.0906	2.4824	10.0906	1.81455	10.0906	-2.58888	10.0906	-2.28524	10.0906	1.11058	10.0906	-0.070596	10.0906	-2.14738	10.0906	-2.43766	10.0906	-0.164011	10.0906	-0.457395	10.0906	0.611446	10.0906	0.552089	10.0906	0.644536	10.0906	1.31102	10.0906	0.442862	10.0906	-2.2412
10.2199	2.90866	10.2199	2.75202	10.2199	-2.36934	10.2199	2.30435	10.2199	0.0885504	10.2199	1.1079	10.2199	1.24	10.2199	0.901589	10.2199	-1.28085	10.2199	2.51255	10.2199	1.82326	10.2199	-2.58447	10.2199	-2.29127	10.2199	1.11292	10.2199	-0.041915	10.2199	-2.14878	10.2199	-2.43719	10.2199	-0.136448	10.2199	-0.453939	10.2199	0.624629	10.2199	0.578409	10.2199	0.655037	10.2199	1.311	10.2199	0.433534	10.2199	-2.20685
10.3493	2.90997	10.3493	2.76009	10.3493	-2.37869	10.3493	2.30443	10.3493	0.0936209	10.3493	1.11523	10.3493	1.24274	10.3493	0.901438	10.3493	-1.26138	10.3493	2.54529	10.3493	1.82942	10.3493	-2.58165	10.3493	-2.29747	10.3493	1.11899	10.3493	-0.0108054	10.3493	-2.14541	10.3493	-2.43732	10.3493	-0.109428	10.3493	-0.450428	10.3493	0.641159	10.3493	0.6047	10.3493	0.665266	10.3493	1.31131	10.3493	0.429264	10.3493	-2.17524
10.4787	2.91107	10.4787	2.76869	10.4787	-2.38571	10.4787	2.30498	10.4787	0.0954564	10.4787	1.12331	10.4787	1.24582	10.4787	0.901239	10.4787	-1.24604	10.4787	2.58149	10.4787	1.83605	10.4787	-2.58023	10.4787	-2.30093	10.4787	1.12551	10.4787	0.0210419	10.4787	-2.13731	10.4787	-2.4383	10.4787	-0.0844859	10.4787	-0.447708	10.4787	0.657935	10.4787	0.632938	10.4787	0.675563	10.4787	1.31083	10.4787	0.426979	10.4787	-2.14809
10.608	2.91138	10.608	2.77697	10.608	-2.39114	10.608	2.30507	10.608	0.0974151	10.608	1.13152	10.608	1.24872	10.608	0.901103	10.608	-1.23157	10.608	2.61933	10.608	1.84149	10.608	-2.57982	10.608	-2.30216	10.608	1.13509	10.608	0.0534038	10.608	-2.12237	10.608	-2.44078	10.608	-0.0612233	10.608	-0.443528	10.608	0.676227	10.608	0.659809	10.608	0.686671	10.608	1.31055	10.608	0.427973	10.608	-2.12692
10.7374	2.91121	10.7374	2.78597	10.7374	-2.39766	10.7374	2.3056	10.7374	0.099961	10.7374	1.13969	10.7374	1.25177	10.7374	0.901029	10.7374	-1.21995	10.7374	2.66082	10.7374	1.84596	10.7374	-2.58098	10.7374	-2.30335	10.7374	1.1459	10.7374	0.0843882	10.7374	-2.09839	10.7374	-2.44447	10.7374	-0.0379394	10.7374	-0.439613	10.7374	0.694443	10.7374	0.687748	10.7374	0.697047	10.7374	1.31003	10.7374	0.429883	10.7374	-2.10815
10.8668	2.91096	10.8668	2.79352	10.8668	-2.4016	10.8668	2.30545	10.8668	0.101975	10.8668	1.1482	10.8668	1.25486	10.8668	0.90111	10.8668	-1.21013	10.8668	2.70301	10.8668	1.8505	10.8668	-2.58216	10.8668	-2.30236	10.8668	1.15956	10.8668	0.11746	10.8668	-2.05764	10.8668	-2.44892	10.8668	-0.0150272	10.8668	-0.436048	10.8668	0.716069	10.8668	0.714791	10.8668	0.707838	10.8668	1.30941	10.8668	0.43669	10.8668	-2.08957
10.9961	2.9108	10.9961	2.80128	10.9961	-2.40378	10.9961	2.30482	10.9961	0.100811	10.9961	1.1563	10.9961	1.25776	10.9961	0.901156	10.9961	-1.20374	10.9961	2.74686	10.9961	1.85569	10.9961	-2.58417	10.9961	-2.29998	10.9961	1.17378	10.9961	0.147851	10.9961	-1.99583	10.9961	-2.45547	10.9961	0.00539364	10.9961	-0.431447	10.9961	0.736981	10.9961	0.742552	10.9961	0.717876	10.9961	1.3096	10.9961	0.441382	10.9961	-2.07453
11.1255	2.91048	11.1255	2.80922	11.1255	-2.40696	11.1255	2.30521	11.1255	0.101479	11.1255	1.16506	11.1255	1.26071	11.1255	0.90107	11.1255	-1.19713	11.1255	2.79307	11.1255	1.86034	11.1255	-2.58649	11.1255	-2.29504	11.1255	1.19093	11.1255	0.175972	11.1255	-1.90013	11.1255	-2.46319	11.1255	0.0247446	11.1255	-0.426636	11.1255	0.758448	11.1255	0.769547	11.1255	0.728135	11.1255	1.3103	11.1255	0.44852	11.1255	-2.05914
11.2549	2.90969	11.2549	2.81694	11.2549	-2.41062	11.2549	2.30494	11.2549	0.0975807	11.2549	1.17325	11.2549	1.26405	11.2549	0.900986	11.2549	-1.19187	11.2549	2.8384	11.2549	1.86568	11.2549	-2.58832	11.2549	-2.28837	11.2549	1.20878	11.2549	0.202378	11.2549	-1.74269	11.2549	-2.46957	11.2549	0.0436469	11.2549	-0.421763	11.2549	0.781713	11.2549	0.795622	11.2549	0.737971	11.2549	1.31074	11.2549	0.456757	11.2549	-2.04374
11.3842	2.90862	11.3842	2.82425	11.3842	-2.41159	11.3842	2.30411	11.3842	0.0944382	11.3842	1.18176	11.3842	1.26708	11.3842	0.901067	11.3842	-1.19283	11.3842	2.8853	11.3842	1.87204	11.3842	-2.58962	11.3842	-2.27853	11.3842	1.22865	11.3842	0.224685	11.3842	-1.52163	11.3842	-2.47902	11.3842	0.0616861	11.3842	-0.416045	11.3842	0.80497	11.3842	0.821709	11.3842	0.747863	11.3842	1.31139	11.3842	0.466982	11.3842	-2.02755
11.5136	2.90774	11.5136	2.83129	11.5136	-2.41297	11.5136	2.30353	11.5136	0.0882094	11.5136	1.19027	11.5136	1.27033	11.5136	0.901191	11.5136	-1.18975	11.5136	2.93541	11.5136	1.88002	11.5136	-2.59117	11.5136	-2.26742	11.5136	1.24855	11.5136	0.241733	11.5136	-1.20161	11.5136	-2.48807	11.5136	0.0789384	11.5136	-0.409482	11.5136	0.829521	11.5136	0.846832	11.5136	0.757379	11.5136	1.31224	11.5136	0.475728	11.5136	-2.00872
11.6429	2.90585	11.6429	2.83807	11.6429	-2.41394	11.6429	2.30293	11.6429	0.0864957	11.6429	1.19836	11.6429	1.27343	11.6429	0.901277	11.6429	-1.18588	11.6429	2.98579	11.6429	1.8895	11.6429	-2.59219	11.6429	-2.25347	11.6429	1.27104	11.6429	0.257622	11.6429	-0.841342	11.6429	-2.49703	11.6429	0.0949882	11.6429	-0.402262	11.6429	0.853639	11.6429	0.871976	11.6429	0.766625	11.6429	1.31395	11.6429	0.487182	11.6429	-1.98815
11.7723	2.90359	11.7723	2.84453	11.7723	-2.4138	11.7723	2.30283	11.7723	0.0828695	11.7723	1.20716	11.7723	1.27651	11.7723	0.901397	11.7723	-1.18581	11.7723	3.03713	11.7723	1.90058	11.7723	-2.59133	11.7723	-2.23671	11.7723	1.29338	11.7723	0.269301	11.7723	-0.53921	11.7723	-2.50638	11.7723	0.110172	11.7723	-0.395031	11.7723	0.879399	11.7723	0.895748	11.7723	0.776521	11.7723	1.31501	11.7723	0.501918	11.7723	-1.96785
11.9017	2.90114	11.9017	2.85117	11.9017	-2.41176	11.9017	2.30218	11.9017	0.0806579	11.9017	1.21588	11.9017	1.27967	11.9017	0.901562	11.9017	-1.18698	11.9017	3.08921	11.9017	1.91271	11.9017	-2.58903	11.9017	-2.21863	11.9017	1.3188	11.9017	0.277508	11.9017	-0.315985	11.9017	-2.51582	11.9017	0.126016	11.9017	-0.387338	11.9017	0.904914	11.9017	0.918712	11.9017	0.785871	11.9017	1.31619	11.9017	0.520563	11.9017	-1.94415
12.031	2.8984	12.031	2.85709	12.031	-2.40709	12.031	2.30222	12.031	0.0755934	12.031	1.22485	12.031	1.28266	12.031	0.9018	12.031	-1.19263	12.031	3.14081	12.031	1.92823	12.031	-2.58577	12.031	-2.1968	12.031	1.34311	12.031	0.283828	12.031	-0.164306	12.031	-2.52536	12.031	0.140343	12.031	-0.378611	12.031	0.929675	12.031	0.940477	12.031	0.795677	12.031	1.3177	12.031	0.544746	12.031	-1.92072
12.1604	2.8945	12.1604	2.86369	12.1604	-2.40294	12.1604	2.30163	12.1604	0.0730636	12.1604	1.23374	12.1604	1.28586	12.1604	0.90213	12.1604	-1.19922	12.1604	-3.0923	12.1604	1.94655	12.1604	-2.58196	12.1604	-2.17278	12.1604	1.3671	12.1604	0.286791	12.1604	-0.0600725	12.1604	-2.53526	12.1604	0.154621	12.1604	-0.369297	12.1604	0.954819	12.1604	0.960475	12.1604	0.804746	12.1604	1.32027	12.1604	0.569746	12.1604	-1.89648
12.2898	2.89045	12.2898	2.86973	12.2898	-2.39926	12.2898	2.30227	12.2898	0.0753767	12.2898	1.24258	12.2898	1.28914	12.2898	0.902441	12.2898	-1.20856	12.2898	-3.04337	12.2898	1.96529	12.2898	-2.57665	12.2898	-2.14653	12.2898	1.39062	12.2898	0.289815	12.2898	0.0191493	12.2898	-2.54302	12.2898	0.169228	12.2898	-0.3591	12.2898	0.979182	12.2898	0.979593	12.2898	0.814312	12.2898	1.32304	12.2898	0.604055	12.2898	-1.87138
12.4191	2.8859	12.4191	2.87594	12.4191	-2.39397	12.4191	2.30201	12.4191	0.074347	12.4191	1.25108	12.4191	1.29244	12.4191	0.90297	12.4191	-1.21898	12.4191	-2.99789	12.4191	1.98602	12.4191	-2.57032	12.4191	-2.11756	12.4191	1.41596	12.4191	0.28824	12.4191	0.071508	12.4191	-2.54876	12.4191	0.183826	12.4191	-0.348126	12.4191	1.00416	12.4191	0.99774	12.4191	0.822405	12.4191	1.32554	12.4191	0.636051	12.4191	-1.84827
12.5485	2.88075	12.5485	2.88101	12.5485	-2.38954	12.5485	2.30172	12.5485	0.074988	12.5485	1.25982	12.5485	1.2957	12.5485	0.903149	12.5485	-1.23413	12.5485	-2.95651	12.5485	2.00777	12.5485	-2.56268	12.5485	-2.08749	12.5485	1.43992	12.5485	0.28511	12.5485	0.111279	12.5485	-2.55476	12.5485	0.19828	12.5485	-0.336316	12.5485	1.02618	12.5485	1.01439	12.5485	0.830226	12.5485	1.32879	12.5485	0.663882	12.5485	-1.82349
12.6779	2.87535	12.6779	2.88697	12.6779	-2.38377	12.6779	2.30136	12.6779	0.0701687	12.6779	1.26925	12.6779	1.29928	12.6779	0.903357	12.6779	-1.2512	12.6779	-2.91971	12.6779	2.03042	12.6779	-2.55431	12.6779	-2.05652	12.6779	1.46104	12.6779	0.282447	12.6779	0.139076	12.6779	-2.56147	12.6779	0.211173	12.6779	-0.323605	12.6779	1.04853	12.6779	1.03141	12.6779	0.837981	12.6779	1.33213	12.6779	0.695976	12.6779	-1.79852
12.8072	2.86985	12.8072	2.89197	12.8072	-2.37501	12.8072	2.30113	12.8072	0.0668999	12.8072	1.27835	12.8072	1.30265	12.8072	0.903769	12.8072	-1.26918	12.8072	-2.88733	12.8072	2.054	12.8072	-2.54505	12.8072	-2.02364	12.8072	1.48131	12.8072	0.280208	12.8072	0.166094	12.8072	-2.56694	12.8072	0.225157	12.8072	-0.309844	12.8072	1.07085	12.8072	1.04675	12.8072	0.846386	12.8072	1.33637	12.8072	0.723423	12.8072	-1.77411
12.9366	2.86361	12.9366	2.89642	12.9366	-2.36465	12.9366	2.30054	12.9366	0.0606426	12.9366	1.28668	12.9366	1.30588	12.9366	0.904023	12.9366	-1.28805	12.9366	-2.85828	12.9366	2.07789	12.9366	-2.5359	12.9366	-1.99064	12.9366	1.50162	12.9366	0.278843	12.9366	0.187882	12.9366	-2.57195	12.9366	0.238379	12.9366	-0.295495	12.9366	1.09251	12.9366	1.06275	12.9366	0.854787	12.9366	1.34121	12.9366	0.746254	12.9366	-1.74894
13.066	2.85686	13.066	2.90032	13.066	-2.35407	13.066	2.29969	13.066	0.0568632	13.066	1.29565	13.066	1.30931	13.066	0.904338	13.066	-1.30994	13.066	-2.83575	13.066	2.10146	13.066	-2.52529	13.066	-1.95827	13.066	1.51961	13.066	0.27464	13.066	0.206851	13.066	-2.57581	13.066	0.252179	13.066	-0.280866	13.066	1.11575	13.066	1.07712	13.066	0.862534	13.066	1.34752	13.066	0.766519	13.066	-1.72482
13.1953	2.85014	13.1953	2.90393	13.1953	-2.34275	13.1953	2.29975	13.1953	0.051855	13.1953	1.30418	13.1953	1.31283	13.1953	0.904757	13.1953	-1.33294	13.1953	-2.81747	13.1953	2.12322	13.1953	-2.51434	13.1953	-1.92665	13.1953	1.53636	13.1953	0.270408	13.1953	0.227821	13.1953	-2.57738	13.1953	0.26487	13.1953	-0.265268	13.1953	1.13517	13.1953	1.09115	13.1953	0.869862	13.1953	1.3539	13.1953	0.782681	13.1953	-1.69986
13.3247	2.8423	13.3247	2.90736	13.3247	-2.32898	13.3247	2.29891	13.3247	0.0530201	13.3247	1.31238	13.3247	1.3164	13.3247	0.90513	13.3247	-1.35327	13.3247	-2.80418	13.3247	2.14404	13.3247	-2.50301	13.3247	-1.89721	13.3247	1.5524	13.3247	0.262998	13.3247	0.24647	13.3247	-2.57956	13.3247	0.2784	13.3247	-0.248685	13.3247	1.15375	13.3247	1.10385	13.3247	0.876947	13.3247	1.36175	13.3247	0.797721	13.3247	-1.6761
13.4541	2.83446	13.4541	2.91133	13.4541	-2.3142	13.4541	2.29838	13.4541	0.0537477	13.4541	1.32147	13.4541	1.32003	13.4541	0.905627	13.4541	-1.36345	13.4541	-2.79309	13.4541	2.16289	13.4541	-2.49212	13.4541	-1.86944	13.4541	1.5654	13.4541	0.256911	13.4541	0.268844	13.4541	-2.5791	13.4541	0.29245	13.4541	-0.232938	13.4541	1.17144	13.4541	1.11707	13.4541	0.883256	13.4541	1.37006	13.4541	0.810692	13.4541	-1.65468
13.5834	2.82675	13.5834	2.91519	13.5834	-2.29776	13.5834	2.29826	13.5834	0.0514803	13.5834	1.33003	13.5834	1.32372	13.5834	0.906014	13.5834	-1.38158	13.5834	-2.78744	13.5834	2.17931	13.5834	-2.48136	13.5834	-1.84219	13.5834	1.57306	13.5834	0.253265	13.5834	0.293936	13.5834	-2.5788	13.5834	0.305791	13.5834	-0.214459	13.5834	1.1896	13.5834	1.13001	13.5834	0.889239	13.5834	1.37999	13.5834	0.827022	13.5834	-1.6357
13.7128	2.81853	13.7128	2.91828	13.7128	-2.28072	13.7128	2.29817	13.7128	0.0523952	13.7128	1.33836	13.7128	1.32741	13.7128	0.906536	13.7128	-1.38329	13.7128	-2.78387	13.7128	2.19325	13.7128	-2.47083	13.7128	-1.81806	13.7128	1.57997	13.7128	0.246918	13.7128	0.317117	13.7128	-2.57813	13.7128	0.31879	13.7128	-0.198135	13.7128	1.20716	13.7128	1.14138	13.7128	0.894886	13.7128	1.39057	13.7128	0.846516	13.7128	-1.61826
13.8422	2.80948	13.8422	2.92099	13.8422	-2.26163	13.8422	2.29806	13.8422	0.050397	13.8422	1.34685	13.8422	1.33126	13.8422	0.906808	13.8422	-1.35582	13.8422	-2.78515	13.8422	2.20422	13.8422	-2.45933	13.8422	-1.79505	13.8422	1.58458	13.8422	0.240095	13.8422	0.345444	13.8422	-2.5774	13.8422	0.332146	13.8422	-0.180618	13.8422	1.22295	13.8422	1.15429	13.8422	0.899547	13.8422	1.40234	13.8422	0.866355	13.8422	-1.60333
13.9715	2.80012	13.9715	2.92327	13.9715	-2.2422	13.9715	2.29739	13.9715	0.046954	13.9715	1.35536	13.9715	1.33527	13.9715	0.907215	13.9715	-1.24886	13.9715	-2.78583	13.9715	2.21273	13.9715	-2.44834	13.9715	-1.77311	13.9715	1.58749	13.9715	0.233129	13.9715	0.377944	13.9715	-2.57545	13.9715	0.347246	13.9715	-0.163637	13.9715	1.23931	13.9715	1.16674	13.9715	0.904563	13.9715	1.41569	13.9715	0.886373	13.9715	-1.59112
14.1009	2.79086	14.1009	2.92622	14.1009	-2.21819	14.1009	2.29778	14.1009	0.0464276	14.1009	1.36411	14.1009	1.33928	14.1009	0.90771	14.1009	-0.818584	14.1009	-2.78801	14.1009	2.21777	14.1009	-2.43807	14.1009	-1.7517	14.1009	1.58696	14.1009	0.227045	14.1009	0.4096	14.1009	-2.57375	14.1009	0.361068	14.1009	-0.145359	14.1009	1.25382	14.1009	1.1781	14.1009	0.908605	14.1009	1.43014	14.1009	0.916252	14.1009	-1.58313
14.2303	2.78054	14.2303	2.92868	14.2303	-2.19378	14.2303	2.29796	14.2303	0.0442853	14.2303	1.37231	14.2303	1.34334	14.2303	0.908285	14.2303	1.0222	14.2303	-2.78998	14.2303	2.22177	14.2303	-2.42911	14.2303	-1.73303	14.2303	1.58434	14.2303	0.222222	14.2303	0.446518	14.2303	-2.57177	14.2303	0.375855	14.2303	-0.128277	14.2303	1.26757	14.2303	1.18955	14.2303	0.912166	14.2303	1.44568	14.2303	0.951218	14.2303	-1.57671
14.3596	2.77023	14.3596	2.9309	14.3596	-2.16742	14.3596	2.29843	14.3596	0.0447042	14.3596	1.38079	14.3596	1.3476	14.3596	0.908554	14.3596	1.38069	14.3596	-2.79286	14.3596	2.22404	14.3596	-2.42052	14.3596	-1.71567	14.3596	1.57929	14.3596	0.213733	14.3596	0.483499	14.3596	-2.57174	14.3596	0.390417	14.3596	-0.109979	14.3596	1.28201	14.3596	1.20115	14.3596	0.914907	14.3596	1.46332	14.3596	0.993481	14.3596	-1.57303
14.489	2.75938	14.489	2.93241	14.489	-2.13985	14.489	2.29877	14.489	0.0434364	14.489	1.38846	14.489	1.35223	14.489	0.908934	14.489	1.48125	14.489	-2.79385	14.489	2.22558	14.489	-2.41239	14.489	-1.69787	14.489	1.57172	14.489	0.207567	14.489	0.52649	14.489	-2.57087	14.489	0.405359	14.489	-0.0926052	14.489	1.29533	14.489	1.2124	14.489	0.917244	14.489	1.48168	14.489	1.04473	14.489	-1.57028
14.6184	2.75011	14.6184	2.93347	14.6184	-2.11044	14.6184	2.29894	14.6184	0.0455331	14.6184	1.3964	14.6184	1.35663	14.6184	0.909507	14.6184	1.52854	14.6184	-2.79604	14.6184	2.22622	14.6184	-2.40545	14.6184	-1.68	14.6184	1.56544	14.6184	0.201118	14.6184	0.565364	14.6184	-2.57253	14.6184	0.419815	14.6184	-0.0757006	14.6184	1.30789	14.6184	1.22423	14.6184	0.918721	14.6184	1.50152	14.6184	1.10659	14.6184	-1.56841
14.7477	2.74084	14.7477	2.93385	14.7477	-2.08077	14.7477	2.29979	14.7477	0.0477931	14.7477	1.40436	14.7477	1.36121	14.7477	0.90998	14.7477	1.58158	14.7477	-2.79675	14.7477	2.22728	14.7477	-2.39873	14.7477	-1.663	14.7477	1.55882	14.7477	0.195439	14.7477	0.611608	14.7477	-2.57551	14.7477	0.432936	14.7477	-0.0587159	14.7477	1.32051	14.7477	1.23723	14.7477	0.918767	14.7477	1.52091	14.7477	1.17595	14.7477	-1.56849
14.8771	2.73051	14.8771	2.93539	14.8771	-2.05119	14.8771	2.30051	14.8771	0.0515103	14.8771	1.41183	14.8771	1.36597	14.8771	0.91056	14.8771	1.64432	14.8771	-2.79614	14.8771	2.23403	14.8771	-2.39273	14.8771	-1.64621	14.8771	1.54896	14.8771	0.189964	14.8771	0.656787	14.8771	-2.58013	14.8771	0.446797	14.8771	-0.0404757	14.8771	1.33311	14.8771	1.24953	14.8771	0.91874	14.8771	1.54348	14.8771	1.25825	14.8771	-1.56686
15.0065	2.71991	15.0065	2.93674	15.0065	-2.02206	15.0065	2.30163	15.0065	0.0576959	15.0065	1.41952	15.0065	1.3708	15.0065	0.910893	15.0065	1.70588	15.0065	-2.7933	15.0065	2.24086	15.0065	-2.38714	15.0065	-1.63014	15.0065	1.53852	15.0065	0.18622	15.0065	0.700258	15.0065	-2.58618	15.0065	0.460046	15.0065	-0.0236308	15.0065	1.34551	15.0065	1.26266	15.0065	0.917777	15.0065	1.56641	15.0065	1.3413	15.0065	-1.56685
15.1358	2.70917	15.1358	2.93762	15.1358	-1.99115	15.1358	2.30304	15.1358	0.0639247	15.1358	1.42758	15.1358	1.37541	15.1358	0.911324	15.1358	1.74087	15.1358	-2.7895	15.1358	2.25036	15.1358	-2.38118	15.1358	-1.61396	15.1358	1.52769	15.1358	0.182146	15.1358	0.742365	15.1358	-2.59499	15.1358	0.473575	15.1358	-0.00778278	15.1358	1.35826	15.1358	1.27501	15.1358	0.91703	15.1358	1.59041	15.1358	1.42633	15.1358	-1.56524
15.2652	2.69925	15.2652	2.93812	15.2652	-1.96027	15.2652	2.30389	15.2652	0.0718809	15.2652	1.43524	15.2652	1.38026	15.2652	0.91178	15.2652	1.78417	15.2652	-2.7831	15.2652	2.26554	15.2652	-2.37471	15.2652	-1.59642	15.2652	1.51799	15.2652	0.177909	15.2652	0.788318	15.2652	-2.60587	15.2652	0.486799	15.2652	0.00827813	15.2652	1.37021	15.2652	1.28795	15.2652	0.915303	15.2652	1.61492	15.2652	1.50682	15.2652	-1.56313
15.3946	2.68917	15.3946	2.93845	15.3946	-1.92943	15.3946	2.30407	15.3946	0.0783328	15.3946	1.44287	15.3946	1.38542	15.3946	0.91203	15.3946	1.80942	15.3946	-2.77496	15.3946	2.28373	15.3946	-2.36794	15.3946	-1.58017	15.3946	1.50952	15.3946	0.175	15.3946	0.835076	15.3946	-2.61703	15.3946	0.499772	15.3946	0.0244868	15.3946	1.38215	15.3946	1.30064	15.3946	0.913269	15.3946	1.63982	15.3946	1.58038	15.3946	-1.56017
15.5239	2.68001	15.5239	2.93917	15.5239	-1.89942	15.5239	2.3051	15.5239	0.0867719	15.5239	1.45078	15.5239	1.39066	15.5239	0.912321	15.5239	1.81233	15.5239	-2.76602	15.5239	2.30581	15.5239	-2.36062	15.5239	-1.56255	15.5239	1.49942	15.5239	0.173181	15.5239	0.881615	15.5239	-2.62887	15.5239	0.510665	15.5239	0.0406481	15.5239	1.39479	15.5239	1.31459	15.5239	0.91048	15.5239	1.66436	15.5239	1.64033	15.5239	-1.55398
15.6533	2.67035	15.6533	2.94053	15.6533	-1.86891	15.6533	2.30582	15.6533	0.0972995	15.6533	1.45858	15.6533	1.39589	15.6533	0.912803	15.6533	1.79604	15.6533	-2.75518	15.6533	2.33346	15.6533	-2.35113	15.6533	-1.54352	15.6533	1.49106	15.6533	0.172453	15.6533	0.92333	15.6533	-2.64307	15.6533	0.52365	15.6533	0.0577851	15.6533	1.40696	15.6533	1.32774	15.6533	0.907304	15.6533	1.69007	15.6533	1.69007	15.6533	-1.54431
15.7827	2.66122	15.7827	2.94166	15.7827	-1.84045	15.7827	2.30716	15.7827	0.110076	15.7827	1.46646	15.7827	1.40133	15.7827	0.912949	15.7827	1.77397	15.7827	-2.74342	15.7827	2.36251	15.7827	-2.34092	15.7827	-1.5266	15.7827	1.4837	15.7827	0.173112	15.7827	0.962502	15.7827	-2.65697	15.7827	0.534399	15.7827	0.0750003	15.7827	1.42132	15.7827	1.34026	15.7827	0.903313	15.7827	1.71537	15.7827	1.72384	15.7827	-1.53261
15.912	2.65255	15.912	2.94242	15.912	-1.81331	15.912	2.30846	15.912	0.123616	15.912	1.47373	15.912	1.40713	15.912	0.913086	15.912	1.74917	15.912	-2.73007	15.912	2.39583	15.912	-2.32975	15.912	-1.50703	15.912	1.47582	15.912	0.174394	15.912	1.00074	15.912	-2.67052	15.912	0.545104	15.912	0.0907562	15.912	1.43572	15.912	1.35273	15.912	0.89971	15.912	1.73977	15.912	1.75081	15.912	-1.51699
16.0414	2.6443	16.0414	2.9432	16.0414	-1.78867	16.0414	2.30976	16.0414	0.140312	16.0414	1.48142	16.0414	1.4131	16.0414	0.91323	16.0414	1.73203	16.0414	-2.715	16.0414	2.43013	16.0414	-2.31736	16.0414	-1.48615	16.0414	1.47002	16.0414	0.176647	16.0414	1.0331	16.0414	-2.68438	16.0414	0.5577	16.0414	0.107306	16.0414	1.45181	16.0414	1.36663	16.0414	0.896572	16.0414	1.76282	16.0414	1.76117	16.0414	-1.49897
16.1708	2.63605	16.1708	2.94393	16.1708	-1.76807	16.1708	2.31203	16.1708	0.158236	16.1708	1.48852	16.1708	1.41934	16.1708	0.913258	16.1708	1.69396	16.1708	-2.69849	16.1708	2.46773	16.1708	-2.30411	16.1708	-1.46557	16.1708	1.46561	16.1708	0.180005	16.1708	1.06254	16.1708	-2.69598	16.1708	0.568625	16.1708	0.123982	16.1708	1.46687	16.1708	1.37976	16.1708	0.892974	16.1708	1.78734	16.1708	1.76544	16.1708	-1.47798
16.3001	2.62782	16.3001	2.94473	16.3001	-1.74893	16.3001	2.31447	16.3001	0.17424	16.3001	1.49581	16.3001	1.42584	16.3001	0.913251	16.3001	1.65331	16.3001	-2.68235	16.3001	2.50455	16.3001	-2.29042	16.3001	-1.44572	16.3001	1.46	16.3001	0.185235	16.3001	1.08643	16.3001	-2.70751	16.3001	0.580183	16.3001	0.140359	16.3001	1.48507	16.3001	1.39282	16.3001	0.888946	16.3001	1.80788	16.3001	1.75742	16.3001	-1.45479
16.4295	2.61964	16.4295	2.94577	16.4295	-1.73293	16.4295	2.31577	16.4295	0.196068	16.4295	1.5032	16.4295	1.4324	16.4295	0.913329	16.4295	1.62407	16.4295	-2.66521	16.4295	2.54208	16.4295	-2.27636	16.4295	-1.42414	16.4295	1.45584	16.4295	0.189633	16.4295	1.10829	16.4295	-2.71719	16.4295	0.592985	16.4295	0.156914	16.4295	1.50253	16.4295	1.40476	16.4295	0.885552	16.4295	1.82955	16.4295	1.74099	16.4295	-1.43063
16.5589	2.61206	16.5589	2.9466	16.5589	-1.7178	16.5589	2.31709	16.5589	0.220572	16.5589	1.51081	16.5589	1.43912	16.5589	0.913418	16.5589	1.60401	16.5589	-2.64874	16.5589	2.58106	16.5589	-2.26196	16.5589	-1.40264	16.5589	1.45449	16.5589	0.196085	16.5589	1.12336	16.5589	-2.72456	16.5589	0.60637	16.5589	0.173496	16.5589	1.52126	16.5589	1.41736	16.5589	0.882261	16.5589	1.84899	16.5589	1.72162	16.5589	-1.40604
16.6882	2.60507	16.6882	2.94793	16.6882	-1.7041	16.6882	2.31902	16.6882	0.245088	16.6882	1.51798	16.6882	1.44567	16.6882	0.913422	16.6882	1.58636	16.6882	-2.62827	16.6882	2.62063	16.6882	-2.24734	16.6882	-1.38604	16.6882	1.45323	16.6882	0.203851	16.6882	1.1306	16.6882	-2.73182	16.6882	0.619932	16.6882	0.189344	16.6882	1.54103	16.6882	1.42869	16.6882	0.878709	16.6882	1.86632	16.6882	1.70312	16.6882	-1.38315
16.8176	2.5982	16.8176	2.94828	16.8176	-1.69143	16.8176	2.32054	16.8176	0.273615	16.8176	1.52578	16.8176	1.45273	16.8176	0.913394	16.8176	1.57913	16.8176	-2.60958	16.8176	2.6641	16.8176	-2.23283	16.8176	-1.36937	16.8176	1.45423	16.8176	0.211353	16.8176	1.1325	16.8176	-2.73736	16.8176	0.635055	16.8176	0.205373	16.8176	1.5629	16.8176	1.43986	16.8176	0.875526	16.8176	1.88214	16.8176	1.68334	16.8176	-1.36333
16.947	2.5915	16.947	2.94884	16.947	-1.68203	16.947	2.32286	16.947	0.30279	16.947	1.5335	16.947	1.45975	16.947	0.913067	16.947	1.57776	16.947	-2.59088	16.947	2.70797	16.947	-2.21792	16.947	-1.35919	16.947	1.45547	16.947	0.219895	16.947	1.12786	16.947	-2.73693	16.947	0.649492	16.947	0.222015	16.947	1.58596	16.947	1.45173	16.947	0.872875	16.947	1.89821	16.947	1.66817	16.947	-1.34067
17.0763	2.58575	17.0763	2.94845	17.0763	-1.67613	17.0763	2.32516	17.0763	0.329085	17.0763	1.54052	17.0763	1.46707	17.0763	0.912833	17.0763	1.57945	17.0763	-2.57272	17.0763	2.75377	17.0763	-2.20383	17.0763	-1.34888	17.0763	1.45837	17.0763	0.229761	17.0763	1.12105	17.0763	-2.73691	17.0763	0.664686	17.0763	0.237951	17.0763	1.61223	17.0763	1.46196	17.0763	0.869783	17.0763	1.91239	17.0763	1.65777	17.0763	-1.32185
17.2057	2.58095	17.2057	2.94781	17.2057	-1.67172	17.2057	2.32723	17.2057	0.358812	17.2057	1.54818	17.2057	1.47465	17.2057	0.912376	17.2057	1.59273	17.2057	-2.55539	17.2057	2.8017	17.2057	-2.18977	17.2057	-1.34514	17.2057	1.46168	17.2057	0.238767	17.2057	1.11189	17.2057	-2.73596	17.2057	0.679445	17.2057	0.253033	17.2057	1.63877	17.2057	1.47165	17.2057	0.867978	17.2057	1.92732	17.2057	1.65311	17.2057	-1.30357
17.3351	2.57624	17.3351	2.94639	17.3351	-1.67126	17.3351	2.32959	17.3351	0.390482	17.3351	1.5554	17.3351	1.48246	17.3351	0.912002	17.3351	1.61151	17.3351	-2.53984	17.3351	2.85088	17.3351	-2.17633	17.3351	-1.34657	17.3351	1.46596	17.3351	0.248921	17.3351	1.09813	17.3351	-2.73074	17.3351	0.694786	17.3351	0.268616	17.3351	1.66663	17.3351	1.48092	17.3351	0.865973	17.3351	1.939	17.3351	1.65469	17.3351	-1.28912
17.4644	2.5711	17.4644	2.94575	17.4644	-1.67307	17.4644	2.33136	17.4644	0.420454	17.4644	1.56269	17.4644	1.49072	17.4644	0.911602	17.4644	1.6325	17.4644	-2.52671	17.4644	2.90321	17.4644	-2.1634	17.4644	-1.35041	17.4644	1.4703	17.4644	0.259985	17.4644	1.08285	17.4644	-2.72297	17.4644	0.710012	17.4644	0.282938	17.4644	1.69696	17.4644	1.48984	17.4644	0.864543	17.4644	1.94917	17.4644	1.66117	17.4644	-1.2768
17.5938	2.56669	17.5938	2.94457	17.5938	-1.67672	17.5938	2.33412	17.5938	0.454588	17.5938	1.56987	17.5938	1.49884	17.5938	0.91119	17.5938	1.65851	17.5938	-2.51435	17.5938	2.95926	17.5938	-2.15108	17.5938	-1.35693	17.5938	1.47486	17.5938	0.270229	17.5938	1.06818	17.5938	-2.71221	17.5938	0.726206	17.5938	0.297686	17.5938	1.72959	17.5938	1.49803	17.5938	0.862455	17.5938	1.95778	17.5938	1.67411	17.5938	-1.26467
17.7232	2.56277	17.7232	2.94222	17.7232	-1.6832	17.7232	2.33599	17.7232	0.491044	17.7232	1.57717	17.7232	1.50717	17.7232	0.91083	17.7232	1.68759	17.7232	-2.5033	17.7232	3.01682	17.7232	-2.14045	17.7232	-1.3684	17.7232	1.48006	17.7232	0.280316	17.7232	1.0477	17.7232	-2.70034	17.7232	0.742419	17.7232	0.311589	17.7232	1.76402	17.7232	1.50635	17.7232	0.861183	17.7232	1.96499	17.7232	1.6886	17.7232	-1.25557
17.8525	2.55835	17.8525	2.93977	17.8525	-1.69439	17.8525	2.33772	17.8525	0.528092	17.8525	1.5842	17.8525	1.51554	17.8525	0.910477	17.8525	1.71671	17.8525	-2.49448	17.8525	3.07184	17.8525	-2.13024	17.8525	-1.38107	17.8525	1.48498	17.8525	0.290324	17.8525	1.02442	17.8525	-2.68824	17.8525	0.758804	17.8525	0.32516	17.8525	1.79991	17.8525	1.51551	17.8525	0.859791	17.8525	1.97098	17.8525	1.70824	17.8525	-1.24609
17.9819	2.5551	17.9819	2.93679	17.9819	-1.70559	17.9819	2.34086	17.9819	0.565334	17.9819	1.59169	17.9819	1.52424	17.9819	0.909987	17.9819	1.75038	17.9819	-2.48808	17.9819	3.12662	17.9819	-2.12082	17.9819	-1.39559	17.9819	1.48952	17.9819	0.300014	17.9819	0.998226	17.9819	-2.67333	17.9819	0.774965	17.9819	0.338871	17.9819	1.838	17.9819	1.52251	17.9819	0.85852	17.9819	1.97694	17.9819	1.73627	17.9819	-1.23787
18.1113	2.5518	18.1113	2.93327	18.1113	-1.72235	18.1113	2.34299	18.1113	0.601202	18.1113	1.59885	18.1113	1.53335	18.1113	0.90939	18.1113	1.78139	18.1113	-2.48369	18.1113	-3.10405	18.1113	-2.11282	18.1113	-1.4107	18.1113	1.49194	18.1113	0.309156	18.1113	0.973192	18.1113	-2.65255	18.1113	0.791438	18.1113	0.352411	18.1113	1.87833	18.1113	1.52972	18.1113	0.857843	18.1113	1.98081	18.1113	1.77255	18.1113	-1.22967
18.2406	2.54894	18.2406	2.92979	18.2406	-1.74029	18.2406	2.34561	18.2406	0.642911	18.2406	1.60644	18.2406	1.54256	18.2406	0.908996	18.2406	1.81602	18.2406	-2.48077	18.2406	-3.05343	18.2406	-2.10626	18.2406	-1.42768	18.2406	1.49637	18.2406	0.318944	18.2406	0.951583	18.2406	-2.6285	18.2406	0.808598	18.2406	0.364812	18.2406	1.9203	18.2406	1.53691	18.2406	0.856768	18.2406	1.98638	18.2406	1.80981	18.2406	-1.22173
18.37	2.54639	18.37	2.92547	18.37	-1.76122	18.37	2.34878	18.37	0.679356	18.37	1.6139	18.37	1.55191	18.37	0.908328	18.37	1.8492	18.37	-2.47828	18.37	-3.00681	18.37	-2.10163	18.37	-1.44448	18.37	1.49924	18.37	0.328154	18.37	0.926987	18.37	-2.60304	18.37	0.824411	18.37	0.376503	18.37	1.96293	18.37	1.54474	18.37	0.856089	18.37	1.99089	18.37	1.85512	18.37	-1.21341
18.4994	2.54408	18.4994	2.92061	18.4994	-1.78375	18.4994	2.35086	18.4994	0.716691	18.4994	1.62124	18.4994	1.56145	18.4994	0.907582	18.4994	1.88054	18.4994	-2.47681	18.4994	-2.96526	18.4994	-2.09701	18.4994	-1.46215	18.4994	1.50093	18.4994	0.336284	18.4994	0.899652	18.4994	-2.57233	18.4994	0.841153	18.4994	0.387223	18.4994	2.00655	18.4994	1.55231	18.4994	0.856326	18.4994	1.99575	18.4994	1.90434	18.4994	-1.20429
18.6287	2.54219	18.6287	2.91529	18.6287	-1.80813	18.6287	2.35325	18.6287	0.756285	18.6287	1.62839	18.6287	1.57151	18.6287	0.906686	18.6287	1.91222	18.6287	-2.47636	18.6287	-2.92697	18.6287	-2.09377	18.6287	-1.47652	18.6287	1.5026	18.6287	0.343303	18.6287	0.877187	18.6287	-2.53947	18.6287	0.857659	18.6287	0.397345	18.6287	2.05222	18.6287	1.55886	18.6287	0.856179	18.6287	2.00067	18.6287	1.96169	18.6287	-1.19337
18.7581	2.54077	18.7581	2.90922	18.7581	-1.83366	18.7581	2.35548	18.7581	0.78933	18.7581	1.63504	18.7581	1.58177	18.7581	0.905859	18.7581	1.93974	18.7581	-2.4756	18.7581	-2.89495	18.7581	-2.0903	18.7581	-1.48842	18.7581	1.5031	18.7581	0.349402	18.7581	0.855488	18.7581	-2.50059	18.7581	0.873041	18.7581	0.407245	18.7581	2.0981	18.7581	1.56611	18.7581	0.855496	18.7581	2.00503	18.7581	2.01954	18.7581	-1.18189
18.8875	2.53975	18.8875	2.90254	18.8875	-1.86016	18.8875	2.35842	18.8875	0.822408	18.8875	1.64189	18.8875	1.59217	18.8875	0.905041	18.8875	1.96327	18.8875	-2.4731	18.8875	-2.86481	18.8875	-2.08702	18.8875	-1.49692	18.8875	1.50342	18.8875	0.359137	18.8875	0.834198	18.8875	-2.45922	18.8875	0.887248	18.8875	0.416421	18.8875	2.14418	18.8875	1.57305	18.8875	0.854911	18.8875	2.00892	18.8875	2.07499	18.8875	-1.16828
19.0168	2.53885	19.0168	2.89507	19.0168	-1.88855	19.0168	2.36144	19.0168	0.854878	19.0168	1.64855	19.0168	1.60297	19.0168	0.904261	19.0168	1.98517	19.0168	-2.46918	19.0168	-2.83986	19.0168	-2.08426	19.0168	-1.50161	19.0168	1.50399	19.0168	0.367139	19.0168	0.817033	19.0168	-2.41233	19.0168	0.901667	19.0168	0.425351	19.0168	2.19039	19.0168	1.58064	19.0168	0.854373	19.0168	2.01489	19.0168	2.12483	19.0168	-1.15479
19.1462	2.53763	19.1462	2.88773	19.1462	-1.91646	19.1462	2.36388	19.1462	0.883886	19.1462	1.6558	19.1462	1.61378	19.1462	0.903402	19.1462	2.00341	19.1462	-2.46364	19.1462	-2.81777	19.1462	-2.08024	19.1462	-1.50237	19.1462	1.50623	19.1462	0.374379	19.1462	0.802164	19.1462	-2.35977	19.1462	0.915331	19.1462	0.433765	19.1462	2.23428	19.1462	1.58839	19.1462	0.853987	19.1462	2.02078	19.1462	2.16782	19.1462	-1.14026
19.2755	2.53704	19.2755	2.87976	19.2755	-1.94489	19.2755	2.36689	19.2755	0.912739	19.2755	1.66206	19.2755	1.62545	19.2755	0.902573	19.2755	2.01906	19.2755	-2.45716	19.2755	-2.79845	19.2755	-2.07588	19.2755	-1.49847	19.2755	1.50609	19.2755	0.383076	19.2755	0.791289	19.2755	-2.30256	19.2755	0.930683	19.2755	0.441737	19.2755	2.27777	19.2755	1.59665	19.2755	0.85401	19.2755	2.02595	19.2755	2.19898	19.2755	-1.12235
19.4049	2.53687	19.4049	2.87114	19.4049	-1.97313	19.4049	2.3693	19.4049	0.938563	19.4049	1.66813	19.4049	1.63696	19.4049	0.901743	19.4049	2.03076	19.4049	-2.44943	19.4049	-2.78013	19.4049	-2.07186	19.4049	-1.48957	19.4049	1.50627	19.4049	0.393518	19.4049	0.783479	19.4049	-2.23358	19.4049	0.943753	19.4049	0.449263	19.4049	2.32007	19.4049	1.6053	19.4049	0.854473	19.4049	2.03184	19.4049	2.21741	19.4049	-1.10491
19.5343	2.53663	19.5343	2.86176	19.5343	-2.00043	19.5343	2.37232	19.5343	0.964375	19.5343	1.67424	19.5343	1.64876	19.5343	0.90069	19.5343	2.03926	19.5343	-2.44042	19.5343	-2.76353	19.5343	-2.06715	19.5343	-1.47754	19.5343	1.50662	19.5343	0.404285	19.5343	0.777814	19.5343	-2.16148	19.5343	0.955674	19.5343	0.455626	19.5343	2.36066	19.5343	1.61428	19.5343	0.8548	19.5343	2.03761	19.5343	2.22243	19.5343	-1.08758
19.6636	2.53612	19.6636	2.85238	19.6636	-2.02841	19.6636	2.37509	19.6636	0.986056	19.6636	1.68048	19.6636	1.66075	19.6636	0.899803	19.6636	2.04681	19.6636	-2.42886	19.6636	-2.74877	19.6636	-2.06241	19.6636	-1.46393	19.6636	1.50828	19.6636	0.416786	19.6636	0.778623	19.6636	-2.08411	19.6636	0.967026	19.6636	0.461504	19.6636	2.39886	19.6636	1.62355	19.6636	0.855516	19.6636	2.04582	19.6636	2.21871	19.6636	-1.07075
19.793	2.53338	19.793	2.84232	19.793	-2.05746	19.793	2.37851	19.793	1.00789	19.793	1.68662	19.793	1.67302	19.793	0.898698	19.793	2.05177	19.793	-2.41691	19.793	-2.73411	19.793	-2.05696	19.793	-1.44754	19.793	1.51036	19.793	0.430354	19.793	0.782171	19.793	-1.99993	19.793	0.977363	19.793	0.46724	19.793	2.43667	19.793	1.63268	19.793	0.855906	19.793	2.05298	19.793	2.1995	19.793	-1.05451
19.9224	2.53098	19.9224	2.83222	19.9224	-2.0868	19.9224	2.38206	19.9224	1.03092	19.9224	1.69261	19.9224	1.68575	19.9224	0.897666	19.9224	2.05335	19.9224	-2.40365	19.9224	-2.71966	19.9224	-2.05053	19.9224	-1.43042	19.9224	1.51336	19.9224	0.447089	19.9224	0.78979	19.9224	-1.90338	19.9224	0.987688	19.9224	0.47399	19.9224	2.47221	19.9224	1.6439	19.9224	0.85674	19.9224	2.06032	19.9224	2.1754	19.9224	-1.03684
20.0517	2.52918	20.0517	2.82117	20.0517	-2.11482	20.0517	2.38486	20.0517	1.0527	20.0517	1.69879	20.0517	1.69835	20.0517	0.896432	20.0517	2.05489	20.0517	-2.3895	20.0517	-2.70708	20.0517	-2.04383	20.0517	-1.41118	20.0517	1.51605	20.0517	0.462459	20.0517	0.796102	20.0517	-1.80414	20.0517	0.996855	20.0517	0.480842	20.0517	2.50528	20.0517	1.65482	20.0517	0.857796	20.0517	2.06825	20.0517	2.13693	20.0517	-1.01957
20.1811	2.52743	20.1811	2.8101	20.1811	-2.14001	20.1811	2.38778	20.1811	1.07286	20.1811	1.70513	20.1811	1.7115	20.1811	0.895425	20.1811	2.05579	20.1811	-2.3748	20.1811	-2.69408	20.1811	-2.03705	20.1811	-1.39365	20.1811	1.51902	20.1811	0.481425	20.1811	0.80616	20.1811	-1.69859	20.1811	1.00665	20.1811	0.487597	20.1811	2.53666	20.1811	1.66625	20.1811	0.858721	20.1811	2.07696	20.1811	2.09326	20.1811	-1.00288
20.3105	2.52577	20.3105	2.79943	20.3105	-2.16261	20.3105	2.39168	20.3105	1.09071	20.3105	1.71082	20.3105	1.72477	20.3105	0.894299	20.3105	2.0563	20.3105	-2.36008	20.3105	-2.68139	20.3105	-2.02917	20.3105	-1.37554	20.3105	1.5222	20.3105	0.501888	20.3105	0.816508	20.3105	-1.58618	20.3105	1.01534	20.3105	0.493468	20.3105	2.56604	20.3105	1.67919	20.3105	0.860421	20.3105	2.08597	20.3105	2.03978	20.3105	-0.984998
20.4398	2.52381	20.4398	2.7885	20.4398	-2.18184	20.4398	2.39594	20.4398	1.1093	20.4398	1.71669	20.4398	1.73819	20.4398	0.893147	20.4398	2.05591	20.4398	-2.34582	20.4398	-2.66783	20.4398	-2.02095	20.4398	-1.36164	20.4398	1.52685	20.4398	0.523376	20.4398	0.827856	20.4398	-1.47379	20.4398	1.02285	20.4398	0.498485	20.4398	2.59361	20.4398	1.69236	20.4398	0.861833	20.4398	2.09582	20.4398	1.97949	20.4398	-0.966868
20.5692	2.52214	20.5692	2.7773	20.5692	-2.19852	20.5692	2.39925	20.5692	1.12453	20.5692	1.72256	20.5692	1.75222	20.5692	0.892014	20.5692	2.05538	20.5692	-2.33198	20.5692	-2.65316	20.5692	-2.01208	20.5692	-1.35054	20.5692	1.532	20.5692	0.54366	20.5692	0.841833	20.5692	-1.35348	20.5692	1.03085	20.5692	0.504592	20.5692	2.62081	20.5692	1.7067	20.5692	0.864089	20.5692	2.10598	20.5692	1.91309	20.5692	-0.945195
20.6986	2.52065	20.6986	2.76636	20.6986	-2.21509	20.6986	2.40226	20.6986	1.13865	20.6986	1.72737	20.6986	1.7663	20.6986	0.891016	20.6986	2.05678	20.6986	-2.31979	20.6986	-2.63918	20.6986	-2.00245	20.6986	-1.34293	20.6986	1.53707	20.6986	0.565632	20.6986	0.85569	20.6986	-1.23124	20.6986	1.03834	20.6986	0.510204	20.6986	2.64428	20.6986	1.72061	20.6986	0.866007	20.6986	2.11665	20.6986	1.84384	20.6986	-0.923272
20.8279	2.51788	20.8279	2.75664	20.8279	-2.22865	20.8279	2.40562	20.8279	1.15234	20.8279	1.73237	20.8279	1.78081	20.8279	0.889791	20.8279	2.05796	20.8279	-2.30777	20.8279	-2.62387	20.8279	-1.99245	20.8279	-1.3387	20.8279	1.54249	20.8279	0.587109	20.8279	0.866863	20.8279	-1.11459	20.8279	1.04507	20.8279	0.515925	20.8279	2.66595	20.8279	1.73431	20.8279	0.868293	20.8279	2.1264	20.8279	1.77219	20.8279	-0.907146
20.9573	2.51497	20.9573	2.74707	20.9573	-2.24064	20.9573	2.40923	20.9573	1.16215	20.9573	1.73737	20.9573	1.7953	20.9573	0.888616	20.9573	2.05936	20.9573	-2.29656	20.9573	-2.60886	20.9573	-1.98182	20.9573	-1.33641	20.9573	1.54859	20.9573	0.607821	20.9573	0.876176	20.9573	-1.00002	20.9573	1.05288	20.9573	0.522889	20.9573	2.68523	20.9573	1.74769	20.9573	0.87038	20.9573	2.13612	20.9573	1.70909	20.9573	-0.8908
21.0867	2.51078	21.0867	2.73728	21.0867	-2.2493	21.0867	2.41319	21.0867	1.17147	21.0867	1.74196	21.0867	1.80989	21.0867	0.887371	21.0867	2.0647	21.0867	-2.2874	21.0867	-2.59334	21.0867	-1.97106	21.0867	-1.33647	21.0867	1.5551	21.0867	0.627073	21.0867	0.884388	21.0867	-0.883144	21.0867	1.06157	21.0867	0.529745	21.0867	2.70377	21.0867	1.76168	21.0867	0.873081	21.0867	2.1458	21.0867	1.66328	21.0867	-0.876786
21.216	2.50592	21.216	2.72785	21.216	-2.25418	21.216	2.41712	21.216	1.18199	21.216	1.74656	21.216	1.82492	21.216	0.886184	21.216	2.07002	21.216	-2.28018	21.216	-2.57758	21.216	-1.95978	21.216	-1.34052	21.216	1.56152	21.216	0.645423	21.216	0.890048	21.216	-0.776175	21.216	1.06866	21.216	0.537951	21.216	2.72274	21.216	1.77612	21.216	0.876293	21.216	2.15589	21.216	1.63148	21.216	-0.865042
21.3454	2.50044	21.3454	2.71855	21.3454	-2.2604	21.3454	2.42021	21.3454	1.19187	21.3454	1.75078	21.3454	1.83996	21.3454	0.885024	21.3454	2.07817	21.3454	-2.27362	21.3454	-2.56188	21.3454	-1.94838	21.3454	-1.3446	21.3454	1.56916	21.3454	0.660688	21.3454	0.895464	21.3454	-0.67048	21.3454	1.07748	21.3454	0.54743	21.3454	2.74069	21.3454	1.79073	21.3454	0.879976	21.3454	2.16569	21.3454	1.62447	21.3454	-0.860478
21.4748	2.49623	21.4748	2.70961	21.4748	-2.26194	21.4748	2.42448	21.4748	1.20085	21.4748	1.7546	21.4748	1.85531	21.4748	0.884065	21.4748	2.08819	21.4748	-2.26802	21.4748	-2.54565	21.4748	-1.93687	21.4748	-1.34631	21.4748	1.57747	21.4748	0.673784	21.4748	0.896361	21.4748	-0.575741	21.4748	1.08643	21.4748	0.557085	21.4748	2.75656	21.4748	1.8044	21.4748	0.883853	21.4748	2.17567	21.4748	1.65607	21.4748	-0.85858
21.6041	2.49255	21.6041	2.70174	21.6041	-2.26254	21.6041	2.42938	21.6041	1.20791	21.6041	1.75798	21.6041	1.87069	21.6041	0.882806	21.6041	2.09843	21.6041	-2.26403	21.6041	-2.52914	21.6041	-1.92474	21.6041	-1.3488	21.6041	1.58627	21.6041	0.685009	21.6041	0.895963	21.6041	-0.489499	21.6041	1.09539	21.6041	0.567809	21.6041	2.77159	21.6041	1.81825	21.6041	0.888413	21.6041	2.18529	21.6041	1.7273	21.6041	-0.859704
21.7335	2.48835	21.7335	2.69414	21.7335	-2.25928	21.7335	2.43333	21.7335	1.21486	21.7335	1.76168	21.7335	1.88618	21.7335	0.881742	21.7335	2.10983	21.7335	-2.26153	21.7335	-2.51306	21.7335	-1.91331	21.7335	-1.34757	21.7335	1.59533	21.7335	0.69489	21.7335	0.893995	21.7335	-0.411511	21.7335	1.1057	21.7335	0.578361	21.7335	2.78554	21.7335	1.83161	21.7335	0.894325	21.7335	2.19514	21.7335	1.84096	21.7335	-0.866523
21.8629	2.48348	21.8629	2.68743	21.8629	-2.25704	21.8629	2.43801	21.8629	1.22177	21.8629	1.76405	21.8629	1.90156	21.8629	0.880878	21.8629	2.12164	21.8629	-2.26041	21.8629	-2.49784	21.8629	-1.90149	21.8629	-1.34243	21.8629	1.60736	21.8629	0.702548	21.8629	0.890029	21.8629	-0.342276	21.8629	1.11544	21.8629	0.590502	21.8629	2.80076	21.8629	1.84511	21.8629	0.900043	21.8629	2.20497	21.8629	2.01602	21.8629	-0.877554
21.9922	2.47895	21.9922	2.681	21.9922	-2.24904	21.9922	2.44186	21.9922	1.23034	21.9922	1.76683	21.9922	1.91714	21.9922	0.879478	21.9922	2.13651	21.9922	-2.25954	21.9922	-2.48376	21.9922	-1.88969	21.9922	-1.33281	21.9922	1.61892	21.9922	0.709329	21.9922	0.884108	21.9922	-0.276205	21.9922	1.12652	21.9922	0.603071	21.9922	2.81438	21.9922	1.85792	21.9922	0.906191	21.9922	2.21274	21.9922	2.27108	21.9922	-0.892099
22.1216	2.47443	22.1216	2.6749	22.1216	-2.24016	22.1216	2.44549	22.1216	1.23889	22.1216	1.76963	22.1216	1.93293	22.1216	0.878518	22.1216	2.1532	22.1216	-2.25971	22.1216	-2.47004	22.1216	-1.87772	22.1216	-1.31933	22.1216	1.63025	22.1216	0.712769	22.1216	0.876575	22.1216	-0.213704	22.1216	1.13791	22.1216	0.616259	22.1216	2.82795	22.1216	1.87018	22.1216	0.911742	22.1216	2.21972	22.1216	2.56075	22.1216	-0.908839
22.251	2.46898	22.251	2.66851	22.251	-2.22858	22.251	2.44933	22.251	1.24721	22.251	1.77197	22.251	1.94914	22.251	0.877771	22.251	2.16956	22.251	-2.26018	22.251	-2.45663	22.251	-1.86659	22.251	-1.29956	22.251	1.64204	22.251	0.715948	22.251	0.868612	22.251	-0.157864	22.251	1.15048	22.251	0.631124	22.251	2.84171	22.251	1.88177	22.251	0.918478	22.251	2.22609	22.251	2.80817	22.251	-0.927458
22.3803	2.46444	22.3803	2.66181	22.3803	-2.21837	22.3803	2.45209	22.3803	1.25396	22.3803	1.77384	22.3803	1.96463	22.3803	0.877194	22.3803	2.18763	22.3803	-2.26115	22.3803	-2.44397	22.3803	-1.85637	22.3803	-1.27488	22.3803	1.65561	22.3803	0.719087	22.3803	0.858561	22.3803	-0.102984	22.3803	1.16405	22.3803	0.646582	22.3803	2.85466	22.3803	1.89376	22.3803	0.925695	22.3803	2.23085	22.3803	3.00318	22.3803	-0.948254
22.5097	2.45996	22.5097	2.65582	22.5097	-2.20637	22.5097	2.45611	22.5097	1.26124	22.5097	1.77525	22.5097	1.98073	22.5097	0.876747	22.5097	2.20496	22.5097	-2.26276	22.5097	-2.43213	22.5097	-1.84663	22.5097	-1.24712	22.5097	1.66965	22.5097	0.720397	22.5097	0.847295	22.5097	-0.0477322	22.5097	1.17791	22.5097	0.662466	22.5097	2.86778	22.5097	1.90433	22.5097	0.93352	22.5097	2.23489	22.5097	3.13559	22.5097	-0.969453
22.6391	2.45531	22.6391	2.65112	22.6391	-2.19379	22.6391	2.46008	22.6391	1.26912	22.6391	1.77639	22.6391	1.99639	22.6391	0.87577	22.6391	2.2244	22.6391	-2.26372	22.6391	-2.42108	22.6391	-1.8372	22.6391	-1.21835	22.6391	1.68282	22.6391	0.721116	22.6391	0.835695	22.6391	0.000109876	22.6391	1.19198	22.6391	0.679253	22.6391	2.87894	22.6391	1.91343	22.6391	0.941597	22.6391	2.2383	22.6391	-3.05892	22.6391	-0.983479
22.7684	2.45098	22.7684	2.64663	22.7684	-2.17862	22.7684	2.46351	22.7684	1.27398	22.7684	1.77726	22.7684	2.01237	22.7684	0.875137	22.7684	2.24209	22.7684	-2.26555	22.7684	-2.40997	22.7684	-1.8274	22.7684	-1.18422	22.7684	1.69738	22.7684	0.721884	22.7684	0.822822	22.7684	0.04761	22.7684	1.20665	22.7684	0.697531	22.7684	2.89065	22.7684	1.92186	22.7684	0.950603	22.7684	2.24063	22.7684	-3.00433	22.7684	-0.995511
22.8978	2.44624	22.8978	2.64313	22.8978	-2.16444	22.8978	2.46755	22.8978	1.27949	22.8978	1.77774	22.8978	2.02782	22.8978	0.874575	22.8978	2.26173	22.8978	-2.26742	22.8978	-2.4005	22.8978	-1.81743	22.8978	-1.14919	22.8978	1.71168	22.8978	0.724517	22.8978	0.810323	22.8978	0.0941506	22.8978	1.2211	22.8978	0.715602	22.8978	2.90356	22.8978	1.92957	22.8978	0.960843	22.8978	2.24223	22.8978	-2.97223	22.8978	-1.0032
23.0272	2.44339	23.0272	2.63893	23.0272	-2.14865	23.0272	2.47116	23.0272	1.28502	23.0272	1.77764	23.0272	2.04309	23.0272	0.873949	23.0272	2.28261	23.0272	-2.26883	23.0272	-2.3915	23.0272	-1.80947	23.0272	-1.11068	23.0272	1.72771	23.0272	0.726769	23.0272	0.79786	23.0272	0.14138	23.0272	1.23519	23.0272	0.733742	23.0272	2.91544	23.0272	1.93756	23.0272	0.971075	23.0272	2.24213	23.0272	-2.95983	23.0272	-1.00424
23.1565	2.44033	23.1565	2.63475	23.1565	-2.1299	23.1565	2.47482	23.1565	1.29024	23.1565	1.77782	23.1565	2.05869	23.1565	0.873637	23.1565	2.30223	23.1565	-2.26984	23.1565	-2.38297	23.1565	-1.80062	23.1565	-1.07355	23.1565	1.74416	23.1565	0.729806	23.1565	0.785857	23.1565	0.188594	23.1565	1.24975	23.1565	0.751962	23.1565	2.92756	23.1565	1.94513	23.1565	0.982286	23.1565	2.23989	23.1565	-2.96713	23.1565	-1.00363
23.2859	2.43616	23.2859	2.63174	23.2859	-2.11527	23.2859	2.47887	23.2859	1.29615	23.2859	1.7777	23.2859	2.07435	23.2859	0.87328	23.2859	2.32194	23.2859	-2.27086	23.2859	-2.37403	23.2859	-1.79303	23.2859	-1.03425	23.2859	1.75884	23.2859	0.733845	23.2859	0.774841	23.2859	0.23909	23.2859	1.26303	23.2859	0.771531	23.2859	2.93917	23.2859	1.95214	23.2859	0.993401	23.2859	2.23695	23.2859	-2.98729	23.2859	-0.991567
23.4153	2.4322	23.4153	2.62894	23.4153	-2.10183	23.4153	2.48269	23.4153	1.3026	23.4153	1.77744	23.4153	2.08993	23.4153	0.873015	23.4153	2.34287	23.4153	-2.27174	23.4153	-2.36633	23.4153	-1.78533	23.4153	-0.993318	23.4153	1.77373	23.4153	0.735581	23.4153	0.765298	23.4153	0.290023	23.4153	1.27476	23.4153	0.789576	23.4153	2.9511	23.4153	1.95778	23.4153	1.00635	23.4153	2.23296	23.4153	-3.02549	23.4153	-0.972194
23.5446	2.42865	23.5446	2.62702	23.5446	-2.08779	23.5446	2.48688	23.5446	1.30975	23.5446	1.77661	23.5446	2.10528	23.5446	0.872739	23.5446	2.36307	23.5446	-2.27226	23.5446	-2.35849	23.5446	-1.77717	23.5446	-0.953426	23.5446	1.78942	23.5446	0.740177	23.5446	0.756711	23.5446	0.346872	23.5446	1.28529	23.5446	0.807662	23.5446	2.96291	23.5446	1.96259	23.5446	1.02015	23.5446	2.22772	23.5446	-3.07937	23.5446	-0.946453
23.674	2.42415	23.674	2.62548	23.674	-2.07359	23.674	2.49051	23.674	1.31319	23.674	1.77559	23.674	2.12052	23.674	0.872727	23.674	2.38252	23.674	-2.27254	23.674	-2.35123	23.674	-1.77073	23.674	-0.913075	23.674	1.80518	23.674	0.745824	23.674	0.749021	23.674	0.405223	23.674	1.29529	23.674	0.825541	23.674	2.97447	23.674	1.96787	23.674	1.03464	23.674	2.2216	23.674	3.12986	23.674	-0.913176
23.8034	2.42209	23.8034	2.62426	23.8034	-2.06181	23.8034	2.49433	23.8034	1.31724	23.8034	1.77431	23.8034	2.13578	23.8034	0.872862	23.8034	2.40054	23.8034	-2.27261	23.8034	-2.34453	23.8034	-1.76445	23.8034	-0.873178	23.8034	1.81877	23.8034	0.752059	23.8034	0.742381	23.8034	0.465305	23.8034	1.30453	23.8034	0.841586	23.8034	2.98502	23.8034	1.97131	23.8034	1.04981	23.8034	2.21408	23.8034	3.02996	23.8034	-0.875916
23.9327	2.41976	23.9327	2.62258	23.9327	-2.05028	23.9327	2.49806	23.9327	1.32413	23.9327	1.77307	23.9327	2.15074	23.9327	0.872869	23.9327	2.41938	23.9327	-2.27265	23.9327	-2.33865	23.9327	-1.75858	23.9327	-0.835829	23.9327	1.83235	23.9327	0.758572	23.9327	0.73696	23.9327	0.526117	23.9327	1.31265	23.9327	0.857727	23.9327	2.9978	23.9327	1.97537	23.9327	1.06615	23.9327	2.20611	23.9327	2.91545	23.9327	-0.835395
24.0621	2.41754	24.0621	2.62216	24.0621	-2.04014	24.0621	2.50139	24.0621	1.33161	24.0621	1.77139	24.0621	2.16491	24.0621	0.873234	24.0621	2.4372	24.0621	-2.27331	24.0621	-2.33263	24.0621	-1.75382	24.0621	-0.79888	24.0621	1.8465	24.0621	0.768263	24.0621	0.733813	24.0621	0.584899	24.0621	1.32019	24.0621	0.873276	24.0621	3.00969	24.0621	1.9787	24.0621	1.08346	24.0621	2.19787	24.0621	2.78605	24.0621	-0.789404
24.1915	2.41578	24.1915	2.62115	24.1915	-2.03079	24.1915	2.50467	24.1915	1.33916	24.1915	1.76971	24.1915	2.17884	24.1915	0.873894	24.1915	2.45304	24.1915	-2.27354	24.1915	-2.32751	24.1915	-1.751	24.1915	-0.764524	24.1915	1.85895	24.1915	0.778059	24.1915	0.731264	24.1915	0.64434	24.1915	1.32691	24.1915	0.887489	24.1915	3.02181	24.1915	1.98166	24.1915	1.10113	24.1915	2.18877	24.1915	2.65692	24.1915	-0.74536
24.3208	2.41561	24.3208	2.62054	24.3208	-2.02359	24.3208	2.50763	24.3208	1.34785	24.3208	1.76769	24.3208	2.19171	24.3208	0.874182	24.3208	2.46789	24.3208	-2.2729	24.3208	-2.322	24.3208	-1.74901	24.3208	-0.732999	24.3208	1.8713	24.3208	0.790734	24.3208	0.729462	24.3208	0.706128	24.3208	1.33219	24.3208	0.90006	24.3208	3.03342	24.3208	1.98399	24.3208	1.1196	24.3208	2.17824	24.3208	2.54264	24.3208	-0.700737
24.4502	2.41628	24.4502	2.6197	24.4502	-2.01755	24.4502	2.5109	24.4502	1.35372	24.4502	1.76542	24.4502	2.20497	24.4502	0.874564	24.4502	2.48316	24.4502	-2.27215	24.4502	-2.31701	24.4502	-1.7472	24.4502	-0.707727	24.4502	1.88427	24.4502	0.803146	24.4502	0.729716	24.4502	0.760923	24.4502	1.33673	24.4502	0.912588	24.4502	3.04517	24.4502	1.9856	24.4502	1.13978	24.4502	2.16775	24.4502	2.44556	24.4502	-0.659881
24.5796	2.41638	24.5796	2.61904	24.5796	-2.01341	24.5796	2.51357	24.5796	1.35897	24.5796	1.76292	24.5796	2.21774	24.5796	0.875385	24.5796	2.49768	24.5796	-2.27109	24.5796	-2.312	24.5796	-1.74626	24.5796	-0.690834	24.5796	1.89678	24.5796	0.817932	24.5796	0.730526	24.5796	0.81564	24.5796	1.34183	24.5796	0.923886	24.5796	3.05684	24.5796	1.9871	24.5796	1.16018	24.5796	2.15499	24.5796	2.37685	24.5796	-0.616806
24.7089	2.41723	24.7089	2.61821	24.7089	-2.00995	24.7089	2.51657	24.7089	1.3643	24.7089	1.75995	24.7089	2.2306	24.7089	0.876314	24.7089	2.51165	24.7089	-2.26944	24.7089	-2.30724	24.7089	-1.74679	24.7089	-0.681608	24.7089	1.90724	24.7089	0.832107	24.7089	0.732843	24.7089	0.862672	24.7089	1.34898	24.7089	0.93464	24.7089	3.06959	24.7089	1.98781	24.7089	1.18137	24.7089	2.14232	24.7089	2.33233	24.7089	-0.575013
24.8383	2.41956	24.8383	2.61755	24.8383	-2.00701	24.8383	2.52015	24.8383	1.36991	24.8383	1.75758	24.8383	2.24229	24.8383	0.877358	24.8383	2.52615	24.8383	-2.2674	24.8383	-2.30292	24.8383	-1.74686	24.8383	-0.676797	24.8383	1.91778	24.8383	0.849338	24.8383	0.7354	24.8383	0.906648	24.8383	1.35415	24.8383	0.945321	24.8383	3.08189	24.8383	1.98884	24.8383	1.20346	24.8383	2.13167	24.8383	2.30833	24.8383	-0.533288
24.9677	2.42171	24.9677	2.6164	24.9677	-2.00494	24.9677	2.52298	24.9677	1.37411	24.9677	1.75498	24.9677	2.25365	24.9677	0.877995	24.9677	2.53982	24.9677	-2.26447	24.9677	-2.29845	24.9677	-1.74673	24.9677	-0.677378	24.9677	1.92757	24.9677	0.865785	24.9677	0.739362	24.9677	0.947157	24.9677	1.36072	24.9677	0.956255	24.9677	3.09272	24.9677	1.98958	24.9677	1.22633	24.9677	2.12095	24.9677	2.29303	24.9677	-0.494608
25.097	2.42371	25.097	2.61548	25.097	-2.00343	25.097	2.5264	25.097	1.37931	25.097	1.75222	25.097	2.26552	25.097	0.878925	25.097	2.55335	25.097	-2.26064	25.097	-2.29384	25.097	-1.74691	25.097	-0.686752	25.097	1.93578	25.097	0.886356	25.097	0.745011	25.097	0.976581	25.097	1.36864	25.097	0.965211	25.097	3.1062	25.097	1.98988	25.097	1.24959	25.097	2.11122	25.097	2.29525	25.097	-0.454102
25.2264	2.42735	25.2264	2.615	25.2264	-2.00346	25.2264	2.52883	25.2264	1.38566	25.2264	1.74948	25.2264	2.27663	25.2264	0.880092	25.2264	2.56768	25.2264	-2.25609	25.2264	-2.2885	25.2264	-1.74567	25.2264	-0.697293	25.2264	1.94336	25.2264	0.906815	25.2264	0.750488	25.2264	0.99895	25.2264	1.37831	25.2264	0.973055	25.2264	3.11921	25.2264	1.98977	25.2264	1.27337	25.2264	2.10219	25.2264	2.30167	25.2264	-0.412045
25.3558	2.43274	25.3558	2.61404	25.3558	-2.00293	25.3558	2.53068	25.3558	1.39176	25.3558	1.74627	25.3558	2.28714	25.3558	0.881371	25.3558	2.58296	25.3558	-2.25033	25.3558	-2.283	25.3558	-1.74401	25.3558	-0.712197	25.3558	1.95096	25.3558	0.929796	25.3558	0.757008	25.3558	1.01881	25.3558	1.39079	25.3558	0.980509	25.3558	3.132	25.3558	1.98954	25.3558	1.29625	25.3558	2.09307	25.3558	2.31341	25.3558	-0.373257
25.4851	2.4384	25.4851	2.61346	25.4851	-2.00215	25.4851	2.53404	25.4851	1.39965	25.4851	1.74306	25.4851	2.2971	25.4851	0.883292	NaN	NaN	25.4851	-2.24385	25.4851	-2.27639	25.4851	-1.73983	25.4851	-0.73059	25.4851	1.95577	25.4851	0.956865	25.4851	0.764059	25.4851	1.03814	25.4851	1.40524	25.4851	0.987614	25.4851	-3.13812	25.4851	1.98965	25.4851	1.32058	25.4851	2.08504	25.4851	2.33623	25.4851	-0.334583
25.6145	2.4448	25.6145	2.61269	25.6145	-2.00348	25.6145	2.53674	25.6145	1.40488	25.6145	1.73989	25.6145	2.30652	25.6145	0.884875	NaN	NaN	25.6145	-2.23657	25.6145	-2.26965	25.6145	-1.73401	25.6145	-0.749704	25.6145	1.96073	25.6145	0.98532	25.6145	0.772449	25.6145	1.04601	25.6145	1.42211	25.6145	0.994461	25.6145	-3.12392	25.6145	1.99	25.6145	1.34447	25.6145	2.07801	25.6145	2.35956	25.6145	-0.297874
25.7439	2.4524	25.7439	2.61186	25.7439	-2.00501	25.7439	2.53867	25.7439	1.41099	25.7439	1.73656	25.7439	2.31539	25.7439	0.886422	NaN	NaN	25.7439	-2.22846	25.7439	-2.26168	25.7439	-1.72677	25.7439	-0.765094	25.7439	1.96379	25.7439	1.01109	25.7439	0.781536	25.7439	1.05204	25.7439	1.44148	25.7439	1.00133	25.7439	-3.10871	25.7439	1.99013	25.7439	1.36942	25.7439	2.07184	25.7439	2.38749	25.7439	-0.260391
25.8732	2.46053	25.8732	2.61076	25.8732	-2.0064	25.8732	2.54025	25.8732	1.41655	25.8732	1.73332	25.8732	2.32405	25.8732	0.888543	NaN	NaN	25.8732	-2.21989	25.8732	-2.25274	25.8732	-1.71676	25.8732	-0.779262	25.8732	1.96596	25.8732	1.03901	25.8732	0.791007	25.8732	1.05296	25.8732	1.46428	25.8732	1.00737	25.8732	-3.09402	25.8732	1.99028	25.8732	1.39316	25.8732	2.06764	25.8732	2.41037	25.8732	-0.225721
26.0026	2.46795	26.0026	2.6097	26.0026	-2.00874	26.0026	2.54149	26.0026	1.42329	26.0026	1.72989	26.0026	2.33197	26.0026	0.890267	NaN	NaN	26.0026	-2.21132	26.0026	-2.24329	26.0026	-1.70535	26.0026	-0.788227	26.0026	1.96743	26.0026	1.0671	26.0026	0.801322	26.0026	1.04987	26.0026	1.48836	26.0026	1.01384	26.0026	-3.07837	26.0026	1.99072	26.0026	1.41663	26.0026	2.06457	26.0026	2.43971	26.0026	-0.192458
26.132	2.47544	26.132	2.60892	26.132	-2.01153	26.132	2.54295	26.132	1.42948	26.132	1.72658	26.132	2.33929	26.132	0.89266	NaN	NaN	26.132	-2.20262	26.132	-2.23264	26.132	-1.69259	26.132	-0.792412	26.132	1.96866	26.132	1.09676	26.132	0.811489	26.132	1.04419	26.132	1.51297	26.132	1.02025	26.132	-3.06086	26.132	1.99131	26.132	1.44009	26.132	2.06438	26.132	2.47692	NaN	NaN
26.2613	2.48355	26.2613	2.60802	26.2613	-2.0146	26.2613	2.54412	26.2613	1.43649	26.2613	1.72281	26.2613	2.3463	26.2613	0.89471	NaN	NaN	26.2613	-2.19401	26.2613	-2.22133	26.2613	-1.6777	26.2613	-0.783596	26.2613	1.97126	26.2613	1.12608	26.2613	0.822	26.2613	1.03555	26.2613	1.53987	26.2613	1.02597	26.2613	-3.04395	26.2613	1.9923	26.2613	1.46323	26.2613	2.06663	26.2613	2.51553	NaN	NaN
26.3907	2.49171	26.3907	2.60705	26.3907	-2.01745	26.3907	2.54589	26.3907	1.44203	26.3907	1.71944	26.3907	2.35266	26.3907	0.897514	NaN	NaN	26.3907	-2.18524	26.3907	-2.20905	26.3907	-1.66166	26.3907	-0.764363	26.3907	1.97233	26.3907	1.15693	26.3907	0.832942	26.3907	1.02512	26.3907	1.56775	26.3907	1.03269	26.3907	-3.0248	26.3907	1.99298	26.3907	1.48504	26.3907	2.07046	26.3907	2.57084	NaN	NaN
26.5201	2.50249	26.5201	2.60573	26.5201	-2.01987	26.5201	2.54665	26.5201	1.44582	26.5201	1.71605	26.5201	2.35818	26.5201	0.900105	NaN	NaN	26.5201	-2.1777	26.5201	-2.196	26.5201	-1.64378	26.5201	-0.72475	26.5201	1.97272	26.5201	1.18562	26.5201	0.845238	26.5201	1.01364	26.5201	1.59387	26.5201	1.03895	26.5201	-3.00615	26.5201	1.99344	26.5201	1.50786	26.5201	2.0774	26.5201	2.63611	NaN	NaN
26.6494	2.51151	26.6494	2.60395	26.6494	-2.02076	26.6494	2.54796	26.6494	1.45297	26.6494	1.71253	26.6494	2.36294	26.6494	0.902587	NaN	NaN	26.6494	-2.17167	26.6494	-2.18322	26.6494	-1.62423	26.6494	-0.649137	26.6494	1.97507	26.6494	1.21587	26.6494	0.857592	26.6494	1.00328	26.6494	1.61934	26.6494	1.04481	26.6494	-2.98755	26.6494	1.99499	26.6494	1.52931	26.6494	2.0868	26.6494	2.7215	NaN	NaN
26.7788	2.52047	26.7788	2.60215	26.7788	-2.02135	26.7788	2.54874	26.7788	1.45761	26.7788	1.70916	26.7788	2.36817	26.7788	0.905245	NaN	NaN	26.7788	-2.16621	26.7788	-2.1701	NaN	NaN	26.7788	-0.520282	26.7788	1.97739	26.7788	1.24366	26.7788	0.869957	26.7788	0.99214	26.7788	1.644	26.7788	1.05164	26.7788	-2.96627	26.7788	1.99629	26.7788	1.5506	26.7788	2.1004	26.7788	2.82866	NaN	NaN
26.9082	2.53069	26.9082	2.60066	26.9082	-2.02268	26.9082	2.5502	26.9082	1.46231	26.9082	1.7058	26.9082	2.37233	26.9082	0.908544	NaN	NaN	26.9082	-2.16153	26.9082	-2.1568	NaN	NaN	26.9082	-0.306585	26.9082	1.98076	26.9082	1.27312	26.9082	0.882357	26.9082	0.981999	26.9082	1.66607	26.9082	1.05835	26.9082	-2.94587	26.9082	1.9986	26.9082	1.57108	26.9082	2.1164	26.9082	2.9574	NaN	NaN
27.0375	2.54029	27.0375	2.59942	27.0375	-2.02508	27.0375	2.55157	27.0375	1.4695	27.0375	1.70239	27.0375	2.37641	27.0375	0.911433	NaN	NaN	27.0375	-2.15782	27.0375	-2.14425	NaN	NaN	27.0375	0.0692312	27.0375	1.9846	27.0375	1.3025	27.0375	0.895603	27.0375	0.971051	27.0375	1.68533	27.0375	1.06539	27.0375	-2.92548	27.0375	2.00078	27.0375	1.58974	27.0375	2.13838	27.0375	3.09891	NaN	NaN
27.1669	2.55007	27.1669	2.59824	27.1669	-2.02714	27.1669	2.55206	27.1669	1.47747	27.1669	1.69884	27.1669	2.37938	27.1669	0.914241	NaN	NaN	27.1669	-2.15511	27.1669	-2.13215	NaN	NaN	27.1669	0.570336	27.1669	1.99067	27.1669	1.33192	27.1669	0.907703	27.1669	0.962017	27.1669	1.70323	27.1669	1.07255	27.1669	-2.90375	27.1669	2.00301	27.1669	1.60993	27.1669	2.16256	27.1669	-3.04371	NaN	NaN
27.2962	2.55916	27.2962	2.59686	27.2962	-2.02904	27.2962	2.55378	27.2962	1.48358	27.2962	1.69549	27.2962	2.38206	27.2962	0.917347	NaN	NaN	27.2962	-2.15289	27.2962	-2.12056	NaN	NaN	27.2962	0.993953	27.2962	1.99791	27.2962	1.35825	27.2962	0.919611	27.2962	0.95088	27.2962	1.71843	27.2962	1.0795	27.2962	-2.88043	27.2962	2.00609	27.2962	1.62869	27.2962	2.19074	27.2962	-2.91046	NaN	NaN
27.4256	2.5698	27.4256	2.59586	27.4256	-2.03014	27.4256	2.55359	27.4256	1.48815	27.4256	1.69265	27.4256	2.38404	27.4256	0.920637	NaN	NaN	27.4256	-2.1513	27.4256	-2.10968	NaN	NaN	27.4256	1.26414	27.4256	2.00676	27.4256	1.38593	27.4256	0.932102	27.4256	0.943937	27.4256	1.73066	27.4256	1.0879	27.4256	-2.85766	27.4256	2.00968	27.4256	1.64505	27.4256	2.22697	27.4256	-2.799	NaN	NaN
27.555	2.57936	27.555	2.59502	27.555	-2.03063	27.555	2.55364	27.555	1.49168	27.555	1.68983	27.555	2.38583	27.555	0.923918	NaN	NaN	27.555	-2.15014	27.555	-2.09976	NaN	NaN	27.555	1.41556	27.555	2.01731	27.555	1.41095	27.555	0.945116	27.555	0.939148	27.555	1.7408	27.555	1.09591	27.555	-2.83648	27.555	2.01358	27.555	1.66085	27.555	2.26393	27.555	-2.71858	NaN	NaN
27.6843	2.5896	27.6843	2.59429	27.6843	-2.0309	27.6843	2.55384	27.6843	1.49458	27.6843	1.68687	27.6843	2.38711	27.6843	0.927014	NaN	NaN	27.6843	-2.14873	27.6843	-2.0906	NaN	NaN	27.6843	1.51684	27.6843	2.02961	27.6843	1.43842	27.6843	0.958045	27.6843	0.936316	27.6843	1.74878	27.6843	1.1052	27.6843	-2.81423	27.6843	2.01755	27.6843	1.67858	27.6843	2.30831	27.6843	-2.65855	NaN	NaN
27.8137	2.59788	27.8137	2.59364	27.8137	-2.03001	27.8137	2.55446	27.8137	1.49858	27.8137	1.68392	27.8137	2.38746	27.8137	0.930381	NaN	NaN	27.8137	-2.14701	27.8137	-2.08259	NaN	NaN	27.8137	1.58872	27.8137	2.04385	27.8137	1.46353	27.8137	0.970727	27.8137	0.934762	27.8137	1.75544	27.8137	1.1153	27.8137	-2.79173	27.8137	2.02295	27.8137	1.69442	27.8137	2.35452	27.8137	-2.62958	NaN	NaN
27.9431	2.60619	27.9431	2.59365	27.9431	-2.02956	27.9431	2.55407	27.9431	1.50144	27.9431	1.68114	27.9431	2.38782	27.9431	0.933485	NaN	NaN	27.9431	-2.14568	27.9431	-2.0756	NaN	NaN	27.9431	1.6486	27.9431	2.05777	27.9431	1.48848	27.9431	0.982525	27.9431	0.934941	27.9431	1.76075	27.9431	1.12518	27.9431	-2.76909	27.9431	2.02812	27.9431	1.7097	27.9431	2.40365	27.9431	-2.61484	NaN	NaN
28.0724	2.61482	28.0724	2.5918	28.0724	-2.02853	28.0724	2.55478	28.0724	1.50728	28.0724	1.67842	28.0724	2.38729	28.0724	0.937289	NaN	NaN	28.0724	-2.14404	28.0724	-2.06968	NaN	NaN	28.0724	1.69266	28.0724	2.0731	28.0724	1.514	28.0724	0.994916	28.0724	0.93789	28.0724	1.76496	28.0724	1.13516	28.0724	-2.74786	28.0724	2.03471	28.0724	1.72417	28.0724	2.45422	28.0724	-2.61651	NaN	NaN
28.2018	2.62376	28.2018	2.58972	28.2018	-2.02736	28.2018	2.55492	28.2018	1.5134	28.2018	1.67549	28.2018	2.38677	28.2018	0.941048	NaN	NaN	28.2018	-2.14144	28.2018	-2.06457	NaN	NaN	28.2018	1.73378	28.2018	2.0894	28.2018	1.53941	28.2018	1.00629	28.2018	0.942144	28.2018	1.76893	28.2018	1.14483	28.2018	-2.72731	28.2018	2.04106	28.2018	1.73877	28.2018	2.50479	28.2018	-2.62941	NaN	NaN
28.3312	2.63406	28.3312	2.58778	28.3312	-2.02496	28.3312	2.55485	28.3312	1.51909	28.3312	1.67321	28.3312	2.38521	28.3312	0.944504	NaN	NaN	28.3312	-2.13857	28.3312	-2.0596	NaN	NaN	28.3312	1.77175	28.3312	2.10409	28.3312	1.56382	28.3312	1.01858	28.3312	0.947873	28.3312	1.77196	28.3312	1.15603	28.3312	-2.70718	28.3312	2.04807	28.3312	1.75028	28.3312	2.55223	28.3312	-2.64964	NaN	NaN
28.4605	2.6433	28.4605	2.58572	28.4605	-2.02243	28.4605	2.55472	28.4605	1.52384	28.4605	1.67077	28.4605	2.38338	28.4605	0.947698	NaN	NaN	28.4605	-2.13511	28.4605	-2.05609	NaN	NaN	28.4605	1.81095	28.4605	2.11863	28.4605	1.59067	28.4605	1.02947	28.4605	0.954359	28.4605	1.77587	28.4605	1.16776	28.4605	-2.68588	28.4605	2.0549	28.4605	1.7629	28.4605	2.59674	28.4605	-2.67137	NaN	NaN
28.5899	2.65364	28.5899	2.58402	28.5899	-2.01925	28.5899	2.5555	28.5899	1.52969	28.5899	1.66838	28.5899	2.37974	28.5899	0.95057	NaN	NaN	28.5899	-2.13084	28.5899	-2.05304	NaN	NaN	28.5899	1.85609	28.5899	2.13018	28.5899	1.6165	28.5899	1.04037	28.5899	0.961845	28.5899	1.77952	28.5899	1.17982	28.5899	-2.6655	28.5899	2.06264	28.5899	1.77282	28.5899	2.63788	28.5899	-2.69944	NaN	NaN
28.7193	2.6629	28.7193	2.58238	28.7193	-2.01662	28.7193	2.55563	28.7193	1.53414	28.7193	1.66646	28.7193	2.37722	28.7193	0.954184	NaN	NaN	28.7193	-2.12685	28.7193	-2.05018	NaN	NaN	28.7193	1.91279	28.7193	2.14127	28.7193	1.64213	28.7193	1.05007	28.7193	0.969385	28.7193	1.78245	28.7193	1.19237	28.7193	-2.64602	28.7193	2.07032	28.7193	1.78407	28.7193	2.67594	28.7193	-2.73006	NaN	NaN
28.8486	2.67161	28.8486	2.58193	28.8486	-2.01311	28.8486	2.55615	28.8486	1.53945	28.8486	1.66484	28.8486	2.37419	28.8486	0.95777	NaN	NaN	28.8486	-2.12258	28.8486	-2.04819	NaN	NaN	28.8486	1.98277	28.8486	2.14953	28.8486	1.66841	28.8486	1.05969	28.8486	0.97721	28.8486	1.78701	28.8486	1.20515	28.8486	-2.62627	28.8486	2.07809	28.8486	1.79385	28.8486	2.70756	28.8486	-2.75779	NaN	NaN
28.978	2.68022	28.978	2.58108	28.978	-2.00955	28.978	2.55635	28.978	1.54524	28.978	1.66354	28.978	2.36993	28.978	0.960744	NaN	NaN	28.978	-2.1177	28.978	-2.04595	NaN	NaN	28.978	2.07708	28.978	2.15593	28.978	1.69534	28.978	1.06848	28.978	0.984218	28.978	1.79173	28.978	1.2184	28.978	-2.60849	28.978	2.08712	28.978	1.80319	28.978	2.73521	28.978	-2.78207	NaN	NaN
29.1074	2.68824	29.1074	2.58087	29.1074	-2.00551	29.1074	2.55623	29.1074	1.55134	29.1074	1.66206	29.1074	2.36594	29.1074	0.963931	NaN	NaN	29.1074	-2.11256	29.1074	-2.04339	NaN	NaN	29.1074	2.21514	29.1074	2.15781	29.1074	1.72119	29.1074	1.07714	29.1074	0.991416	29.1074	1.79653	29.1074	1.23298	29.1074	-2.59143	29.1074	2.09645	29.1074	1.81414	29.1074	2.75713	29.1074	-2.80203	NaN	NaN
29.2367	2.69608	29.2367	2.58075	29.2367	-2.00169	29.2367	2.55661	29.2367	1.55579	29.2367	1.66103	29.2367	2.36113	29.2367	0.966689	NaN	NaN	29.2367	-2.10722	29.2367	-2.04128	NaN	NaN	29.2367	2.42423	29.2367	2.15795	29.2367	1.74338	29.2367	1.08441	29.2367	0.998642	29.2367	1.80055	29.2367	1.24861	29.2367	-2.57462	29.2367	2.10603	29.2367	1.82461	29.2367	2.77257	29.2367	-2.81691	NaN	NaN
29.3661	2.70444	29.3661	2.57958	29.3661	-1.99775	29.3661	2.5569	29.3661	1.56301	29.3661	1.65989	29.3661	2.35648	29.3661	0.970002	NaN	NaN	29.3661	-2.10093	29.3661	-2.03876	NaN	NaN	29.3661	2.79022	29.3661	2.15434	29.3661	1.76504	29.3661	1.09269	29.3661	1.00436	29.3661	1.80566	29.3661	1.26457	29.3661	-2.55783	29.3661	2.11615	29.3661	1.83454	29.3661	2.78381	29.3661	-2.8252	NaN	NaN
29.4955	2.71259	29.4955	2.57934	NaN	NaN	29.4955	2.55642	29.4955	1.56924	29.4955	1.65899	29.4955	2.35037	29.4955	0.972502	NaN	NaN	29.4955	-2.09456	29.4955	-2.03621	NaN	NaN	29.4955	-2.99009	29.4955	2.14723	29.4955	1.78616	29.4955	1.09974	29.4955	1.00886	29.4955	1.81213	29.4955	1.28024	29.4955	-2.54022	29.4955	2.12689	29.4955	1.84455	29.4955	2.79195	29.4955	-2.82448	NaN	NaN
29.6248	2.72023	29.6248	2.57908	NaN	NaN	29.6248	2.55659	29.6248	1.5739	29.6248	1.6582	29.6248	2.34492	29.6248	0.975669	NaN	NaN	29.6248	-2.08795	29.6248	-2.03348	NaN	NaN	29.6248	-2.5152	29.6248	2.13648	29.6248	1.80564	29.6248	1.10593	29.6248	1.013	29.6248	1.81639	29.6248	1.29751	29.6248	-2.52332	29.6248	2.13977	29.6248	1.85195	29.6248	2.79327	29.6248	-2.82036	NaN	NaN
29.7542	2.72693	29.7542	2.57954	NaN	NaN	29.7542	2.55671	29.7542	1.57827	29.7542	1.65742	29.7542	2.33875	29.7542	0.978065	NaN	NaN	29.7542	-2.08042	29.7542	-2.02993	NaN	NaN	29.7542	-2.19153	29.7542	2.12284	29.7542	1.82264	29.7542	1.1114	29.7542	1.01489	29.7542	1.82231	29.7542	1.31607	29.7542	-2.50699	29.7542	2.15117	29.7542	1.86062	29.7542	2.79368	29.7542	-2.81019	NaN	NaN
29.8836	2.73332	29.8836	2.57841	NaN	NaN	29.8836	2.55698	29.8836	1.58201	29.8836	1.65712	29.8836	2.33271	29.8836	0.980826	NaN	NaN	29.8836	-2.07247	29.8836	-2.02586	NaN	NaN	29.8836	-1.99219	29.8836	2.10705	29.8836	1.83967	29.8836	1.11813	29.8836	1.01589	29.8836	1.82752	29.8836	1.33537	29.8836	-2.49016	29.8836	2.16348	29.8836	1.86877	29.8836	2.78993	29.8836	-2.79958	NaN	NaN
30.0129	2.74068	30.0129	2.5776	NaN	NaN	30.0129	2.55708	30.0129	1.58758	30.0129	1.65656	30.0129	2.32697	30.0129	0.983642	NaN	NaN	30.0129	-2.06444	30.0129	-2.02075	NaN	NaN	30.0129	-1.86269	30.0129	2.08773	30.0129	1.85312	30.0129	1.12436	30.0129	1.01585	30.0129	1.83441	30.0129	1.3545	30.0129	-2.4715	30.0129	2.1769	30.0129	1.87943	30.0129	2.78472	30.0129	-2.78181	NaN	NaN
30.1423	2.74801	30.1423	2.57749	NaN	NaN	30.1423	2.55724	30.1423	1.59414	30.1423	1.65668	30.1423	2.32087	30.1423	0.985441	NaN	NaN	30.1423	-2.05516	30.1423	-2.01536	NaN	NaN	30.1423	-1.78807	30.1423	2.06747	30.1423	1.86358	30.1423	1.13071	30.1423	1.01572	30.1423	1.84082	30.1423	1.37511	30.1423	-2.4554	30.1423	2.19118	30.1423	1.88838	30.1423	2.77903	30.1423	-2.7603	NaN	NaN
30.2717	2.75303	30.2717	2.57706	NaN	NaN	30.2717	2.55696	30.2717	1.60351	30.2717	1.65693	30.2717	2.31433	30.2717	0.988189	NaN	NaN	30.2717	-2.04538	30.2717	-2.00965	NaN	NaN	30.2717	-1.73088	30.2717	2.04619	30.2717	1.87482	30.2717	1.13656	30.2717	1.01586	30.2717	1.84662	30.2717	1.39688	30.2717	-2.43524	30.2717	2.2055	30.2717	1.89936	30.2717	2.76965	30.2717	-2.73997	NaN	NaN
30.401	2.75832	30.401	2.57747	NaN	NaN	30.401	2.55662	30.401	1.61383	30.401	1.65738	30.401	2.30682	30.401	0.989973	NaN	NaN	30.401	-2.03509	30.401	-2.00299	NaN	NaN	30.401	-1.68324	30.401	2.02416	30.401	1.88252	30.401	1.14411	30.401	1.01476	30.401	1.85343	30.401	1.41938	30.401	-2.41627	30.401	2.22133	30.401	1.91136	30.401	2.76169	30.401	-2.71785	NaN	NaN
30.5304	2.7635	30.5304	2.57755	NaN	NaN	30.5304	2.55669	30.5304	1.62027	30.5304	1.65806	30.5304	2.29999	30.5304	0.992215	NaN	NaN	30.5304	-2.02454	30.5304	-1.99634	NaN	NaN	30.5304	-1.64637	30.5304	2.0016	30.5304	1.8919	30.5304	1.15033	30.5304	1.01501	30.5304	1.86095	30.5304	1.44269	30.5304	-2.39346	30.5304	2.23747	30.5304	1.92549	30.5304	2.75433	30.5304	-2.69752	NaN	NaN
30.6598	2.76973	30.6598	2.57668	NaN	NaN	30.6598	2.55659	30.6598	1.62862	30.6598	1.65924	30.6598	2.29301	30.6598	0.994392	NaN	NaN	30.6598	-2.01317	30.6598	-1.98884	NaN	NaN	30.6598	-1.61498	30.6598	1.97971	30.6598	1.89555	30.6598	1.15725	30.6598	1.01433	30.6598	1.8688	30.6598	1.4662	30.6598	-2.37337	30.6598	2.25442	30.6598	1.94091	30.6598	2.74867	30.6598	-2.67785	NaN	NaN
30.7891	2.77508	30.7891	2.57648	NaN	NaN	30.7891	2.55632	30.7891	1.64031	30.7891	1.66021	30.7891	2.28544	30.7891	0.995677	NaN	NaN	30.7891	-2.00119	30.7891	-1.98132	NaN	NaN	30.7891	-1.58566	30.7891	1.95642	30.7891	1.90185	30.7891	1.16598	30.7891	1.01347	30.7891	1.87827	30.7891	1.49058	30.7891	-2.35246	30.7891	2.27225	30.7891	1.95615	30.7891	2.74544	30.7891	-2.6577	NaN	NaN
30.9185	2.77978	30.9185	2.57584	NaN	NaN	30.9185	2.55632	30.9185	1.65171	30.9185	1.66155	30.9185	2.27788	30.9185	0.997153	NaN	NaN	30.9185	-1.98829	30.9185	-1.97374	NaN	NaN	30.9185	-1.55236	30.9185	1.93401	30.9185	1.909	30.9185	1.17415	30.9185	1.01296	30.9185	1.88845	30.9185	1.51547	30.9185	-2.32913	30.9185	2.29008	30.9185	1.96992	30.9185	2.73851	30.9185	-2.64051	NaN	NaN
31.0479	2.78433	31.0479	2.57531	NaN	NaN	31.0479	2.55619	31.0479	1.66181	31.0479	1.66301	31.0479	2.27014	31.0479	0.997795	NaN	NaN	31.0479	-1.97416	31.0479	-1.96674	NaN	NaN	31.0479	-1.52578	31.0479	1.91426	31.0479	1.91471	31.0479	1.18309	31.0479	1.01269	31.0479	1.90025	31.0479	1.54215	31.0479	-2.30401	31.0479	2.30867	31.0479	1.98532	31.0479	2.73301	31.0479	-2.62339	NaN	NaN
31.1772	2.78889	31.1772	2.57431	NaN	NaN	31.1772	2.55598	31.1772	1.67227	31.1772	1.66484	31.1772	2.26313	31.1772	0.998588	NaN	NaN	31.1772	-1.95961	31.1772	-1.9596	NaN	NaN	31.1772	-1.49777	31.1772	1.89562	31.1772	1.91786	31.1772	1.19335	31.1772	1.01375	31.1772	1.91416	31.1772	1.56905	31.1772	-2.27778	31.1772	2.3262	31.1772	2.00107	31.1772	2.728	31.1772	-2.61044	NaN	NaN
31.3066	2.79241	31.3066	2.57242	NaN	NaN	31.3066	2.55589	31.3066	1.68393	31.3066	1.66625	31.3066	2.25653	31.3066	0.999003	NaN	NaN	31.3066	-1.94465	31.3066	-1.95334	NaN	NaN	31.3066	-1.46795	31.3066	1.87949	31.3066	1.92393	31.3066	1.20377	31.3066	1.01434	31.3066	1.92982	31.3066	1.59716	31.3066	-2.25114	31.3066	2.34469	31.3066	2.01712	31.3066	2.72464	31.3066	-2.59809	NaN	NaN
31.436	2.79669	31.436	2.57099	NaN	NaN	31.436	2.55573	31.436	1.69417	31.436	1.66827	31.436	2.2502	31.436	1.00067	NaN	NaN	31.436	-1.92836	31.436	-1.94771	NaN	NaN	31.436	-1.4414	31.436	1.86488	31.436	1.9299	31.436	1.21393	31.436	1.01565	31.436	1.94733	31.436	1.6259	31.436	-2.2233	31.436	2.36354	31.436	2.03306	31.436	2.72349	31.436	-2.58772	NaN	NaN
31.5653	2.80059	31.5653	2.56909	NaN	NaN	31.5653	2.55564	31.5653	1.70458	31.5653	1.67013	31.5653	2.24418	31.5653	1.00076	NaN	NaN	NaN	NaN	31.5653	-1.94341	NaN	NaN	31.5653	-1.4185	31.5653	1.8532	31.5653	1.93696	31.5653	1.22574	31.5653	1.0168	31.5653	1.96891	31.5653	1.65549	31.5653	-2.19315	31.5653	2.38382	31.5653	2.04861	31.5653	2.72468	31.5653	-2.57735	NaN	NaN
31.6947	2.80358	31.6947	2.5666	NaN	NaN	31.6947	2.55511	31.6947	1.71358	31.6947	1.67205	31.6947	2.23846	31.6947	1.00036	NaN	NaN	NaN	NaN	31.6947	-1.93918	NaN	NaN	31.6947	-1.3932	31.6947	1.84359	31.6947	1.94439	31.6947	1.23808	31.6947	1.0195	31.6947	1.99298	31.6947	1.68498	31.6947	-2.16132	31.6947	2.40304	31.6947	2.06513	31.6947	2.7261	31.6947	-2.56683	NaN	NaN
31.8241	2.80678	31.8241	2.56365	NaN	NaN	31.8241	2.5545	31.8241	1.72656	31.8241	1.67476	31.8241	2.23298	31.8241	0.999656	NaN	NaN	NaN	NaN	31.8241	-1.936	NaN	NaN	31.8241	-1.36932	31.8241	1.83632	31.8241	1.95249	31.8241	1.25091	31.8241	1.02287	NaN	NaN	31.8241	1.71429	31.8241	-2.12725	31.8241	2.42328	31.8241	2.08259	31.8241	2.73099	31.8241	-2.55694	NaN	NaN
31.9534	2.8095	31.9534	2.56003	NaN	NaN	31.9534	2.55377	31.9534	1.74644	31.9534	1.67721	31.9534	2.22739	31.9534	0.999731	NaN	NaN	NaN	NaN	31.9534	-1.93315	NaN	NaN	31.9534	-1.36201	31.9534	1.83315	31.9534	1.95935	31.9534	1.26324	31.9534	1.02539	NaN	NaN	31.9534	1.74474	31.9534	-2.09293	31.9534	2.44418	31.9534	2.10028	31.9534	2.74068	31.9534	-2.54493	NaN	NaN
32.0828	2.81224	32.0828	2.55529	NaN	NaN	32.0828	2.55318	32.0828	1.75996	32.0828	1.67989	32.0828	2.22229	32.0828	0.998742	NaN	NaN	NaN	NaN	32.0828	-1.93128	NaN	NaN	32.0828	-1.36809	32.0828	1.83404	32.0828	1.9687	32.0828	1.27402	32.0828	1.02864	NaN	NaN	32.0828	1.77545	32.0828	-2.05412	32.0828	2.46446	32.0828	2.11878	32.0828	2.75467	32.0828	-2.53127	NaN	NaN
32.2122	2.81349	32.2122	2.55024	NaN	NaN	32.2122	2.55186	32.2122	1.77744	32.2122	1.6831	32.2122	2.21887	32.2122	0.997632	NaN	NaN	NaN	NaN	32.2122	-1.9297	NaN	NaN	32.2122	-1.36931	32.2122	1.83568	32.2122	1.97668	32.2122	1.28597	32.2122	1.03143	NaN	NaN	32.2122	1.80631	32.2122	-2.01573	32.2122	2.48464	32.2122	2.13781	32.2122	2.76658	32.2122	-2.51509	NaN	NaN
32.3415	2.81515	32.3415	2.54532	NaN	NaN	32.3415	2.55084	32.3415	1.79241	32.3415	1.68617	32.3415	2.2151	32.3415	0.996248	NaN	NaN	NaN	NaN	32.3415	-1.92818	NaN	NaN	32.3415	-1.38207	32.3415	1.84099	32.3415	1.9852	32.3415	1.29773	32.3415	1.03489	NaN	NaN	32.3415	1.83655	32.3415	-1.97694	32.3415	2.50546	32.3415	2.15795	32.3415	2.77914	32.3415	-2.49835	NaN	NaN
32.4709	2.81568	32.4709	2.53966	NaN	NaN	32.4709	2.54978	32.4709	1.80537	32.4709	1.68985	32.4709	2.213	32.4709	0.994549	NaN	NaN	NaN	NaN	32.4709	-1.92678	NaN	NaN	32.4709	-1.39911	32.4709	1.84779	32.4709	1.99268	32.4709	1.30834	32.4709	1.03868	NaN	NaN	32.4709	1.8668	32.4709	-1.93618	32.4709	2.52541	32.4709	2.18014	32.4709	2.80296	32.4709	-2.47916	NaN	NaN
32.6003	2.81608	32.6003	2.53253	NaN	NaN	32.6003	2.5488	32.6003	1.8246	32.6003	1.6935	32.6003	2.21048	32.6003	0.993542	NaN	NaN	NaN	NaN	32.6003	-1.92548	NaN	NaN	32.6003	-1.42205	32.6003	1.85735	32.6003	1.99955	32.6003	1.3181	32.6003	1.04273	NaN	NaN	32.6003	1.89622	32.6003	-1.89427	32.6003	2.54526	32.6003	2.2015	32.6003	2.82427	32.6003	-2.45824	NaN	NaN
32.7296	2.8174	32.7296	2.52533	NaN	NaN	32.7296	2.54735	32.7296	1.8409	32.7296	1.69752	32.7296	2.20913	32.7296	0.992058	NaN	NaN	NaN	NaN	32.7296	-1.92481	NaN	NaN	32.7296	-1.45472	32.7296	1.86745	32.7296	2.00582	32.7296	1.32857	32.7296	1.04728	NaN	NaN	32.7296	1.9264	32.7296	-1.85191	32.7296	2.56501	32.7296	2.22281	32.7296	2.8524	32.7296	-2.43492	NaN	NaN
32.859	2.81813	32.859	2.51653	NaN	NaN	32.859	2.54601	32.859	1.86154	32.859	1.70147	32.859	2.20798	32.859	0.990193	NaN	NaN	NaN	NaN	32.859	-1.92361	NaN	NaN	32.859	-1.48525	32.859	1.87807	32.859	2.01134	32.859	1.33717	32.859	1.05277	NaN	NaN	32.859	1.95728	32.859	-1.80744	32.859	2.58641	32.859	2.24573	32.859	2.8801	32.859	-2.41096	NaN	NaN
32.9884	2.82049	32.9884	2.50763	NaN	NaN	32.9884	2.54436	32.9884	1.87835	32.9884	1.70544	32.9884	2.20764	32.9884	0.988792	NaN	NaN	NaN	NaN	32.9884	-1.92172	NaN	NaN	32.9884	-1.51367	32.9884	1.88862	32.9884	2.01606	32.9884	1.34585	32.9884	1.05673	NaN	NaN	32.9884	1.98777	32.9884	-1.76193	32.9884	2.60588	32.9884	2.27133	32.9884	2.9082	32.9884	-2.38729	NaN	NaN
33.1177	2.82142	33.1177	2.49759	NaN	NaN	33.1177	2.54239	33.1177	1.89563	33.1177	1.70975	33.1177	2.20815	33.1177	0.986637	NaN	NaN	NaN	NaN	33.1177	-1.92016	NaN	NaN	33.1177	-1.54769	33.1177	1.89975	33.1177	2.02139	33.1177	1.35341	33.1177	1.06194	NaN	NaN	33.1177	2.01732	33.1177	-1.71743	33.1177	2.62591	33.1177	2.29907	33.1177	2.93833	33.1177	-2.36251	NaN	NaN
33.2471	2.82267	33.2471	2.48738	NaN	NaN	33.2471	2.54052	33.2471	1.91387	33.2471	1.71464	33.2471	2.20905	33.2471	0.984432	NaN	NaN	NaN	NaN	33.2471	-1.91837	NaN	NaN	33.2471	-1.5705	33.2471	1.9107	33.2471	2.02525	33.2471	1.36095	33.2471	1.06648	NaN	NaN	33.2471	2.0476	33.2471	-1.67342	33.2471	2.64548	33.2471	2.32573	33.2471	2.96646	33.2471	-2.33806	NaN	NaN
33.3765	2.82361	33.3765	2.47609	NaN	NaN	33.3765	2.53887	33.3765	1.93546	33.3765	1.71921	33.3765	2.20966	33.3765	0.982407	NaN	NaN	NaN	NaN	33.3765	-1.91706	NaN	NaN	33.3765	-1.60029	33.3765	1.92016	33.3765	2.02909	33.3765	1.36775	33.3765	1.07132	NaN	NaN	33.3765	2.07745	33.3765	-1.62977	33.3765	2.66485	33.3765	2.35508	33.3765	2.9941	33.3765	-2.31816	NaN	NaN
33.5058	2.82445	33.5058	2.46417	NaN	NaN	33.5058	2.5366	33.5058	1.9527	33.5058	1.72478	33.5058	2.21109	33.5058	0.98	NaN	NaN	NaN	NaN	33.5058	-1.91589	NaN	NaN	33.5058	-1.63001	33.5058	1.92833	33.5058	2.03241	33.5058	1.37508	33.5058	1.0763	NaN	NaN	33.5058	2.10885	NaN	NaN	33.5058	2.68407	33.5058	2.38646	33.5058	3.01835	33.5058	-2.29761	NaN	NaN
33.6352	2.82578	33.6352	2.45108	NaN	NaN	33.6352	2.53449	33.6352	1.97397	33.6352	1.73004	33.6352	2.21319	33.6352	0.977796	NaN	NaN	NaN	NaN	33.6352	-1.91503	NaN	NaN	33.6352	-1.66473	33.6352	1.9351	33.6352	2.03551	33.6352	1.38201	33.6352	1.08142	NaN	NaN	33.6352	2.13868	NaN	NaN	33.6352	2.7014	33.6352	2.4162	33.6352	3.04526	33.6352	-2.27919	NaN	NaN
33.7646	2.82685	33.7646	2.43822	NaN	NaN	33.7646	2.53224	33.7646	2.00163	33.7646	1.7353	33.7646	2.21581	33.7646	0.975652	NaN	NaN	NaN	NaN	33.7646	-1.91407	NaN	NaN	33.7646	-1.70217	33.7646	1.94156	33.7646	2.03697	33.7646	1.3884	33.7646	1.08756	NaN	NaN	33.7646	2.16919	NaN	NaN	33.7646	2.71893	33.7646	2.44745	33.7646	3.07183	33.7646	-2.26136	NaN	NaN
33.8939	2.82783	33.8939	2.4241	NaN	NaN	33.8939	2.52923	33.8939	2.03036	33.8939	1.74063	33.8939	2.21809	33.8939	0.9732	NaN	NaN	NaN	NaN	33.8939	-1.91334	NaN	NaN	33.8939	-1.73971	33.8939	1.94573	33.8939	2.03948	33.8939	1.39416	33.8939	1.09243	NaN	NaN	33.8939	2.20043	NaN	NaN	33.8939	2.73522	NaN	NaN	33.8939	3.09362	33.8939	-2.24301	NaN	NaN
34.0233	2.83048	34.0233	2.40965	NaN	NaN	34.0233	2.52661	34.0233	2.05535	34.0233	1.74627	34.0233	2.22086	34.0233	0.970433	NaN	NaN	NaN	NaN	34.0233	-1.913	NaN	NaN	34.0233	-1.78275	34.0233	1.9482	34.0233	2.04066	34.0233	1.40107	34.0233	1.09797	NaN	NaN	34.0233	2.23207	NaN	NaN	34.0233	2.75019	NaN	NaN	34.0233	3.11227	34.0233	-2.2233	NaN	NaN
34.1527	2.83254	34.1527	2.39491	NaN	NaN	34.1527	2.52371	34.1527	2.07828	34.1527	1.7522	34.1527	2.22497	34.1527	0.967913	NaN	NaN	NaN	NaN	34.1527	-1.91189	NaN	NaN	34.1527	-1.82979	34.1527	1.94824	34.1527	2.04233	34.1527	1.40699	34.1527	1.1027	NaN	NaN	34.1527	2.26319	NaN	NaN	34.1527	2.76646	NaN	NaN	34.1527	3.12887	34.1527	-2.19842	NaN	NaN
34.282	2.83572	34.282	2.38047	NaN	NaN	34.282	2.52081	34.282	2.10423	34.282	1.75829	34.282	2.23071	34.282	0.964987	NaN	NaN	NaN	NaN	34.282	-1.91107	NaN	NaN	34.282	-1.88183	34.282	1.94716	34.282	2.04424	34.282	1.41317	34.282	1.10756	NaN	NaN	34.282	2.29495	NaN	NaN	34.282	2.78158	NaN	NaN	34.282	-3.14086	34.282	-2.17299	NaN	NaN
34.4114	2.83842	34.4114	2.3656	NaN	NaN	34.4114	2.5178	34.4114	2.13299	34.4114	1.76458	34.4114	2.23713	34.4114	0.962533	NaN	NaN	NaN	NaN	34.4114	-1.91031	NaN	NaN	34.4114	-1.93189	34.4114	1.94616	34.4114	2.04607	34.4114	1.41844	34.4114	1.11076	NaN	NaN	34.4114	2.32732	NaN	NaN	34.4114	2.79628	NaN	NaN	34.4114	-3.13045	34.4114	-2.13996	NaN	NaN
34.5408	2.84133	34.5408	2.35132	NaN	NaN	34.5408	2.5139	34.5408	2.1608	34.5408	1.77091	34.5408	2.24432	34.5408	0.960566	NaN	NaN	NaN	NaN	34.5408	-1.90963	NaN	NaN	NaN	NaN	34.5408	1.94261	34.5408	2.04902	34.5408	1.42383	34.5408	1.11459	NaN	NaN	34.5408	2.36031	NaN	NaN	34.5408	2.80896	NaN	NaN	34.5408	-3.12439	34.5408	-2.10242	NaN	NaN
34.6701	2.8424	34.6701	2.33595	NaN	NaN	34.6701	2.51051	34.6701	2.19919	34.6701	1.77813	34.6701	2.25217	34.6701	0.957992	NaN	NaN	NaN	NaN	34.6701	-1.908	NaN	NaN	NaN	NaN	34.6701	1.93915	34.6701	2.04991	34.6701	1.4295	34.6701	1.11687	NaN	NaN	34.6701	2.39237	NaN	NaN	34.6701	2.82196	NaN	NaN	34.6701	-3.12161	34.6701	-2.06397	NaN	NaN
34.7995	2.84314	34.7995	2.32044	NaN	NaN	34.7995	2.50686	34.7995	2.23305	34.7995	1.78476	34.7995	2.25984	34.7995	0.955093	NaN	NaN	NaN	NaN	34.7995	-1.90644	NaN	NaN	NaN	NaN	34.7995	1.93529	34.7995	2.05218	34.7995	1.43344	34.7995	1.11965	NaN	NaN	34.7995	2.42392	NaN	NaN	34.7995	2.83371	NaN	NaN	34.7995	-3.11954	34.7995	-2.0206	NaN	NaN
34.9288	2.84537	34.9288	2.30403	NaN	NaN	34.9288	2.50337	34.9288	2.2643	34.9288	1.79118	34.9288	2.26813	34.9288	0.952683	NaN	NaN	NaN	NaN	34.9288	-1.90406	NaN	NaN	NaN	NaN	34.9288	1.93141	34.9288	2.05508	34.9288	1.43797	34.9288	1.1218	NaN	NaN	34.9288	2.45593	NaN	NaN	34.9288	2.84485	NaN	NaN	34.9288	-3.12134	34.9288	-1.97859	NaN	NaN
35.0582	2.84739	35.0582	2.2894	NaN	NaN	35.0582	2.49943	35.0582	2.29555	35.0582	1.79809	35.0582	2.27696	35.0582	0.949972	NaN	NaN	NaN	NaN	35.0582	-1.90087	NaN	NaN	NaN	NaN	35.0582	1.92789	35.0582	2.05824	35.0582	1.44159	35.0582	1.12365	NaN	NaN	35.0582	2.48738	NaN	NaN	35.0582	2.85627	NaN	NaN	35.0582	-3.12457	35.0582	-1.93012	NaN	NaN
35.1876	2.85062	35.1876	2.27596	NaN	NaN	35.1876	2.49532	35.1876	2.33947	35.1876	1.80522	35.1876	2.28643	35.1876	0.94741	NaN	NaN	NaN	NaN	35.1876	-1.89692	NaN	NaN	NaN	NaN	35.1876	1.92455	35.1876	2.06171	35.1876	1.44544	35.1876	1.1252	NaN	NaN	35.1876	2.51884	NaN	NaN	35.1876	2.86765	NaN	NaN	35.1876	-3.1317	35.1876	-1.88749	NaN	NaN
35.3169	2.8562	35.3169	2.2625	NaN	NaN	35.3169	2.49159	35.3169	2.36793	35.3169	1.81231	35.3169	2.29608	35.3169	0.944831	NaN	NaN	NaN	NaN	35.3169	-1.89197	NaN	NaN	NaN	NaN	35.3169	1.92223	35.3169	2.0652	35.3169	1.44892	35.3169	1.12638	NaN	NaN	35.3169	2.54986	NaN	NaN	35.3169	2.8785	NaN	NaN	35.3169	-3.13945	35.3169	-1.84979	NaN	NaN
35.4463	2.86236	35.4463	2.25153	NaN	NaN	35.4463	2.48762	35.4463	2.40402	35.4463	1.81991	35.4463	2.30725	35.4463	0.942301	NaN	NaN	NaN	NaN	35.4463	-1.8858	NaN	NaN	NaN	NaN	35.4463	1.91979	35.4463	2.06866	35.4463	1.45199	35.4463	1.12653	NaN	NaN	35.4463	2.58057	NaN	NaN	35.4463	2.89036	NaN	NaN	35.4463	3.13332	35.4463	-1.82191	NaN	NaN
35.5757	2.86828	35.5757	2.24147	NaN	NaN	35.5757	2.48292	35.5757	2.4384	35.5757	1.82663	35.5757	2.31739	35.5757	0.939978	NaN	NaN	NaN	NaN	35.5757	-1.87831	NaN	NaN	NaN	NaN	35.5757	1.91831	35.5757	2.07186	35.5757	1.45589	35.5757	1.12692	NaN	NaN	35.5757	2.60989	NaN	NaN	35.5757	2.90358	NaN	NaN	35.5757	3.12058	35.5757	-1.80295	NaN	NaN
35.705	2.8748	35.705	2.23184	NaN	NaN	35.705	2.47854	35.705	2.46559	35.705	1.8351	35.705	2.32837	35.705	0.937476	NaN	NaN	NaN	NaN	35.705	-1.87051	NaN	NaN	NaN	NaN	35.705	1.91772	35.705	2.07597	35.705	1.4593	35.705	1.12686	NaN	NaN	35.705	2.63867	NaN	NaN	35.705	2.91572	NaN	NaN	35.705	3.10791	35.705	-1.79489	NaN	NaN
35.8344	2.88134	35.8344	2.22316	NaN	NaN	35.8344	2.47442	35.8344	2.49262	35.8344	1.84275	35.8344	2.3405	35.8344	0.935225	NaN	NaN	NaN	NaN	35.8344	-1.861	NaN	NaN	NaN	NaN	35.8344	1.91783	35.8344	2.07987	35.8344	1.46377	35.8344	1.12684	NaN	NaN	35.8344	2.66622	NaN	NaN	35.8344	2.92741	NaN	NaN	35.8344	3.09272	35.8344	-1.80024	NaN	NaN
35.9638	2.8888	35.9638	2.2159	NaN	NaN	35.9638	2.4696	35.9638	2.52022	35.9638	1.85088	35.9638	2.35264	35.9638	0.933694	NaN	NaN	NaN	NaN	35.9638	-1.8505	NaN	NaN	NaN	NaN	35.9638	1.91836	35.9638	2.08424	35.9638	1.46951	35.9638	1.12716	NaN	NaN	35.9638	2.69365	NaN	NaN	35.9638	2.94148	NaN	NaN	35.9638	3.07828	35.9638	-1.81162	NaN	NaN
36.0931	2.89607	36.0931	2.20997	NaN	NaN	36.0931	2.46582	36.0931	2.54135	36.0931	1.85878	36.0931	2.36524	36.0931	0.9316	NaN	NaN	NaN	NaN	36.0931	-1.83933	NaN	NaN	NaN	NaN	36.0931	1.91974	36.0931	2.08758	36.0931	1.47561	36.0931	1.12785	NaN	NaN	36.0931	2.71916	NaN	NaN	36.0931	2.95613	NaN	NaN	36.0931	3.06314	36.0931	-1.82937	NaN	NaN
36.2225	2.90524	36.2225	2.20653	NaN	NaN	36.2225	2.46206	36.2225	2.57239	36.2225	1.86645	36.2225	2.3775	36.2225	0.929666	NaN	NaN	NaN	NaN	36.2225	-1.8277	NaN	NaN	NaN	NaN	36.2225	1.92263	36.2225	2.09194	36.2225	1.48059	36.2225	1.13043	NaN	NaN	36.2225	2.74265	NaN	NaN	36.2225	2.97164	NaN	NaN	36.2225	3.04724	36.2225	-1.85111	NaN	NaN
36.3519	2.91232	36.3519	2.20355	NaN	NaN	36.3519	2.45813	36.3519	2.59994	36.3519	1.87416	36.3519	2.39104	36.3519	0.927734	NaN	NaN	NaN	NaN	36.3519	-1.81505	NaN	NaN	NaN	NaN	36.3519	1.92559	36.3519	2.09566	36.3519	1.48633	36.3519	1.13309	NaN	NaN	36.3519	2.76518	NaN	NaN	36.3519	2.9921	NaN	NaN	36.3519	3.03279	36.3519	-1.87514	NaN	NaN
36.4812	2.92082	36.4812	2.20235	NaN	NaN	36.4812	2.45389	36.4812	2.62267	36.4812	1.88261	36.4812	2.40454	36.4812	0.925994	NaN	NaN	NaN	NaN	36.4812	-1.80201	NaN	NaN	NaN	NaN	36.4812	1.92923	36.4812	2.09883	36.4812	1.49379	36.4812	1.13557	NaN	NaN	36.4812	2.78698	NaN	NaN	36.4812	3.01068	NaN	NaN	36.4812	3.01864	36.4812	-1.8985	NaN	NaN
36.6106	2.93031	36.6106	2.20186	NaN	NaN	36.6106	2.44919	36.6106	2.64878	36.6106	1.89099	36.6106	2.41896	36.6106	0.924358	NaN	NaN	NaN	NaN	36.6106	-1.78801	NaN	NaN	NaN	NaN	36.6106	1.93366	36.6106	2.10333	36.6106	1.5013	36.6106	1.1383	NaN	NaN	36.6106	2.80679	NaN	NaN	36.6106	3.03549	NaN	NaN	36.6106	3.00514	36.6106	-1.91975	NaN	NaN
36.74	2.93986	36.74	2.20339	NaN	NaN	36.74	2.44486	36.74	2.66757	36.74	1.89867	36.74	2.43352	36.74	0.922992	NaN	NaN	NaN	NaN	36.74	-1.77413	NaN	NaN	NaN	NaN	36.74	1.93734	36.74	2.1088	36.74	1.50877	36.74	1.14158	NaN	NaN	36.74	2.82511	NaN	NaN	36.74	3.0597	NaN	NaN	36.74	2.9908	36.74	-1.93487	NaN	NaN
36.8693	2.95002	36.8693	2.20629	NaN	NaN	36.8693	2.44057	36.8693	2.69696	36.8693	1.90798	36.8693	2.4484	36.8693	0.921571	NaN	NaN	NaN	NaN	36.8693	-1.76069	NaN	NaN	NaN	NaN	36.8693	1.94074	36.8693	2.11199	36.8693	1.51475	36.8693	1.14676	NaN	NaN	36.8693	2.84211	NaN	NaN	36.8693	3.08786	NaN	NaN	36.8693	2.97711	36.8693	-1.94159	NaN	NaN
36.9987	2.96172	36.9987	2.21034	NaN	NaN	36.9987	2.43597	36.9987	2.72601	36.9987	1.91722	36.9987	2.4625	36.9987	0.920561	NaN	NaN	NaN	NaN	36.9987	-1.74752	NaN	NaN	NaN	NaN	36.9987	1.9453	36.9987	2.11492	36.9987	1.52067	36.9987	1.15202	NaN	NaN	36.9987	2.85717	NaN	NaN	36.9987	3.12155	NaN	NaN	36.9987	2.96513	36.9987	-1.94269	NaN	NaN
37.1281	2.97344	37.1281	2.21616	NaN	NaN	37.1281	2.43184	37.1281	2.75842	37.1281	1.92608	37.1281	2.47734	37.1281	0.919758	NaN	NaN	NaN	NaN	37.1281	-1.73413	NaN	NaN	NaN	NaN	37.1281	1.94915	37.1281	2.11766	37.1281	1.52576	37.1281	1.15881	NaN	NaN	37.1281	2.87035	NaN	NaN	37.1281	-3.12061	NaN	NaN	37.1281	2.9534	37.1281	-1.93569	NaN	NaN
37.2574	2.98535	37.2574	2.22358	NaN	NaN	37.2574	2.42787	37.2574	2.79235	37.2574	1.9348	37.2574	2.49196	37.2574	0.918822	NaN	NaN	NaN	NaN	37.2574	-1.72142	NaN	NaN	NaN	NaN	37.2574	1.95336	37.2574	2.11824	37.2574	1.53099	37.2574	1.16547	NaN	NaN	37.2574	2.88223	NaN	NaN	37.2574	-3.07725	NaN	NaN	37.2574	2.94363	37.2574	-1.91887	NaN	NaN
37.3868	2.9971	37.3868	2.23296	NaN	NaN	37.3868	2.42401	37.3868	2.82157	37.3868	1.94359	37.3868	2.5076	37.3868	0.917837	NaN	NaN	NaN	NaN	37.3868	-1.71019	NaN	NaN	NaN	NaN	37.3868	1.959	37.3868	2.11935	37.3868	1.5353	37.3868	1.17259	NaN	NaN	37.3868	2.89184	NaN	NaN	37.3868	-3.02837	NaN	NaN	37.3868	2.93516	37.3868	-1.89782	NaN	NaN
37.5162	3.00811	37.5162	2.24232	NaN	NaN	37.5162	2.41985	37.5162	2.84953	37.5162	1.95274	37.5162	2.52278	37.5162	0.916985	NaN	NaN	NaN	NaN	37.5162	-1.69968	NaN	NaN	NaN	NaN	37.5162	1.96436	37.5162	2.1195	37.5162	1.54033	37.5162	1.18046	NaN	NaN	37.5162	2.90104	NaN	NaN	37.5162	-2.97559	NaN	NaN	37.5162	2.92762	37.5162	-1.87327	NaN	NaN
37.6455	3.01983	37.6455	2.25394	NaN	NaN	37.6455	2.41653	37.6455	2.87703	37.6455	1.96157	37.6455	2.53836	37.6455	0.916035	NaN	NaN	NaN	NaN	37.6455	-1.68964	NaN	NaN	NaN	NaN	37.6455	1.97049	37.6455	2.11754	37.6455	1.54345	37.6455	1.18918	NaN	NaN	37.6455	2.90855	NaN	NaN	37.6455	-2.91616	NaN	NaN	37.6455	2.92107	37.6455	-1.84578	NaN	NaN
37.7749	3.03105	37.7749	2.26644	NaN	NaN	37.7749	2.41294	37.7749	2.89984	37.7749	1.97055	37.7749	2.55355	37.7749	0.915689	NaN	NaN	NaN	NaN	37.7749	-1.68014	NaN	NaN	NaN	NaN	37.7749	1.97776	37.7749	2.1155	37.7749	1.54564	37.7749	1.19786	NaN	NaN	37.7749	2.91529	NaN	NaN	37.7749	-2.85583	NaN	NaN	37.7749	2.91629	37.7749	-1.82145	NaN	NaN
37.9043	3.04192	37.9043	2.27951	NaN	NaN	37.9043	2.40939	37.9043	2.91858	37.9043	1.97981	37.9043	2.56859	37.9043	0.91528	NaN	NaN	NaN	NaN	37.9043	-1.67024	NaN	NaN	NaN	NaN	37.9043	1.98551	37.9043	2.11224	37.9043	1.54798	37.9043	1.20528	NaN	NaN	37.9043	2.91993	NaN	NaN	37.9043	-2.78895	NaN	NaN	37.9043	2.91136	37.9043	-1.79829	NaN	NaN
38.0336	3.05122	38.0336	2.29329	NaN	NaN	38.0336	2.40547	38.0336	2.93994	38.0336	1.98946	38.0336	2.58357	38.0336	0.915107	NaN	NaN	NaN	NaN	38.0336	-1.66084	NaN	NaN	NaN	NaN	38.0336	1.99326	38.0336	2.10806	38.0336	1.5491	38.0336	1.21337	NaN	NaN	38.0336	2.92388	NaN	NaN	38.0336	-2.71908	NaN	NaN	38.0336	2.90754	38.0336	-1.78273	NaN	NaN
38.163	3.06103	38.163	2.30735	NaN	NaN	38.163	2.40225	38.163	2.96296	38.163	1.99887	38.163	2.59855	38.163	0.91495	NaN	NaN	NaN	NaN	38.163	-1.65238	NaN	NaN	NaN	NaN	38.163	2.0006	38.163	2.1026	38.163	1.54978	38.163	1.21978	NaN	NaN	38.163	2.9261	NaN	NaN	38.163	-2.6473	NaN	NaN	38.163	2.90476	38.163	-1.77057	NaN	NaN
38.2924	3.06944	38.2924	2.32102	NaN	NaN	38.2924	2.39863	38.2924	2.98855	38.2924	2.00953	38.2924	2.61388	38.2924	0.914964	NaN	NaN	NaN	NaN	38.2924	-1.64348	NaN	NaN	NaN	NaN	38.2924	2.01091	38.2924	2.09666	38.2924	1.54876	38.2924	1.2273	NaN	NaN	38.2924	2.92745	NaN	NaN	38.2924	-2.5742	NaN	NaN	38.2924	2.90448	38.2924	-1.76671	NaN	NaN
38.4217	3.07745	38.4217	2.33498	NaN	NaN	38.4217	2.39558	38.4217	3.0087	38.4217	2.01974	38.4217	2.62882	38.4217	0.914831	NaN	NaN	NaN	NaN	38.4217	-1.63452	NaN	NaN	NaN	NaN	38.4217	2.02099	38.4217	2.09017	38.4217	1.54842	38.4217	1.23238	NaN	NaN	38.4217	2.92913	NaN	NaN	38.4217	-2.50123	NaN	NaN	38.4217	2.9046	38.4217	-1.77122	NaN	NaN
38.5511	3.0835	38.5511	2.34948	NaN	NaN	38.5511	2.39238	38.5511	3.02824	38.5511	2.02931	38.5511	2.64424	38.5511	0.914769	NaN	NaN	NaN	NaN	38.5511	-1.62505	NaN	NaN	NaN	NaN	38.5511	2.03044	38.5511	2.08241	38.5511	1.5457	38.5511	1.23614	NaN	NaN	38.5511	2.92977	NaN	NaN	38.5511	-2.42766	NaN	NaN	38.5511	2.90513	38.5511	-1.77957	NaN	NaN
38.6805	3.08957	38.6805	2.3641	NaN	NaN	38.6805	2.38931	38.6805	3.05322	38.6805	2.04028	38.6805	2.65885	38.6805	0.915707	NaN	NaN	NaN	NaN	38.6805	-1.61707	NaN	NaN	NaN	NaN	38.6805	2.04107	38.6805	2.07565	38.6805	1.54327	38.6805	1.23893	NaN	NaN	38.6805	2.92896	NaN	NaN	38.6805	-2.35862	NaN	NaN	38.6805	2.90558	38.6805	-1.79354	NaN	NaN
38.8098	3.09541	38.8098	2.37971	NaN	NaN	38.8098	2.38621	38.8098	3.07599	38.8098	2.05133	38.8098	2.67419	38.8098	0.916131	NaN	NaN	NaN	NaN	38.8098	-1.60819	NaN	NaN	NaN	NaN	38.8098	2.0504	38.8098	2.06743	38.8098	1.54012	38.8098	1.24102	NaN	NaN	38.8098	2.9278	NaN	NaN	38.8098	-2.29001	NaN	NaN	38.8098	2.90495	38.8098	-1.81045	NaN	NaN
38.9392	3.10016	38.9392	2.39496	NaN	NaN	38.9392	2.38361	38.9392	3.10045	38.9392	2.06266	38.9392	2.68892	38.9392	0.916508	NaN	NaN	NaN	NaN	38.9392	-1.59914	NaN	NaN	NaN	NaN	38.9392	2.06074	38.9392	2.06098	38.9392	1.53783	38.9392	1.24104	NaN	NaN	38.9392	2.92676	NaN	NaN	38.9392	-2.22535	NaN	NaN	38.9392	2.90377	38.9392	-1.83227	NaN	NaN
39.0686	3.10393	39.0686	2.41005	NaN	NaN	39.0686	2.38142	39.0686	3.12257	39.0686	2.07435	39.0686	2.70395	39.0686	0.917118	NaN	NaN	NaN	NaN	39.0686	-1.58932	NaN	NaN	NaN	NaN	39.0686	2.06955	39.0686	2.05453	39.0686	1.5357	39.0686	1.23984	NaN	NaN	39.0686	2.92483	NaN	NaN	NaN	NaN	NaN	NaN	39.0686	2.90528	39.0686	-1.85269	NaN	NaN
39.1979	3.10663	39.1979	2.42419	NaN	NaN	39.1979	2.37862	39.1979	3.13896	39.1979	2.08656	39.1979	2.71858	39.1979	0.918172	NaN	NaN	NaN	NaN	39.1979	-1.57989	NaN	NaN	NaN	NaN	39.1979	2.07699	39.1979	2.04862	39.1979	1.53198	39.1979	1.237	NaN	NaN	39.1979	2.92262	NaN	NaN	NaN	NaN	NaN	NaN	39.1979	2.9069	39.1979	-1.87103	NaN	NaN
39.3273	3.10824	39.3273	2.43921	NaN	NaN	39.3273	2.37658	39.3273	-3.12598	39.3273	2.09779	39.3273	2.73218	39.3273	0.918865	NaN	NaN	NaN	NaN	39.3273	-1.5693	NaN	NaN	NaN	NaN	39.3273	2.08235	39.3273	2.04502	39.3273	1.52902	39.3273	1.23203	NaN	NaN	39.3273	2.92044	NaN	NaN	NaN	NaN	NaN	NaN	39.3273	2.90839	39.3273	-1.88815	NaN	NaN
39.4567	3.10833	39.4567	2.45339	NaN	NaN	39.4567	2.37464	39.4567	-3.10713	39.4567	2.11143	39.4567	2.7463	39.4567	0.919822	NaN	NaN	NaN	NaN	39.4567	-1.5581	NaN	NaN	NaN	NaN	39.4567	2.08754	39.4567	2.04229	39.4567	1.52607	39.4567	1.22864	NaN	NaN	39.4567	2.91849	NaN	NaN	NaN	NaN	NaN	NaN	39.4567	2.9098	39.4567	-1.9024	NaN	NaN
39.586	3.10732	39.586	2.4669	NaN	NaN	39.586	2.37271	39.586	-3.08595	39.586	2.12395	39.586	2.7604	39.586	0.921099	NaN	NaN	NaN	NaN	39.586	-1.54594	NaN	NaN	NaN	NaN	39.586	2.09113	39.586	2.04006	39.586	1.52306	39.586	1.22351	NaN	NaN	39.586	2.91654	NaN	NaN	NaN	NaN	NaN	NaN	39.586	2.90981	39.586	-1.91315	NaN	NaN
39.7154	3.10497	39.7154	2.48062	NaN	NaN	39.7154	2.37095	39.7154	-3.06553	39.7154	2.13681	39.7154	2.77458	39.7154	0.922068	NaN	NaN	NaN	NaN	39.7154	-1.53338	NaN	NaN	NaN	NaN	39.7154	2.09253	39.7154	2.03905	39.7154	1.52083	39.7154	1.21832	NaN	NaN	39.7154	2.91421	NaN	NaN	NaN	NaN	NaN	NaN	39.7154	2.9104	39.7154	-1.91931	NaN	NaN
39.8448	3.10191	39.8448	2.49444	NaN	NaN	39.8448	2.36938	39.8448	-3.04057	39.8448	2.14975	39.8448	2.78776	39.8448	0.923495	NaN	NaN	NaN	NaN	39.8448	-1.52079	NaN	NaN	NaN	NaN	39.8448	2.09133	39.8448	2.03988	39.8448	1.51824	39.8448	1.21303	NaN	NaN	39.8448	2.91298	NaN	NaN	NaN	NaN	NaN	NaN	39.8448	2.91164	39.8448	-1.92161	NaN	NaN
39.9741	3.0972	39.9741	2.50757	NaN	NaN	39.9741	2.36884	39.9741	-3.02232	39.9741	2.16327	39.9741	2.80135	39.9741	0.924547	NaN	NaN	NaN	NaN	39.9741	-1.5069	NaN	NaN	NaN	NaN	39.9741	2.08745	39.9741	2.04335	39.9741	1.51692	39.9741	1.20756	NaN	NaN	39.9741	2.91173	NaN	NaN	NaN	NaN	NaN	NaN	39.9741	2.91125	39.9741	-1.91522	NaN	NaN
40.1035	3.09202	40.1035	2.51944	NaN	NaN	40.1035	2.36722	40.1035	-3.0013	40.1035	2.17719	40.1035	2.81374	40.1035	0.925904	NaN	NaN	NaN	NaN	40.1035	-1.49225	NaN	NaN	NaN	NaN	40.1035	2.08149	40.1035	2.04724	40.1035	1.51587	40.1035	1.20148	NaN	NaN	40.1035	2.91098	NaN	NaN	NaN	NaN	NaN	NaN	40.1035	2.90984	40.1035	-1.90469	NaN	NaN
40.2329	3.08629	40.2329	2.53119	NaN	NaN	40.2329	2.36588	40.2329	-2.97853	40.2329	2.1926	40.2329	2.82662	40.2329	0.927742	NaN	NaN	NaN	NaN	40.2329	-1.47578	NaN	NaN	NaN	NaN	40.2329	2.07325	40.2329	2.05505	40.2329	1.51528	40.2329	1.19631	NaN	NaN	40.2329	2.90984	NaN	NaN	NaN	NaN	NaN	NaN	40.2329	2.90812	40.2329	-1.88845	NaN	NaN
40.3622	3.0795	40.3622	2.5421	NaN	NaN	40.3622	2.36469	40.3622	-2.96022	40.3622	2.20733	40.3622	2.83912	40.3622	0.929234	NaN	NaN	NaN	NaN	40.3622	-1.459	NaN	NaN	NaN	NaN	40.3622	2.06264	40.3622	2.06483	40.3622	1.51714	40.3622	1.19099	NaN	NaN	40.3622	2.9091	NaN	NaN	NaN	NaN	NaN	NaN	40.3622	2.90652	40.3622	-1.87194	NaN	NaN
40.4916	3.07193	40.4916	2.55354	NaN	NaN	40.4916	2.36291	40.4916	-2.93959	40.4916	2.22245	40.4916	2.85139	40.4916	0.930905	NaN	NaN	NaN	NaN	40.4916	-1.44002	NaN	NaN	NaN	NaN	40.4916	2.0513	40.4916	2.07472	40.4916	1.51808	40.4916	1.18627	NaN	NaN	40.4916	2.90982	NaN	NaN	NaN	NaN	NaN	NaN	40.4916	2.90563	40.4916	-1.85374	NaN	NaN
40.621	3.06321	40.621	2.56421	NaN	NaN	40.621	2.36231	40.621	-2.92069	40.621	2.23843	40.621	2.8632	40.621	0.932827	NaN	NaN	NaN	NaN	40.621	-1.41806	NaN	NaN	NaN	NaN	40.621	2.03581	40.621	2.0875	40.621	1.5214	40.621	1.1828	NaN	NaN	40.621	2.91002	NaN	NaN	NaN	NaN	NaN	NaN	40.621	2.90204	40.621	-1.83897	NaN	NaN
40.7503	3.05475	40.7503	2.57419	NaN	NaN	40.7503	2.35994	40.7503	-2.89652	40.7503	2.25363	40.7503	2.87496	40.7503	0.934463	NaN	NaN	NaN	NaN	40.7503	-1.39448	NaN	NaN	NaN	NaN	40.7503	2.01942	40.7503	2.10142	40.7503	1.52566	40.7503	1.18032	NaN	NaN	40.7503	2.91191	NaN	NaN	NaN	NaN	NaN	NaN	40.7503	2.89992	40.7503	-1.8275	NaN	NaN
40.8797	3.04537	40.8797	2.58502	NaN	NaN	40.8797	2.3585	40.8797	-2.87089	40.8797	2.26902	40.8797	2.88646	40.8797	0.936316	NaN	NaN	NaN	NaN	40.8797	-1.36652	NaN	NaN	NaN	NaN	40.8797	2.001	40.8797	2.11889	40.8797	1.53192	40.8797	1.17786	NaN	NaN	40.8797	2.91455	NaN	NaN	NaN	NaN	NaN	NaN	40.8797	2.89699	40.8797	-1.82121	NaN	NaN
41.0091	3.03434	41.0091	2.59474	NaN	NaN	41.0091	2.35717	41.0091	-2.84367	41.0091	2.28519	41.0091	2.89783	41.0091	0.93835	NaN	NaN	NaN	NaN	41.0091	-1.33459	NaN	NaN	NaN	NaN	41.0091	1.98093	41.0091	2.13669	41.0091	1.53816	41.0091	1.17619	NaN	NaN	41.0091	2.91767	NaN	NaN	NaN	NaN	NaN	NaN	41.0091	2.8928	41.0091	-1.8178	NaN	NaN
41.1384	3.02279	41.1384	2.60406	NaN	NaN	41.1384	2.35524	41.1384	-2.81749	41.1384	2.30199	41.1384	2.90848	41.1384	0.940221	NaN	NaN	NaN	NaN	41.1384	-1.29967	NaN	NaN	NaN	NaN	41.1384	1.96064	41.1384	2.15815	41.1384	1.54526	41.1384	1.17466	NaN	NaN	41.1384	2.92172	NaN	NaN	NaN	NaN	NaN	NaN	41.1384	2.88755	41.1384	-1.82262	NaN	NaN
41.2678	3.01184	41.2678	2.61402	NaN	NaN	41.2678	2.35403	41.2678	-2.79029	41.2678	2.31922	41.2678	2.91893	41.2678	0.942152	NaN	NaN	NaN	NaN	NaN	NaN	NaN	NaN	NaN	NaN	41.2678	1.93893	41.2678	2.18038	41.2678	1.5546	41.2678	1.17442	NaN	NaN	41.2678	2.9265	NaN	NaN	NaN	NaN	NaN	NaN	41.2678	2.88259	41.2678	-1.82848	NaN	NaN
41.3972	2.99906	41.3972	2.62405	NaN	NaN	41.3972	2.35187	41.3972	-2.76952	41.3972	2.33628	41.3972	2.92904	41.3972	0.944435	NaN	NaN	NaN	NaN	NaN	NaN	NaN	NaN	NaN	NaN	41.3972	1.91869	41.3972	2.20252	41.3972	1.56548	41.3972	1.17485	NaN	NaN	41.3972	2.93191	NaN	NaN	NaN	NaN	NaN	NaN	41.3972	2.87788	41.3972	-1.83738	NaN	NaN
41.5265	2.98507	41.5265	2.63402	NaN	NaN	41.5265	2.35042	41.5265	-2.73968	41.5265	2.35363	41.5265	2.93849	41.5265	0.946456	NaN	NaN	NaN	NaN	NaN	NaN	NaN	NaN	NaN	NaN	41.5265	1.89812	41.5265	2.22735	41.5265	1.57813	41.5265	1.17537	NaN	NaN	41.5265	2.93849	NaN	NaN	NaN	NaN	NaN	NaN	41.5265	2.87278	41.5265	-1.84816	NaN	NaN
41.6559	2.97156	41.6559	2.64364	NaN	NaN	41.6559	2.3495	41.6559	-2.7096	41.6559	2.37083	41.6559	2.94822	41.6559	0.948566	NaN	NaN	NaN	NaN	NaN	NaN	NaN	NaN	NaN	NaN	41.6559	1.87704	41.6559	2.25238	41.6559	1.59272	41.6559	1.17667	NaN	NaN	41.6559	2.94478	NaN	NaN	NaN	NaN	NaN	NaN	41.6559	2.8677	41.6559	-1.85842	NaN	NaN
41.7853	2.9575	41.7853	2.65241	NaN	NaN	41.7853	2.34881	41.7853	-2.67784	41.7853	2.38796	41.7853	2.95805	41.7853	0.951073	NaN	NaN	NaN	NaN	NaN	NaN	NaN	NaN	NaN	NaN	41.7853	1.85669	41.7853	2.27773	41.7853	1.60861	41.7853	1.1768	NaN	NaN	41.7853	2.95199	NaN	NaN	NaN	NaN	NaN	NaN	41.7853	2.86228	41.7853	-1.86813	NaN	NaN
41.9146	2.94322	41.9146	2.66114	NaN	NaN	41.9146	2.34831	41.9146	-2.6456	41.9146	2.40508	41.9146	2.96775	41.9146	0.953458	NaN	NaN	NaN	NaN	NaN	NaN	NaN	NaN	NaN	NaN	41.9146	1.83843	41.9146	2.30345	41.9146	1.62548	41.9146	1.17691	NaN	NaN	41.9146	2.95988	NaN	NaN	NaN	NaN	NaN	NaN	41.9146	2.8558	41.9146	-1.87362	NaN	NaN
42.044	2.92867	42.044	2.66811	NaN	NaN	42.044	2.34704	42.044	-2.61374	42.044	2.42172	42.044	2.97679	42.044	0.955957	NaN	NaN	NaN	NaN	NaN	NaN	NaN	NaN	NaN	NaN	42.044	1.8211	42.044	2.32718	42.044	1.64396	42.044	1.1773	NaN	NaN	42.044	2.96794	NaN	NaN	NaN	NaN	NaN	NaN	42.044	2.85073	42.044	-1.87601	NaN	NaN
42.1734	2.9136	42.1734	2.67614	NaN	NaN	42.1734	2.34627	42.1734	-2.58635	42.1734	2.44097	42.1734	2.98614	42.1734	0.958539	NaN	NaN	NaN	NaN	NaN	NaN	NaN	NaN	NaN	NaN	42.1734	1.8039	42.1734	2.35136	42.1734	1.66394	42.1734	1.17796	NaN	NaN	42.1734	2.97626	NaN	NaN	NaN	NaN	NaN	NaN	42.1734	2.84406	42.1734	-1.87224	NaN	NaN
42.3027	2.89921	42.3027	2.68411	NaN	NaN	42.3027	2.34509	42.3027	-2.56027	42.3027	2.46109	42.3027	2.99486	42.3027	0.960989	NaN	NaN	NaN	NaN	NaN	NaN	NaN	NaN	NaN	NaN	42.3027	1.79033	42.3027	2.37427	42.3027	1.68465	42.3027	1.17886	NaN	NaN	42.3027	2.98556	NaN	NaN	NaN	NaN	NaN	NaN	42.3027	2.83812	42.3027	-1.86462	NaN	NaN
42.4321	2.88441	42.4321	2.69192	NaN	NaN	42.4321	2.34358	42.4321	-2.52918	42.4321	2.47837	42.4321	3.00354	42.4321	0.963582	NaN	NaN	NaN	NaN	NaN	NaN	NaN	NaN	NaN	NaN	42.4321	1.77788	42.4321	2.39803	42.4321	1.7074	42.4321	1.17889	NaN	NaN	42.4321	2.99536	NaN	NaN	NaN	NaN	NaN	NaN	42.4321	2.83194	42.4321	-1.85065	NaN	NaN
42.5614	2.87018	42.5614	2.70038	NaN	NaN	42.5614	2.34306	42.5614	-2.49963	42.5614	2.49684	42.5614	3.01248	42.5614	0.966367	NaN	NaN	NaN	NaN	NaN	NaN	NaN	NaN	NaN	NaN	42.5614	1.76632	42.5614	2.41864	42.5614	1.73194	42.5614	1.17916	NaN	NaN	42.5614	3.00569	NaN	NaN	NaN	NaN	NaN	NaN	42.5614	2.82543	42.5614	-1.83149	NaN	NaN
42.6908	2.8559	42.6908	2.7086	NaN	NaN	42.6908	2.34235	42.6908	-2.47259	42.6908	2.51255	42.6908	3.02013	42.6908	0.969228	NaN	NaN	NaN	NaN	NaN	NaN	NaN	NaN	NaN	NaN	42.6908	1.7564	42.6908	2.437	42.6908	1.75615	42.6908	1.17815	NaN	NaN	42.6908	3.01647	NaN	NaN	NaN	NaN	NaN	NaN	42.6908	2.81798	42.6908	-1.80735	NaN	NaN
42.8202	2.84185	42.8202	2.71679	NaN	NaN	42.8202	2.34132	42.8202	-2.44138	42.8202	2.52936	42.8202	3.02822	42.8202	0.97187	NaN	NaN	NaN	NaN	NaN	NaN	NaN	NaN	NaN	NaN	42.8202	1.74809	42.8202	2.45388	42.8202	1.78188	42.8202	1.17777	NaN	NaN	42.8202	3.02824	NaN	NaN	NaN	NaN	NaN	NaN	42.8202	2.80974	42.8202	-1.77741	NaN	NaN
42.9495	2.8279	42.9495	2.72415	NaN	NaN	42.9495	2.34013	42.9495	-2.41097	42.9495	2.54594	42.9495	3.03567	42.9495	0.974745	NaN	NaN	NaN	NaN	NaN	NaN	NaN	NaN	NaN	NaN	42.9495	1.73918	42.9495	2.46715	42.9495	1.80889	42.9495	1.17646	NaN	NaN	42.9495	3.04049	NaN	NaN	NaN	NaN	NaN	NaN	42.9495	2.80135	42.9495	-1.74294	NaN	NaN
43.0789	2.81398	43.0789	2.73347	NaN	NaN	43.0789	2.33946	43.0789	-2.38281	43.0789	2.5626	43.0789	3.04262	43.0789	0.977224	NaN	NaN	NaN	NaN	NaN	NaN	NaN	NaN	NaN	NaN	43.0789	1.73207	43.0789	2.47918	43.0789	1.83632	43.0789	1.17581	NaN	NaN	43.0789	3.05272	NaN	NaN	NaN	NaN	NaN	NaN	43.0789	2.79302	43.0789	-1.70415	NaN	NaN
43.2083	2.7994	43.2083	2.74289	NaN	NaN	43.2083	2.338	43.2083	-2.35691	43.2083	2.57864	43.2083	3.0498	43.2083	0.97992	NaN	NaN	NaN	NaN	NaN	NaN	NaN	NaN	NaN	NaN	43.2083	1.72439	43.2083	2.48728	43.2083	1.86589	43.2083	1.17479	NaN	NaN	43.2083	3.06456	NaN	NaN	NaN	NaN	NaN	NaN	43.2083	2.78476	43.2083	-1.66113	NaN	NaN
43.3376	2.78481	43.3376	2.75137	NaN	NaN	43.3376	2.336	43.3376	-2.33182	43.3376	2.59429	43.3376	3.05651	43.3376	0.982681	NaN	NaN	NaN	NaN	NaN	NaN	NaN	NaN	NaN	NaN	43.3376	1.71755	43.3376	2.49191	43.3376	1.89493	43.3376	1.17493	NaN	NaN	43.3376	3.07747	NaN	NaN	NaN	NaN	NaN	NaN	43.3376	2.77648	43.3376	-1.61525	NaN	NaN
43.467	2.77209	43.467	2.76052	NaN	NaN	43.467	2.33437	43.467	-2.30325	43.467	2.60894	43.467	3.06305	43.467	0.985434	NaN	NaN	NaN	NaN	NaN	NaN	NaN	NaN	NaN	NaN	43.467	1.71106	43.467	2.49327	43.467	1.92512	43.467	1.17493	NaN	NaN	43.467	3.08986	NaN	NaN	NaN	NaN	NaN	NaN	43.467	2.76694	43.467	-1.57003	NaN	NaN
43.5964	2.75841	43.5964	2.76925	NaN	NaN	43.5964	2.33274	43.5964	-2.27707	43.5964	2.62482	43.5964	3.06913	43.5964	0.988245	NaN	NaN	NaN	NaN	NaN	NaN	NaN	NaN	NaN	NaN	43.5964	1.70533	43.5964	2.49226	43.5964	1.95627	43.5964	1.17495	NaN	NaN	43.5964	3.10235	NaN	NaN	NaN	NaN	NaN	NaN	43.5964	2.75815	43.5964	-1.52479	NaN	NaN
43.7257	2.74564	43.7257	2.77835	NaN	NaN	43.7257	2.33094	43.7257	-2.24547	43.7257	2.64069	43.7257	3.07527	43.7257	0.990854	NaN	NaN	NaN	NaN	NaN	NaN	NaN	NaN	NaN	NaN	43.7257	1.70045	43.7257	2.48815	43.7257	1.988	43.7257	1.17695	NaN	NaN	43.7257	3.11484	NaN	NaN	NaN	NaN	NaN	NaN	43.7257	2.74804	43.7257	-1.48313	NaN	NaN
43.8551	2.73248	43.8551	2.78777	NaN	NaN	43.8551	2.32927	43.8551	-2.21663	43.8551	2.65591	43.8551	3.08113	43.8551	0.993791	NaN	NaN	NaN	NaN	NaN	NaN	NaN	NaN	NaN	NaN	43.8551	1.69437	43.8551	2.48086	43.8551	2.01973	43.8551	1.17868	NaN	NaN	43.8551	3.12745	NaN	NaN	NaN	NaN	NaN	NaN	43.8551	2.73744	43.8551	-1.44362	NaN	NaN
43.9845	2.71979	43.9845	2.79661	NaN	NaN	43.9845	2.32668	43.9845	-2.18869	43.9845	2.67066	43.9845	3.08741	43.9845	0.996601	NaN	NaN	NaN	NaN	NaN	NaN	NaN	NaN	NaN	NaN	43.9845	1.68962	43.9845	2.47326	43.9845	2.05094	43.9845	1.18196	NaN	NaN	43.9845	3.14036	NaN	NaN	NaN	NaN	NaN	NaN	43.9845	2.72666	43.9845	-1.40973	NaN	NaN
44.1138	2.70872	44.1138	2.80643	NaN	NaN	44.1138	2.32387	44.1138	-2.16196	44.1138	2.68411	44.1138	3.09286	44.1138	0.999465	NaN	NaN	NaN	NaN	NaN	NaN	NaN	NaN	NaN	NaN	44.1138	1.68578	44.1138	2.4627	44.1138	2.08153	44.1138	1.18467	NaN	NaN	44.1138	-3.13103	NaN	NaN	NaN	NaN	NaN	NaN	44.1138	2.71402	44.1138	-1.38303	NaN	NaN
44.2432	2.69878	44.2432	2.81543	NaN	NaN	44.2432	2.32022	44.2432	-2.13629	44.2432	2.69722	44.2432	3.09787	44.2432	1.00241	NaN	NaN	NaN	NaN	NaN	NaN	NaN	NaN	NaN	NaN	44.2432	1.6809	44.2432	2.44857	44.2432	2.11137	NaN	NaN	NaN	NaN	44.2432	-3.11948	NaN	NaN	NaN	NaN	NaN	NaN	44.2432	2.70182	44.2432	-1.36428	NaN	NaN
44.3726	2.68873	44.3726	2.82497	NaN	NaN	44.3726	2.31719	44.3726	-2.10828	44.3726	2.71085	44.3726	3.10275	44.3726	1.00507	NaN	NaN	NaN	NaN	NaN	NaN	NaN	NaN	NaN	NaN	44.3726	1.67859	44.3726	2.4373	44.3726	2.13964	NaN	NaN	NaN	NaN	44.3726	-3.10803	NaN	NaN	NaN	NaN	NaN	NaN	44.3726	2.69016	44.3726	-1.3534	NaN	NaN
44.5019	2.68036	44.5019	2.83548	NaN	NaN	44.5019	2.31341	44.5019	-2.08096	44.5019	2.72407	44.5019	3.10774	44.5019	1.00782	NaN	NaN	NaN	NaN	NaN	NaN	NaN	NaN	NaN	NaN	44.5019	1.67636	44.5019	2.4234	44.5019	2.16725	NaN	NaN	NaN	NaN	44.5019	-3.09748	NaN	NaN	NaN	NaN	NaN	NaN	44.5019	2.67705	44.5019	-1.35324	NaN	NaN
44.6313	2.67132	44.6313	2.84433	NaN	NaN	44.6313	2.31009	44.6313	-2.04931	44.6313	2.73627	44.6313	3.11224	44.6313	1.01035	NaN	NaN	NaN	NaN	NaN	NaN	NaN	NaN	NaN	NaN	44.6313	1.67671	44.6313	2.4085	44.6313	2.19299	NaN	NaN	NaN	NaN	44.6313	-3.08729	NaN	NaN	NaN	NaN	NaN	NaN	44.6313	2.66361	44.6313	-1.36487	NaN	NaN
44.7607	2.66447	44.7607	2.85412	NaN	NaN	44.7607	2.30714	44.7607	-2.01969	44.7607	2.74747	44.7607	3.11639	44.7607	1.0129	NaN	NaN	NaN	NaN	NaN	NaN	NaN	NaN	NaN	NaN	44.7607	1.67734	44.7607	2.39549	44.7607	2.21787	NaN	NaN	NaN	NaN	44.7607	-3.07754	NaN	NaN	NaN	NaN	NaN	NaN	44.7607	2.65044	44.7607	-1.38648	NaN	NaN
44.89	2.65909	44.89	2.86403	NaN	NaN	44.89	2.30363	44.89	-1.99332	44.89	2.75903	44.89	3.12083	44.89	1.01548	NaN	NaN	NaN	NaN	NaN	NaN	NaN	NaN	NaN	NaN	44.89	1.67973	44.89	2.38292	NaN	NaN	NaN	NaN	NaN	NaN	44.89	-3.06864	NaN	NaN	NaN	NaN	NaN	NaN	44.89	2.6381	44.89	-1.41478	NaN	NaN
45.0194	2.65369	45.0194	2.87432	NaN	NaN	45.0194	2.29976	45.0194	-1.96836	45.0194	2.77004	45.0194	3.12521	45.0194	1.01789	NaN	NaN	NaN	NaN	NaN	NaN	NaN	NaN	NaN	NaN	45.0194	1.68349	45.0194	2.37142	NaN	NaN	NaN	NaN	NaN	NaN	45.0194	-3.06025	NaN	NaN	NaN	NaN	NaN	NaN	45.0194	2.62666	45.0194	-1.44794	NaN	NaN
45.1488	2.64965	45.1488	2.88471	NaN	NaN	45.1488	2.29618	45.1488	-1.94319	45.1488	2.78044	45.1488	3.12915	45.1488	1.0203	NaN	NaN	NaN	NaN	NaN	NaN	NaN	NaN	NaN	NaN	45.1488	1.68732	45.1488	2.3618	NaN	NaN	NaN	NaN	NaN	NaN	45.1488	-3.05233	NaN	NaN	NaN	NaN	NaN	NaN	45.1488	2.61602	45.1488	-1.48181	NaN	NaN
45.2781	2.64579	45.2781	2.89493	NaN	NaN	45.2781	2.29234	45.2781	-1.91751	45.2781	2.79109	45.2781	3.133	45.2781	1.02274	NaN	NaN	NaN	NaN	NaN	NaN	NaN	NaN	NaN	NaN	45.2781	1.69288	45.2781	2.35355	NaN	NaN	NaN	NaN	NaN	NaN	45.2781	-3.04497	NaN	NaN	NaN	NaN	NaN	NaN	45.2781	2.6066	45.2781	-1.51591	NaN	NaN
45.4075	2.64501	45.4075	2.905	NaN	NaN	45.4075	2.28724	45.4075	-1.89024	45.4075	2.80133	45.4075	3.13626	45.4075	1.02516	NaN	NaN	NaN	NaN	NaN	NaN	NaN	NaN	NaN	NaN	45.4075	1.69847	45.4075	2.34949	NaN	NaN	NaN	NaN	NaN	NaN	45.4075	-3.03833	NaN	NaN	NaN	NaN	NaN	NaN	45.4075	2.59705	45.4075	-1.54705	NaN	NaN
45.5369	2.64402	45.5369	2.91473	NaN	NaN	45.5369	2.28415	45.5369	-1.86585	45.5369	2.81263	45.5369	3.13981	45.5369	1.02759	NaN	NaN	NaN	NaN	NaN	NaN	NaN	NaN	NaN	NaN	45.5369	1.70621	45.5369	2.34766	NaN	NaN	NaN	NaN	NaN	NaN	45.5369	-3.03154	NaN	NaN	NaN	NaN	NaN	NaN	45.5369	2.59096	45.5369	-1.57455	NaN	NaN
45.6662	2.6443	45.6662	2.92474	NaN	NaN	45.6662	2.28	45.6662	-1.84285	45.6662	2.82258	45.6662	-3.14023	45.6662	1.02985	NaN	NaN	NaN	NaN	NaN	NaN	NaN	NaN	NaN	NaN	45.6662	1.71386	45.6662	2.349	NaN	NaN	NaN	NaN	NaN	NaN	45.6662	-3.02602	NaN	NaN	NaN	NaN	NaN	NaN	45.6662	2.585	45.6662	-1.59726	NaN	NaN
45.7956	2.64535	45.7956	2.93503	NaN	NaN	45.7956	2.27496	45.7956	-1.81974	45.7956	2.83252	45.7956	-3.13716	45.7956	1.03213	NaN	NaN	NaN	NaN	NaN	NaN	NaN	NaN	NaN	NaN	45.7956	1.72107	45.7956	2.3526	NaN	NaN	NaN	NaN	NaN	NaN	45.7956	-3.021	NaN	NaN	NaN	NaN	NaN	NaN	45.7956	2.58195	45.7956	-1.62106	NaN	NaN
45.925	2.64775	45.925	2.94506	NaN	NaN	45.925	2.26988	45.925	-1.79808	45.925	2.84441	45.925	-3.13394	45.925	1.03425	NaN	NaN	NaN	NaN	NaN	NaN	NaN	NaN	NaN	NaN	45.925	1.72674	45.925	2.36068	NaN	NaN	NaN	NaN	NaN	NaN	45.925	-3.01569	NaN	NaN	NaN	NaN	NaN	NaN	45.925	2.58159	45.925	-1.64161	NaN	NaN
46.0543	2.65076	46.0543	2.95468	NaN	NaN	46.0543	2.26499	46.0543	-1.77706	46.0543	2.85271	46.0543	-3.13115	46.0543	1.03647	NaN	NaN	NaN	NaN	NaN	NaN	NaN	NaN	NaN	NaN	46.0543	1.73171	46.0543	2.37587	NaN	NaN	NaN	NaN	NaN	NaN	46.0543	-3.0101	NaN	NaN	NaN	NaN	NaN	NaN	46.0543	2.5854	46.0543	-1.6604	NaN	NaN
46.1837	2.65367	46.1837	2.96499	NaN	NaN	46.1837	2.25921	46.1837	-1.75858	46.1837	2.8628	46.1837	-3.12785	46.1837	1.03879	NaN	NaN	NaN	NaN	NaN	NaN	NaN	NaN	NaN	NaN	46.1837	1.7359	46.1837	2.39271	NaN	NaN	NaN	NaN	NaN	NaN	46.1837	-3.00499	NaN	NaN	NaN	NaN	NaN	NaN	46.1837	2.59273	46.1837	-1.67871	NaN	NaN
46.3131	2.65888	46.3131	2.975	NaN	NaN	46.3131	2.25385	46.3131	-1.73796	46.3131	2.8713	46.3131	-3.12516	46.3131	1.04095	NaN	NaN	NaN	NaN	NaN	NaN	NaN	NaN	NaN	NaN	46.3131	1.73811	46.3131	2.41299	NaN	NaN	NaN	NaN	NaN	NaN	46.3131	-2.99992	NaN	NaN	NaN	NaN	NaN	NaN	46.3131	2.60346	46.3131	-1.69734	NaN	NaN
46.4424	2.66402	46.4424	2.98441	NaN	NaN	46.4424	2.24774	NaN	NaN	46.4424	2.88016	46.4424	-3.12263	46.4424	1.04293	NaN	NaN	NaN	NaN	NaN	NaN	NaN	NaN	NaN	NaN	46.4424	1.73878	46.4424	2.4349	NaN	NaN	NaN	NaN	NaN	NaN	46.4424	-2.99515	NaN	NaN	NaN	NaN	NaN	NaN	46.4424	2.61586	46.4424	-1.7204	NaN	NaN
46.5718	2.67011	46.5718	2.99328	NaN	NaN	46.5718	2.24254	NaN	NaN	46.5718	2.8902	46.5718	-3.1203	46.5718	1.04464	NaN	NaN	NaN	NaN	NaN	NaN	NaN	NaN	NaN	NaN	46.5718	1.73894	46.5718	2.45918	NaN	NaN	NaN	NaN	NaN	NaN	46.5718	-2.99068	NaN	NaN	NaN	NaN	NaN	NaN	46.5718	2.63332	46.5718	-1.74461	NaN	NaN
46.7012	2.67743	46.7012	3.00212	NaN	NaN	46.7012	2.23633	NaN	NaN	46.7012	2.8978	46.7012	-3.11785	46.7012	1.04627	NaN	NaN	NaN	NaN	NaN	NaN	NaN	NaN	NaN	NaN	46.7012	1.73641	46.7012	2.48057	NaN	NaN	NaN	NaN	NaN	NaN	46.7012	-2.98561	NaN	NaN	NaN	NaN	NaN	NaN	46.7012	2.65281	46.7012	-1.77593	NaN	NaN
46.8305	2.68614	46.8305	3.01086	NaN	NaN	46.8305	2.22951	NaN	NaN	46.8305	2.90711	46.8305	-3.11578	46.8305	1.04812	NaN	NaN	NaN	NaN	NaN	NaN	NaN	NaN	NaN	NaN	46.8305	1.7323	46.8305	2.50424	NaN	NaN	NaN	NaN	NaN	NaN	46.8305	-2.9809	NaN	NaN	NaN	NaN	NaN	NaN	46.8305	2.67736	46.8305	-1.81415	NaN	NaN
46.9599	2.69552	46.9599	3.01884	NaN	NaN	46.9599	2.22304	NaN	NaN	46.9599	2.91634	46.9599	-3.11341	46.9599	1.04979	NaN	NaN	NaN	NaN	NaN	NaN	NaN	NaN	NaN	NaN	46.9599	1.72531	46.9599	2.5255	NaN	NaN	NaN	NaN	NaN	NaN	46.9599	-2.97564	NaN	NaN	NaN	NaN	NaN	NaN	46.9599	2.70219	46.9599	-1.86149	NaN	NaN
47.0893	2.70552	47.0893	3.0262	NaN	NaN	47.0893	2.21652	NaN	NaN	47.0893	2.92589	47.0893	-3.11131	47.0893	1.05141	NaN	NaN	NaN	NaN	NaN	NaN	NaN	NaN	NaN	NaN	47.0893	1.71872	47.0893	2.54522	NaN	NaN	NaN	NaN	NaN	NaN	47.0893	-2.97018	NaN	NaN	NaN	NaN	NaN	NaN	47.0893	2.73042	47.0893	-1.91863	NaN	NaN
47.2186	2.7156	47.2186	3.03376	NaN	NaN	47.2186	2.21006	NaN	NaN	47.2186	2.93681	47.2186	-3.10955	47.2186	1.05269	NaN	NaN	NaN	NaN	NaN	NaN	NaN	NaN	NaN	NaN	47.2186	1.71213	47.2186	2.56206	NaN	NaN	NaN	NaN	NaN	NaN	47.2186	-2.96503	NaN	NaN	NaN	NaN	NaN	NaN	47.2186	2.76237	47.2186	-1.98392	NaN	NaN
47.348	2.72679	47.348	3.04097	NaN	NaN	47.348	2.2043	NaN	NaN	47.348	2.94888	47.348	-3.1083	47.348	1.05399	NaN	NaN	NaN	NaN	NaN	NaN	NaN	NaN	NaN	NaN	47.348	1.70609	47.348	2.57614	NaN	NaN	NaN	NaN	NaN	NaN	47.348	-2.95917	NaN	NaN	NaN	NaN	NaN	NaN	47.348	2.79495	47.348	-2.052	NaN	NaN
47.4774	2.73807	47.4774	3.04783	NaN	NaN	47.4774	2.19771	NaN	NaN	47.4774	2.96398	47.4774	-3.10662	47.4774	1.05501	NaN	NaN	NaN	NaN	NaN	NaN	NaN	NaN	NaN	NaN	47.4774	1.69981	47.4774	2.58789	NaN	NaN	NaN	NaN	NaN	NaN	47.4774	-2.9533	NaN	NaN	NaN	NaN	NaN	NaN	47.4774	2.82648	47.4774	-2.12139	NaN	NaN
47.6067	2.75033	47.6067	3.05362	NaN	NaN	47.6067	2.19078	NaN	NaN	47.6067	2.97565	47.6067	-3.10532	47.6067	1.05616	NaN	NaN	NaN	NaN	NaN	NaN	NaN	NaN	NaN	NaN	47.6067	1.69338	47.6067	2.59615	NaN	NaN	NaN	NaN	NaN	NaN	47.6067	-2.94712	NaN	NaN	NaN	NaN	NaN	NaN	47.6067	2.85664	47.6067	-2.18451	NaN	NaN
47.7361	2.76307	47.7361	3.06022	NaN	NaN	47.7361	2.18448	NaN	NaN	47.7361	2.98792	47.7361	-3.10413	47.7361	1.05719	NaN	NaN	NaN	NaN	NaN	NaN	NaN	NaN	NaN	NaN	47.7361	1.68961	47.7361	2.60071	NaN	NaN	NaN	NaN	NaN	NaN	47.7361	-2.94026	NaN	NaN	NaN	NaN	NaN	NaN	47.7361	2.88616	47.7361	-2.23996	NaN	NaN
47.8655	2.77688	47.8655	3.06503	NaN	NaN	47.8655	2.17829	NaN	NaN	47.8655	3.00054	47.8655	-3.10318	47.8655	1.05791	NaN	NaN	NaN	NaN	NaN	NaN	NaN	NaN	NaN	NaN	47.8655	1.68597	47.8655	2.60132	NaN	NaN	NaN	NaN	NaN	NaN	47.8655	-2.93261	NaN	NaN	NaN	NaN	NaN	NaN	47.8655	2.91247	47.8655	-2.26739	NaN	NaN
47.9948	2.79155	47.9948	3.06928	NaN	NaN	47.9948	2.1718	NaN	NaN	47.9948	3.01283	47.9948	-3.10175	47.9948	1.05861	NaN	NaN	NaN	NaN	NaN	NaN	NaN	NaN	NaN	NaN	47.9948	1.68467	47.9948	2.59844	NaN	NaN	NaN	NaN	NaN	NaN	47.9948	-2.92543	NaN	NaN	NaN	NaN	NaN	NaN	47.9948	2.9337	47.9948	-2.26328	NaN	NaN
48.1242	2.80563	48.1242	3.07465	NaN	NaN	48.1242	2.16506	NaN	NaN	48.1242	3.02602	48.1242	-3.10109	48.1242	1.0589	NaN	NaN	NaN	NaN	NaN	NaN	NaN	NaN	NaN	NaN	48.1242	1.68605	48.1242	2.59367	NaN	NaN	NaN	NaN	NaN	NaN	48.1242	-2.91816	NaN	NaN	NaN	NaN	NaN	NaN	48.1242	2.95318	48.1242	-2.21865	NaN	NaN
48.2536	2.8205	48.2536	3.07886	NaN	NaN	48.2536	2.15942	NaN	NaN	48.2536	3.04003	48.2536	-3.10058	48.2536	1.05883	NaN	NaN	NaN	NaN	NaN	NaN	NaN	NaN	NaN	NaN	48.2536	1.68903	48.2536	2.58515	NaN	NaN	NaN	NaN	NaN	NaN	48.2536	-2.91015	NaN	NaN	NaN	NaN	NaN	NaN	48.2536	2.97001	48.2536	-2.14276	NaN	NaN
48.3829	2.83447	48.3829	3.08225	NaN	NaN	48.3829	2.15344	NaN	NaN	48.3829	3.06197	48.3829	-3.09939	48.3829	1.05893	NaN	NaN	NaN	NaN	NaN	NaN	NaN	NaN	NaN	NaN	48.3829	1.69611	48.3829	2.57437	NaN	NaN	NaN	NaN	NaN	NaN	48.3829	-2.90132	NaN	NaN	NaN	NaN	NaN	NaN	48.3829	2.98399	48.3829	-2.0322	NaN	NaN
48.5123	2.84764	48.5123	3.08615	NaN	NaN	48.5123	2.14721	NaN	NaN	48.5123	3.07905	48.5123	-3.09866	48.5123	1.05873	NaN	NaN	NaN	NaN	NaN	NaN	NaN	NaN	NaN	NaN	48.5123	1.70513	48.5123	2.56179	NaN	NaN	NaN	NaN	NaN	NaN	48.5123	-2.89266	NaN	NaN	NaN	NaN	NaN	NaN	48.5123	2.99317	48.5123	-1.89985	NaN	NaN
48.6417	2.86124	48.6417	3.0887	NaN	NaN	48.6417	2.14036	NaN	NaN	48.6417	3.1008	48.6417	-3.09727	48.6417	1.05832	NaN	NaN	NaN	NaN	NaN	NaN	NaN	NaN	NaN	NaN	48.6417	1.7166	48.6417	2.54563	NaN	NaN	NaN	NaN	NaN	NaN	48.6417	-2.88412	NaN	NaN	NaN	NaN	NaN	NaN	48.6417	2.99881	48.6417	-1.75757	NaN	NaN
48.771	2.87574	48.771	3.09057	NaN	NaN	48.771	2.13413	NaN	NaN	48.771	3.12232	48.771	-3.09719	48.771	1.05785	NaN	NaN	NaN	NaN	NaN	NaN	NaN	NaN	NaN	NaN	48.771	1.73154	48.771	2.52766	NaN	NaN	NaN	NaN	NaN	NaN	48.771	-2.87495	NaN	NaN	NaN	NaN	NaN	NaN	48.771	3.00074	48.771	-1.62855	NaN	NaN
48.9004	2.89192	48.9004	3.09275	NaN	NaN	48.9004	2.12826	NaN	NaN	48.9004	-3.13616	48.9004	-3.09674	48.9004	1.05695	NaN	NaN	NaN	NaN	NaN	NaN	NaN	NaN	NaN	NaN	48.9004	1.74747	48.9004	2.50736	NaN	NaN	NaN	NaN	NaN	NaN	48.9004	-2.86636	NaN	NaN	NaN	NaN	NaN	NaN	48.9004	2.99818	48.9004	-1.5214	NaN	NaN
49.0298	2.90744	49.0298	3.09448	NaN	NaN	49.0298	2.12179	NaN	NaN	49.0298	-3.11083	49.0298	-3.09609	49.0298	1.05574	NaN	NaN	NaN	NaN	NaN	NaN	NaN	NaN	NaN	NaN	49.0298	1.76522	49.0298	2.48573	NaN	NaN	NaN	NaN	NaN	NaN	49.0298	-2.85746	NaN	NaN	NaN	NaN	NaN	NaN	49.0298	2.99534	49.0298	-1.43574	NaN	NaN
49.1591	2.92254	49.1591	3.09589	NaN	NaN	49.1591	2.11631	NaN	NaN	49.1591	-3.08293	49.1591	-3.09611	49.1591	1.05455	NaN	NaN	NaN	NaN	NaN	NaN	NaN	NaN	NaN	NaN	49.1591	1.78482	49.1591	2.46193	NaN	NaN	NaN	NaN	NaN	NaN	49.1591	-2.8488	NaN	NaN	NaN	NaN	NaN	NaN	49.1591	2.99031	49.1591	-1.36624	NaN	NaN
49.2885	2.93822	49.2885	3.09625	NaN	NaN	49.2885	2.11077	NaN	NaN	49.2885	-3.05351	49.2885	-3.09597	49.2885	1.05281	NaN	NaN	NaN	NaN	NaN	NaN	NaN	NaN	NaN	NaN	49.2885	1.80436	49.2885	2.43664	NaN	NaN	NaN	NaN	NaN	NaN	49.2885	-2.83931	NaN	NaN	NaN	NaN	NaN	NaN	49.2885	2.9811	49.2885	-1.31115	NaN	NaN
49.4179	2.95266	49.4179	3.09607	NaN	NaN	49.4179	2.10535	NaN	NaN	49.4179	-3.02319	49.4179	-3.09632	49.4179	1.05051	NaN	NaN	NaN	NaN	NaN	NaN	NaN	NaN	NaN	NaN	49.4179	1.82333	49.4179	2.40935	NaN	NaN	NaN	NaN	NaN	NaN	49.4179	-2.82996	NaN	NaN	NaN	NaN	NaN	NaN	49.4179	2.97026	49.4179	-1.26751	NaN	NaN
49.5472	2.96837	49.5472	3.0957	NaN	NaN	49.5472	2.10033	NaN	NaN	49.5472	-2.98941	49.5472	-3.09586	49.5472	1.04832	NaN	NaN	NaN	NaN	NaN	NaN	NaN	NaN	NaN	NaN	49.5472	1.84296	49.5472	2.37981	NaN	NaN	NaN	NaN	NaN	NaN	49.5472	-2.81967	NaN	NaN	NaN	NaN	NaN	NaN	49.5472	2.95775	49.5472	-1.23354	NaN	NaN
49.6766	2.98253	49.6766	3.09461	NaN	NaN	49.6766	2.09484	NaN	NaN	49.6766	-2.94919	49.6766	-3.0954	49.6766	1.04591	NaN	NaN	NaN	NaN	NaN	NaN	NaN	NaN	NaN	NaN	49.6766	1.86191	49.6766	2.34922	NaN	NaN	NaN	NaN	NaN	NaN	49.6766	-2.81013	NaN	NaN	NaN	NaN	NaN	NaN	49.6766	2.94692	49.6766	-1.20634	NaN	NaN
49.806	2.99603	49.806	3.09346	NaN	NaN	49.806	2.09064	NaN	NaN	49.806	-2.90998	49.806	-3.09507	49.806	1.04326	NaN	NaN	NaN	NaN	NaN	NaN	NaN	NaN	NaN	NaN	49.806	1.87985	49.806	2.31846	NaN	NaN	NaN	NaN	NaN	NaN	49.806	-2.7996	NaN	NaN	NaN	NaN	NaN	NaN	49.806	2.93481	49.806	-1.18596	NaN	NaN
49.9353	3.00916	49.9353	3.09201	NaN	NaN	49.9353	2.08603	NaN	NaN	49.9353	-2.8683	49.9353	-3.09534	49.9353	1.0402	NaN	NaN	NaN	NaN	NaN	NaN	NaN	NaN	NaN	NaN	49.9353	1.89439	49.9353	2.28381	NaN	NaN	NaN	NaN	NaN	NaN	49.9353	-2.78947	NaN	NaN	NaN	NaN	NaN	NaN	49.9353	2.91977	49.9353	-1.17073	NaN	NaN
50.0647	3.02271	50.0647	3.08981	NaN	NaN	50.0647	2.08108	NaN	NaN	50.0647	-2.82278	50.0647	-3.09599	50.0647	1.03701	NaN	NaN	NaN	NaN	NaN	NaN	NaN	NaN	NaN	NaN	50.0647	1.90699	50.0647	2.24971	NaN	NaN	NaN	NaN	NaN	NaN	50.0647	-2.77967	NaN	NaN	NaN	NaN	NaN	NaN	50.0647	2.9062	50.0647	-1.16055	NaN	NaN
50.194	3.03527	50.194	3.08732	NaN	NaN	50.194	2.0773	NaN	NaN	50.194	-2.77271	50.194	-3.09687	50.194	1.03328	NaN	NaN	NaN	NaN	NaN	NaN	NaN	NaN	NaN	NaN	50.194	1.91724	50.194	2.21653	NaN	NaN	NaN	NaN	NaN	NaN	50.194	-2.76935	NaN	NaN	NaN	NaN	NaN	NaN	50.194	2.89272	50.194	-1.15141	NaN	NaN
50.3234	3.04736	50.3234	3.08445	NaN	NaN	50.3234	2.073	NaN	NaN	50.3234	-2.71929	50.3234	-3.09769	50.3234	1.02918	NaN	NaN	NaN	NaN	NaN	NaN	NaN	NaN	NaN	NaN	50.3234	1.92548	50.3234	2.18269	NaN	NaN	NaN	NaN	NaN	NaN	50.3234	-2.7598	NaN	NaN	NaN	NaN	NaN	NaN	50.3234	2.88086	50.3234	-1.14336	NaN	NaN
50.4528	3.05915	50.4528	3.07981	NaN	NaN	50.4528	2.06772	NaN	NaN	50.4528	-2.66065	50.4528	-3.09931	50.4528	1.02508	NaN	NaN	NaN	NaN	NaN	NaN	NaN	NaN	NaN	NaN	50.4528	1.93071	50.4528	2.15	NaN	NaN	NaN	NaN	NaN	NaN	50.4528	-2.75055	NaN	NaN	NaN	NaN	NaN	NaN	50.4528	2.86858	50.4528	-1.13704	NaN	NaN
50.5821	3.07035	50.5821	3.07574	NaN	NaN	50.5821	2.06468	NaN	NaN	50.5821	-2.6034	50.5821	-3.10001	50.5821	1.02024	NaN	NaN	NaN	NaN	NaN	NaN	NaN	NaN	NaN	NaN	50.5821	1.93446	50.5821	2.11856	NaN	NaN	NaN	NaN	NaN	NaN	50.5821	-2.74064	NaN	NaN	NaN	NaN	NaN	NaN	50.5821	2.85681	50.5821	-1.13136	NaN	NaN
50.7115	3.08196	NaN	NaN	NaN	NaN	50.7115	2.06062	NaN	NaN	50.7115	-2.54073	50.7115	-3.10136	50.7115	1.01527	NaN	NaN	NaN	NaN	NaN	NaN	NaN	NaN	NaN	NaN	50.7115	1.93511	50.7115	2.08958	NaN	NaN	NaN	NaN	NaN	NaN	50.7115	-2.73098	NaN	NaN	NaN	NaN	NaN	NaN	50.7115	2.84818	50.7115	-1.12463	NaN	NaN
50.8409	3.09317	NaN	NaN	NaN	NaN	50.8409	2.05703	NaN	NaN	50.8409	-2.47768	50.8409	-3.10314	50.8409	1.00961	NaN	NaN	NaN	NaN	NaN	NaN	NaN	NaN	NaN	NaN	50.8409	1.93502	50.8409	2.06298	NaN	NaN	NaN	NaN	NaN	NaN	50.8409	-2.72109	NaN	NaN	NaN	NaN	NaN	NaN	50.8409	2.84097	50.8409	-1.11666	NaN	NaN
50.9702	3.1038	NaN	NaN	NaN	NaN	50.9702	2.05321	NaN	NaN	50.9702	-2.411	50.9702	-3.1041	50.9702	1.00419	NaN	NaN	NaN	NaN	NaN	NaN	NaN	NaN	NaN	NaN	50.9702	1.93256	50.9702	2.03807	NaN	NaN	NaN	NaN	NaN	NaN	50.9702	-2.71142	NaN	NaN	NaN	NaN	NaN	NaN	50.9702	2.83504	50.9702	-1.10787	NaN	NaN
51.0996	3.11344	NaN	NaN	NaN	NaN	51.0996	2.04998	NaN	NaN	51.0996	-2.34697	51.0996	-3.10563	51.0996	0.997709	NaN	NaN	NaN	NaN	NaN	NaN	NaN	NaN	NaN	NaN	51.0996	1.92726	51.0996	2.01682	NaN	NaN	NaN	NaN	NaN	NaN	51.0996	-2.70226	NaN	NaN	NaN	NaN	NaN	NaN	51.0996	2.83151	51.0996	-1.09793	NaN	NaN
51.229	3.12341	NaN	NaN	NaN	NaN	51.229	2.04675	NaN	NaN	51.229	-2.2786	51.229	-3.10739	51.229	0.991152	NaN	NaN	NaN	NaN	NaN	NaN	NaN	NaN	NaN	NaN	51.229	1.92245	51.229	1.99962	NaN	NaN	NaN	NaN	NaN	NaN	51.229	-2.69331	NaN	NaN	NaN	NaN	NaN	NaN	51.229	2.8302	51.229	-1.08626	NaN	NaN
51.3583	3.13328	NaN	NaN	NaN	NaN	51.3583	2.0439	NaN	NaN	51.3583	-2.21165	51.3583	-3.10986	51.3583	0.984241	NaN	NaN	NaN	NaN	NaN	NaN	NaN	NaN	NaN	NaN	51.3583	1.9174	51.3583	1.98658	NaN	NaN	NaN	NaN	NaN	NaN	51.3583	-2.6842	NaN	NaN	NaN	NaN	NaN	NaN	51.3583	2.82927	51.3583	-1.07321	NaN	NaN
NaN	NaN	NaN	NaN	NaN	NaN	51.4877	2.04098	NaN	NaN	51.4877	-2.14668	51.4877	-3.11156	51.4877	0.976407	NaN	NaN	NaN	NaN	NaN	NaN	NaN	NaN	NaN	NaN	51.4877	1.91355	51.4877	1.97639	NaN	NaN	NaN	NaN	NaN	NaN	51.4877	-2.67478	NaN	NaN	NaN	NaN	NaN	NaN	51.4877	2.83078	51.4877	-1.05511	NaN	NaN
NaN	NaN	NaN	NaN	NaN	NaN	51.6171	2.03729	NaN	NaN	51.6171	-2.08505	51.6171	-3.11271	51.6171	0.968241	NaN	NaN	NaN	NaN	NaN	NaN	NaN	NaN	NaN	NaN	51.6171	1.90853	51.6171	1.97006	NaN	NaN	NaN	NaN	NaN	NaN	51.6171	-2.66558	NaN	NaN	NaN	NaN	NaN	NaN	51.6171	2.83599	51.6171	-1.03694	NaN	NaN
NaN	NaN	NaN	NaN	NaN	NaN	51.7464	2.03427	NaN	NaN	51.7464	-2.02189	51.7464	-3.11607	51.7464	0.959382	NaN	NaN	NaN	NaN	NaN	NaN	NaN	NaN	NaN	NaN	51.7464	1.90537	51.7464	1.96805	NaN	NaN	NaN	NaN	NaN	NaN	51.7464	-2.65715	NaN	NaN	NaN	NaN	NaN	NaN	51.7464	2.84298	51.7464	-1.01709	NaN	NaN
NaN	NaN	NaN	NaN	NaN	NaN	51.8758	2.03123	NaN	NaN	51.8758	-1.96617	51.8758	-3.11849	51.8758	0.950256	NaN	NaN	NaN	NaN	NaN	NaN	NaN	NaN	NaN	NaN	51.8758	1.90158	51.8758	1.97036	NaN	NaN	NaN	NaN	NaN	NaN	51.8758	-2.64876	NaN	NaN	NaN	NaN	NaN	NaN	51.8758	2.85463	51.8758	-0.994423	NaN	NaN
NaN	NaN	NaN	NaN	NaN	NaN	52.0052	2.02814	NaN	NaN	52.0052	-1.90899	52.0052	-3.12129	52.0052	0.94049	NaN	NaN	NaN	NaN	NaN	NaN	NaN	NaN	NaN	NaN	52.0052	1.89858	52.0052	1.97579	NaN	NaN	NaN	NaN	NaN	NaN	52.0052	-2.63977	NaN	NaN	NaN	NaN	NaN	NaN	52.0052	2.86947	52.0052	-0.971442	NaN	NaN
NaN	NaN	NaN	NaN	NaN	NaN	52.1345	2.02521	NaN	NaN	52.1345	-1.85562	52.1345	-3.12544	52.1345	0.929755	NaN	NaN	NaN	NaN	NaN	NaN	NaN	NaN	NaN	NaN	52.1345	1.89691	52.1345	1.98663	NaN	NaN	NaN	NaN	NaN	NaN	52.1345	-2.63106	NaN	NaN	NaN	NaN	NaN	NaN	52.1345	2.88736	52.1345	-0.946716	NaN	NaN
NaN	NaN	NaN	NaN	NaN	NaN	52.2639	2.02245	NaN	NaN	NaN	NaN	52.2639	-3.12861	52.2639	0.919281	NaN	NaN	NaN	NaN	NaN	NaN	NaN	NaN	NaN	NaN	52.2639	1.89642	52.2639	2.00025	NaN	NaN	NaN	NaN	NaN	NaN	52.2639	-2.62203	NaN	NaN	NaN	NaN	NaN	NaN	52.2639	2.90777	52.2639	-0.921399	NaN	NaN
NaN	NaN	NaN	NaN	NaN	NaN	52.3933	2.02033	NaN	NaN	NaN	NaN	52.3933	-3.13155	52.3933	0.907909	NaN	NaN	NaN	NaN	NaN	NaN	NaN	NaN	NaN	NaN	52.3933	1.89593	52.3933	2.01475	NaN	NaN	NaN	NaN	NaN	NaN	52.3933	-2.61281	NaN	NaN	NaN	NaN	NaN	NaN	52.3933	2.9305	52.3933	-0.895107	NaN	NaN
NaN	NaN	NaN	NaN	NaN	NaN	52.5226	2.01818	NaN	NaN	NaN	NaN	52.5226	-3.13483	52.5226	0.895931	NaN	NaN	NaN	NaN	NaN	NaN	NaN	NaN	NaN	NaN	52.5226	1.89675	52.5226	2.03392	NaN	NaN	NaN	NaN	NaN	NaN	52.5226	-2.60475	NaN	NaN	NaN	NaN	NaN	NaN	52.5226	2.95612	52.5226	-0.867766	NaN	NaN
NaN	NaN	NaN	NaN	NaN	NaN	52.652	2.01605	NaN	NaN	NaN	NaN	52.652	-3.13889	52.652	0.884033	NaN	NaN	NaN	NaN	NaN	NaN	NaN	NaN	NaN	NaN	52.652	1.89829	52.652	2.05185	NaN	NaN	NaN	NaN	NaN	NaN	52.652	-2.59688	NaN	NaN	NaN	NaN	NaN	NaN	52.652	2.98391	52.652	-0.839818	NaN	NaN
NaN	NaN	NaN	NaN	NaN	NaN	52.7814	2.01425	NaN	NaN	NaN	NaN	52.7814	3.13935	52.7814	0.870503	NaN	NaN	NaN	NaN	NaN	NaN	NaN	NaN	NaN	NaN	52.7814	1.89989	52.7814	2.07276	NaN	NaN	NaN	NaN	NaN	NaN	52.7814	-2.58962	NaN	NaN	NaN	NaN	NaN	NaN	52.7814	3.01211	52.7814	-0.81055	NaN	NaN
NaN	NaN	NaN	NaN	NaN	NaN	52.9107	2.01191	NaN	NaN	NaN	NaN	52.9107	3.13476	52.9107	0.857242	NaN	NaN	NaN	NaN	NaN	NaN	NaN	NaN	NaN	NaN	52.9107	1.901	52.9107	2.09299	NaN	NaN	NaN	NaN	NaN	NaN	52.9107	-2.58208	NaN	NaN	NaN	NaN	NaN	NaN	52.9107	3.04174	52.9107	-0.781633	NaN	NaN
NaN	NaN	NaN	NaN	NaN	NaN	53.0401	2.01015	NaN	NaN	NaN	NaN	53.0401	3.12868	53.0401	0.843214	NaN	NaN	NaN	NaN	NaN	NaN	NaN	NaN	NaN	NaN	53.0401	1.90373	53.0401	2.11202	NaN	NaN	NaN	NaN	NaN	NaN	53.0401	-2.57543	NaN	NaN	NaN	NaN	NaN	NaN	53.0401	3.07233	53.0401	-0.754014	NaN	NaN
NaN	NaN	NaN	NaN	NaN	NaN	53.1695	2.00801	NaN	NaN	NaN	NaN	53.1695	3.12302	53.1695	0.828438	NaN	NaN	NaN	NaN	NaN	NaN	NaN	NaN	NaN	NaN	53.1695	1.90733	53.1695	2.13329	NaN	NaN	NaN	NaN	NaN	NaN	53.1695	-2.56883	NaN	NaN	NaN	NaN	NaN	NaN	53.1695	3.10192	53.1695	-0.724172	NaN	NaN
NaN	NaN	NaN	NaN	NaN	NaN	53.2988	2.00637	NaN	NaN	NaN	NaN	53.2988	3.11765	53.2988	0.81275	NaN	NaN	NaN	NaN	NaN	NaN	NaN	NaN	NaN	NaN	53.2988	1.91032	53.2988	2.15347	NaN	NaN	NaN	NaN	NaN	NaN	53.2988	-2.56275	NaN	NaN	NaN	NaN	NaN	NaN	53.2988	3.1318	53.2988	-0.69117	NaN	NaN
NaN	NaN	NaN	NaN	NaN	NaN	53.4282	2.00484	NaN	NaN	NaN	NaN	53.4282	3.1115	53.4282	0.796562	NaN	NaN	NaN	NaN	NaN	NaN	NaN	NaN	NaN	NaN	53.4282	1.91291	53.4282	2.17232	NaN	NaN	NaN	NaN	NaN	NaN	53.4282	-2.55698	NaN	NaN	NaN	NaN	NaN	NaN	53.4282	-3.12167	53.4282	-0.658791	NaN	NaN
NaN	NaN	NaN	NaN	NaN	NaN	53.5576	2.00307	NaN	NaN	NaN	NaN	53.5576	3.105	53.5576	0.779994	NaN	NaN	NaN	NaN	NaN	NaN	NaN	NaN	NaN	NaN	53.5576	1.91591	53.5576	2.18775	NaN	NaN	NaN	NaN	NaN	NaN	53.5576	-2.55089	NaN	NaN	NaN	NaN	NaN	NaN	53.5576	-3.09168	53.5576	-0.622208	NaN	NaN
NaN	NaN	NaN	NaN	NaN	NaN	53.6869	2.00166	NaN	NaN	NaN	NaN	53.6869	3.09761	53.6869	0.763046	NaN	NaN	NaN	NaN	NaN	NaN	NaN	NaN	NaN	NaN	53.6869	1.9188	53.6869	2.20294	NaN	NaN	NaN	NaN	NaN	NaN	53.6869	-2.54616	NaN	NaN	NaN	NaN	NaN	NaN	53.6869	-3.06535	53.6869	-0.586183	NaN	NaN
NaN	NaN	NaN	NaN	NaN	NaN	53.8163	2.00014	NaN	NaN	NaN	NaN	53.8163	3.09118	53.8163	0.746444	NaN	NaN	NaN	NaN	NaN	NaN	NaN	NaN	NaN	NaN	53.8163	1.92128	53.8163	2.21737	NaN	NaN	NaN	NaN	NaN	NaN	53.8163	-2.54131	NaN	NaN	NaN	NaN	NaN	NaN	53.8163	-3.03967	53.8163	-0.548589	NaN	NaN
NaN	NaN	NaN	NaN	NaN	NaN	53.9457	2	NaN	NaN	NaN	NaN	53.9457	3.08387	53.9457	0.728721	NaN	NaN	NaN	NaN	NaN	NaN	NaN	NaN	NaN	NaN	53.9457	1.92395	53.9457	2.22981	NaN	NaN	NaN	NaN	NaN	NaN	53.9457	-2.53735	NaN	NaN	NaN	NaN	NaN	NaN	53.9457	-3.01508	53.9457	-0.510302	NaN	NaN
NaN	NaN	NaN	NaN	NaN	NaN	54.075	1.999	NaN	NaN	NaN	NaN	54.075	3.07556	54.075	0.710477	NaN	NaN	NaN	NaN	NaN	NaN	NaN	NaN	NaN	NaN	54.075	1.92652	54.075	2.24101	NaN	NaN	NaN	NaN	NaN	NaN	54.075	-2.53432	NaN	NaN	NaN	NaN	NaN	NaN	54.075	-2.99367	54.075	-0.473104	NaN	NaN
NaN	NaN	NaN	NaN	NaN	NaN	54.2044	1.99862	NaN	NaN	NaN	NaN	54.2044	3.06673	54.2044	0.69215	NaN	NaN	NaN	NaN	NaN	NaN	NaN	NaN	NaN	NaN	54.2044	1.92967	54.2044	2.25047	NaN	NaN	NaN	NaN	NaN	NaN	54.2044	-2.53176	NaN	NaN	NaN	NaN	NaN	NaN	54.2044	-2.97327	54.2044	-0.436552	NaN	NaN
NaN	NaN	NaN	NaN	NaN	NaN	54.3338	1.99849	NaN	NaN	NaN	NaN	54.3338	3.05825	54.3338	0.673029	NaN	NaN	NaN	NaN	NaN	NaN	NaN	NaN	NaN	NaN	54.3338	1.93218	54.3338	2.25948	NaN	NaN	NaN	NaN	NaN	NaN	54.3338	-2.52902	NaN	NaN	NaN	NaN	NaN	NaN	54.3338	-2.95564	54.3338	-0.401414	NaN	NaN
NaN	NaN	NaN	NaN	NaN	NaN	54.4631	1.99843	NaN	NaN	NaN	NaN	54.4631	3.04875	54.4631	0.65417	NaN	NaN	NaN	NaN	NaN	NaN	NaN	NaN	NaN	NaN	54.4631	1.93525	54.4631	2.26766	NaN	NaN	NaN	NaN	NaN	NaN	54.4631	-2.52708	NaN	NaN	NaN	NaN	NaN	NaN	54.4631	-2.93973	54.4631	-0.368971	NaN	NaN
NaN	NaN	NaN	NaN	NaN	NaN	54.5925	1.99853	NaN	NaN	NaN	NaN	54.5925	3.03937	54.5925	0.634669	NaN	NaN	NaN	NaN	NaN	NaN	NaN	NaN	NaN	NaN	54.5925	1.93723	54.5925	2.27302	NaN	NaN	NaN	NaN	NaN	NaN	54.5925	-2.52454	NaN	NaN	NaN	NaN	NaN	NaN	54.5925	-2.92558	54.5925	-0.337907	NaN	NaN
NaN	NaN	NaN	NaN	NaN	NaN	54.7219	1.99886	NaN	NaN	NaN	NaN	54.7219	3.02997	54.7219	0.614957	NaN	NaN	NaN	NaN	NaN	NaN	NaN	NaN	NaN	NaN	54.7219	1.93901	54.7219	2.27798	NaN	NaN	NaN	NaN	NaN	NaN	54.7219	-2.52278	NaN	NaN	NaN	NaN	NaN	NaN	54.7219	-2.91279	54.7219	-0.310492	NaN	NaN
NaN	NaN	NaN	NaN	NaN	NaN	54.8512	1.99909	NaN	NaN	NaN	NaN	54.8512	3.01981	54.8512	0.595381	NaN	NaN	NaN	NaN	NaN	NaN	NaN	NaN	NaN	NaN	54.8512	1.94111	54.8512	2.28152	NaN	NaN	NaN	NaN	NaN	NaN	54.8512	-2.52188	NaN	NaN	NaN	NaN	NaN	NaN	54.8512	-2.90195	54.8512	-0.284973	NaN	NaN
NaN	NaN	NaN	NaN	NaN	NaN	54.9806	1.99883	NaN	NaN	NaN	NaN	54.9806	3.00883	54.9806	0.576258	NaN	NaN	NaN	NaN	NaN	NaN	NaN	NaN	NaN	NaN	54.9806	1.94356	54.9806	2.28434	NaN	NaN	NaN	NaN	NaN	NaN	54.9806	-2.51961	NaN	NaN	NaN	NaN	NaN	NaN	54.9806	-2.8914	54.9806	-0.260158	NaN	NaN
NaN	NaN	NaN	NaN	NaN	NaN	55.11	1.99946	NaN	NaN	NaN	NaN	55.11	2.99601	55.11	0.556404	NaN	NaN	NaN	NaN	NaN	NaN	NaN	NaN	NaN	NaN	55.11	1.94575	55.11	2.28441	NaN	NaN	NaN	NaN	NaN	NaN	55.11	-2.51788	NaN	NaN	NaN	NaN	NaN	NaN	55.11	-2.88175	55.11	-0.239362	NaN	NaN
NaN	NaN	NaN	NaN	NaN	NaN	55.2393	2.00018	NaN	NaN	NaN	NaN	55.2393	2.98333	55.2393	0.537495	NaN	NaN	NaN	NaN	NaN	NaN	NaN	NaN	NaN	NaN	55.2393	1.94769	55.2393	2.28504	NaN	NaN	NaN	NaN	NaN	NaN	55.2393	-2.51664	NaN	NaN	NaN	NaN	NaN	NaN	55.2393	-2.87537	55.2393	-0.21752	NaN	NaN
NaN	NaN	NaN	NaN	NaN	NaN	55.3687	2.00073	NaN	NaN	NaN	NaN	55.3687	2.97059	55.3687	0.517945	NaN	NaN	NaN	NaN	NaN	NaN	NaN	NaN	NaN	NaN	55.3687	1.94892	55.3687	2.28394	NaN	NaN	NaN	NaN	NaN	NaN	55.3687	-2.51553	NaN	NaN	NaN	NaN	NaN	NaN	55.3687	-2.86956	55.3687	-0.198175	NaN	NaN
NaN	NaN	NaN	NaN	NaN	NaN	55.4981	2.00226	NaN	NaN	NaN	NaN	55.4981	2.95637	55.4981	0.499039	NaN	NaN	NaN	NaN	NaN	NaN	NaN	NaN	NaN	NaN	55.4981	1.95091	55.4981	2.28211	NaN	NaN	NaN	NaN	NaN	NaN	55.4981	-2.51452	NaN	NaN	NaN	NaN	NaN	NaN	55.4981	-2.86479	55.4981	-0.179631	NaN	NaN
NaN	NaN	NaN	NaN	NaN	NaN	55.6274	2.00332	NaN	NaN	NaN	NaN	55.6274	2.94225	55.6274	0.480149	NaN	NaN	NaN	NaN	NaN	NaN	NaN	NaN	NaN	NaN	55.6274	1.95264	55.6274	2.27885	NaN	NaN	NaN	NaN	NaN	NaN	55.6274	-2.51307	NaN	NaN	NaN	NaN	NaN	NaN	55.6274	-2.86029	55.6274	-0.162833	NaN	NaN
NaN	NaN	NaN	NaN	NaN	NaN	55.7568	2.00437	NaN	NaN	NaN	NaN	55.7568	2.92792	55.7568	0.461461	NaN	NaN	NaN	NaN	NaN	NaN	NaN	NaN	NaN	NaN	55.7568	1.95362	55.7568	2.27585	NaN	NaN	NaN	NaN	NaN	NaN	55.7568	-2.51179	NaN	NaN	NaN	NaN	NaN	NaN	55.7568	-2.85549	55.7568	-0.147911	NaN	NaN
NaN	NaN	NaN	NaN	NaN	NaN	55.8862	2.00665	NaN	NaN	NaN	NaN	55.8862	2.91285	55.8862	0.443377	NaN	NaN	NaN	NaN	NaN	NaN	NaN	NaN	NaN	NaN	55.8862	1.95489	55.8862	2.27147	NaN	NaN	NaN	NaN	NaN	NaN	55.8862	-2.51114	NaN	NaN	NaN	NaN	NaN	NaN	55.8862	-2.85222	55.8862	-0.132514	NaN	NaN
NaN	NaN	NaN	NaN	NaN	NaN	56.0155	2.00798	NaN	NaN	NaN	NaN	56.0155	2.89837	56.0155	0.42506	NaN	NaN	NaN	NaN	NaN	NaN	NaN	NaN	NaN	NaN	56.0155	1.95594	56.0155	2.26669	NaN	NaN	NaN	NaN	NaN	NaN	56.0155	-2.51108	NaN	NaN	NaN	NaN	NaN	NaN	56.0155	-2.8497	56.0155	-0.118887	NaN	NaN
NaN	NaN	NaN	NaN	NaN	NaN	56.1449	2.00951	NaN	NaN	NaN	NaN	56.1449	2.88197	56.1449	0.407809	NaN	NaN	NaN	NaN	NaN	NaN	NaN	NaN	NaN	NaN	56.1449	1.95625	56.1449	2.26237	NaN	NaN	NaN	NaN	NaN	NaN	56.1449	-2.50955	NaN	NaN	NaN	NaN	NaN	NaN	56.1449	-2.84713	56.1449	-0.105958	NaN	NaN
NaN	NaN	NaN	NaN	NaN	NaN	56.2743	2.0118	NaN	NaN	NaN	NaN	56.2743	2.86597	56.2743	0.389714	NaN	NaN	NaN	NaN	NaN	NaN	NaN	NaN	NaN	NaN	56.2743	1.95686	56.2743	2.25771	NaN	NaN	NaN	NaN	NaN	NaN	56.2743	-2.50816	NaN	NaN	NaN	NaN	NaN	NaN	56.2743	-2.84538	56.2743	-0.0943846	NaN	NaN
NaN	NaN	NaN	NaN	NaN	NaN	56.4036	2.01356	NaN	NaN	NaN	NaN	56.4036	2.84902	56.4036	0.373059	NaN	NaN	NaN	NaN	NaN	NaN	NaN	NaN	NaN	NaN	56.4036	1.95686	56.4036	2.2536	NaN	NaN	NaN	NaN	NaN	NaN	56.4036	-2.5067	NaN	NaN	NaN	NaN	NaN	NaN	56.4036	-2.84367	56.4036	-0.0830583	NaN	NaN
NaN	NaN	NaN	NaN	NaN	NaN	56.533	2.01519	NaN	NaN	NaN	NaN	56.533	2.83126	56.533	0.35702	NaN	NaN	NaN	NaN	NaN	NaN	NaN	NaN	NaN	NaN	56.533	1.9571	56.533	2.25055	NaN	NaN	NaN	NaN	NaN	NaN	56.533	-2.50498	NaN	NaN	NaN	NaN	NaN	NaN	56.533	-2.84277	56.533	-0.0723072	NaN	NaN
NaN	NaN	NaN	NaN	NaN	NaN	56.6624	2.01752	NaN	NaN	NaN	NaN	56.6624	2.81226	56.6624	0.341289	NaN	NaN	NaN	NaN	NaN	NaN	NaN	NaN	NaN	NaN	56.6624	1.95691	56.6624	2.24823	NaN	NaN	NaN	NaN	NaN	NaN	56.6624	-2.50258	NaN	NaN	NaN	NaN	NaN	NaN	56.6624	-2.84283	56.6624	-0.0615261	NaN	NaN
NaN	NaN	NaN	NaN	NaN	NaN	56.7917	2.01832	NaN	NaN	NaN	NaN	56.7917	2.79465	56.7917	0.325911	NaN	NaN	NaN	NaN	NaN	NaN	NaN	NaN	NaN	NaN	56.7917	1.95625	56.7917	2.24622	NaN	NaN	NaN	NaN	NaN	NaN	56.7917	-2.5002	NaN	NaN	NaN	NaN	NaN	NaN	56.7917	-2.84231	56.7917	-0.0510693	NaN	NaN
NaN	NaN	NaN	NaN	NaN	NaN	56.9211	2.0195	NaN	NaN	NaN	NaN	56.9211	2.77535	56.9211	0.312018	NaN	NaN	NaN	NaN	NaN	NaN	NaN	NaN	NaN	NaN	56.9211	1.95536	56.9211	2.24436	NaN	NaN	NaN	NaN	NaN	NaN	56.9211	-2.49663	NaN	NaN	NaN	NaN	NaN	NaN	56.9211	-2.84192	56.9211	-0.0407541	NaN	NaN
NaN	NaN	NaN	NaN	NaN	NaN	57.0505	2.02044	NaN	NaN	NaN	NaN	57.0505	2.7551	57.0505	0.298694	NaN	NaN	NaN	NaN	NaN	NaN	NaN	NaN	NaN	NaN	57.0505	1.95248	57.0505	2.24388	NaN	NaN	NaN	NaN	NaN	NaN	57.0505	-2.49295	NaN	NaN	NaN	NaN	NaN	NaN	57.0505	-2.84184	57.0505	-0.0301962	NaN	NaN
NaN	NaN	NaN	NaN	NaN	NaN	57.1798	2.02151	NaN	NaN	NaN	NaN	57.1798	2.73431	57.1798	0.285947	NaN	NaN	NaN	NaN	NaN	NaN	NaN	NaN	NaN	NaN	57.1798	1.9503	57.1798	2.2436	NaN	NaN	NaN	NaN	NaN	NaN	57.1798	-2.48806	NaN	NaN	NaN	NaN	NaN	NaN	57.1798	-2.84142	57.1798	-0.019911	NaN	NaN
NaN	NaN	NaN	NaN	NaN	NaN	57.3092	2.02301	NaN	NaN	NaN	NaN	57.3092	2.71097	57.3092	0.273885	NaN	NaN	NaN	NaN	NaN	NaN	NaN	NaN	NaN	NaN	57.3092	1.94732	57.3092	2.24639	NaN	NaN	NaN	NaN	NaN	NaN	57.3092	-2.4832	NaN	NaN	NaN	NaN	NaN	NaN	57.3092	-2.84241	57.3092	-0.00971874	NaN	NaN
NaN	NaN	NaN	NaN	NaN	NaN	57.4386	2.02584	NaN	NaN	NaN	NaN	57.4386	2.68946	57.4386	0.261966	NaN	NaN	NaN	NaN	NaN	NaN	NaN	NaN	NaN	NaN	57.4386	1.944	57.4386	2.25051	NaN	NaN	NaN	NaN	NaN	NaN	57.4386	-2.47759	NaN	NaN	NaN	NaN	NaN	NaN	57.4386	-2.84207	57.4386	0.000567554	NaN	NaN
NaN	NaN	NaN	NaN	NaN	NaN	57.5679	2.02688	NaN	NaN	NaN	NaN	57.5679	2.66496	57.5679	0.252037	NaN	NaN	NaN	NaN	NaN	NaN	NaN	NaN	NaN	NaN	57.5679	1.94053	57.5679	2.25685	NaN	NaN	NaN	NaN	NaN	NaN	57.5679	-2.47055	NaN	NaN	NaN	NaN	NaN	NaN	57.5679	-2.84155	57.5679	0.0102883	NaN	NaN
NaN	NaN	NaN	NaN	NaN	NaN	57.6973	2.02848	NaN	NaN	NaN	NaN	57.6973	2.64124	57.6973	0.241686	NaN	NaN	NaN	NaN	NaN	NaN	NaN	NaN	NaN	NaN	57.6973	1.93639	57.6973	2.26236	NaN	NaN	NaN	NaN	NaN	NaN	57.6973	-2.46404	NaN	NaN	NaN	NaN	NaN	NaN	57.6973	-2.84126	57.6973	0.0198397	NaN	NaN
NaN	NaN	NaN	NaN	NaN	NaN	57.8266	2.03087	NaN	NaN	NaN	NaN	57.8266	2.61491	57.8266	0.232469	NaN	NaN	NaN	NaN	NaN	NaN	NaN	NaN	NaN	NaN	57.8266	1.93205	57.8266	2.27042	NaN	NaN	NaN	NaN	NaN	NaN	57.8266	-2.4547	NaN	NaN	NaN	NaN	NaN	NaN	57.8266	-2.84204	57.8266	0.0285927	NaN	NaN
NaN	NaN	NaN	NaN	NaN	NaN	57.956	2.03291	NaN	NaN	NaN	NaN	57.956	2.59002	57.956	0.22345	NaN	NaN	NaN	NaN	NaN	NaN	NaN	NaN	NaN	NaN	57.956	1.92751	57.956	2.27918	NaN	NaN	NaN	NaN	NaN	NaN	57.956	-2.44367	NaN	NaN	NaN	NaN	NaN	NaN	57.956	-2.84224	57.956	0.0375657	NaN	NaN
NaN	NaN	NaN	NaN	NaN	NaN	58.0854	2.03434	NaN	NaN	NaN	NaN	58.0854	2.56257	58.0854	0.21547	NaN	NaN	NaN	NaN	NaN	NaN	NaN	NaN	NaN	NaN	58.0854	1.92219	58.0854	2.28878	NaN	NaN	NaN	NaN	NaN	NaN	58.0854	-2.43101	NaN	NaN	NaN	NaN	NaN	NaN	58.0854	-2.84241	58.0854	0.0467535	NaN	NaN
NaN	NaN	NaN	NaN	NaN	NaN	58.2147	2.03557	NaN	NaN	NaN	NaN	58.2147	2.53229	58.2147	0.207703	NaN	NaN	NaN	NaN	NaN	NaN	NaN	NaN	NaN	NaN	58.2147	1.9163	58.2147	2.30114	NaN	NaN	NaN	NaN	NaN	NaN	58.2147	-2.41794	NaN	NaN	NaN	NaN	NaN	NaN	58.2147	-2.84281	58.2147	0.0554593	NaN	NaN
NaN	NaN	NaN	NaN	NaN	NaN	NaN	NaN	NaN	NaN	NaN	NaN	58.3441	2.5024	58.3441	0.201261	NaN	NaN	NaN	NaN	NaN	NaN	NaN	NaN	NaN	NaN	58.3441	1.91068	58.3441	2.31395	NaN	NaN	NaN	NaN	NaN	NaN	58.3441	-2.40403	NaN	NaN	NaN	NaN	NaN	NaN	58.3441	-2.84329	58.3441	0.0649099	NaN	NaN
NaN	NaN	NaN	NaN	NaN	NaN	NaN	NaN	NaN	NaN	NaN	NaN	58.4735	2.47048	58.4735	0.19489	NaN	NaN	NaN	NaN	NaN	NaN	NaN	NaN	NaN	NaN	58.4735	1.905	58.4735	2.32866	NaN	NaN	NaN	NaN	NaN	NaN	58.4735	-2.38771	NaN	NaN	NaN	NaN	NaN	NaN	58.4735	-2.84476	58.4735	0.0750673	NaN	NaN
NaN	NaN	NaN	NaN	NaN	NaN	NaN	NaN	NaN	NaN	NaN	NaN	58.6028	2.43602	58.6028	0.189716	NaN	NaN	NaN	NaN	NaN	NaN	NaN	NaN	NaN	NaN	58.6028	1.89907	58.6028	2.34412	NaN	NaN	NaN	NaN	NaN	NaN	58.6028	-2.3706	NaN	NaN	NaN	NaN	NaN	NaN	58.6028	-2.84581	58.6028	0.0870373	NaN	NaN
NaN	NaN	NaN	NaN	NaN	NaN	NaN	NaN	NaN	NaN	NaN	NaN	58.7322	2.39965	58.7322	0.185049	NaN	NaN	NaN	NaN	NaN	NaN	NaN	NaN	NaN	NaN	58.7322	1.8926	58.7322	2.36032	NaN	NaN	NaN	NaN	NaN	NaN	58.7322	-2.35236	NaN	NaN	NaN	NaN	NaN	NaN	58.7322	-2.8468	58.7322	0.0990141	NaN	NaN
NaN	NaN	NaN	NaN	NaN	NaN	NaN	NaN	NaN	NaN	NaN	NaN	58.8616	2.36208	58.8616	0.181116	NaN	NaN	NaN	NaN	NaN	NaN	NaN	NaN	NaN	NaN	58.8616	1.88658	58.8616	2.37789	NaN	NaN	NaN	NaN	NaN	NaN	58.8616	-2.3324	NaN	NaN	NaN	NaN	NaN	NaN	58.8616	-2.84871	58.8616	0.113842	NaN	NaN
NaN	NaN	NaN	NaN	NaN	NaN	NaN	NaN	NaN	NaN	NaN	NaN	58.9909	2.32039	58.9909	0.177581	NaN	NaN	NaN	NaN	NaN	NaN	NaN	NaN	NaN	NaN	58.9909	1.88179	58.9909	2.39773	NaN	NaN	NaN	NaN	NaN	NaN	58.9909	-2.31088	NaN	NaN	NaN	NaN	NaN	NaN	58.9909	-2.85011	58.9909	0.129989	NaN	NaN
NaN	NaN	NaN	NaN	NaN	NaN	NaN	NaN	NaN	NaN	NaN	NaN	59.1203	2.27532	NaN	NaN	NaN	NaN	NaN	NaN	NaN	NaN	NaN	NaN	NaN	NaN	59.1203	1.87566	59.1203	2.41774	NaN	NaN	NaN	NaN	NaN	NaN	59.1203	-2.28941	NaN	NaN	NaN	NaN	NaN	NaN	59.1203	-2.85321	59.1203	0.147796	NaN	NaN
NaN	NaN	NaN	NaN	NaN	NaN	NaN	NaN	NaN	NaN	NaN	NaN	59.2497	2.22421	NaN	NaN	NaN	NaN	NaN	NaN	NaN	NaN	NaN	NaN	NaN	NaN	59.2497	1.87016	59.2497	2.4363	NaN	NaN	NaN	NaN	NaN	NaN	59.2497	-2.26513	NaN	NaN	NaN	NaN	NaN	NaN	59.2497	-2.85572	59.2497	0.166626	NaN	NaN
NaN	NaN	NaN	NaN	NaN	NaN	NaN	NaN	NaN	NaN	NaN	NaN	59.379	2.16938	NaN	NaN	NaN	NaN	NaN	NaN	NaN	NaN	NaN	NaN	NaN	NaN	59.379	1.86526	59.379	2.45539	NaN	NaN	NaN	NaN	NaN	NaN	59.379	-2.24188	NaN	NaN	NaN	NaN	NaN	NaN	59.379	-2.85872	59.379	0.185104	NaN	NaN
NaN	NaN	NaN	NaN	NaN	NaN	NaN	NaN	NaN	NaN	NaN	NaN	59.5084	2.10593	NaN	NaN	NaN	NaN	NaN	NaN	NaN	NaN	NaN	NaN	NaN	NaN	59.5084	1.86037	59.5084	2.47372	NaN	NaN	NaN	NaN	NaN	NaN	59.5084	-2.21789	NaN	NaN	NaN	NaN	NaN	NaN	59.5084	-2.86181	59.5084	0.20608	NaN	NaN
NaN	NaN	NaN	NaN	NaN	NaN	NaN	NaN	NaN	NaN	NaN	NaN	59.6378	2.03703	NaN	NaN	NaN	NaN	NaN	NaN	NaN	NaN	NaN	NaN	NaN	NaN	59.6378	1.85651	59.6378	2.49001	NaN	NaN	NaN	NaN	NaN	NaN	59.6378	-2.19397	NaN	NaN	NaN	NaN	NaN	NaN	59.6378	-2.86581	59.6378	0.224909	NaN	NaN
NaN	NaN	NaN	NaN	NaN	NaN	NaN	NaN	NaN	NaN	NaN	NaN	59.7671	1.94459	NaN	NaN	NaN	NaN	NaN	NaN	NaN	NaN	NaN	NaN	NaN	NaN	59.7671	1.8528	59.7671	2.50721	NaN	NaN	NaN	NaN	NaN	NaN	59.7671	-2.17032	NaN	NaN	NaN	NaN	NaN	NaN	59.7671	-2.86947	59.7671	0.241538	NaN	NaN
NaN	NaN	NaN	NaN	NaN	NaN	NaN	NaN	NaN	NaN	NaN	NaN	59.8965	1.83617	NaN	NaN	NaN	NaN	NaN	NaN	NaN	NaN	NaN	NaN	NaN	NaN	59.8965	1.84973	59.8965	2.5223	NaN	NaN	NaN	NaN	NaN	NaN	59.8965	-2.14652	NaN	NaN	NaN	NaN	NaN	NaN	59.8965	-2.8734	59.8965	0.253713	NaN	NaN
NaN	NaN	NaN	NaN	NaN	NaN	NaN	NaN	NaN	NaN	NaN	NaN	60.0259	1.70105	NaN	NaN	NaN	NaN	NaN	NaN	NaN	NaN	NaN	NaN	NaN	NaN	60.0259	1.84746	60.0259	2.5358	NaN	NaN	NaN	NaN	NaN	NaN	60.0259	-2.12308	NaN	NaN	NaN	NaN	NaN	NaN	60.0259	-2.87761	60.0259	0.260395	NaN	NaN
NaN	NaN	NaN	NaN	NaN	NaN	NaN	NaN	NaN	NaN	NaN	NaN	60.1552	1.53175	NaN	NaN	NaN	NaN	NaN	NaN	NaN	NaN	NaN	NaN	NaN	NaN	60.1552	1.84629	60.1552	2.54787	NaN	NaN	NaN	NaN	NaN	NaN	60.1552	-2.1016	NaN	NaN	NaN	NaN	NaN	NaN	60.1552	-2.88241	60.1552	0.262373	NaN	NaN
NaN	NaN	NaN	NaN	NaN	NaN	NaN	NaN	NaN	NaN	NaN	NaN	60.2846	1.31658	NaN	NaN	NaN	NaN	NaN	NaN	NaN	NaN	NaN	NaN	NaN	NaN	60.2846	1.84501	60.2846	2.55847	NaN	NaN	NaN	NaN	NaN	NaN	60.2846	-2.08081	NaN	NaN	NaN	NaN	NaN	NaN	60.2846	-2.88729	60.2846	0.254666	NaN	NaN
NaN	NaN	NaN	NaN	NaN	NaN	NaN	NaN	NaN	NaN	NaN	NaN	60.414	1.06127	NaN	NaN	NaN	NaN	NaN	NaN	NaN	NaN	NaN	NaN	NaN	NaN	60.414	1.84447	60.414	2.56665	NaN	NaN	NaN	NaN	NaN	NaN	60.414	-2.06113	NaN	NaN	NaN	NaN	NaN	NaN	60.414	-2.89177	60.414	0.243909	NaN	NaN
NaN	NaN	NaN	NaN	NaN	NaN	NaN	NaN	NaN	NaN	NaN	NaN	60.5433	0.785359	NaN	NaN	NaN	NaN	NaN	NaN	NaN	NaN	NaN	NaN	NaN	NaN	60.5433	1.84422	60.5433	2.57377	NaN	NaN	NaN	NaN	NaN	NaN	60.5433	-2.04202	NaN	NaN	NaN	NaN	NaN	NaN	60.5433	-2.89616	60.5433	0.224848	NaN	NaN
NaN	NaN	NaN	NaN	NaN	NaN	NaN	NaN	NaN	NaN	NaN	NaN	60.6727	0.523453	NaN	NaN	NaN	NaN	NaN	NaN	NaN	NaN	NaN	NaN	NaN	NaN	60.6727	1.84385	60.6727	2.57964	NaN	NaN	NaN	NaN	NaN	NaN	60.6727	-2.02368	NaN	NaN	NaN	NaN	NaN	NaN	60.6727	-2.90057	60.6727	0.202592	NaN	NaN
NaN	NaN	NaN	NaN	NaN	NaN	NaN	NaN	NaN	NaN	NaN	NaN	60.8021	0.299035	NaN	NaN	NaN	NaN	NaN	NaN	NaN	NaN	NaN	NaN	NaN	NaN	60.8021	1.84396	60.8021	2.58332	NaN	NaN	NaN	NaN	NaN	NaN	60.8021	-2.00696	NaN	NaN	NaN	NaN	NaN	NaN	60.8021	-2.90494	60.8021	0.178843	NaN	NaN
NaN	NaN	NaN	NaN	NaN	NaN	NaN	NaN	NaN	NaN	NaN	NaN	60.9314	0.111761	NaN	NaN	NaN	NaN	NaN	NaN	NaN	NaN	NaN	NaN	NaN	NaN	60.9314	1.84437	60.9314	2.58637	NaN	NaN	NaN	NaN	NaN	NaN	60.9314	-1.99128	NaN	NaN	NaN	NaN	NaN	NaN	60.9314	-2.90829	60.9314	0.155476	NaN	NaN
NaN	NaN	NaN	NaN	NaN	NaN	NaN	NaN	NaN	NaN	NaN	NaN	61.0608	-0.0394473	NaN	NaN	NaN	NaN	NaN	NaN	NaN	NaN	NaN	NaN	NaN	NaN	61.0608	1.84543	61.0608	2.58921	NaN	NaN	NaN	NaN	NaN	NaN	61.0608	-1.977	NaN	NaN	NaN	NaN	NaN	NaN	61.0608	-2.91162	61.0608	0.134793	NaN	NaN
NaN	NaN	NaN	NaN	NaN	NaN	NaN	NaN	NaN	NaN	NaN	NaN	61.1902	-0.150887	NaN	NaN	NaN	NaN	NaN	NaN	NaN	NaN	NaN	NaN	NaN	NaN	61.1902	1.84641	61.1902	2.59139	NaN	NaN	NaN	NaN	NaN	NaN	61.1902	-1.96214	NaN	NaN	NaN	NaN	NaN	NaN	61.1902	-2.91415	61.1902	0.118522	NaN	NaN
NaN	NaN	NaN	NaN	NaN	NaN	NaN	NaN	NaN	NaN	NaN	NaN	61.3195	-0.241791	NaN	NaN	NaN	NaN	NaN	NaN	NaN	NaN	NaN	NaN	NaN	NaN	61.3195	1.84814	61.3195	2.59213	NaN	NaN	NaN	NaN	NaN	NaN	61.3195	-1.94974	NaN	NaN	NaN	NaN	NaN	NaN	61.3195	-2.91698	61.3195	0.108858	NaN	NaN
NaN	NaN	NaN	NaN	NaN	NaN	NaN	NaN	NaN	NaN	NaN	NaN	61.4489	-0.3129	NaN	NaN	NaN	NaN	NaN	NaN	NaN	NaN	NaN	NaN	NaN	NaN	61.4489	1.84999	61.4489	2.59419	NaN	NaN	NaN	NaN	NaN	NaN	61.4489	-1.93847	NaN	NaN	NaN	NaN	NaN	NaN	61.4489	-2.91843	61.4489	0.107839	NaN	NaN
NaN	NaN	NaN	NaN	NaN	NaN	NaN	NaN	NaN	NaN	NaN	NaN	61.5783	-0.370702	NaN	NaN	NaN	NaN	NaN	NaN	NaN	NaN	NaN	NaN	NaN	NaN	61.5783	1.85225	61.5783	2.59644	NaN	NaN	NaN	NaN	NaN	NaN	61.5783	-1.92824	NaN	NaN	NaN	NaN	NaN	NaN	61.5783	-2.91969	61.5783	0.113101	NaN	NaN
NaN	NaN	NaN	NaN	NaN	NaN	NaN	NaN	NaN	NaN	NaN	NaN	61.7076	-0.419512	NaN	NaN	NaN	NaN	NaN	NaN	NaN	NaN	NaN	NaN	NaN	NaN	61.7076	1.85487	61.7076	2.59866	NaN	NaN	NaN	NaN	NaN	NaN	61.7076	-1.91967	NaN	NaN	NaN	NaN	NaN	NaN	61.7076	-2.91946	61.7076	0.126683	NaN	NaN
NaN	NaN	NaN	NaN	NaN	NaN	NaN	NaN	NaN	NaN	NaN	NaN	61.837	-0.460917	NaN	NaN	NaN	NaN	NaN	NaN	NaN	NaN	NaN	NaN	NaN	NaN	61.837	1.8585	61.837	2.60161	NaN	NaN	NaN	NaN	NaN	NaN	61.837	-1.91042	NaN	NaN	NaN	NaN	NaN	NaN	61.837	-2.91761	61.837	0.143335	NaN	NaN
NaN	NaN	NaN	NaN	NaN	NaN	NaN	NaN	NaN	NaN	NaN	NaN	61.9664	-0.501415	NaN	NaN	NaN	NaN	NaN	NaN	NaN	NaN	NaN	NaN	NaN	NaN	61.9664	1.86251	61.9664	2.60525	NaN	NaN	NaN	NaN	NaN	NaN	61.9664	-1.90263	NaN	NaN	NaN	NaN	NaN	NaN	61.9664	-2.91624	61.9664	0.164152	NaN	NaN
NaN	NaN	NaN	NaN	NaN	NaN	NaN	NaN	NaN	NaN	NaN	NaN	62.0957	-0.536351	NaN	NaN	NaN	NaN	NaN	NaN	NaN	NaN	NaN	NaN	NaN	NaN	62.0957	1.86731	62.0957	2.60963	NaN	NaN	NaN	NaN	NaN	NaN	62.0957	-1.8952	NaN	NaN	NaN	NaN	NaN	NaN	62.0957	-2.91457	62.0957	0.188362	NaN	NaN
NaN	NaN	NaN	NaN	NaN	NaN	NaN	NaN	NaN	NaN	NaN	NaN	62.2251	-0.564608	NaN	NaN	NaN	NaN	NaN	NaN	NaN	NaN	NaN	NaN	NaN	NaN	62.2251	1.87237	62.2251	2.61459	NaN	NaN	NaN	NaN	NaN	NaN	62.2251	-1.88769	NaN	NaN	NaN	NaN	NaN	NaN	62.2251	-2.91092	62.2251	0.214991	NaN	NaN
NaN	NaN	NaN	NaN	NaN	NaN	NaN	NaN	NaN	NaN	NaN	NaN	62.3545	-0.590013	NaN	NaN	NaN	NaN	NaN	NaN	NaN	NaN	NaN	NaN	NaN	NaN	62.3545	1.87813	62.3545	2.62131	NaN	NaN	NaN	NaN	NaN	NaN	62.3545	-1.88037	NaN	NaN	NaN	NaN	NaN	NaN	62.3545	-2.90718	62.3545	0.23985	NaN	NaN
NaN	NaN	NaN	NaN	NaN	NaN	NaN	NaN	NaN	NaN	NaN	NaN	62.4838	-0.611422	NaN	NaN	NaN	NaN	NaN	NaN	NaN	NaN	NaN	NaN	NaN	NaN	62.4838	1.88436	62.4838	2.62865	NaN	NaN	NaN	NaN	NaN	NaN	62.4838	-1.87352	NaN	NaN	NaN	NaN	NaN	NaN	62.4838	-2.90214	62.4838	0.266948	NaN	NaN
NaN	NaN	NaN	NaN	NaN	NaN	NaN	NaN	NaN	NaN	NaN	NaN	62.6132	-0.631458	NaN	NaN	NaN	NaN	NaN	NaN	NaN	NaN	NaN	NaN	NaN	NaN	62.6132	1.89228	62.6132	2.63587	NaN	NaN	NaN	NaN	NaN	NaN	62.6132	-1.86786	NaN	NaN	NaN	NaN	NaN	NaN	62.6132	-2.89691	62.6132	0.292691	NaN	NaN
NaN	NaN	NaN	NaN	NaN	NaN	NaN	NaN	NaN	NaN	NaN	NaN	62.7426	-0.650431	NaN	NaN	NaN	NaN	NaN	NaN	NaN	NaN	NaN	NaN	NaN	NaN	62.7426	1.89802	62.7426	2.6428	NaN	NaN	NaN	NaN	NaN	NaN	62.7426	-1.86198	NaN	NaN	NaN	NaN	NaN	NaN	62.7426	-2.89139	62.7426	0.317303	NaN	NaN
NaN	NaN	NaN	NaN	NaN	NaN	NaN	NaN	NaN	NaN	NaN	NaN	62.8719	-0.66672	NaN	NaN	NaN	NaN	NaN	NaN	NaN	NaN	NaN	NaN	NaN	NaN	62.8719	1.90402	62.8719	2.64781	NaN	NaN	NaN	NaN	NaN	NaN	62.8719	-1.85651	NaN	NaN	NaN	NaN	NaN	NaN	62.8719	-2.88506	62.8719	0.345366	NaN	NaN
NaN	NaN	NaN	NaN	NaN	NaN	NaN	NaN	NaN	NaN	NaN	NaN	63.0013	-0.681851	NaN	NaN	NaN	NaN	NaN	NaN	NaN	NaN	NaN	NaN	NaN	NaN	63.0013	1.90992	63.0013	2.65312	NaN	NaN	NaN	NaN	NaN	NaN	63.0013	-1.85046	NaN	NaN	NaN	NaN	NaN	NaN	63.0013	-2.88014	63.0013	0.376921	NaN	NaN
NaN	NaN	NaN	NaN	NaN	NaN	NaN	NaN	NaN	NaN	NaN	NaN	63.1307	-0.69647	NaN	NaN	NaN	NaN	NaN	NaN	NaN	NaN	NaN	NaN	NaN	NaN	63.1307	1.91424	63.1307	2.65616	NaN	NaN	NaN	NaN	NaN	NaN	63.1307	-1.84511	NaN	NaN	NaN	NaN	NaN	NaN	63.1307	-2.87406	63.1307	0.412942	NaN	NaN
NaN	NaN	NaN	NaN	NaN	NaN	NaN	NaN	NaN	NaN	NaN	NaN	63.26	-0.708884	NaN	NaN	NaN	NaN	NaN	NaN	NaN	NaN	NaN	NaN	NaN	NaN	63.26	1.91813	63.26	2.65961	NaN	NaN	NaN	NaN	NaN	NaN	63.26	-1.83975	NaN	NaN	NaN	NaN	NaN	NaN	63.26	-2.86595	63.26	0.455229	NaN	NaN
NaN	NaN	NaN	NaN	NaN	NaN	NaN	NaN	NaN	NaN	NaN	NaN	63.3894	-0.719642	NaN	NaN	NaN	NaN	NaN	NaN	NaN	NaN	NaN	NaN	NaN	NaN	63.3894	1.92005	63.3894	2.66185	NaN	NaN	NaN	NaN	NaN	NaN	63.3894	-1.83448	NaN	NaN	NaN	NaN	NaN	NaN	63.3894	-2.85759	63.3894	0.497555	NaN	NaN
NaN	NaN	NaN	NaN	NaN	NaN	NaN	NaN	NaN	NaN	NaN	NaN	63.5188	-0.729382	NaN	NaN	NaN	NaN	NaN	NaN	NaN	NaN	NaN	NaN	NaN	NaN	63.5188	1.92146	63.5188	2.66285	NaN	NaN	NaN	NaN	NaN	NaN	63.5188	-1.8281	NaN	NaN	NaN	NaN	NaN	NaN	63.5188	-2.85006	63.5188	0.546009	NaN	NaN
NaN	NaN	NaN	NaN	NaN	NaN	NaN	NaN	NaN	NaN	NaN	NaN	63.6481	-0.738259	NaN	NaN	NaN	NaN	NaN	NaN	NaN	NaN	NaN	NaN	NaN	NaN	63.6481	1.92171	63.6481	2.66218	NaN	NaN	NaN	NaN	NaN	NaN	63.6481	-1.82223	NaN	NaN	NaN	NaN	NaN	NaN	63.6481	-2.84238	63.6481	0.595644	NaN	NaN
NaN	NaN	NaN	NaN	NaN	NaN	NaN	NaN	NaN	NaN	NaN	NaN	63.7775	-0.746331	NaN	NaN	NaN	NaN	NaN	NaN	NaN	NaN	NaN	NaN	NaN	NaN	63.7775	1.91991	63.7775	2.66106	NaN	NaN	NaN	NaN	NaN	NaN	63.7775	-1.81528	NaN	NaN	NaN	NaN	NaN	NaN	63.7775	-2.83462	63.7775	0.647461	NaN	NaN
NaN	NaN	NaN	NaN	NaN	NaN	NaN	NaN	NaN	NaN	NaN	NaN	63.9069	-0.753698	NaN	NaN	NaN	NaN	NaN	NaN	NaN	NaN	NaN	NaN	NaN	NaN	63.9069	1.91683	63.9069	2.65775	NaN	NaN	NaN	NaN	NaN	NaN	63.9069	-1.80849	NaN	NaN	NaN	NaN	NaN	NaN	63.9069	-2.82628	63.9069	0.695953	NaN	NaN
NaN	NaN	NaN	NaN	NaN	NaN	NaN	NaN	NaN	NaN	NaN	NaN	64.0362	-0.760768	NaN	NaN	NaN	NaN	NaN	NaN	NaN	NaN	NaN	NaN	NaN	NaN	64.0362	1.91256	64.0362	2.65459	NaN	NaN	NaN	NaN	NaN	NaN	64.0362	-1.80222	NaN	NaN	NaN	NaN	NaN	NaN	64.0362	-2.81879	64.0362	0.743946	NaN	NaN
NaN	NaN	NaN	NaN	NaN	NaN	NaN	NaN	NaN	NaN	NaN	NaN	64.1656	-0.766935	NaN	NaN	NaN	NaN	NaN	NaN	NaN	NaN	NaN	NaN	NaN	NaN	64.1656	1.90652	64.1656	2.65118	NaN	NaN	NaN	NaN	NaN	NaN	64.1656	-1.79441	NaN	NaN	NaN	NaN	NaN	NaN	64.1656	-2.81116	64.1656	0.78677	NaN	NaN
NaN	NaN	NaN	NaN	NaN	NaN	NaN	NaN	NaN	NaN	NaN	NaN	64.295	-0.772896	NaN	NaN	NaN	NaN	NaN	NaN	NaN	NaN	NaN	NaN	NaN	NaN	64.295	1.9002	64.295	2.64724	NaN	NaN	NaN	NaN	NaN	NaN	64.295	-1.78637	NaN	NaN	NaN	NaN	NaN	NaN	64.295	-2.80344	64.295	0.821187	NaN	NaN
NaN	NaN	NaN	NaN	NaN	NaN	NaN	NaN	NaN	NaN	NaN	NaN	64.4243	-0.777889	NaN	NaN	NaN	NaN	NaN	NaN	NaN	NaN	NaN	NaN	NaN	NaN	64.4243	1.89273	64.4243	2.64248	NaN	NaN	NaN	NaN	NaN	NaN	64.4243	-1.7771	NaN	NaN	NaN	NaN	NaN	NaN	64.4243	-2.7953	64.4243	0.851725	NaN	NaN
NaN	NaN	NaN	NaN	NaN	NaN	NaN	NaN	NaN	NaN	NaN	NaN	64.5537	-0.78169	NaN	NaN	NaN	NaN	NaN	NaN	NaN	NaN	NaN	NaN	NaN	NaN	64.5537	1.88359	64.5537	2.6364	NaN	NaN	NaN	NaN	NaN	NaN	64.5537	-1.76763	NaN	NaN	NaN	NaN	NaN	NaN	64.5537	-2.78884	64.5537	0.878746	NaN	NaN
NaN	NaN	NaN	NaN	NaN	NaN	NaN	NaN	NaN	NaN	NaN	NaN	64.6831	-0.785451	NaN	NaN	NaN	NaN	NaN	NaN	NaN	NaN	NaN	NaN	NaN	NaN	64.6831	1.87512	64.6831	2.63317	NaN	NaN	NaN	NaN	NaN	NaN	64.6831	-1.75708	NaN	NaN	NaN	NaN	NaN	NaN	64.6831	-2.78121	64.6831	0.900715	NaN	NaN
NaN	NaN	NaN	NaN	NaN	NaN	NaN	NaN	NaN	NaN	NaN	NaN	64.8124	-0.78875	NaN	NaN	NaN	NaN	NaN	NaN	NaN	NaN	NaN	NaN	NaN	NaN	64.8124	1.86655	64.8124	2.63065	NaN	NaN	NaN	NaN	NaN	NaN	64.8124	-1.74606	NaN	NaN	NaN	NaN	NaN	NaN	64.8124	-2.77423	64.8124	0.917643	NaN	NaN
NaN	NaN	NaN	NaN	NaN	NaN	NaN	NaN	NaN	NaN	NaN	NaN	64.9418	-0.791529	NaN	NaN	NaN	NaN	NaN	NaN	NaN	NaN	NaN	NaN	NaN	NaN	64.9418	1.85797	64.9418	2.62699	NaN	NaN	NaN	NaN	NaN	NaN	64.9418	-1.73396	NaN	NaN	NaN	NaN	NaN	NaN	64.9418	-2.76723	64.9418	0.930369	NaN	NaN
NaN	NaN	NaN	NaN	NaN	NaN	NaN	NaN	NaN	NaN	NaN	NaN	65.0712	-0.793546	NaN	NaN	NaN	NaN	NaN	NaN	NaN	NaN	NaN	NaN	NaN	NaN	65.0712	1.84936	65.0712	2.62635	NaN	NaN	NaN	NaN	NaN	NaN	65.0712	-1.72213	NaN	NaN	NaN	NaN	NaN	NaN	65.0712	-2.76036	65.0712	0.940116	NaN	NaN
NaN	NaN	NaN	NaN	NaN	NaN	NaN	NaN	NaN	NaN	NaN	NaN	65.2005	-0.79555	NaN	NaN	NaN	NaN	NaN	NaN	NaN	NaN	NaN	NaN	NaN	NaN	65.2005	1.84103	65.2005	2.6258	NaN	NaN	NaN	NaN	NaN	NaN	65.2005	-1.70799	NaN	NaN	NaN	NaN	NaN	NaN	65.2005	-2.75261	65.2005	0.949175	NaN	NaN
NaN	NaN	NaN	NaN	NaN	NaN	NaN	NaN	NaN	NaN	NaN	NaN	65.3299	-0.797217	NaN	NaN	NaN	NaN	NaN	NaN	NaN	NaN	NaN	NaN	NaN	NaN	65.3299	1.83324	65.3299	2.62384	NaN	NaN	NaN	NaN	NaN	NaN	65.3299	-1.69283	NaN	NaN	NaN	NaN	NaN	NaN	65.3299	-2.74534	65.3299	0.958387	NaN	NaN
NaN	NaN	NaN	NaN	NaN	NaN	NaN	NaN	NaN	NaN	NaN	NaN	65.4592	-0.798439	NaN	NaN	NaN	NaN	NaN	NaN	NaN	NaN	NaN	NaN	NaN	NaN	65.4592	1.8266	65.4592	2.62605	NaN	NaN	NaN	NaN	NaN	NaN	65.4592	-1.67695	NaN	NaN	NaN	NaN	NaN	NaN	65.4592	-2.73809	65.4592	0.966055	NaN	NaN
NaN	NaN	NaN	NaN	NaN	NaN	NaN	NaN	NaN	NaN	NaN	NaN	NaN	NaN	NaN	NaN	NaN	NaN	NaN	NaN	NaN	NaN	NaN	NaN	NaN	NaN	65.5886	1.81989	65.5886	2.6284	NaN	NaN	NaN	NaN	NaN	NaN	65.5886	-1.66212	NaN	NaN	NaN	NaN	NaN	NaN	65.5886	-2.73254	65.5886	0.973118	NaN	NaN
NaN	NaN	NaN	NaN	NaN	NaN	NaN	NaN	NaN	NaN	NaN	NaN	NaN	NaN	NaN	NaN	NaN	NaN	NaN	NaN	NaN	NaN	NaN	NaN	NaN	NaN	65.718	1.81502	65.718	2.63284	NaN	NaN	NaN	NaN	NaN	NaN	65.718	-1.64494	NaN	NaN	NaN	NaN	NaN	NaN	65.718	-2.72627	65.718	0.982508	NaN	NaN
NaN	NaN	NaN	NaN	NaN	NaN	NaN	NaN	NaN	NaN	NaN	NaN	NaN	NaN	NaN	NaN	NaN	NaN	NaN	NaN	NaN	NaN	NaN	NaN	NaN	NaN	65.8473	1.81119	65.8473	2.63913	NaN	NaN	NaN	NaN	NaN	NaN	65.8473	-1.62721	NaN	NaN	NaN	NaN	NaN	NaN	65.8473	-2.71991	65.8473	0.991651	NaN	NaN
NaN	NaN	NaN	NaN	NaN	NaN	NaN	NaN	NaN	NaN	NaN	NaN	NaN	NaN	NaN	NaN	NaN	NaN	NaN	NaN	NaN	NaN	NaN	NaN	NaN	NaN	65.9767	1.8085	65.9767	2.64959	NaN	NaN	NaN	NaN	NaN	NaN	65.9767	-1.61097	NaN	NaN	NaN	NaN	NaN	NaN	65.9767	-2.71347	65.9767	1.00462	NaN	NaN
NaN	NaN	NaN	NaN	NaN	NaN	NaN	NaN	NaN	NaN	NaN	NaN	NaN	NaN	NaN	NaN	NaN	NaN	NaN	NaN	NaN	NaN	NaN	NaN	NaN	NaN	66.1061	1.80687	66.1061	2.65909	NaN	NaN	NaN	NaN	NaN	NaN	66.1061	-1.59197	NaN	NaN	NaN	NaN	NaN	NaN	66.1061	-2.70841	66.1061	1.01889	NaN	NaN
NaN	NaN	NaN	NaN	NaN	NaN	NaN	NaN	NaN	NaN	NaN	NaN	NaN	NaN	NaN	NaN	NaN	NaN	NaN	NaN	NaN	NaN	NaN	NaN	NaN	NaN	66.2354	1.80615	66.2354	2.67105	NaN	NaN	NaN	NaN	NaN	NaN	66.2354	-1.57503	NaN	NaN	NaN	NaN	NaN	NaN	66.2354	-2.70299	66.2354	1.03794	NaN	NaN
NaN	NaN	NaN	NaN	NaN	NaN	NaN	NaN	NaN	NaN	NaN	NaN	NaN	NaN	NaN	NaN	NaN	NaN	NaN	NaN	NaN	NaN	NaN	NaN	NaN	NaN	66.3648	1.80626	66.3648	2.68462	NaN	NaN	NaN	NaN	NaN	NaN	66.3648	-1.55648	NaN	NaN	NaN	NaN	NaN	NaN	66.3648	-2.69833	66.3648	1.06345	NaN	NaN
NaN	NaN	NaN	NaN	NaN	NaN	NaN	NaN	NaN	NaN	NaN	NaN	NaN	NaN	NaN	NaN	NaN	NaN	NaN	NaN	NaN	NaN	NaN	NaN	NaN	NaN	66.4942	1.80751	66.4942	2.70108	NaN	NaN	NaN	NaN	NaN	NaN	66.4942	-1.53763	NaN	NaN	NaN	NaN	NaN	NaN	66.4942	-2.69391	66.4942	1.0927	NaN	NaN
NaN	NaN	NaN	NaN	NaN	NaN	NaN	NaN	NaN	NaN	NaN	NaN	NaN	NaN	NaN	NaN	NaN	NaN	NaN	NaN	NaN	NaN	NaN	NaN	NaN	NaN	66.6235	1.80852	66.6235	2.71817	NaN	NaN	NaN	NaN	NaN	NaN	66.6235	-1.51899	NaN	NaN	NaN	NaN	NaN	NaN	66.6235	-2.68736	66.6235	1.12812	NaN	NaN
NaN	NaN	NaN	NaN	NaN	NaN	NaN	NaN	NaN	NaN	NaN	NaN	NaN	NaN	NaN	NaN	NaN	NaN	NaN	NaN	NaN	NaN	NaN	NaN	NaN	NaN	66.7529	1.80995	66.7529	2.73507	NaN	NaN	NaN	NaN	NaN	NaN	66.7529	-1.49991	NaN	NaN	NaN	NaN	NaN	NaN	66.7529	-2.68013	66.7529	1.1684	NaN	NaN
NaN	NaN	NaN	NaN	NaN	NaN	NaN	NaN	NaN	NaN	NaN	NaN	NaN	NaN	NaN	NaN	NaN	NaN	NaN	NaN	NaN	NaN	NaN	NaN	NaN	NaN	66.8823	1.81228	66.8823	2.75412	NaN	NaN	NaN	NaN	NaN	NaN	66.8823	-1.48191	NaN	NaN	NaN	NaN	NaN	NaN	66.8823	-2.67361	66.8823	1.20973	NaN	NaN
NaN	NaN	NaN	NaN	NaN	NaN	NaN	NaN	NaN	NaN	NaN	NaN	NaN	NaN	NaN	NaN	NaN	NaN	NaN	NaN	NaN	NaN	NaN	NaN	NaN	NaN	67.0116	1.81474	67.0116	2.77157	NaN	NaN	NaN	NaN	NaN	NaN	67.0116	-1.46457	NaN	NaN	NaN	NaN	NaN	NaN	67.0116	-2.66607	67.0116	1.25195	NaN	NaN
NaN	NaN	NaN	NaN	NaN	NaN	NaN	NaN	NaN	NaN	NaN	NaN	NaN	NaN	NaN	NaN	NaN	NaN	NaN	NaN	NaN	NaN	NaN	NaN	NaN	NaN	67.141	1.81708	67.141	2.78924	NaN	NaN	NaN	NaN	NaN	NaN	67.141	-1.449	NaN	NaN	NaN	NaN	NaN	NaN	67.141	-2.65853	67.141	1.29651	NaN	NaN
NaN	NaN	NaN	NaN	NaN	NaN	NaN	NaN	NaN	NaN	NaN	NaN	NaN	NaN	NaN	NaN	NaN	NaN	NaN	NaN	NaN	NaN	NaN	NaN	NaN	NaN	67.2704	1.81953	67.2704	2.80512	NaN	NaN	NaN	NaN	NaN	NaN	67.2704	-1.4313	NaN	NaN	NaN	NaN	NaN	NaN	67.2704	-2.65102	67.2704	1.33957	NaN	NaN
NaN	NaN	NaN	NaN	NaN	NaN	NaN	NaN	NaN	NaN	NaN	NaN	NaN	NaN	NaN	NaN	NaN	NaN	NaN	NaN	NaN	NaN	NaN	NaN	NaN	NaN	67.3997	1.82212	67.3997	2.8201	NaN	NaN	NaN	NaN	NaN	NaN	67.3997	-1.41601	NaN	NaN	NaN	NaN	NaN	NaN	67.3997	-2.6433	67.3997	1.37926	NaN	NaN
NaN	NaN	NaN	NaN	NaN	NaN	NaN	NaN	NaN	NaN	NaN	NaN	NaN	NaN	NaN	NaN	NaN	NaN	NaN	NaN	NaN	NaN	NaN	NaN	NaN	NaN	67.5291	1.82382	67.5291	2.83093	NaN	NaN	NaN	NaN	NaN	NaN	67.5291	-1.40021	NaN	NaN	NaN	NaN	NaN	NaN	67.5291	-2.63462	67.5291	1.41568	NaN	NaN
NaN	NaN	NaN	NaN	NaN	NaN	NaN	NaN	NaN	NaN	NaN	NaN	NaN	NaN	NaN	NaN	NaN	NaN	NaN	NaN	NaN	NaN	NaN	NaN	NaN	NaN	67.6585	1.82548	67.6585	2.83824	NaN	NaN	NaN	NaN	NaN	NaN	67.6585	-1.38523	NaN	NaN	NaN	NaN	NaN	NaN	67.6585	-2.62482	67.6585	1.44794	NaN	NaN
NaN	NaN	NaN	NaN	NaN	NaN	NaN	NaN	NaN	NaN	NaN	NaN	NaN	NaN	NaN	NaN	NaN	NaN	NaN	NaN	NaN	NaN	NaN	NaN	NaN	NaN	67.7878	1.82712	67.7878	2.84407	NaN	NaN	NaN	NaN	NaN	NaN	67.7878	-1.37324	NaN	NaN	NaN	NaN	NaN	NaN	67.7878	-2.61305	67.7878	1.475	NaN	NaN
NaN	NaN	NaN	NaN	NaN	NaN	NaN	NaN	NaN	NaN	NaN	NaN	NaN	NaN	NaN	NaN	NaN	NaN	NaN	NaN	NaN	NaN	NaN	NaN	NaN	NaN	67.9172	1.82833	67.9172	2.84668	NaN	NaN	NaN	NaN	NaN	NaN	67.9172	-1.36242	NaN	NaN	NaN	NaN	NaN	NaN	67.9172	-2.60044	67.9172	1.49845	NaN	NaN
NaN	NaN	NaN	NaN	NaN	NaN	NaN	NaN	NaN	NaN	NaN	NaN	NaN	NaN	NaN	NaN	NaN	NaN	NaN	NaN	NaN	NaN	NaN	NaN	NaN	NaN	68.0466	1.82887	68.0466	2.84709	NaN	NaN	NaN	NaN	NaN	NaN	68.0466	-1.35182	NaN	NaN	NaN	NaN	NaN	NaN	68.0466	-2.58656	68.0466	1.51888	NaN	NaN
NaN	NaN	NaN	NaN	NaN	NaN	NaN	NaN	NaN	NaN	NaN	NaN	NaN	NaN	NaN	NaN	NaN	NaN	NaN	NaN	NaN	NaN	NaN	NaN	NaN	NaN	68.1759	1.82819	68.1759	2.84577	NaN	NaN	NaN	NaN	NaN	NaN	68.1759	-1.34406	NaN	NaN	NaN	NaN	NaN	NaN	68.1759	-2.57081	68.1759	1.54017	NaN	NaN
NaN	NaN	NaN	NaN	NaN	NaN	NaN	NaN	NaN	NaN	NaN	NaN	NaN	NaN	NaN	NaN	NaN	NaN	NaN	NaN	NaN	NaN	NaN	NaN	NaN	NaN	68.3053	1.82828	68.3053	2.84327	NaN	NaN	NaN	NaN	NaN	NaN	68.3053	-1.33543	NaN	NaN	NaN	NaN	NaN	NaN	68.3053	-2.55266	68.3053	1.55944	NaN	NaN
NaN	NaN	NaN	NaN	NaN	NaN	NaN	NaN	NaN	NaN	NaN	NaN	NaN	NaN	NaN	NaN	NaN	NaN	NaN	NaN	NaN	NaN	NaN	NaN	NaN	NaN	68.4347	1.82665	68.4347	2.84051	NaN	NaN	NaN	NaN	NaN	NaN	68.4347	-1.32895	NaN	NaN	NaN	NaN	NaN	NaN	68.4347	-2.53206	68.4347	1.57716	NaN	NaN
NaN	NaN	NaN	NaN	NaN	NaN	NaN	NaN	NaN	NaN	NaN	NaN	NaN	NaN	NaN	NaN	NaN	NaN	NaN	NaN	NaN	NaN	NaN	NaN	NaN	NaN	68.564	1.82498	68.564	2.8348	NaN	NaN	NaN	NaN	NaN	NaN	68.564	-1.32363	NaN	NaN	NaN	NaN	NaN	NaN	68.564	-2.50835	68.564	1.59683	NaN	NaN
NaN	NaN	NaN	NaN	NaN	NaN	NaN	NaN	NaN	NaN	NaN	NaN	NaN	NaN	NaN	NaN	NaN	NaN	NaN	NaN	NaN	NaN	NaN	NaN	NaN	NaN	68.6934	1.82266	68.6934	2.82962	NaN	NaN	NaN	NaN	NaN	NaN	68.6934	-1.31996	NaN	NaN	NaN	NaN	NaN	NaN	68.6934	-2.48379	68.6934	1.62192	NaN	NaN
NaN	NaN	NaN	NaN	NaN	NaN	NaN	NaN	NaN	NaN	NaN	NaN	NaN	NaN	NaN	NaN	NaN	NaN	NaN	NaN	NaN	NaN	NaN	NaN	NaN	NaN	68.8228	1.81982	68.8228	2.82337	NaN	NaN	NaN	NaN	NaN	NaN	68.8228	-1.31554	NaN	NaN	NaN	NaN	NaN	NaN	68.8228	-2.4577	68.8228	1.64816	NaN	NaN
NaN	NaN	NaN	NaN	NaN	NaN	NaN	NaN	NaN	NaN	NaN	NaN	NaN	NaN	NaN	NaN	NaN	NaN	NaN	NaN	NaN	NaN	NaN	NaN	NaN	NaN	68.9521	1.81775	68.9521	2.81713	NaN	NaN	NaN	NaN	NaN	NaN	68.9521	-1.31322	NaN	NaN	NaN	NaN	NaN	NaN	68.9521	-2.42907	68.9521	1.67858	NaN	NaN
NaN	NaN	NaN	NaN	NaN	NaN	NaN	NaN	NaN	NaN	NaN	NaN	NaN	NaN	NaN	NaN	NaN	NaN	NaN	NaN	NaN	NaN	NaN	NaN	NaN	NaN	69.0815	1.81514	69.0815	2.81179	NaN	NaN	NaN	NaN	NaN	NaN	69.0815	-1.31208	NaN	NaN	NaN	NaN	NaN	NaN	69.0815	-2.39774	69.0815	1.714	NaN	NaN
NaN	NaN	NaN	NaN	NaN	NaN	NaN	NaN	NaN	NaN	NaN	NaN	NaN	NaN	NaN	NaN	NaN	NaN	NaN	NaN	NaN	NaN	NaN	NaN	NaN	NaN	69.2109	1.81297	69.2109	2.80857	NaN	NaN	NaN	NaN	NaN	NaN	69.2109	-1.31333	NaN	NaN	NaN	NaN	NaN	NaN	69.2109	-2.36571	69.2109	1.75389	NaN	NaN
NaN	NaN	NaN	NaN	NaN	NaN	NaN	NaN	NaN	NaN	NaN	NaN	NaN	NaN	NaN	NaN	NaN	NaN	NaN	NaN	NaN	NaN	NaN	NaN	NaN	NaN	69.3402	1.81152	69.3402	2.80488	NaN	NaN	NaN	NaN	NaN	NaN	69.3402	-1.31643	NaN	NaN	NaN	NaN	NaN	NaN	69.3402	-2.33395	69.3402	1.79817	NaN	NaN
NaN	NaN	NaN	NaN	NaN	NaN	NaN	NaN	NaN	NaN	NaN	NaN	NaN	NaN	NaN	NaN	NaN	NaN	NaN	NaN	NaN	NaN	NaN	NaN	NaN	NaN	69.4696	1.81098	69.4696	2.80603	NaN	NaN	NaN	NaN	NaN	NaN	69.4696	-1.31819	NaN	NaN	NaN	NaN	NaN	NaN	69.4696	-2.30168	69.4696	1.84518	NaN	NaN
NaN	NaN	NaN	NaN	NaN	NaN	NaN	NaN	NaN	NaN	NaN	NaN	NaN	NaN	NaN	NaN	NaN	NaN	NaN	NaN	NaN	NaN	NaN	NaN	NaN	NaN	69.599	1.811	69.599	2.80779	NaN	NaN	NaN	NaN	NaN	NaN	69.599	-1.32003	NaN	NaN	NaN	NaN	NaN	NaN	69.599	-2.27174	69.599	1.89385	NaN	NaN
NaN	NaN	NaN	NaN	NaN	NaN	NaN	NaN	NaN	NaN	NaN	NaN	NaN	NaN	NaN	NaN	NaN	NaN	NaN	NaN	NaN	NaN	NaN	NaN	NaN	NaN	69.7283	1.81244	69.7283	2.81052	NaN	NaN	NaN	NaN	NaN	NaN	69.7283	-1.32312	NaN	NaN	NaN	NaN	NaN	NaN	69.7283	-2.24357	69.7283	1.94212	NaN	NaN
NaN	NaN	NaN	NaN	NaN	NaN	NaN	NaN	NaN	NaN	NaN	NaN	NaN	NaN	NaN	NaN	NaN	NaN	NaN	NaN	NaN	NaN	NaN	NaN	NaN	NaN	69.8577	1.81518	69.8577	2.81523	NaN	NaN	NaN	NaN	NaN	NaN	69.8577	-1.32803	NaN	NaN	NaN	NaN	NaN	NaN	69.8577	-2.21724	69.8577	1.98552	NaN	NaN
NaN	NaN	NaN	NaN	NaN	NaN	NaN	NaN	NaN	NaN	NaN	NaN	NaN	NaN	NaN	NaN	NaN	NaN	NaN	NaN	NaN	NaN	NaN	NaN	NaN	NaN	69.9871	1.81966	69.9871	2.82257	NaN	NaN	NaN	NaN	NaN	NaN	69.9871	-1.33406	NaN	NaN	NaN	NaN	NaN	NaN	69.9871	-2.19285	69.9871	2.02596	NaN	NaN
NaN	NaN	NaN	NaN	NaN	NaN	NaN	NaN	NaN	NaN	NaN	NaN	NaN	NaN	NaN	NaN	NaN	NaN	NaN	NaN	NaN	NaN	NaN	NaN	NaN	NaN	70.1164	1.82537	70.1164	2.83052	NaN	NaN	NaN	NaN	NaN	NaN	70.1164	-1.34092	NaN	NaN	NaN	NaN	NaN	NaN	70.1164	-2.17272	70.1164	2.0638	NaN	NaN
NaN	NaN	NaN	NaN	NaN	NaN	NaN	NaN	NaN	NaN	NaN	NaN	NaN	NaN	NaN	NaN	NaN	NaN	NaN	NaN	NaN	NaN	NaN	NaN	NaN	NaN	70.2458	1.83318	70.2458	2.83972	NaN	NaN	NaN	NaN	NaN	NaN	70.2458	-1.3446	NaN	NaN	NaN	NaN	NaN	NaN	70.2458	-2.15435	70.2458	2.09815	NaN	NaN
NaN	NaN	NaN	NaN	NaN	NaN	NaN	NaN	NaN	NaN	NaN	NaN	NaN	NaN	NaN	NaN	NaN	NaN	NaN	NaN	NaN	NaN	NaN	NaN	NaN	NaN	70.3752	1.84166	70.3752	2.8496	NaN	NaN	NaN	NaN	NaN	NaN	70.3752	-1.35015	NaN	NaN	NaN	NaN	NaN	NaN	70.3752	-2.14086	70.3752	2.12707	NaN	NaN
NaN	NaN	NaN	NaN	NaN	NaN	NaN	NaN	NaN	NaN	NaN	NaN	NaN	NaN	NaN	NaN	NaN	NaN	NaN	NaN	NaN	NaN	NaN	NaN	NaN	NaN	70.5045	1.85088	70.5045	2.86344	NaN	NaN	NaN	NaN	NaN	NaN	70.5045	-1.35448	NaN	NaN	NaN	NaN	NaN	NaN	70.5045	-2.13109	70.5045	2.15358	NaN	NaN
NaN	NaN	NaN	NaN	NaN	NaN	NaN	NaN	NaN	NaN	NaN	NaN	NaN	NaN	NaN	NaN	NaN	NaN	NaN	NaN	NaN	NaN	NaN	NaN	NaN	NaN	70.6339	1.86068	NaN	NaN	NaN	NaN	NaN	NaN	NaN	NaN	70.6339	-1.35881	NaN	NaN	NaN	NaN	NaN	NaN	70.6339	-2.12364	70.6339	2.1753	NaN	NaN
NaN	NaN	NaN	NaN	NaN	NaN	NaN	NaN	NaN	NaN	NaN	NaN	NaN	NaN	NaN	NaN	NaN	NaN	NaN	NaN	NaN	NaN	NaN	NaN	NaN	NaN	70.7633	1.87176	NaN	NaN	NaN	NaN	NaN	NaN	NaN	NaN	70.7633	-1.36335	NaN	NaN	NaN	NaN	NaN	NaN	70.7633	-2.11947	70.7633	2.193	NaN	NaN
NaN	NaN	NaN	NaN	NaN	NaN	NaN	NaN	NaN	NaN	NaN	NaN	NaN	NaN	NaN	NaN	NaN	NaN	NaN	NaN	NaN	NaN	NaN	NaN	NaN	NaN	70.8926	1.8839	NaN	NaN	NaN	NaN	NaN	NaN	NaN	NaN	70.8926	-1.36733	NaN	NaN	NaN	NaN	NaN	NaN	70.8926	-2.11928	70.8926	2.20934	NaN	NaN
NaN	NaN	NaN	NaN	NaN	NaN	NaN	NaN	NaN	NaN	NaN	NaN	NaN	NaN	NaN	NaN	NaN	NaN	NaN	NaN	NaN	NaN	NaN	NaN	NaN	NaN	71.022	1.89613	NaN	NaN	NaN	NaN	NaN	NaN	NaN	NaN	71.022	-1.37106	NaN	NaN	NaN	NaN	NaN	NaN	71.022	-2.12158	71.022	2.22103	NaN	NaN
NaN	NaN	NaN	NaN	NaN	NaN	NaN	NaN	NaN	NaN	NaN	NaN	NaN	NaN	NaN	NaN	NaN	NaN	NaN	NaN	NaN	NaN	NaN	NaN	NaN	NaN	71.1514	1.90844	NaN	NaN	NaN	NaN	NaN	NaN	NaN	NaN	71.1514	-1.37373	NaN	NaN	NaN	NaN	NaN	NaN	71.1514	-2.12551	71.1514	2.23134	NaN	NaN
NaN	NaN	NaN	NaN	NaN	NaN	NaN	NaN	NaN	NaN	NaN	NaN	NaN	NaN	NaN	NaN	NaN	NaN	NaN	NaN	NaN	NaN	NaN	NaN	NaN	NaN	71.2807	1.91956	NaN	NaN	NaN	NaN	NaN	NaN	NaN	NaN	71.2807	-1.37641	NaN	NaN	NaN	NaN	NaN	NaN	71.2807	-2.13291	71.2807	2.23807	NaN	NaN
NaN	NaN	NaN	NaN	NaN	NaN	NaN	NaN	NaN	NaN	NaN	NaN	NaN	NaN	NaN	NaN	NaN	NaN	NaN	NaN	NaN	NaN	NaN	NaN	NaN	NaN	71.4101	1.93061	NaN	NaN	NaN	NaN	NaN	NaN	NaN	NaN	71.4101	-1.37853	NaN	NaN	NaN	NaN	NaN	NaN	71.4101	-2.14336	71.4101	2.24132	NaN	NaN
NaN	NaN	NaN	NaN	NaN	NaN	NaN	NaN	NaN	NaN	NaN	NaN	NaN	NaN	NaN	NaN	NaN	NaN	NaN	NaN	NaN	NaN	NaN	NaN	NaN	NaN	71.5395	1.94099	NaN	NaN	NaN	NaN	NaN	NaN	NaN	NaN	71.5395	-1.37787	NaN	NaN	NaN	NaN	NaN	NaN	71.5395	-2.15459	71.5395	2.24539	NaN	NaN
NaN	NaN	NaN	NaN	NaN	NaN	NaN	NaN	NaN	NaN	NaN	NaN	NaN	NaN	NaN	NaN	NaN	NaN	NaN	NaN	NaN	NaN	NaN	NaN	NaN	NaN	71.6688	1.95166	NaN	NaN	NaN	NaN	NaN	NaN	NaN	NaN	71.6688	-1.37769	NaN	NaN	NaN	NaN	NaN	NaN	71.6688	-2.16685	71.6688	2.24693	NaN	NaN
NaN	NaN	NaN	NaN	NaN	NaN	NaN	NaN	NaN	NaN	NaN	NaN	NaN	NaN	NaN	NaN	NaN	NaN	NaN	NaN	NaN	NaN	NaN	NaN	NaN	NaN	71.7982	1.96172	NaN	NaN	NaN	NaN	NaN	NaN	NaN	NaN	71.7982	-1.37458	NaN	NaN	NaN	NaN	NaN	NaN	71.7982	-2.17883	71.7982	2.24994	NaN	NaN
NaN	NaN	NaN	NaN	NaN	NaN	NaN	NaN	NaN	NaN	NaN	NaN	NaN	NaN	NaN	NaN	NaN	NaN	NaN	NaN	NaN	NaN	NaN	NaN	NaN	NaN	71.9276	1.97074	NaN	NaN	NaN	NaN	NaN	NaN	NaN	NaN	71.9276	-1.37159	NaN	NaN	NaN	NaN	NaN	NaN	71.9276	-2.1927	71.9276	2.25209	NaN	NaN
NaN	NaN	NaN	NaN	NaN	NaN	NaN	NaN	NaN	NaN	NaN	NaN	NaN	NaN	NaN	NaN	NaN	NaN	NaN	NaN	NaN	NaN	NaN	NaN	NaN	NaN	72.0569	1.97879	NaN	NaN	NaN	NaN	NaN	NaN	NaN	NaN	72.0569	-1.366	NaN	NaN	NaN	NaN	NaN	NaN	72.0569	-2.20776	72.0569	2.25554	NaN	NaN
NaN	NaN	NaN	NaN	NaN	NaN	NaN	NaN	NaN	NaN	NaN	NaN	NaN	NaN	NaN	NaN	NaN	NaN	NaN	NaN	NaN	NaN	NaN	NaN	NaN	NaN	72.1863	1.98601	NaN	NaN	NaN	NaN	NaN	NaN	NaN	NaN	72.1863	-1.3578	NaN	NaN	NaN	NaN	NaN	NaN	72.1863	-2.22306	72.1863	2.26809	NaN	NaN
NaN	NaN	NaN	NaN	NaN	NaN	NaN	NaN	NaN	NaN	NaN	NaN	NaN	NaN	NaN	NaN	NaN	NaN	NaN	NaN	NaN	NaN	NaN	NaN	NaN	NaN	72.3157	1.9931	NaN	NaN	NaN	NaN	NaN	NaN	NaN	NaN	72.3157	-1.34951	NaN	NaN	NaN	NaN	NaN	NaN	72.3157	-2.23749	72.3157	2.287	NaN	NaN
NaN	NaN	NaN	NaN	NaN	NaN	NaN	NaN	NaN	NaN	NaN	NaN	NaN	NaN	NaN	NaN	NaN	NaN	NaN	NaN	NaN	NaN	NaN	NaN	NaN	NaN	72.445	1.99846	NaN	NaN	NaN	NaN	NaN	NaN	NaN	NaN	72.445	-1.33947	NaN	NaN	NaN	NaN	NaN	NaN	72.445	-2.25248	72.445	2.31784	NaN	NaN
NaN	NaN	NaN	NaN	NaN	NaN	NaN	NaN	NaN	NaN	NaN	NaN	NaN	NaN	NaN	NaN	NaN	NaN	NaN	NaN	NaN	NaN	NaN	NaN	NaN	NaN	72.5744	2.00282	NaN	NaN	NaN	NaN	NaN	NaN	NaN	NaN	72.5744	-1.32851	NaN	NaN	NaN	NaN	NaN	NaN	72.5744	-2.2675	72.5744	2.3574	NaN	NaN
NaN	NaN	NaN	NaN	NaN	NaN	NaN	NaN	NaN	NaN	NaN	NaN	NaN	NaN	NaN	NaN	NaN	NaN	NaN	NaN	NaN	NaN	NaN	NaN	NaN	NaN	72.7038	2.00707	NaN	NaN	NaN	NaN	NaN	NaN	NaN	NaN	72.7038	-1.31618	NaN	NaN	NaN	NaN	NaN	NaN	72.7038	-2.28091	72.7038	2.4118	NaN	NaN
NaN	NaN	NaN	NaN	NaN	NaN	NaN	NaN	NaN	NaN	NaN	NaN	NaN	NaN	NaN	NaN	NaN	NaN	NaN	NaN	NaN	NaN	NaN	NaN	NaN	NaN	72.8331	2.00992	NaN	NaN	NaN	NaN	NaN	NaN	NaN	NaN	72.8331	-1.30126	NaN	NaN	NaN	NaN	NaN	NaN	72.8331	-2.29654	72.8331	2.47036	NaN	NaN
NaN	NaN	NaN	NaN	NaN	NaN	NaN	NaN	NaN	NaN	NaN	NaN	NaN	NaN	NaN	NaN	NaN	NaN	NaN	NaN	NaN	NaN	NaN	NaN	NaN	NaN	72.9625	2.01205	NaN	NaN	NaN	NaN	NaN	NaN	NaN	NaN	72.9625	-1.28503	NaN	NaN	NaN	NaN	NaN	NaN	72.9625	-2.30998	72.9625	2.52918	NaN	NaN
NaN	NaN	NaN	NaN	NaN	NaN	NaN	NaN	NaN	NaN	NaN	NaN	NaN	NaN	NaN	NaN	NaN	NaN	NaN	NaN	NaN	NaN	NaN	NaN	NaN	NaN	73.0918	2.01295	NaN	NaN	NaN	NaN	NaN	NaN	NaN	NaN	73.0918	-1.2683	NaN	NaN	NaN	NaN	NaN	NaN	73.0918	-2.32247	73.0918	2.58325	NaN	NaN
NaN	NaN	NaN	NaN	NaN	NaN	NaN	NaN	NaN	NaN	NaN	NaN	NaN	NaN	NaN	NaN	NaN	NaN	NaN	NaN	NaN	NaN	NaN	NaN	NaN	NaN	73.2212	2.01274	NaN	NaN	NaN	NaN	NaN	NaN	NaN	NaN	73.2212	-1.24905	NaN	NaN	NaN	NaN	NaN	NaN	73.2212	-2.33445	73.2212	2.63048	NaN	NaN
NaN	NaN	NaN	NaN	NaN	NaN	NaN	NaN	NaN	NaN	NaN	NaN	NaN	NaN	NaN	NaN	NaN	NaN	NaN	NaN	NaN	NaN	NaN	NaN	NaN	NaN	73.3506	2.01228	NaN	NaN	NaN	NaN	NaN	NaN	NaN	NaN	73.3506	-1.23039	NaN	NaN	NaN	NaN	NaN	NaN	73.3506	-2.34624	73.3506	2.66684	NaN	NaN
NaN	NaN	NaN	NaN	NaN	NaN	NaN	NaN	NaN	NaN	NaN	NaN	NaN	NaN	NaN	NaN	NaN	NaN	NaN	NaN	NaN	NaN	NaN	NaN	NaN	NaN	73.4799	2.01102	NaN	NaN	NaN	NaN	NaN	NaN	NaN	NaN	73.4799	-1.21177	NaN	NaN	NaN	NaN	NaN	NaN	73.4799	-2.35698	73.4799	2.69429	NaN	NaN
NaN	NaN	NaN	NaN	NaN	NaN	NaN	NaN	NaN	NaN	NaN	NaN	NaN	NaN	NaN	NaN	NaN	NaN	NaN	NaN	NaN	NaN	NaN	NaN	NaN	NaN	73.6093	2.00994	NaN	NaN	NaN	NaN	NaN	NaN	NaN	NaN	73.6093	-1.19092	NaN	NaN	NaN	NaN	NaN	NaN	73.6093	-2.36604	73.6093	2.71019	NaN	NaN
NaN	NaN	NaN	NaN	NaN	NaN	NaN	NaN	NaN	NaN	NaN	NaN	NaN	NaN	NaN	NaN	NaN	NaN	NaN	NaN	NaN	NaN	NaN	NaN	NaN	NaN	73.7387	2.00842	NaN	NaN	NaN	NaN	NaN	NaN	NaN	NaN	73.7387	-1.16933	NaN	NaN	NaN	NaN	NaN	NaN	73.7387	-2.37359	73.7387	2.71872	NaN	NaN
NaN	NaN	NaN	NaN	NaN	NaN	NaN	NaN	NaN	NaN	NaN	NaN	NaN	NaN	NaN	NaN	NaN	NaN	NaN	NaN	NaN	NaN	NaN	NaN	NaN	NaN	73.868	2.00741	NaN	NaN	NaN	NaN	NaN	NaN	NaN	NaN	73.868	-1.14789	NaN	NaN	NaN	NaN	NaN	NaN	73.868	-2.38081	73.868	2.72047	NaN	NaN
NaN	NaN	NaN	NaN	NaN	NaN	NaN	NaN	NaN	NaN	NaN	NaN	NaN	NaN	NaN	NaN	NaN	NaN	NaN	NaN	NaN	NaN	NaN	NaN	NaN	NaN	73.9974	2.00608	NaN	NaN	NaN	NaN	NaN	NaN	NaN	NaN	73.9974	-1.12622	NaN	NaN	NaN	NaN	NaN	NaN	73.9974	-2.3876	73.9974	2.71708	NaN	NaN
NaN	NaN	NaN	NaN	NaN	NaN	NaN	NaN	NaN	NaN	NaN	NaN	NaN	NaN	NaN	NaN	NaN	NaN	NaN	NaN	NaN	NaN	NaN	NaN	NaN	NaN	74.1268	2.00404	NaN	NaN	NaN	NaN	NaN	NaN	NaN	NaN	74.1268	-1.10192	NaN	NaN	NaN	NaN	NaN	NaN	74.1268	-2.39283	74.1268	2.71202	NaN	NaN
NaN	NaN	NaN	NaN	NaN	NaN	NaN	NaN	NaN	NaN	NaN	NaN	NaN	NaN	NaN	NaN	NaN	NaN	NaN	NaN	NaN	NaN	NaN	NaN	NaN	NaN	74.2561	2.00313	NaN	NaN	NaN	NaN	NaN	NaN	NaN	NaN	74.2561	-1.07866	NaN	NaN	NaN	NaN	NaN	NaN	74.2561	-2.39583	74.2561	2.70405	NaN	NaN
NaN	NaN	NaN	NaN	NaN	NaN	NaN	NaN	NaN	NaN	NaN	NaN	NaN	NaN	NaN	NaN	NaN	NaN	NaN	NaN	NaN	NaN	NaN	NaN	NaN	NaN	74.3855	2.002	NaN	NaN	NaN	NaN	NaN	NaN	NaN	NaN	74.3855	-1.05558	NaN	NaN	NaN	NaN	NaN	NaN	74.3855	-2.39752	74.3855	2.69388	NaN	NaN
NaN	NaN	NaN	NaN	NaN	NaN	NaN	NaN	NaN	NaN	NaN	NaN	NaN	NaN	NaN	NaN	NaN	NaN	NaN	NaN	NaN	NaN	NaN	NaN	NaN	NaN	74.5149	2.00076	NaN	NaN	NaN	NaN	NaN	NaN	NaN	NaN	74.5149	-1.03413	NaN	NaN	NaN	NaN	NaN	NaN	74.5149	-2.39801	74.5149	2.6848	NaN	NaN
NaN	NaN	NaN	NaN	NaN	NaN	NaN	NaN	NaN	NaN	NaN	NaN	NaN	NaN	NaN	NaN	NaN	NaN	NaN	NaN	NaN	NaN	NaN	NaN	NaN	NaN	74.6442	1.99969	NaN	NaN	NaN	NaN	NaN	NaN	NaN	NaN	74.6442	-1.01181	NaN	NaN	NaN	NaN	NaN	NaN	74.6442	-2.39701	74.6442	2.67555	NaN	NaN
NaN	NaN	NaN	NaN	NaN	NaN	NaN	NaN	NaN	NaN	NaN	NaN	NaN	NaN	NaN	NaN	NaN	NaN	NaN	NaN	NaN	NaN	NaN	NaN	NaN	NaN	74.7736	1.99842	NaN	NaN	NaN	NaN	NaN	NaN	NaN	NaN	74.7736	-0.990487	NaN	NaN	NaN	NaN	NaN	NaN	74.7736	-2.3963	74.7736	2.66343	NaN	NaN
NaN	NaN	NaN	NaN	NaN	NaN	NaN	NaN	NaN	NaN	NaN	NaN	NaN	NaN	NaN	NaN	NaN	NaN	NaN	NaN	NaN	NaN	NaN	NaN	NaN	NaN	74.903	1.99763	NaN	NaN	NaN	NaN	NaN	NaN	NaN	NaN	74.903	-0.969908	NaN	NaN	NaN	NaN	NaN	NaN	74.903	-2.39415	74.903	2.65349	NaN	NaN
NaN	NaN	NaN	NaN	NaN	NaN	NaN	NaN	NaN	NaN	NaN	NaN	NaN	NaN	NaN	NaN	NaN	NaN	NaN	NaN	NaN	NaN	NaN	NaN	NaN	NaN	75.0323	1.99657	NaN	NaN	NaN	NaN	NaN	NaN	NaN	NaN	75.0323	-0.949828	NaN	NaN	NaN	NaN	NaN	NaN	75.0323	-2.38861	75.0323	2.64337	NaN	NaN
NaN	NaN	NaN	NaN	NaN	NaN	NaN	NaN	NaN	NaN	NaN	NaN	NaN	NaN	NaN	NaN	NaN	NaN	NaN	NaN	NaN	NaN	NaN	NaN	NaN	NaN	75.1617	1.9957	NaN	NaN	NaN	NaN	NaN	NaN	NaN	NaN	75.1617	-0.929626	NaN	NaN	NaN	NaN	NaN	NaN	75.1617	-2.38213	75.1617	2.63528	NaN	NaN
NaN	NaN	NaN	NaN	NaN	NaN	NaN	NaN	NaN	NaN	NaN	NaN	NaN	NaN	NaN	NaN	NaN	NaN	NaN	NaN	NaN	NaN	NaN	NaN	NaN	NaN	75.2911	1.99459	NaN	NaN	NaN	NaN	NaN	NaN	NaN	NaN	75.2911	-0.909718	NaN	NaN	NaN	NaN	NaN	NaN	75.2911	-2.37404	75.2911	2.62946	NaN	NaN
NaN	NaN	NaN	NaN	NaN	NaN	NaN	NaN	NaN	NaN	NaN	NaN	NaN	NaN	NaN	NaN	NaN	NaN	NaN	NaN	NaN	NaN	NaN	NaN	NaN	NaN	75.4204	1.99286	NaN	NaN	NaN	NaN	NaN	NaN	NaN	NaN	75.4204	-0.889509	NaN	NaN	NaN	NaN	NaN	NaN	75.4204	-2.3624	75.4204	2.62404	NaN	NaN
NaN	NaN	NaN	NaN	NaN	NaN	NaN	NaN	NaN	NaN	NaN	NaN	NaN	NaN	NaN	NaN	NaN	NaN	NaN	NaN	NaN	NaN	NaN	NaN	NaN	NaN	75.5498	1.98964	NaN	NaN	NaN	NaN	NaN	NaN	NaN	NaN	75.5498	-0.870346	NaN	NaN	NaN	NaN	NaN	NaN	75.5498	-2.34951	75.5498	2.62498	NaN	NaN
NaN	NaN	NaN	NaN	NaN	NaN	NaN	NaN	NaN	NaN	NaN	NaN	NaN	NaN	NaN	NaN	NaN	NaN	NaN	NaN	NaN	NaN	NaN	NaN	NaN	NaN	75.6792	1.98703	NaN	NaN	NaN	NaN	NaN	NaN	NaN	NaN	75.6792	-0.851353	NaN	NaN	NaN	NaN	NaN	NaN	75.6792	-2.33622	75.6792	2.62732	NaN	NaN
NaN	NaN	NaN	NaN	NaN	NaN	NaN	NaN	NaN	NaN	NaN	NaN	NaN	NaN	NaN	NaN	NaN	NaN	NaN	NaN	NaN	NaN	NaN	NaN	NaN	NaN	75.8085	1.98296	NaN	NaN	NaN	NaN	NaN	NaN	NaN	NaN	75.8085	-0.833112	NaN	NaN	NaN	NaN	NaN	NaN	75.8085	-2.32246	75.8085	2.63759	NaN	NaN
NaN	NaN	NaN	NaN	NaN	NaN	NaN	NaN	NaN	NaN	NaN	NaN	NaN	NaN	NaN	NaN	NaN	NaN	NaN	NaN	NaN	NaN	NaN	NaN	NaN	NaN	75.9379	1.97943	NaN	NaN	NaN	NaN	NaN	NaN	NaN	NaN	75.9379	-0.814715	NaN	NaN	NaN	NaN	NaN	NaN	75.9379	-2.308	75.9379	2.65412	NaN	NaN
NaN	NaN	NaN	NaN	NaN	NaN	NaN	NaN	NaN	NaN	NaN	NaN	NaN	NaN	NaN	NaN	NaN	NaN	NaN	NaN	NaN	NaN	NaN	NaN	NaN	NaN	76.0673	1.97538	NaN	NaN	NaN	NaN	NaN	NaN	NaN	NaN	76.0673	-0.795715	NaN	NaN	NaN	NaN	NaN	NaN	76.0673	-2.29306	76.0673	2.67389	NaN	NaN
NaN	NaN	NaN	NaN	NaN	NaN	NaN	NaN	NaN	NaN	NaN	NaN	NaN	NaN	NaN	NaN	NaN	NaN	NaN	NaN	NaN	NaN	NaN	NaN	NaN	NaN	76.1966	1.97046	NaN	NaN	NaN	NaN	NaN	NaN	NaN	NaN	76.1966	-0.778972	NaN	NaN	NaN	NaN	NaN	NaN	76.1966	-2.27758	76.1966	2.69824	NaN	NaN
NaN	NaN	NaN	NaN	NaN	NaN	NaN	NaN	NaN	NaN	NaN	NaN	NaN	NaN	NaN	NaN	NaN	NaN	NaN	NaN	NaN	NaN	NaN	NaN	NaN	NaN	76.326	1.9651	NaN	NaN	NaN	NaN	NaN	NaN	NaN	NaN	76.326	-0.762729	NaN	NaN	NaN	NaN	NaN	NaN	76.326	-2.26197	76.326	2.72651	NaN	NaN
NaN	NaN	NaN	NaN	NaN	NaN	NaN	NaN	NaN	NaN	NaN	NaN	NaN	NaN	NaN	NaN	NaN	NaN	NaN	NaN	NaN	NaN	NaN	NaN	NaN	NaN	76.4554	1.95818	NaN	NaN	NaN	NaN	NaN	NaN	NaN	NaN	76.4554	-0.746939	NaN	NaN	NaN	NaN	NaN	NaN	76.4554	-2.24546	76.4554	2.75905	NaN	NaN
NaN	NaN	NaN	NaN	NaN	NaN	NaN	NaN	NaN	NaN	NaN	NaN	NaN	NaN	NaN	NaN	NaN	NaN	NaN	NaN	NaN	NaN	NaN	NaN	NaN	NaN	76.5847	1.95149	NaN	NaN	NaN	NaN	NaN	NaN	NaN	NaN	76.5847	-0.732598	NaN	NaN	NaN	NaN	NaN	NaN	76.5847	-2.22939	76.5847	2.79253	NaN	NaN
NaN	NaN	NaN	NaN	NaN	NaN	NaN	NaN	NaN	NaN	NaN	NaN	NaN	NaN	NaN	NaN	NaN	NaN	NaN	NaN	NaN	NaN	NaN	NaN	NaN	NaN	76.7141	1.94441	NaN	NaN	NaN	NaN	NaN	NaN	NaN	NaN	76.7141	-0.717852	NaN	NaN	NaN	NaN	NaN	NaN	76.7141	-2.21389	76.7141	2.83479	NaN	NaN
NaN	NaN	NaN	NaN	NaN	NaN	NaN	NaN	NaN	NaN	NaN	NaN	NaN	NaN	NaN	NaN	NaN	NaN	NaN	NaN	NaN	NaN	NaN	NaN	NaN	NaN	76.8435	1.93736	NaN	NaN	NaN	NaN	NaN	NaN	NaN	NaN	76.8435	-0.703354	NaN	NaN	NaN	NaN	NaN	NaN	76.8435	-2.19741	76.8435	2.87665	NaN	NaN
NaN	NaN	NaN	NaN	NaN	NaN	NaN	NaN	NaN	NaN	NaN	NaN	NaN	NaN	NaN	NaN	NaN	NaN	NaN	NaN	NaN	NaN	NaN	NaN	NaN	NaN	76.9728	1.93005	NaN	NaN	NaN	NaN	NaN	NaN	NaN	NaN	76.9728	-0.690858	NaN	NaN	NaN	NaN	NaN	NaN	76.9728	-2.18082	76.9728	2.92229	NaN	NaN
NaN	NaN	NaN	NaN	NaN	NaN	NaN	NaN	NaN	NaN	NaN	NaN	NaN	NaN	NaN	NaN	NaN	NaN	NaN	NaN	NaN	NaN	NaN	NaN	NaN	NaN	77.1022	1.92251	NaN	NaN	NaN	NaN	NaN	NaN	NaN	NaN	77.1022	-0.679381	NaN	NaN	NaN	NaN	NaN	NaN	77.1022	-2.16583	77.1022	2.95815	NaN	NaN
NaN	NaN	NaN	NaN	NaN	NaN	NaN	NaN	NaN	NaN	NaN	NaN	NaN	NaN	NaN	NaN	NaN	NaN	NaN	NaN	NaN	NaN	NaN	NaN	NaN	NaN	77.2316	1.91456	NaN	NaN	NaN	NaN	NaN	NaN	NaN	NaN	77.2316	-0.668303	NaN	NaN	NaN	NaN	NaN	NaN	77.2316	-2.15107	77.2316	2.99157	NaN	NaN
NaN	NaN	NaN	NaN	NaN	NaN	NaN	NaN	NaN	NaN	NaN	NaN	NaN	NaN	NaN	NaN	NaN	NaN	NaN	NaN	NaN	NaN	NaN	NaN	NaN	NaN	77.3609	1.90688	NaN	NaN	NaN	NaN	NaN	NaN	NaN	NaN	77.3609	-0.656755	NaN	NaN	NaN	NaN	NaN	NaN	77.3609	-2.13619	77.3609	3.01538	NaN	NaN
NaN	NaN	NaN	NaN	NaN	NaN	NaN	NaN	NaN	NaN	NaN	NaN	NaN	NaN	NaN	NaN	NaN	NaN	NaN	NaN	NaN	NaN	NaN	NaN	NaN	NaN	77.4903	1.90019	NaN	NaN	NaN	NaN	NaN	NaN	NaN	NaN	77.4903	-0.647055	NaN	NaN	NaN	NaN	NaN	NaN	77.4903	-2.12262	77.4903	3.03952	NaN	NaN
NaN	NaN	NaN	NaN	NaN	NaN	NaN	NaN	NaN	NaN	NaN	NaN	NaN	NaN	NaN	NaN	NaN	NaN	NaN	NaN	NaN	NaN	NaN	NaN	NaN	NaN	77.6197	1.89347	NaN	NaN	NaN	NaN	NaN	NaN	NaN	NaN	77.6197	-0.637636	NaN	NaN	NaN	NaN	NaN	NaN	77.6197	-2.10933	77.6197	3.05244	NaN	NaN
NaN	NaN	NaN	NaN	NaN	NaN	NaN	NaN	NaN	NaN	NaN	NaN	NaN	NaN	NaN	NaN	NaN	NaN	NaN	NaN	NaN	NaN	NaN	NaN	NaN	NaN	77.749	1.88712	NaN	NaN	NaN	NaN	NaN	NaN	NaN	NaN	77.749	-0.628283	NaN	NaN	NaN	NaN	NaN	NaN	77.749	-2.0947	77.749	3.06466	NaN	NaN
NaN	NaN	NaN	NaN	NaN	NaN	NaN	NaN	NaN	NaN	NaN	NaN	NaN	NaN	NaN	NaN	NaN	NaN	NaN	NaN	NaN	NaN	NaN	NaN	NaN	NaN	77.8784	1.88077	NaN	NaN	NaN	NaN	NaN	NaN	NaN	NaN	77.8784	-0.618303	NaN	NaN	NaN	NaN	NaN	NaN	77.8784	-2.08147	77.8784	3.07007	NaN	NaN
NaN	NaN	NaN	NaN	NaN	NaN	NaN	NaN	NaN	NaN	NaN	NaN	NaN	NaN	NaN	NaN	NaN	NaN	NaN	NaN	NaN	NaN	NaN	NaN	NaN	NaN	78.0078	1.87557	NaN	NaN	NaN	NaN	NaN	NaN	NaN	NaN	78.0078	-0.607886	NaN	NaN	NaN	NaN	NaN	NaN	78.0078	-2.07032	78.0078	3.07013	NaN	NaN
NaN	NaN	NaN	NaN	NaN	NaN	NaN	NaN	NaN	NaN	NaN	NaN	NaN	NaN	NaN	NaN	NaN	NaN	NaN	NaN	NaN	NaN	NaN	NaN	NaN	NaN	78.1371	1.87066	NaN	NaN	NaN	NaN	NaN	NaN	NaN	NaN	78.1371	-0.598735	NaN	NaN	NaN	NaN	NaN	NaN	78.1371	-2.05835	78.1371	3.0754	NaN	NaN
NaN	NaN	NaN	NaN	NaN	NaN	NaN	NaN	NaN	NaN	NaN	NaN	NaN	NaN	NaN	NaN	NaN	NaN	NaN	NaN	NaN	NaN	NaN	NaN	NaN	NaN	78.2665	1.86658	NaN	NaN	NaN	NaN	NaN	NaN	NaN	NaN	78.2665	-0.589689	NaN	NaN	NaN	NaN	NaN	NaN	78.2665	-2.04611	78.2665	3.0854	NaN	NaN
NaN	NaN	NaN	NaN	NaN	NaN	NaN	NaN	NaN	NaN	NaN	NaN	NaN	NaN	NaN	NaN	NaN	NaN	NaN	NaN	NaN	NaN	NaN	NaN	NaN	NaN	78.3959	1.86328	NaN	NaN	NaN	NaN	NaN	NaN	NaN	NaN	78.3959	-0.580669	NaN	NaN	NaN	NaN	NaN	NaN	78.3959	-2.0354	78.3959	3.10531	NaN	NaN
NaN	NaN	NaN	NaN	NaN	NaN	NaN	NaN	NaN	NaN	NaN	NaN	NaN	NaN	NaN	NaN	NaN	NaN	NaN	NaN	NaN	NaN	NaN	NaN	NaN	NaN	78.5252	1.86135	NaN	NaN	NaN	NaN	NaN	NaN	NaN	NaN	78.5252	-0.571126	NaN	NaN	NaN	NaN	NaN	NaN	78.5252	-2.02339	78.5252	3.13207	NaN	NaN
NaN	NaN	NaN	NaN	NaN	NaN	NaN	NaN	NaN	NaN	NaN	NaN	NaN	NaN	NaN	NaN	NaN	NaN	NaN	NaN	NaN	NaN	NaN	NaN	NaN	NaN	78.6546	1.86137	NaN	NaN	NaN	NaN	NaN	NaN	NaN	NaN	78.6546	-0.560535	NaN	NaN	NaN	NaN	NaN	NaN	78.6546	-2.01224	78.6546	-3.1149	NaN	NaN
NaN	NaN	NaN	NaN	NaN	NaN	NaN	NaN	NaN	NaN	NaN	NaN	NaN	NaN	NaN	NaN	NaN	NaN	NaN	NaN	NaN	NaN	NaN	NaN	NaN	NaN	78.784	1.86171	NaN	NaN	NaN	NaN	NaN	NaN	NaN	NaN	78.784	-0.549218	NaN	NaN	NaN	NaN	NaN	NaN	78.784	-2.00146	78.784	-3.08037	NaN	NaN
NaN	NaN	NaN	NaN	NaN	NaN	NaN	NaN	NaN	NaN	NaN	NaN	NaN	NaN	NaN	NaN	NaN	NaN	NaN	NaN	NaN	NaN	NaN	NaN	NaN	NaN	78.9133	1.86207	NaN	NaN	NaN	NaN	NaN	NaN	NaN	NaN	78.9133	-0.537373	NaN	NaN	NaN	NaN	NaN	NaN	78.9133	-1.99065	78.9133	-3.04025	NaN	NaN
NaN	NaN	NaN	NaN	NaN	NaN	NaN	NaN	NaN	NaN	NaN	NaN	NaN	NaN	NaN	NaN	NaN	NaN	NaN	NaN	NaN	NaN	NaN	NaN	NaN	NaN	79.0427	1.86388	NaN	NaN	NaN	NaN	NaN	NaN	NaN	NaN	79.0427	-0.525824	NaN	NaN	NaN	NaN	NaN	NaN	79.0427	-1.98031	79.0427	-2.99979	NaN	NaN
NaN	NaN	NaN	NaN	NaN	NaN	NaN	NaN	NaN	NaN	NaN	NaN	NaN	NaN	NaN	NaN	NaN	NaN	NaN	NaN	NaN	NaN	NaN	NaN	NaN	NaN	79.1721	1.86681	NaN	NaN	NaN	NaN	NaN	NaN	NaN	NaN	79.1721	-0.513745	NaN	NaN	NaN	NaN	NaN	NaN	79.1721	-1.97041	79.1721	-2.95831	NaN	NaN
NaN	NaN	NaN	NaN	NaN	NaN	NaN	NaN	NaN	NaN	NaN	NaN	NaN	NaN	NaN	NaN	NaN	NaN	NaN	NaN	NaN	NaN	NaN	NaN	NaN	NaN	79.3014	1.87085	NaN	NaN	NaN	NaN	NaN	NaN	NaN	NaN	79.3014	-0.501143	NaN	NaN	NaN	NaN	NaN	NaN	79.3014	-1.96177	79.3014	-2.91912	NaN	NaN
NaN	NaN	NaN	NaN	NaN	NaN	NaN	NaN	NaN	NaN	NaN	NaN	NaN	NaN	NaN	NaN	NaN	NaN	NaN	NaN	NaN	NaN	NaN	NaN	NaN	NaN	79.4308	1.87495	NaN	NaN	NaN	NaN	NaN	NaN	NaN	NaN	79.4308	-0.486944	NaN	NaN	NaN	NaN	NaN	NaN	79.4308	-1.95216	79.4308	-2.88118	NaN	NaN
NaN	NaN	NaN	NaN	NaN	NaN	NaN	NaN	NaN	NaN	NaN	NaN	NaN	NaN	NaN	NaN	NaN	NaN	NaN	NaN	NaN	NaN	NaN	NaN	NaN	NaN	79.5602	1.88063	NaN	NaN	NaN	NaN	NaN	NaN	NaN	NaN	79.5602	-0.471726	NaN	NaN	NaN	NaN	NaN	NaN	79.5602	-1.94345	79.5602	-2.84621	NaN	NaN
NaN	NaN	NaN	NaN	NaN	NaN	NaN	NaN	NaN	NaN	NaN	NaN	NaN	NaN	NaN	NaN	NaN	NaN	NaN	NaN	NaN	NaN	NaN	NaN	NaN	NaN	79.6895	1.88733	NaN	NaN	NaN	NaN	NaN	NaN	NaN	NaN	79.6895	-0.45674	NaN	NaN	NaN	NaN	NaN	NaN	79.6895	-1.9355	79.6895	-2.81445	NaN	NaN
NaN	NaN	NaN	NaN	NaN	NaN	NaN	NaN	NaN	NaN	NaN	NaN	NaN	NaN	NaN	NaN	NaN	NaN	NaN	NaN	NaN	NaN	NaN	NaN	NaN	NaN	79.8189	1.89444	NaN	NaN	NaN	NaN	NaN	NaN	NaN	NaN	79.8189	-0.439868	NaN	NaN	NaN	NaN	NaN	NaN	79.8189	-1.92829	79.8189	-2.78476	NaN	NaN
NaN	NaN	NaN	NaN	NaN	NaN	NaN	NaN	NaN	NaN	NaN	NaN	NaN	NaN	NaN	NaN	NaN	NaN	NaN	NaN	NaN	NaN	NaN	NaN	NaN	NaN	79.9483	1.90179	NaN	NaN	NaN	NaN	NaN	NaN	NaN	NaN	79.9483	-0.422926	NaN	NaN	NaN	NaN	NaN	NaN	79.9483	-1.92218	79.9483	-2.75719	NaN	NaN
NaN	NaN	NaN	NaN	NaN	NaN	NaN	NaN	NaN	NaN	NaN	NaN	NaN	NaN	NaN	NaN	NaN	NaN	NaN	NaN	NaN	NaN	NaN	NaN	NaN	NaN	80.0776	1.90964	NaN	NaN	NaN	NaN	NaN	NaN	NaN	NaN	80.0776	-0.403629	NaN	NaN	NaN	NaN	NaN	NaN	80.0776	-1.91614	80.0776	-2.73169	NaN	NaN
NaN	NaN	NaN	NaN	NaN	NaN	NaN	NaN	NaN	NaN	NaN	NaN	NaN	NaN	NaN	NaN	NaN	NaN	NaN	NaN	NaN	NaN	NaN	NaN	NaN	NaN	80.207	1.91737	NaN	NaN	NaN	NaN	NaN	NaN	NaN	NaN	80.207	-0.384168	NaN	NaN	NaN	NaN	NaN	NaN	80.207	-1.91108	80.207	-2.7086	NaN	NaN
NaN	NaN	NaN	NaN	NaN	NaN	NaN	NaN	NaN	NaN	NaN	NaN	NaN	NaN	NaN	NaN	NaN	NaN	NaN	NaN	NaN	NaN	NaN	NaN	NaN	NaN	80.3364	1.92552	NaN	NaN	NaN	NaN	NaN	NaN	NaN	NaN	80.3364	-0.364009	NaN	NaN	NaN	NaN	NaN	NaN	80.3364	-1.90668	80.3364	-2.68636	NaN	NaN
NaN	NaN	NaN	NaN	NaN	NaN	NaN	NaN	NaN	NaN	NaN	NaN	NaN	NaN	NaN	NaN	NaN	NaN	NaN	NaN	NaN	NaN	NaN	NaN	NaN	NaN	80.4657	1.93359	NaN	NaN	NaN	NaN	NaN	NaN	NaN	NaN	80.4657	-0.343915	NaN	NaN	NaN	NaN	NaN	NaN	80.4657	-1.90368	80.4657	-2.66492	NaN	NaN
NaN	NaN	NaN	NaN	NaN	NaN	NaN	NaN	NaN	NaN	NaN	NaN	NaN	NaN	NaN	NaN	NaN	NaN	NaN	NaN	NaN	NaN	NaN	NaN	NaN	NaN	80.5951	1.94082	NaN	NaN	NaN	NaN	NaN	NaN	NaN	NaN	80.5951	-0.323133	NaN	NaN	NaN	NaN	NaN	NaN	80.5951	-1.90175	80.5951	-2.64584	NaN	NaN
NaN	NaN	NaN	NaN	NaN	NaN	NaN	NaN	NaN	NaN	NaN	NaN	NaN	NaN	NaN	NaN	NaN	NaN	NaN	NaN	NaN	NaN	NaN	NaN	NaN	NaN	80.7245	1.94864	NaN	NaN	NaN	NaN	NaN	NaN	NaN	NaN	80.7245	-0.30255	NaN	NaN	NaN	NaN	NaN	NaN	80.7245	-1.89998	80.7245	-2.62608	NaN	NaN
NaN	NaN	NaN	NaN	NaN	NaN	NaN	NaN	NaN	NaN	NaN	NaN	NaN	NaN	NaN	NaN	NaN	NaN	NaN	NaN	NaN	NaN	NaN	NaN	NaN	NaN	80.8538	1.95513	NaN	NaN	NaN	NaN	NaN	NaN	NaN	NaN	80.8538	-0.282198	NaN	NaN	NaN	NaN	NaN	NaN	80.8538	-1.89924	80.8538	-2.60651	NaN	NaN
NaN	NaN	NaN	NaN	NaN	NaN	NaN	NaN	NaN	NaN	NaN	NaN	NaN	NaN	NaN	NaN	NaN	NaN	NaN	NaN	NaN	NaN	NaN	NaN	NaN	NaN	80.9832	1.96155	NaN	NaN	NaN	NaN	NaN	NaN	NaN	NaN	80.9832	-0.260471	NaN	NaN	NaN	NaN	NaN	NaN	80.9832	-1.89696	80.9832	-2.58574	NaN	NaN
NaN	NaN	NaN	NaN	NaN	NaN	NaN	NaN	NaN	NaN	NaN	NaN	NaN	NaN	NaN	NaN	NaN	NaN	NaN	NaN	NaN	NaN	NaN	NaN	NaN	NaN	81.1125	1.96724	NaN	NaN	NaN	NaN	NaN	NaN	NaN	NaN	81.1125	-0.239444	NaN	NaN	NaN	NaN	NaN	NaN	81.1125	-1.89669	81.1125	-2.56594	NaN	NaN
NaN	NaN	NaN	NaN	NaN	NaN	NaN	NaN	NaN	NaN	NaN	NaN	NaN	NaN	NaN	NaN	NaN	NaN	NaN	NaN	NaN	NaN	NaN	NaN	NaN	NaN	81.2419	1.9721	NaN	NaN	NaN	NaN	NaN	NaN	NaN	NaN	81.2419	-0.219487	NaN	NaN	NaN	NaN	NaN	NaN	81.2419	-1.89628	81.2419	-2.54705	NaN	NaN
NaN	NaN	NaN	NaN	NaN	NaN	NaN	NaN	NaN	NaN	NaN	NaN	NaN	NaN	NaN	NaN	NaN	NaN	NaN	NaN	NaN	NaN	NaN	NaN	NaN	NaN	81.3713	1.97607	NaN	NaN	NaN	NaN	NaN	NaN	NaN	NaN	81.3713	-0.200844	NaN	NaN	NaN	NaN	NaN	NaN	81.3713	-1.89591	81.3713	-2.52843	NaN	NaN
NaN	NaN	NaN	NaN	NaN	NaN	NaN	NaN	NaN	NaN	NaN	NaN	NaN	NaN	NaN	NaN	NaN	NaN	NaN	NaN	NaN	NaN	NaN	NaN	NaN	NaN	81.5006	1.97888	NaN	NaN	NaN	NaN	NaN	NaN	NaN	NaN	81.5006	-0.183112	NaN	NaN	NaN	NaN	NaN	NaN	81.5006	-1.89573	81.5006	-2.50982	NaN	NaN
NaN	NaN	NaN	NaN	NaN	NaN	NaN	NaN	NaN	NaN	NaN	NaN	NaN	NaN	NaN	NaN	NaN	NaN	NaN	NaN	NaN	NaN	NaN	NaN	NaN	NaN	81.63	1.98188	NaN	NaN	NaN	NaN	NaN	NaN	NaN	NaN	81.63	-0.165472	NaN	NaN	NaN	NaN	NaN	NaN	81.63	-1.89502	81.63	-2.49304	NaN	NaN
NaN	NaN	NaN	NaN	NaN	NaN	NaN	NaN	NaN	NaN	NaN	NaN	NaN	NaN	NaN	NaN	NaN	NaN	NaN	NaN	NaN	NaN	NaN	NaN	NaN	NaN	81.7594	1.98442	NaN	NaN	NaN	NaN	NaN	NaN	NaN	NaN	81.7594	-0.149519	NaN	NaN	NaN	NaN	NaN	NaN	81.7594	-1.89326	81.7594	-2.47437	NaN	NaN
NaN	NaN	NaN	NaN	NaN	NaN	NaN	NaN	NaN	NaN	NaN	NaN	NaN	NaN	NaN	NaN	NaN	NaN	NaN	NaN	NaN	NaN	NaN	NaN	NaN	NaN	81.8887	1.98503	NaN	NaN	NaN	NaN	NaN	NaN	NaN	NaN	81.8887	-0.135557	NaN	NaN	NaN	NaN	NaN	NaN	81.8887	-1.89176	81.8887	-2.45627	NaN	NaN
NaN	NaN	NaN	NaN	NaN	NaN	NaN	NaN	NaN	NaN	NaN	NaN	NaN	NaN	NaN	NaN	NaN	NaN	NaN	NaN	NaN	NaN	NaN	NaN	NaN	NaN	82.0181	1.98611	NaN	NaN	NaN	NaN	NaN	NaN	NaN	NaN	82.0181	-0.122519	NaN	NaN	NaN	NaN	NaN	NaN	82.0181	-1.89098	82.0181	-2.43675	NaN	NaN
NaN	NaN	NaN	NaN	NaN	NaN	NaN	NaN	NaN	NaN	NaN	NaN	NaN	NaN	NaN	NaN	NaN	NaN	NaN	NaN	NaN	NaN	NaN	NaN	NaN	NaN	82.1475	1.98602	NaN	NaN	NaN	NaN	NaN	NaN	NaN	NaN	82.1475	-0.110249	NaN	NaN	NaN	NaN	NaN	NaN	82.1475	-1.88811	82.1475	-2.41565	NaN	NaN
NaN	NaN	NaN	NaN	NaN	NaN	NaN	NaN	NaN	NaN	NaN	NaN	NaN	NaN	NaN	NaN	NaN	NaN	NaN	NaN	NaN	NaN	NaN	NaN	NaN	NaN	82.2768	1.98629	NaN	NaN	NaN	NaN	NaN	NaN	NaN	NaN	82.2768	-0.0983363	NaN	NaN	NaN	NaN	NaN	NaN	82.2768	-1.88521	82.2768	-2.39218	NaN	NaN
NaN	NaN	NaN	NaN	NaN	NaN	NaN	NaN	NaN	NaN	NaN	NaN	NaN	NaN	NaN	NaN	NaN	NaN	NaN	NaN	NaN	NaN	NaN	NaN	NaN	NaN	82.4062	1.98545	NaN	NaN	NaN	NaN	NaN	NaN	NaN	NaN	82.4062	-0.089255	NaN	NaN	NaN	NaN	NaN	NaN	82.4062	-1.88188	82.4062	-2.36722	NaN	NaN
NaN	NaN	NaN	NaN	NaN	NaN	NaN	NaN	NaN	NaN	NaN	NaN	NaN	NaN	NaN	NaN	NaN	NaN	NaN	NaN	NaN	NaN	NaN	NaN	NaN	NaN	82.5356	1.98463	NaN	NaN	NaN	NaN	NaN	NaN	NaN	NaN	82.5356	-0.0798186	NaN	NaN	NaN	NaN	NaN	NaN	82.5356	-1.87796	82.5356	-2.34145	NaN	NaN
NaN	NaN	NaN	NaN	NaN	NaN	NaN	NaN	NaN	NaN	NaN	NaN	NaN	NaN	NaN	NaN	NaN	NaN	NaN	NaN	NaN	NaN	NaN	NaN	NaN	NaN	82.6649	1.98352	NaN	NaN	NaN	NaN	NaN	NaN	NaN	NaN	82.6649	-0.0729015	NaN	NaN	NaN	NaN	NaN	NaN	82.6649	-1.87203	82.6649	-2.31463	NaN	NaN
NaN	NaN	NaN	NaN	NaN	NaN	NaN	NaN	NaN	NaN	NaN	NaN	NaN	NaN	NaN	NaN	NaN	NaN	NaN	NaN	NaN	NaN	NaN	NaN	NaN	NaN	82.7943	1.98226	NaN	NaN	NaN	NaN	NaN	NaN	NaN	NaN	82.7943	-0.0661739	NaN	NaN	NaN	NaN	NaN	NaN	82.7943	-1.86502	82.7943	-2.2871	NaN	NaN
NaN	NaN	NaN	NaN	NaN	NaN	NaN	NaN	NaN	NaN	NaN	NaN	NaN	NaN	NaN	NaN	NaN	NaN	NaN	NaN	NaN	NaN	NaN	NaN	NaN	NaN	82.9237	1.98252	NaN	NaN	NaN	NaN	NaN	NaN	NaN	NaN	82.9237	-0.06004	NaN	NaN	NaN	NaN	NaN	NaN	82.9237	-1.85495	82.9237	-2.25903	NaN	NaN
NaN	NaN	NaN	NaN	NaN	NaN	NaN	NaN	NaN	NaN	NaN	NaN	NaN	NaN	NaN	NaN	NaN	NaN	NaN	NaN	NaN	NaN	NaN	NaN	NaN	NaN	83.053	1.98087	NaN	NaN	NaN	NaN	NaN	NaN	NaN	NaN	83.053	-0.0557373	NaN	NaN	NaN	NaN	NaN	NaN	83.053	-1.84443	83.053	-2.23177	NaN	NaN
NaN	NaN	NaN	NaN	NaN	NaN	NaN	NaN	NaN	NaN	NaN	NaN	NaN	NaN	NaN	NaN	NaN	NaN	NaN	NaN	NaN	NaN	NaN	NaN	NaN	NaN	83.1824	1.97985	NaN	NaN	NaN	NaN	NaN	NaN	NaN	NaN	83.1824	-0.0509598	NaN	NaN	NaN	NaN	NaN	NaN	83.1824	-1.83094	83.1824	-2.20597	NaN	NaN
NaN	NaN	NaN	NaN	NaN	NaN	NaN	NaN	NaN	NaN	NaN	NaN	NaN	NaN	NaN	NaN	NaN	NaN	NaN	NaN	NaN	NaN	NaN	NaN	NaN	NaN	83.3118	1.97943	NaN	NaN	NaN	NaN	NaN	NaN	NaN	NaN	83.3118	-0.0470698	NaN	NaN	NaN	NaN	NaN	NaN	83.3118	-1.81645	83.3118	-2.1807	NaN	NaN
NaN	NaN	NaN	NaN	NaN	NaN	NaN	NaN	NaN	NaN	NaN	NaN	NaN	NaN	NaN	NaN	NaN	NaN	NaN	NaN	NaN	NaN	NaN	NaN	NaN	NaN	83.4411	1.97945	NaN	NaN	NaN	NaN	NaN	NaN	NaN	NaN	83.4411	-0.0435931	NaN	NaN	NaN	NaN	NaN	NaN	83.4411	-1.79697	83.4411	-2.1581	NaN	NaN
NaN	NaN	NaN	NaN	NaN	NaN	NaN	NaN	NaN	NaN	NaN	NaN	NaN	NaN	NaN	NaN	NaN	NaN	NaN	NaN	NaN	NaN	NaN	NaN	NaN	NaN	83.5705	1.97898	NaN	NaN	NaN	NaN	NaN	NaN	NaN	NaN	83.5705	-0.0409909	NaN	NaN	NaN	NaN	NaN	NaN	83.5705	-1.77881	83.5705	-2.13696	NaN	NaN
NaN	NaN	NaN	NaN	NaN	NaN	NaN	NaN	NaN	NaN	NaN	NaN	NaN	NaN	NaN	NaN	NaN	NaN	NaN	NaN	NaN	NaN	NaN	NaN	NaN	NaN	83.6999	1.98021	NaN	NaN	NaN	NaN	NaN	NaN	NaN	NaN	83.6999	-0.0388108	NaN	NaN	NaN	NaN	NaN	NaN	83.6999	-1.7565	83.6999	-2.11744	NaN	NaN
NaN	NaN	NaN	NaN	NaN	NaN	NaN	NaN	NaN	NaN	NaN	NaN	NaN	NaN	NaN	NaN	NaN	NaN	NaN	NaN	NaN	NaN	NaN	NaN	NaN	NaN	83.8292	1.98014	NaN	NaN	NaN	NaN	NaN	NaN	NaN	NaN	83.8292	-0.0365205	NaN	NaN	NaN	NaN	NaN	NaN	83.8292	-1.73129	83.8292	-2.10049	NaN	NaN
NaN	NaN	NaN	NaN	NaN	NaN	NaN	NaN	NaN	NaN	NaN	NaN	NaN	NaN	NaN	NaN	NaN	NaN	NaN	NaN	NaN	NaN	NaN	NaN	NaN	NaN	83.9586	1.981	NaN	NaN	NaN	NaN	NaN	NaN	NaN	NaN	83.9586	-0.0343906	NaN	NaN	NaN	NaN	NaN	NaN	83.9586	-1.70243	83.9586	-2.08408	NaN	NaN
NaN	NaN	NaN	NaN	NaN	NaN	NaN	NaN	NaN	NaN	NaN	NaN	NaN	NaN	NaN	NaN	NaN	NaN	NaN	NaN	NaN	NaN	NaN	NaN	NaN	NaN	84.088	1.98135	NaN	NaN	NaN	NaN	NaN	NaN	NaN	NaN	84.088	-0.0329487	NaN	NaN	NaN	NaN	NaN	NaN	84.088	-1.67164	84.088	-2.06777	NaN	NaN
NaN	NaN	NaN	NaN	NaN	NaN	NaN	NaN	NaN	NaN	NaN	NaN	NaN	NaN	NaN	NaN	NaN	NaN	NaN	NaN	NaN	NaN	NaN	NaN	NaN	NaN	84.2173	1.98255	NaN	NaN	NaN	NaN	NaN	NaN	NaN	NaN	84.2173	-0.0329193	NaN	NaN	NaN	NaN	NaN	NaN	84.2173	-1.63777	84.2173	-2.05117	NaN	NaN
NaN	NaN	NaN	NaN	NaN	NaN	NaN	NaN	NaN	NaN	NaN	NaN	NaN	NaN	NaN	NaN	NaN	NaN	NaN	NaN	NaN	NaN	NaN	NaN	NaN	NaN	84.3467	1.9842	NaN	NaN	NaN	NaN	NaN	NaN	NaN	NaN	84.3467	-0.0298815	NaN	NaN	NaN	NaN	NaN	NaN	84.3467	-1.60453	84.3467	-2.03601	NaN	NaN
NaN	NaN	NaN	NaN	NaN	NaN	NaN	NaN	NaN	NaN	NaN	NaN	NaN	NaN	NaN	NaN	NaN	NaN	NaN	NaN	NaN	NaN	NaN	NaN	NaN	NaN	84.4761	1.98665	NaN	NaN	NaN	NaN	NaN	NaN	NaN	NaN	84.4761	-0.027754	NaN	NaN	NaN	NaN	NaN	NaN	84.4761	-1.57174	84.4761	-2.0206	NaN	NaN
NaN	NaN	NaN	NaN	NaN	NaN	NaN	NaN	NaN	NaN	NaN	NaN	NaN	NaN	NaN	NaN	NaN	NaN	NaN	NaN	NaN	NaN	NaN	NaN	NaN	NaN	84.6054	1.9893	NaN	NaN	NaN	NaN	NaN	NaN	NaN	NaN	84.6054	-0.0267513	NaN	NaN	NaN	NaN	NaN	NaN	84.6054	-1.54107	84.6054	-2.00601	NaN	NaN
NaN	NaN	NaN	NaN	NaN	NaN	NaN	NaN	NaN	NaN	NaN	NaN	NaN	NaN	NaN	NaN	NaN	NaN	NaN	NaN	NaN	NaN	NaN	NaN	NaN	NaN	84.7348	1.99148	NaN	NaN	NaN	NaN	NaN	NaN	NaN	NaN	84.7348	-0.0260693	NaN	NaN	NaN	NaN	NaN	NaN	84.7348	-1.51067	84.7348	-1.99167	NaN	NaN
NaN	NaN	NaN	NaN	NaN	NaN	NaN	NaN	NaN	NaN	NaN	NaN	NaN	NaN	NaN	NaN	NaN	NaN	NaN	NaN	NaN	NaN	NaN	NaN	NaN	NaN	84.8642	1.99494	NaN	NaN	NaN	NaN	NaN	NaN	NaN	NaN	84.8642	-0.0253884	NaN	NaN	NaN	NaN	NaN	NaN	84.8642	-1.48259	84.8642	-1.97667	NaN	NaN
NaN	NaN	NaN	NaN	NaN	NaN	NaN	NaN	NaN	NaN	NaN	NaN	NaN	NaN	NaN	NaN	NaN	NaN	NaN	NaN	NaN	NaN	NaN	NaN	NaN	NaN	84.9935	1.99792	NaN	NaN	NaN	NaN	NaN	NaN	NaN	NaN	84.9935	-0.0244972	NaN	NaN	NaN	NaN	NaN	NaN	84.9935	-1.45658	84.9935	-1.95994	NaN	NaN
NaN	NaN	NaN	NaN	NaN	NaN	NaN	NaN	NaN	NaN	NaN	NaN	NaN	NaN	NaN	NaN	NaN	NaN	NaN	NaN	NaN	NaN	NaN	NaN	NaN	NaN	85.1229	2.00084	NaN	NaN	NaN	NaN	NaN	NaN	NaN	NaN	85.1229	-0.0226364	NaN	NaN	NaN	NaN	NaN	NaN	85.1229	-1.4344	85.1229	-1.9423	NaN	NaN
NaN	NaN	NaN	NaN	NaN	NaN	NaN	NaN	NaN	NaN	NaN	NaN	NaN	NaN	NaN	NaN	NaN	NaN	NaN	NaN	NaN	NaN	NaN	NaN	NaN	NaN	85.2523	2.00435	NaN	NaN	NaN	NaN	NaN	NaN	NaN	NaN	85.2523	-0.0202309	NaN	NaN	NaN	NaN	NaN	NaN	85.2523	-1.41044	85.2523	-1.92365	NaN	NaN
NaN	NaN	NaN	NaN	NaN	NaN	NaN	NaN	NaN	NaN	NaN	NaN	NaN	NaN	NaN	NaN	NaN	NaN	NaN	NaN	NaN	NaN	NaN	NaN	NaN	NaN	85.3816	2.00778	NaN	NaN	NaN	NaN	NaN	NaN	NaN	NaN	85.3816	-0.0175557	NaN	NaN	NaN	NaN	NaN	NaN	85.3816	-1.39279	85.3816	-1.90443	NaN	NaN
NaN	NaN	NaN	NaN	NaN	NaN	NaN	NaN	NaN	NaN	NaN	NaN	NaN	NaN	NaN	NaN	NaN	NaN	NaN	NaN	NaN	NaN	NaN	NaN	NaN	NaN	85.511	2.01127	NaN	NaN	NaN	NaN	NaN	NaN	NaN	NaN	85.511	-0.0145097	NaN	NaN	NaN	NaN	NaN	NaN	85.511	-1.37602	85.511	-1.88515	NaN	NaN
NaN	NaN	NaN	NaN	NaN	NaN	NaN	NaN	NaN	NaN	NaN	NaN	NaN	NaN	NaN	NaN	NaN	NaN	NaN	NaN	NaN	NaN	NaN	NaN	NaN	NaN	85.6404	2.01366	NaN	NaN	NaN	NaN	NaN	NaN	NaN	NaN	85.6404	-0.0103966	NaN	NaN	NaN	NaN	NaN	NaN	85.6404	-1.36087	85.6404	-1.86553	NaN	NaN
NaN	NaN	NaN	NaN	NaN	NaN	NaN	NaN	NaN	NaN	NaN	NaN	NaN	NaN	NaN	NaN	NaN	NaN	NaN	NaN	NaN	NaN	NaN	NaN	NaN	NaN	85.7697	2.01543	NaN	NaN	NaN	NaN	NaN	NaN	NaN	NaN	85.7697	-0.00586528	NaN	NaN	NaN	NaN	NaN	NaN	85.7697	-1.35175	85.7697	-1.84411	NaN	NaN
NaN	NaN	NaN	NaN	NaN	NaN	NaN	NaN	NaN	NaN	NaN	NaN	NaN	NaN	NaN	NaN	NaN	NaN	NaN	NaN	NaN	NaN	NaN	NaN	NaN	NaN	85.8991	2.01581	NaN	NaN	NaN	NaN	NaN	NaN	NaN	NaN	85.8991	-0.00043166	NaN	NaN	NaN	NaN	NaN	NaN	85.8991	-1.34417	85.8991	-1.8222	NaN	NaN
NaN	NaN	NaN	NaN	NaN	NaN	NaN	NaN	NaN	NaN	NaN	NaN	NaN	NaN	NaN	NaN	NaN	NaN	NaN	NaN	NaN	NaN	NaN	NaN	NaN	NaN	86.0285	2.0152	NaN	NaN	NaN	NaN	NaN	NaN	NaN	NaN	86.0285	0.00651456	NaN	NaN	NaN	NaN	NaN	NaN	86.0285	-1.33797	86.0285	-1.79958	NaN	NaN
NaN	NaN	NaN	NaN	NaN	NaN	NaN	NaN	NaN	NaN	NaN	NaN	NaN	NaN	NaN	NaN	NaN	NaN	NaN	NaN	NaN	NaN	NaN	NaN	NaN	NaN	86.1578	2.0142	NaN	NaN	NaN	NaN	NaN	NaN	NaN	NaN	86.1578	0.0132831	NaN	NaN	NaN	NaN	NaN	NaN	86.1578	-1.32894	86.1578	-1.77661	NaN	NaN
NaN	NaN	NaN	NaN	NaN	NaN	NaN	NaN	NaN	NaN	NaN	NaN	NaN	NaN	NaN	NaN	NaN	NaN	NaN	NaN	NaN	NaN	NaN	NaN	NaN	NaN	86.2872	2.01084	NaN	NaN	NaN	NaN	NaN	NaN	NaN	NaN	86.2872	0.0229508	NaN	NaN	NaN	NaN	NaN	NaN	86.2872	-1.3192	86.2872	-1.7523	NaN	NaN
NaN	NaN	NaN	NaN	NaN	NaN	NaN	NaN	NaN	NaN	NaN	NaN	NaN	NaN	NaN	NaN	NaN	NaN	NaN	NaN	NaN	NaN	NaN	NaN	NaN	NaN	86.4166	2.00789	NaN	NaN	NaN	NaN	NaN	NaN	NaN	NaN	86.4166	0.0335341	NaN	NaN	NaN	NaN	NaN	NaN	86.4166	-1.31081	86.4166	-1.72805	NaN	NaN
NaN	NaN	NaN	NaN	NaN	NaN	NaN	NaN	NaN	NaN	NaN	NaN	NaN	NaN	NaN	NaN	NaN	NaN	NaN	NaN	NaN	NaN	NaN	NaN	NaN	NaN	86.5459	2.00344	NaN	NaN	NaN	NaN	NaN	NaN	NaN	NaN	86.5459	0.0468321	NaN	NaN	NaN	NaN	NaN	NaN	86.5459	-1.30099	86.5459	-1.7032	NaN	NaN
NaN	NaN	NaN	NaN	NaN	NaN	NaN	NaN	NaN	NaN	NaN	NaN	NaN	NaN	NaN	NaN	NaN	NaN	NaN	NaN	NaN	NaN	NaN	NaN	NaN	NaN	86.6753	1.9985	NaN	NaN	NaN	NaN	NaN	NaN	NaN	NaN	86.6753	0.0606647	NaN	NaN	NaN	NaN	NaN	NaN	86.6753	-1.29377	86.6753	-1.6781	NaN	NaN
NaN	NaN	NaN	NaN	NaN	NaN	NaN	NaN	NaN	NaN	NaN	NaN	NaN	NaN	NaN	NaN	NaN	NaN	NaN	NaN	NaN	NaN	NaN	NaN	NaN	NaN	86.8047	1.99223	NaN	NaN	NaN	NaN	NaN	NaN	NaN	NaN	86.8047	0.0758496	NaN	NaN	NaN	NaN	NaN	NaN	86.8047	-1.2828	86.8047	-1.65222	NaN	NaN
NaN	NaN	NaN	NaN	NaN	NaN	NaN	NaN	NaN	NaN	NaN	NaN	NaN	NaN	NaN	NaN	NaN	NaN	NaN	NaN	NaN	NaN	NaN	NaN	NaN	NaN	86.934	1.98621	NaN	NaN	NaN	NaN	NaN	NaN	NaN	NaN	86.934	0.0902214	NaN	NaN	NaN	NaN	NaN	NaN	86.934	-1.27339	86.934	-1.6265	NaN	NaN
NaN	NaN	NaN	NaN	NaN	NaN	NaN	NaN	NaN	NaN	NaN	NaN	NaN	NaN	NaN	NaN	NaN	NaN	NaN	NaN	NaN	NaN	NaN	NaN	NaN	NaN	87.0634	1.97967	NaN	NaN	NaN	NaN	NaN	NaN	NaN	NaN	87.0634	0.107569	NaN	NaN	NaN	NaN	NaN	NaN	87.0634	-1.26149	87.0634	-1.60051	NaN	NaN
NaN	NaN	NaN	NaN	NaN	NaN	NaN	NaN	NaN	NaN	NaN	NaN	NaN	NaN	NaN	NaN	NaN	NaN	NaN	NaN	NaN	NaN	NaN	NaN	NaN	NaN	87.1928	1.97309	NaN	NaN	NaN	NaN	NaN	NaN	NaN	NaN	87.1928	0.124626	NaN	NaN	NaN	NaN	NaN	NaN	87.1928	-1.24588	87.1928	-1.57685	NaN	NaN
NaN	NaN	NaN	NaN	NaN	NaN	NaN	NaN	NaN	NaN	NaN	NaN	NaN	NaN	NaN	NaN	NaN	NaN	NaN	NaN	NaN	NaN	NaN	NaN	NaN	NaN	87.3221	1.96624	NaN	NaN	NaN	NaN	NaN	NaN	NaN	NaN	87.3221	0.143501	NaN	NaN	NaN	NaN	NaN	NaN	87.3221	-1.22846	87.3221	-1.55146	NaN	NaN
NaN	NaN	NaN	NaN	NaN	NaN	NaN	NaN	NaN	NaN	NaN	NaN	NaN	NaN	NaN	NaN	NaN	NaN	NaN	NaN	NaN	NaN	NaN	NaN	NaN	NaN	87.4515	1.96053	NaN	NaN	NaN	NaN	NaN	NaN	NaN	NaN	87.4515	0.162086	NaN	NaN	NaN	NaN	NaN	NaN	87.4515	-1.20507	87.4515	-1.52559	NaN	NaN
NaN	NaN	NaN	NaN	NaN	NaN	NaN	NaN	NaN	NaN	NaN	NaN	NaN	NaN	NaN	NaN	NaN	NaN	NaN	NaN	NaN	NaN	NaN	NaN	NaN	NaN	87.5809	1.95424	NaN	NaN	NaN	NaN	NaN	NaN	NaN	NaN	87.5809	0.180312	NaN	NaN	NaN	NaN	NaN	NaN	87.5809	-1.18287	87.5809	-1.50272	NaN	NaN
NaN	NaN	NaN	NaN	NaN	NaN	NaN	NaN	NaN	NaN	NaN	NaN	NaN	NaN	NaN	NaN	NaN	NaN	NaN	NaN	NaN	NaN	NaN	NaN	NaN	NaN	87.7102	1.94838	NaN	NaN	NaN	NaN	NaN	NaN	NaN	NaN	87.7102	0.198096	NaN	NaN	NaN	NaN	NaN	NaN	87.7102	-1.15714	87.7102	-1.47849	NaN	NaN
NaN	NaN	NaN	NaN	NaN	NaN	NaN	NaN	NaN	NaN	NaN	NaN	NaN	NaN	NaN	NaN	NaN	NaN	NaN	NaN	NaN	NaN	NaN	NaN	NaN	NaN	87.8396	1.94351	NaN	NaN	NaN	NaN	NaN	NaN	NaN	NaN	87.8396	0.217623	NaN	NaN	NaN	NaN	NaN	NaN	87.8396	-1.1302	87.8396	-1.45472	NaN	NaN
NaN	NaN	NaN	NaN	NaN	NaN	NaN	NaN	NaN	NaN	NaN	NaN	NaN	NaN	NaN	NaN	NaN	NaN	NaN	NaN	NaN	NaN	NaN	NaN	NaN	NaN	87.969	1.93849	NaN	NaN	NaN	NaN	NaN	NaN	NaN	NaN	87.969	0.236959	NaN	NaN	NaN	NaN	NaN	NaN	87.969	-1.09848	87.969	-1.43167	NaN	NaN
NaN	NaN	NaN	NaN	NaN	NaN	NaN	NaN	NaN	NaN	NaN	NaN	NaN	NaN	NaN	NaN	NaN	NaN	NaN	NaN	NaN	NaN	NaN	NaN	NaN	NaN	88.0983	1.93367	NaN	NaN	NaN	NaN	NaN	NaN	NaN	NaN	88.0983	0.254989	NaN	NaN	NaN	NaN	NaN	NaN	88.0983	-1.06265	88.0983	-1.40979	NaN	NaN
NaN	NaN	NaN	NaN	NaN	NaN	NaN	NaN	NaN	NaN	NaN	NaN	NaN	NaN	NaN	NaN	NaN	NaN	NaN	NaN	NaN	NaN	NaN	NaN	NaN	NaN	88.2277	1.92915	NaN	NaN	NaN	NaN	NaN	NaN	NaN	NaN	88.2277	0.271967	NaN	NaN	NaN	NaN	NaN	NaN	88.2277	-1.02581	88.2277	-1.38832	NaN	NaN
NaN	NaN	NaN	NaN	NaN	NaN	NaN	NaN	NaN	NaN	NaN	NaN	NaN	NaN	NaN	NaN	NaN	NaN	NaN	NaN	NaN	NaN	NaN	NaN	NaN	NaN	88.3571	1.92484	NaN	NaN	NaN	NaN	NaN	NaN	NaN	NaN	88.3571	0.289236	NaN	NaN	NaN	NaN	NaN	NaN	88.3571	-0.98719	88.3571	-1.36858	NaN	NaN
NaN	NaN	NaN	NaN	NaN	NaN	NaN	NaN	NaN	NaN	NaN	NaN	NaN	NaN	NaN	NaN	NaN	NaN	NaN	NaN	NaN	NaN	NaN	NaN	NaN	NaN	88.4864	1.92001	NaN	NaN	NaN	NaN	NaN	NaN	NaN	NaN	88.4864	0.307499	NaN	NaN	NaN	NaN	NaN	NaN	88.4864	-0.945669	88.4864	-1.34744	NaN	NaN
NaN	NaN	NaN	NaN	NaN	NaN	NaN	NaN	NaN	NaN	NaN	NaN	NaN	NaN	NaN	NaN	NaN	NaN	NaN	NaN	NaN	NaN	NaN	NaN	NaN	NaN	88.6158	1.91673	NaN	NaN	NaN	NaN	NaN	NaN	NaN	NaN	88.6158	0.327451	NaN	NaN	NaN	NaN	NaN	NaN	88.6158	-0.903208	88.6158	-1.3263	NaN	NaN
NaN	NaN	NaN	NaN	NaN	NaN	NaN	NaN	NaN	NaN	NaN	NaN	NaN	NaN	NaN	NaN	NaN	NaN	NaN	NaN	NaN	NaN	NaN	NaN	NaN	NaN	88.7451	1.91242	NaN	NaN	NaN	NaN	NaN	NaN	NaN	NaN	88.7451	0.345099	NaN	NaN	NaN	NaN	NaN	NaN	88.7451	-0.86046	88.7451	-1.3071	NaN	NaN
NaN	NaN	NaN	NaN	NaN	NaN	NaN	NaN	NaN	NaN	NaN	NaN	NaN	NaN	NaN	NaN	NaN	NaN	NaN	NaN	NaN	NaN	NaN	NaN	NaN	NaN	88.8745	1.90825	NaN	NaN	NaN	NaN	NaN	NaN	NaN	NaN	88.8745	0.36184	NaN	NaN	NaN	NaN	NaN	NaN	88.8745	-0.819045	88.8745	-1.28695	NaN	NaN
NaN	NaN	NaN	NaN	NaN	NaN	NaN	NaN	NaN	NaN	NaN	NaN	NaN	NaN	NaN	NaN	NaN	NaN	NaN	NaN	NaN	NaN	NaN	NaN	NaN	NaN	89.0039	1.90423	NaN	NaN	NaN	NaN	NaN	NaN	NaN	NaN	89.0039	0.378077	NaN	NaN	NaN	NaN	NaN	NaN	89.0039	-0.777615	89.0039	-1.26633	NaN	NaN
NaN	NaN	NaN	NaN	NaN	NaN	NaN	NaN	NaN	NaN	NaN	NaN	NaN	NaN	NaN	NaN	NaN	NaN	NaN	NaN	NaN	NaN	NaN	NaN	NaN	NaN	89.1332	1.89993	NaN	NaN	NaN	NaN	NaN	NaN	NaN	NaN	89.1332	0.395253	NaN	NaN	NaN	NaN	NaN	NaN	89.1332	-0.737152	89.1332	-1.24553	NaN	NaN
NaN	NaN	NaN	NaN	NaN	NaN	NaN	NaN	NaN	NaN	NaN	NaN	NaN	NaN	NaN	NaN	NaN	NaN	NaN	NaN	NaN	NaN	NaN	NaN	NaN	NaN	89.2626	1.89494	NaN	NaN	NaN	NaN	NaN	NaN	NaN	NaN	89.2626	0.412084	NaN	NaN	NaN	NaN	NaN	NaN	89.2626	-0.696913	89.2626	-1.22657	NaN	NaN
NaN	NaN	NaN	NaN	NaN	NaN	NaN	NaN	NaN	NaN	NaN	NaN	NaN	NaN	NaN	NaN	NaN	NaN	NaN	NaN	NaN	NaN	NaN	NaN	NaN	NaN	89.392	1.89109	NaN	NaN	NaN	NaN	NaN	NaN	NaN	NaN	89.392	0.428695	NaN	NaN	NaN	NaN	NaN	NaN	89.392	-0.660453	89.392	-1.20617	NaN	NaN
NaN	NaN	NaN	NaN	NaN	NaN	NaN	NaN	NaN	NaN	NaN	NaN	NaN	NaN	NaN	NaN	NaN	NaN	NaN	NaN	NaN	NaN	NaN	NaN	NaN	NaN	89.5213	1.88641	NaN	NaN	NaN	NaN	NaN	NaN	NaN	NaN	89.5213	0.446748	NaN	NaN	NaN	NaN	NaN	NaN	89.5213	-0.625031	89.5213	-1.18728	NaN	NaN
NaN	NaN	NaN	NaN	NaN	NaN	NaN	NaN	NaN	NaN	NaN	NaN	NaN	NaN	NaN	NaN	NaN	NaN	NaN	NaN	NaN	NaN	NaN	NaN	NaN	NaN	89.6507	1.88243	NaN	NaN	NaN	NaN	NaN	NaN	NaN	NaN	89.6507	0.464091	NaN	NaN	NaN	NaN	NaN	NaN	89.6507	-0.592173	89.6507	-1.16814	NaN	NaN
NaN	NaN	NaN	NaN	NaN	NaN	NaN	NaN	NaN	NaN	NaN	NaN	NaN	NaN	NaN	NaN	NaN	NaN	NaN	NaN	NaN	NaN	NaN	NaN	NaN	NaN	89.7801	1.87764	NaN	NaN	NaN	NaN	NaN	NaN	NaN	NaN	89.7801	0.482548	NaN	NaN	NaN	NaN	NaN	NaN	89.7801	-0.561862	89.7801	-1.14922	NaN	NaN
NaN	NaN	NaN	NaN	NaN	NaN	NaN	NaN	NaN	NaN	NaN	NaN	NaN	NaN	NaN	NaN	NaN	NaN	NaN	NaN	NaN	NaN	NaN	NaN	NaN	NaN	89.9094	1.87319	NaN	NaN	NaN	NaN	NaN	NaN	NaN	NaN	89.9094	0.500795	NaN	NaN	NaN	NaN	NaN	NaN	89.9094	-0.535221	89.9094	-1.13158	NaN	NaN
NaN	NaN	NaN	NaN	NaN	NaN	NaN	NaN	NaN	NaN	NaN	NaN	NaN	NaN	NaN	NaN	NaN	NaN	NaN	NaN	NaN	NaN	NaN	NaN	NaN	NaN	90.0388	1.86839	NaN	NaN	NaN	NaN	NaN	NaN	NaN	NaN	90.0388	0.519245	NaN	NaN	NaN	NaN	NaN	NaN	90.0388	-0.509936	90.0388	-1.11407	NaN	NaN
NaN	NaN	NaN	NaN	NaN	NaN	NaN	NaN	NaN	NaN	NaN	NaN	NaN	NaN	NaN	NaN	NaN	NaN	NaN	NaN	NaN	NaN	NaN	NaN	NaN	NaN	90.1682	1.86295	NaN	NaN	NaN	NaN	NaN	NaN	NaN	NaN	90.1682	0.539031	NaN	NaN	NaN	NaN	NaN	NaN	90.1682	-0.484498	90.1682	-1.09815	NaN	NaN
NaN	NaN	NaN	NaN	NaN	NaN	NaN	NaN	NaN	NaN	NaN	NaN	NaN	NaN	NaN	NaN	NaN	NaN	NaN	NaN	NaN	NaN	NaN	NaN	NaN	NaN	90.2975	1.85796	NaN	NaN	NaN	NaN	NaN	NaN	NaN	NaN	90.2975	0.559689	NaN	NaN	NaN	NaN	NaN	NaN	90.2975	-0.463123	90.2975	-1.08117	NaN	NaN
NaN	NaN	NaN	NaN	NaN	NaN	NaN	NaN	NaN	NaN	NaN	NaN	NaN	NaN	NaN	NaN	NaN	NaN	NaN	NaN	NaN	NaN	NaN	NaN	NaN	NaN	90.4269	1.85221	NaN	NaN	NaN	NaN	NaN	NaN	NaN	NaN	90.4269	0.580032	NaN	NaN	NaN	NaN	NaN	NaN	90.4269	-0.443777	90.4269	-1.06418	NaN	NaN
NaN	NaN	NaN	NaN	NaN	NaN	NaN	NaN	NaN	NaN	NaN	NaN	NaN	NaN	NaN	NaN	NaN	NaN	NaN	NaN	NaN	NaN	NaN	NaN	NaN	NaN	90.5563	1.84652	NaN	NaN	NaN	NaN	NaN	NaN	NaN	NaN	90.5563	0.600117	NaN	NaN	NaN	NaN	NaN	NaN	90.5563	-0.42752	90.5563	-1.04635	NaN	NaN
NaN	NaN	NaN	NaN	NaN	NaN	NaN	NaN	NaN	NaN	NaN	NaN	NaN	NaN	NaN	NaN	NaN	NaN	NaN	NaN	NaN	NaN	NaN	NaN	NaN	NaN	90.6856	1.84154	NaN	NaN	NaN	NaN	NaN	NaN	NaN	NaN	90.6856	0.61948	NaN	NaN	NaN	NaN	NaN	NaN	90.6856	-0.41006	90.6856	-1.02947	NaN	NaN
NaN	NaN	NaN	NaN	NaN	NaN	NaN	NaN	NaN	NaN	NaN	NaN	NaN	NaN	NaN	NaN	NaN	NaN	NaN	NaN	NaN	NaN	NaN	NaN	NaN	NaN	90.815	1.83551	NaN	NaN	NaN	NaN	NaN	NaN	NaN	NaN	90.815	0.638274	NaN	NaN	NaN	NaN	NaN	NaN	90.815	-0.3945	90.815	-1.01094	NaN	NaN
NaN	NaN	NaN	NaN	NaN	NaN	NaN	NaN	NaN	NaN	NaN	NaN	NaN	NaN	NaN	NaN	NaN	NaN	NaN	NaN	NaN	NaN	NaN	NaN	NaN	NaN	90.9444	1.83041	NaN	NaN	NaN	NaN	NaN	NaN	NaN	NaN	90.9444	0.658181	NaN	NaN	NaN	NaN	NaN	NaN	90.9444	-0.37924	90.9444	-0.989203	NaN	NaN
NaN	NaN	NaN	NaN	NaN	NaN	NaN	NaN	NaN	NaN	NaN	NaN	NaN	NaN	NaN	NaN	NaN	NaN	NaN	NaN	NaN	NaN	NaN	NaN	NaN	NaN	91.0737	1.82492	NaN	NaN	NaN	NaN	NaN	NaN	NaN	NaN	91.0737	0.678098	NaN	NaN	NaN	NaN	NaN	NaN	91.0737	-0.365336	91.0737	-0.964944	NaN	NaN
NaN	NaN	NaN	NaN	NaN	NaN	NaN	NaN	NaN	NaN	NaN	NaN	NaN	NaN	NaN	NaN	NaN	NaN	NaN	NaN	NaN	NaN	NaN	NaN	NaN	NaN	91.2031	1.82081	NaN	NaN	NaN	NaN	NaN	NaN	NaN	NaN	91.2031	0.698663	NaN	NaN	NaN	NaN	NaN	NaN	91.2031	-0.352846	91.2031	-0.940756	NaN	NaN
NaN	NaN	NaN	NaN	NaN	NaN	NaN	NaN	NaN	NaN	NaN	NaN	NaN	NaN	NaN	NaN	NaN	NaN	NaN	NaN	NaN	NaN	NaN	NaN	NaN	NaN	91.3325	1.81719	NaN	NaN	NaN	NaN	NaN	NaN	NaN	NaN	91.3325	0.717042	NaN	NaN	NaN	NaN	NaN	NaN	91.3325	-0.340985	91.3325	-0.914095	NaN	NaN
NaN	NaN	NaN	NaN	NaN	NaN	NaN	NaN	NaN	NaN	NaN	NaN	NaN	NaN	NaN	NaN	NaN	NaN	NaN	NaN	NaN	NaN	NaN	NaN	NaN	NaN	91.4618	1.81355	NaN	NaN	NaN	NaN	NaN	NaN	NaN	NaN	91.4618	0.735497	NaN	NaN	NaN	NaN	NaN	NaN	91.4618	-0.329249	91.4618	-0.885338	NaN	NaN
NaN	NaN	NaN	NaN	NaN	NaN	NaN	NaN	NaN	NaN	NaN	NaN	NaN	NaN	NaN	NaN	NaN	NaN	NaN	NaN	NaN	NaN	NaN	NaN	NaN	NaN	91.5912	1.81057	NaN	NaN	NaN	NaN	NaN	NaN	NaN	NaN	91.5912	0.752257	NaN	NaN	NaN	NaN	NaN	NaN	91.5912	-0.316595	91.5912	-0.855106	NaN	NaN
NaN	NaN	NaN	NaN	NaN	NaN	NaN	NaN	NaN	NaN	NaN	NaN	NaN	NaN	NaN	NaN	NaN	NaN	NaN	NaN	NaN	NaN	NaN	NaN	NaN	NaN	91.7206	1.80827	NaN	NaN	NaN	NaN	NaN	NaN	NaN	NaN	91.7206	0.76988	NaN	NaN	NaN	NaN	NaN	NaN	91.7206	-0.306701	91.7206	-0.825123	NaN	NaN
NaN	NaN	NaN	NaN	NaN	NaN	NaN	NaN	NaN	NaN	NaN	NaN	NaN	NaN	NaN	NaN	NaN	NaN	NaN	NaN	NaN	NaN	NaN	NaN	NaN	NaN	91.8499	1.8073	NaN	NaN	NaN	NaN	NaN	NaN	NaN	NaN	91.8499	0.786375	NaN	NaN	NaN	NaN	NaN	NaN	91.8499	-0.297597	91.8499	-0.793238	NaN	NaN
NaN	NaN	NaN	NaN	NaN	NaN	NaN	NaN	NaN	NaN	NaN	NaN	NaN	NaN	NaN	NaN	NaN	NaN	NaN	NaN	NaN	NaN	NaN	NaN	NaN	NaN	91.9793	1.80619	NaN	NaN	NaN	NaN	NaN	NaN	NaN	NaN	91.9793	0.802005	NaN	NaN	NaN	NaN	NaN	NaN	91.9793	-0.287596	91.9793	-0.761733	NaN	NaN
NaN	NaN	NaN	NaN	NaN	NaN	NaN	NaN	NaN	NaN	NaN	NaN	NaN	NaN	NaN	NaN	NaN	NaN	NaN	NaN	NaN	NaN	NaN	NaN	NaN	NaN	92.1087	1.80618	NaN	NaN	NaN	NaN	NaN	NaN	NaN	NaN	92.1087	0.817399	NaN	NaN	NaN	NaN	NaN	NaN	92.1087	-0.27859	92.1087	-0.729652	NaN	NaN
NaN	NaN	NaN	NaN	NaN	NaN	NaN	NaN	NaN	NaN	NaN	NaN	NaN	NaN	NaN	NaN	NaN	NaN	NaN	NaN	NaN	NaN	NaN	NaN	NaN	NaN	92.238	1.80708	NaN	NaN	NaN	NaN	NaN	NaN	NaN	NaN	92.238	0.832181	NaN	NaN	NaN	NaN	NaN	NaN	92.238	-0.269008	92.238	-0.698543	NaN	NaN
NaN	NaN	NaN	NaN	NaN	NaN	NaN	NaN	NaN	NaN	NaN	NaN	NaN	NaN	NaN	NaN	NaN	NaN	NaN	NaN	NaN	NaN	NaN	NaN	NaN	NaN	92.3674	1.80878	NaN	NaN	NaN	NaN	NaN	NaN	NaN	NaN	92.3674	0.846291	NaN	NaN	NaN	NaN	NaN	NaN	92.3674	-0.259076	92.3674	-0.672719	NaN	NaN
NaN	NaN	NaN	NaN	NaN	NaN	NaN	NaN	NaN	NaN	NaN	NaN	NaN	NaN	NaN	NaN	NaN	NaN	NaN	NaN	NaN	NaN	NaN	NaN	NaN	NaN	92.4968	1.811	NaN	NaN	NaN	NaN	NaN	NaN	NaN	NaN	92.4968	0.858378	NaN	NaN	NaN	NaN	NaN	NaN	92.4968	-0.24987	92.4968	-0.64897	NaN	NaN
NaN	NaN	NaN	NaN	NaN	NaN	NaN	NaN	NaN	NaN	NaN	NaN	NaN	NaN	NaN	NaN	NaN	NaN	NaN	NaN	NaN	NaN	NaN	NaN	NaN	NaN	92.6261	1.81395	NaN	NaN	NaN	NaN	NaN	NaN	NaN	NaN	92.6261	0.870489	NaN	NaN	NaN	NaN	NaN	NaN	92.6261	-0.242055	92.6261	-0.626721	NaN	NaN
NaN	NaN	NaN	NaN	NaN	NaN	NaN	NaN	NaN	NaN	NaN	NaN	NaN	NaN	NaN	NaN	NaN	NaN	NaN	NaN	NaN	NaN	NaN	NaN	NaN	NaN	92.7555	1.81713	NaN	NaN	NaN	NaN	NaN	NaN	NaN	NaN	92.7555	0.88148	NaN	NaN	NaN	NaN	NaN	NaN	92.7555	-0.233817	92.7555	-0.610197	NaN	NaN
NaN	NaN	NaN	NaN	NaN	NaN	NaN	NaN	NaN	NaN	NaN	NaN	NaN	NaN	NaN	NaN	NaN	NaN	NaN	NaN	NaN	NaN	NaN	NaN	NaN	NaN	92.8849	1.82107	NaN	NaN	NaN	NaN	NaN	NaN	NaN	NaN	92.8849	0.892279	NaN	NaN	NaN	NaN	NaN	NaN	92.8849	-0.224265	92.8849	-0.595832	NaN	NaN
NaN	NaN	NaN	NaN	NaN	NaN	NaN	NaN	NaN	NaN	NaN	NaN	NaN	NaN	NaN	NaN	NaN	NaN	NaN	NaN	NaN	NaN	NaN	NaN	NaN	NaN	93.0142	1.82496	NaN	NaN	NaN	NaN	NaN	NaN	NaN	NaN	93.0142	0.901409	NaN	NaN	NaN	NaN	NaN	NaN	93.0142	-0.213871	93.0142	-0.584576	NaN	NaN
NaN	NaN	NaN	NaN	NaN	NaN	NaN	NaN	NaN	NaN	NaN	NaN	NaN	NaN	NaN	NaN	NaN	NaN	NaN	NaN	NaN	NaN	NaN	NaN	NaN	NaN	93.1436	1.82912	NaN	NaN	NaN	NaN	NaN	NaN	NaN	NaN	93.1436	0.911341	NaN	NaN	NaN	NaN	NaN	NaN	93.1436	-0.203967	93.1436	-0.57455	NaN	NaN
NaN	NaN	NaN	NaN	NaN	NaN	NaN	NaN	NaN	NaN	NaN	NaN	NaN	NaN	NaN	NaN	NaN	NaN	NaN	NaN	NaN	NaN	NaN	NaN	NaN	NaN	93.273	1.83361	NaN	NaN	NaN	NaN	NaN	NaN	NaN	NaN	93.273	0.918658	NaN	NaN	NaN	NaN	NaN	NaN	93.273	-0.193042	93.273	-0.567787	NaN	NaN
NaN	NaN	NaN	NaN	NaN	NaN	NaN	NaN	NaN	NaN	NaN	NaN	NaN	NaN	NaN	NaN	NaN	NaN	NaN	NaN	NaN	NaN	NaN	NaN	NaN	NaN	93.4023	1.83753	NaN	NaN	NaN	NaN	NaN	NaN	NaN	NaN	93.4023	0.926005	NaN	NaN	NaN	NaN	NaN	NaN	93.4023	-0.182531	93.4023	-0.562172	NaN	NaN
NaN	NaN	NaN	NaN	NaN	NaN	NaN	NaN	NaN	NaN	NaN	NaN	NaN	NaN	NaN	NaN	NaN	NaN	NaN	NaN	NaN	NaN	NaN	NaN	NaN	NaN	93.5317	1.84198	NaN	NaN	NaN	NaN	NaN	NaN	NaN	NaN	93.5317	0.932081	NaN	NaN	NaN	NaN	NaN	NaN	93.5317	-0.171528	93.5317	-0.55669	NaN	NaN
NaN	NaN	NaN	NaN	NaN	NaN	NaN	NaN	NaN	NaN	NaN	NaN	NaN	NaN	NaN	NaN	NaN	NaN	NaN	NaN	NaN	NaN	NaN	NaN	NaN	NaN	93.6611	1.84602	NaN	NaN	NaN	NaN	NaN	NaN	NaN	NaN	93.6611	0.93903	NaN	NaN	NaN	NaN	NaN	NaN	93.6611	-0.159349	93.6611	-0.549198	NaN	NaN
NaN	NaN	NaN	NaN	NaN	NaN	NaN	NaN	NaN	NaN	NaN	NaN	NaN	NaN	NaN	NaN	NaN	NaN	NaN	NaN	NaN	NaN	NaN	NaN	NaN	NaN	93.7904	1.84969	NaN	NaN	NaN	NaN	NaN	NaN	NaN	NaN	93.7904	0.945157	NaN	NaN	NaN	NaN	NaN	NaN	93.7904	-0.146921	93.7904	-0.540164	NaN	NaN
NaN	NaN	NaN	NaN	NaN	NaN	NaN	NaN	NaN	NaN	NaN	NaN	NaN	NaN	NaN	NaN	NaN	NaN	NaN	NaN	NaN	NaN	NaN	NaN	NaN	NaN	93.9198	1.85226	NaN	NaN	NaN	NaN	NaN	NaN	NaN	NaN	93.9198	0.949264	NaN	NaN	NaN	NaN	NaN	NaN	93.9198	-0.133028	93.9198	-0.530207	NaN	NaN
NaN	NaN	NaN	NaN	NaN	NaN	NaN	NaN	NaN	NaN	NaN	NaN	NaN	NaN	NaN	NaN	NaN	NaN	NaN	NaN	NaN	NaN	NaN	NaN	NaN	NaN	94.0492	1.85555	NaN	NaN	NaN	NaN	NaN	NaN	NaN	NaN	94.0492	0.953237	NaN	NaN	NaN	NaN	NaN	NaN	94.0492	-0.120091	94.0492	-0.516307	NaN	NaN
NaN	NaN	NaN	NaN	NaN	NaN	NaN	NaN	NaN	NaN	NaN	NaN	NaN	NaN	NaN	NaN	NaN	NaN	NaN	NaN	NaN	NaN	NaN	NaN	NaN	NaN	94.1785	1.85892	NaN	NaN	NaN	NaN	NaN	NaN	NaN	NaN	94.1785	0.957631	NaN	NaN	NaN	NaN	NaN	NaN	94.1785	-0.10605	94.1785	-0.501098	NaN	NaN
NaN	NaN	NaN	NaN	NaN	NaN	NaN	NaN	NaN	NaN	NaN	NaN	NaN	NaN	NaN	NaN	NaN	NaN	NaN	NaN	NaN	NaN	NaN	NaN	NaN	NaN	94.3079	1.8619	NaN	NaN	NaN	NaN	NaN	NaN	NaN	NaN	94.3079	0.959855	NaN	NaN	NaN	NaN	NaN	NaN	94.3079	-0.0916318	94.3079	-0.487928	NaN	NaN
NaN	NaN	NaN	NaN	NaN	NaN	NaN	NaN	NaN	NaN	NaN	NaN	NaN	NaN	NaN	NaN	NaN	NaN	NaN	NaN	NaN	NaN	NaN	NaN	NaN	NaN	94.4373	1.86439	NaN	NaN	NaN	NaN	NaN	NaN	NaN	NaN	94.4373	0.963751	NaN	NaN	NaN	NaN	NaN	NaN	94.4373	-0.0763304	94.4373	-0.472561	NaN	NaN
NaN	NaN	NaN	NaN	NaN	NaN	NaN	NaN	NaN	NaN	NaN	NaN	NaN	NaN	NaN	NaN	NaN	NaN	NaN	NaN	NaN	NaN	NaN	NaN	NaN	NaN	94.5666	1.86666	NaN	NaN	NaN	NaN	NaN	NaN	NaN	NaN	94.5666	0.965941	NaN	NaN	NaN	NaN	NaN	NaN	94.5666	-0.0598036	94.5666	-0.457269	NaN	NaN
NaN	NaN	NaN	NaN	NaN	NaN	NaN	NaN	NaN	NaN	NaN	NaN	NaN	NaN	NaN	NaN	NaN	NaN	NaN	NaN	NaN	NaN	NaN	NaN	NaN	NaN	94.696	1.86928	NaN	NaN	NaN	NaN	NaN	NaN	NaN	NaN	94.696	0.968063	NaN	NaN	NaN	NaN	NaN	NaN	94.696	-0.0421632	94.696	-0.444005	NaN	NaN
NaN	NaN	NaN	NaN	NaN	NaN	NaN	NaN	NaN	NaN	NaN	NaN	NaN	NaN	NaN	NaN	NaN	NaN	NaN	NaN	NaN	NaN	NaN	NaN	NaN	NaN	94.8254	1.87256	NaN	NaN	NaN	NaN	NaN	NaN	NaN	NaN	94.8254	0.970668	NaN	NaN	NaN	NaN	NaN	NaN	94.8254	-0.0237805	94.8254	-0.432899	NaN	NaN
NaN	NaN	NaN	NaN	NaN	NaN	NaN	NaN	NaN	NaN	NaN	NaN	NaN	NaN	NaN	NaN	NaN	NaN	NaN	NaN	NaN	NaN	NaN	NaN	NaN	NaN	94.9547	1.87472	NaN	NaN	NaN	NaN	NaN	NaN	NaN	NaN	94.9547	0.972737	NaN	NaN	NaN	NaN	NaN	NaN	94.9547	-0.00545979	94.9547	-0.422982	NaN	NaN
NaN	NaN	NaN	NaN	NaN	NaN	NaN	NaN	NaN	NaN	NaN	NaN	NaN	NaN	NaN	NaN	NaN	NaN	NaN	NaN	NaN	NaN	NaN	NaN	NaN	NaN	95.0841	1.87794	NaN	NaN	NaN	NaN	NaN	NaN	NaN	NaN	95.0841	0.977392	NaN	NaN	NaN	NaN	NaN	NaN	95.0841	0.015258	95.0841	-0.412888	NaN	NaN
NaN	NaN	NaN	NaN	NaN	NaN	NaN	NaN	NaN	NaN	NaN	NaN	NaN	NaN	NaN	NaN	NaN	NaN	NaN	NaN	NaN	NaN	NaN	NaN	NaN	NaN	95.2135	1.88093	NaN	NaN	NaN	NaN	NaN	NaN	NaN	NaN	95.2135	0.981091	NaN	NaN	NaN	NaN	NaN	NaN	95.2135	0.0365265	95.2135	-0.403555	NaN	NaN
NaN	NaN	NaN	NaN	NaN	NaN	NaN	NaN	NaN	NaN	NaN	NaN	NaN	NaN	NaN	NaN	NaN	NaN	NaN	NaN	NaN	NaN	NaN	NaN	NaN	NaN	95.3428	1.88377	NaN	NaN	NaN	NaN	NaN	NaN	NaN	NaN	95.3428	0.985045	NaN	NaN	NaN	NaN	NaN	NaN	95.3428	0.0591967	95.3428	-0.394302	NaN	NaN
NaN	NaN	NaN	NaN	NaN	NaN	NaN	NaN	NaN	NaN	NaN	NaN	NaN	NaN	NaN	NaN	NaN	NaN	NaN	NaN	NaN	NaN	NaN	NaN	NaN	NaN	95.4722	1.88707	NaN	NaN	NaN	NaN	NaN	NaN	NaN	NaN	95.4722	0.990484	NaN	NaN	NaN	NaN	NaN	NaN	95.4722	0.0821991	95.4722	-0.385566	NaN	NaN
NaN	NaN	NaN	NaN	NaN	NaN	NaN	NaN	NaN	NaN	NaN	NaN	NaN	NaN	NaN	NaN	NaN	NaN	NaN	NaN	NaN	NaN	NaN	NaN	NaN	NaN	95.6016	1.89025	NaN	NaN	NaN	NaN	NaN	NaN	NaN	NaN	95.6016	0.99544	NaN	NaN	NaN	NaN	NaN	NaN	95.6016	0.105854	95.6016	-0.375442	NaN	NaN
NaN	NaN	NaN	NaN	NaN	NaN	NaN	NaN	NaN	NaN	NaN	NaN	NaN	NaN	NaN	NaN	NaN	NaN	NaN	NaN	NaN	NaN	NaN	NaN	NaN	NaN	95.7309	1.89364	NaN	NaN	NaN	NaN	NaN	NaN	NaN	NaN	95.7309	1.00138	NaN	NaN	NaN	NaN	NaN	NaN	95.7309	0.132471	95.7309	-0.365651	NaN	NaN
NaN	NaN	NaN	NaN	NaN	NaN	NaN	NaN	NaN	NaN	NaN	NaN	NaN	NaN	NaN	NaN	NaN	NaN	NaN	NaN	NaN	NaN	NaN	NaN	NaN	NaN	95.8603	1.89653	NaN	NaN	NaN	NaN	NaN	NaN	NaN	NaN	95.8603	1.00766	NaN	NaN	NaN	NaN	NaN	NaN	95.8603	0.158389	95.8603	-0.356249	NaN	NaN
NaN	NaN	NaN	NaN	NaN	NaN	NaN	NaN	NaN	NaN	NaN	NaN	NaN	NaN	NaN	NaN	NaN	NaN	NaN	NaN	NaN	NaN	NaN	NaN	NaN	NaN	95.9897	1.89983	NaN	NaN	NaN	NaN	NaN	NaN	NaN	NaN	95.9897	1.01389	NaN	NaN	NaN	NaN	NaN	NaN	95.9897	0.185066	95.9897	-0.344718	NaN	NaN
NaN	NaN	NaN	NaN	NaN	NaN	NaN	NaN	NaN	NaN	NaN	NaN	NaN	NaN	NaN	NaN	NaN	NaN	NaN	NaN	NaN	NaN	NaN	NaN	NaN	NaN	96.119	1.90301	NaN	NaN	NaN	NaN	NaN	NaN	NaN	NaN	96.119	1.02101	NaN	NaN	NaN	NaN	NaN	NaN	96.119	0.212523	96.119	-0.334297	NaN	NaN
NaN	NaN	NaN	NaN	NaN	NaN	NaN	NaN	NaN	NaN	NaN	NaN	NaN	NaN	NaN	NaN	NaN	NaN	NaN	NaN	NaN	NaN	NaN	NaN	NaN	NaN	96.2484	1.90453	NaN	NaN	NaN	NaN	NaN	NaN	NaN	NaN	96.2484	1.02804	NaN	NaN	NaN	NaN	NaN	NaN	96.2484	0.240889	96.2484	-0.321874	NaN	NaN
NaN	NaN	NaN	NaN	NaN	NaN	NaN	NaN	NaN	NaN	NaN	NaN	NaN	NaN	NaN	NaN	NaN	NaN	NaN	NaN	NaN	NaN	NaN	NaN	NaN	NaN	96.3777	1.90614	NaN	NaN	NaN	NaN	NaN	NaN	NaN	NaN	96.3777	1.03322	NaN	NaN	NaN	NaN	NaN	NaN	96.3777	0.269286	96.3777	-0.308012	NaN	NaN
NaN	NaN	NaN	NaN	NaN	NaN	NaN	NaN	NaN	NaN	NaN	NaN	NaN	NaN	NaN	NaN	NaN	NaN	NaN	NaN	NaN	NaN	NaN	NaN	NaN	NaN	96.5071	1.90729	NaN	NaN	NaN	NaN	NaN	NaN	NaN	NaN	96.5071	1.03853	NaN	NaN	NaN	NaN	NaN	NaN	96.5071	0.297646	96.5071	-0.292719	NaN	NaN
NaN	NaN	NaN	NaN	NaN	NaN	NaN	NaN	NaN	NaN	NaN	NaN	NaN	NaN	NaN	NaN	NaN	NaN	NaN	NaN	NaN	NaN	NaN	NaN	NaN	NaN	96.6365	1.9082	NaN	NaN	NaN	NaN	NaN	NaN	NaN	NaN	96.6365	1.04573	NaN	NaN	NaN	NaN	NaN	NaN	96.6365	0.326692	96.6365	-0.276091	NaN	NaN
NaN	NaN	NaN	NaN	NaN	NaN	NaN	NaN	NaN	NaN	NaN	NaN	NaN	NaN	NaN	NaN	NaN	NaN	NaN	NaN	NaN	NaN	NaN	NaN	NaN	NaN	96.7658	1.90823	NaN	NaN	NaN	NaN	NaN	NaN	NaN	NaN	96.7658	1.05058	NaN	NaN	NaN	NaN	NaN	NaN	96.7658	0.354896	96.7658	-0.258848	NaN	NaN
NaN	NaN	NaN	NaN	NaN	NaN	NaN	NaN	NaN	NaN	NaN	NaN	NaN	NaN	NaN	NaN	NaN	NaN	NaN	NaN	NaN	NaN	NaN	NaN	NaN	NaN	96.8952	1.9078	NaN	NaN	NaN	NaN	NaN	NaN	NaN	NaN	96.8952	1.0564	NaN	NaN	NaN	NaN	NaN	NaN	96.8952	0.38247	96.8952	-0.240655	NaN	NaN
NaN	NaN	NaN	NaN	NaN	NaN	NaN	NaN	NaN	NaN	NaN	NaN	NaN	NaN	NaN	NaN	NaN	NaN	NaN	NaN	NaN	NaN	NaN	NaN	NaN	NaN	97.0246	1.90665	NaN	NaN	NaN	NaN	NaN	NaN	NaN	NaN	97.0246	1.06045	NaN	NaN	NaN	NaN	NaN	NaN	97.0246	0.41056	97.0246	-0.220958	NaN	NaN
NaN	NaN	NaN	NaN	NaN	NaN	NaN	NaN	NaN	NaN	NaN	NaN	NaN	NaN	NaN	NaN	NaN	NaN	NaN	NaN	NaN	NaN	NaN	NaN	NaN	NaN	NaN	NaN	NaN	NaN	NaN	NaN	NaN	NaN	NaN	NaN	97.1539	1.06312	NaN	NaN	NaN	NaN	NaN	NaN	97.1539	0.438077	NaN	NaN	NaN	NaN
NaN	NaN	NaN	NaN	NaN	NaN	NaN	NaN	NaN	NaN	NaN	NaN	NaN	NaN	NaN	NaN	NaN	NaN	NaN	NaN	NaN	NaN	NaN	NaN	NaN	NaN	NaN	NaN	NaN	NaN	NaN	NaN	NaN	NaN	NaN	NaN	97.2833	1.06474	NaN	NaN	NaN	NaN	NaN	NaN	97.2833	0.464531	NaN	NaN	NaN	NaN
NaN	NaN	NaN	NaN	NaN	NaN	NaN	NaN	NaN	NaN	NaN	NaN	NaN	NaN	NaN	NaN	NaN	NaN	NaN	NaN	NaN	NaN	NaN	NaN	NaN	NaN	NaN	NaN	NaN	NaN	NaN	NaN	NaN	NaN	NaN	NaN	97.4127	1.06648	NaN	NaN	NaN	NaN	NaN	NaN	97.4127	0.492358	NaN	NaN	NaN	NaN
NaN	NaN	NaN	NaN	NaN	NaN	NaN	NaN	NaN	NaN	NaN	NaN	NaN	NaN	NaN	NaN	NaN	NaN	NaN	NaN	NaN	NaN	NaN	NaN	NaN	NaN	NaN	NaN	NaN	NaN	NaN	NaN	NaN	NaN	NaN	NaN	97.542	1.06877	NaN	NaN	NaN	NaN	NaN	NaN	97.542	0.518666	NaN	NaN	NaN	NaN
NaN	NaN	NaN	NaN	NaN	NaN	NaN	NaN	NaN	NaN	NaN	NaN	NaN	NaN	NaN	NaN	NaN	NaN	NaN	NaN	NaN	NaN	NaN	NaN	NaN	NaN	NaN	NaN	NaN	NaN	NaN	NaN	NaN	NaN	NaN	NaN	97.6714	1.06944	NaN	NaN	NaN	NaN	NaN	NaN	97.6714	0.544424	NaN	NaN	NaN	NaN
NaN	NaN	NaN	NaN	NaN	NaN	NaN	NaN	NaN	NaN	NaN	NaN	NaN	NaN	NaN	NaN	NaN	NaN	NaN	NaN	NaN	NaN	NaN	NaN	NaN	NaN	NaN	NaN	NaN	NaN	NaN	NaN	NaN	NaN	NaN	NaN	97.8008	1.07033	NaN	NaN	NaN	NaN	NaN	NaN	97.8008	0.568435	NaN	NaN	NaN	NaN
NaN	NaN	NaN	NaN	NaN	NaN	NaN	NaN	NaN	NaN	NaN	NaN	NaN	NaN	NaN	NaN	NaN	NaN	NaN	NaN	NaN	NaN	NaN	NaN	NaN	NaN	NaN	NaN	NaN	NaN	NaN	NaN	NaN	NaN	NaN	NaN	97.9301	1.07029	NaN	NaN	NaN	NaN	NaN	NaN	97.9301	0.592522	NaN	NaN	NaN	NaN
NaN	NaN	NaN	NaN	NaN	NaN	NaN	NaN	NaN	NaN	NaN	NaN	NaN	NaN	NaN	NaN	NaN	NaN	NaN	NaN	NaN	NaN	NaN	NaN	NaN	NaN	NaN	NaN	NaN	NaN	NaN	NaN	NaN	NaN	NaN	NaN	98.0595	1.0693	NaN	NaN	NaN	NaN	NaN	NaN	98.0595	0.616218	NaN	NaN	NaN	NaN
NaN	NaN	NaN	NaN	NaN	NaN	NaN	NaN	NaN	NaN	NaN	NaN	NaN	NaN	NaN	NaN	NaN	NaN	NaN	NaN	NaN	NaN	NaN	NaN	NaN	NaN	NaN	NaN	NaN	NaN	NaN	NaN	NaN	NaN	NaN	NaN	98.1889	1.06856	NaN	NaN	NaN	NaN	NaN	NaN	98.1889	0.638612	NaN	NaN	NaN	NaN
NaN	NaN	NaN	NaN	NaN	NaN	NaN	NaN	NaN	NaN	NaN	NaN	NaN	NaN	NaN	NaN	NaN	NaN	NaN	NaN	NaN	NaN	NaN	NaN	NaN	NaN	NaN	NaN	NaN	NaN	NaN	NaN	NaN	NaN	NaN	NaN	98.3182	1.06794	NaN	NaN	NaN	NaN	NaN	NaN	98.3182	0.660282	NaN	NaN	NaN	NaN
NaN	NaN	NaN	NaN	NaN	NaN	NaN	NaN	NaN	NaN	NaN	NaN	NaN	NaN	NaN	NaN	NaN	NaN	NaN	NaN	NaN	NaN	NaN	NaN	NaN	NaN	NaN	NaN	NaN	NaN	NaN	NaN	NaN	NaN	NaN	NaN	98.4476	1.06526	NaN	NaN	NaN	NaN	NaN	NaN	98.4476	0.680155	NaN	NaN	NaN	NaN
NaN	NaN	NaN	NaN	NaN	NaN	NaN	NaN	NaN	NaN	NaN	NaN	NaN	NaN	NaN	NaN	NaN	NaN	NaN	NaN	NaN	NaN	NaN	NaN	NaN	NaN	NaN	NaN	NaN	NaN	NaN	NaN	NaN	NaN	NaN	NaN	98.577	1.06292	NaN	NaN	NaN	NaN	NaN	NaN	98.577	0.699247	NaN	NaN	NaN	NaN
NaN	NaN	NaN	NaN	NaN	NaN	NaN	NaN	NaN	NaN	NaN	NaN	NaN	NaN	NaN	NaN	NaN	NaN	NaN	NaN	NaN	NaN	NaN	NaN	NaN	NaN	NaN	NaN	NaN	NaN	NaN	NaN	NaN	NaN	NaN	NaN	98.7063	1.0596	NaN	NaN	NaN	NaN	NaN	NaN	98.7063	0.719881	NaN	NaN	NaN	NaN
NaN	NaN	NaN	NaN	NaN	NaN	NaN	NaN	NaN	NaN	NaN	NaN	NaN	NaN	NaN	NaN	NaN	NaN	NaN	NaN	NaN	NaN	NaN	NaN	NaN	NaN	NaN	NaN	NaN	NaN	NaN	NaN	NaN	NaN	NaN	NaN	98.8357	1.05714	NaN	NaN	NaN	NaN	NaN	NaN	98.8357	0.737431	NaN	NaN	NaN	NaN
NaN	NaN	NaN	NaN	NaN	NaN	NaN	NaN	NaN	NaN	NaN	NaN	NaN	NaN	NaN	NaN	NaN	NaN	NaN	NaN	NaN	NaN	NaN	NaN	NaN	NaN	NaN	NaN	NaN	NaN	NaN	NaN	NaN	NaN	NaN	NaN	98.9651	1.05468	NaN	NaN	NaN	NaN	NaN	NaN	98.9651	0.754256	NaN	NaN	NaN	NaN
NaN	NaN	NaN	NaN	NaN	NaN	NaN	NaN	NaN	NaN	NaN	NaN	NaN	NaN	NaN	NaN	NaN	NaN	NaN	NaN	NaN	NaN	NaN	NaN	NaN	NaN	NaN	NaN	NaN	NaN	NaN	NaN	NaN	NaN	NaN	NaN	99.0944	1.05206	NaN	NaN	NaN	NaN	NaN	NaN	99.0944	0.770579	NaN	NaN	NaN	NaN
NaN	NaN	NaN	NaN	NaN	NaN	NaN	NaN	NaN	NaN	NaN	NaN	NaN	NaN	NaN	NaN	NaN	NaN	NaN	NaN	NaN	NaN	NaN	NaN	NaN	NaN	NaN	NaN	NaN	NaN	NaN	NaN	NaN	NaN	NaN	NaN	99.2238	1.04917	NaN	NaN	NaN	NaN	NaN	NaN	99.2238	0.785975	NaN	NaN	NaN	NaN
NaN	NaN	NaN	NaN	NaN	NaN	NaN	NaN	NaN	NaN	NaN	NaN	NaN	NaN	NaN	NaN	NaN	NaN	NaN	NaN	NaN	NaN	NaN	NaN	NaN	NaN	NaN	NaN	NaN	NaN	NaN	NaN	NaN	NaN	NaN	NaN	99.3532	1.04837	NaN	NaN	NaN	NaN	NaN	NaN	99.3532	0.800169	NaN	NaN	NaN	NaN
NaN	NaN	NaN	NaN	NaN	NaN	NaN	NaN	NaN	NaN	NaN	NaN	NaN	NaN	NaN	NaN	NaN	NaN	NaN	NaN	NaN	NaN	NaN	NaN	NaN	NaN	NaN	NaN	NaN	NaN	NaN	NaN	NaN	NaN	NaN	NaN	99.4825	1.04951	NaN	NaN	NaN	NaN	NaN	NaN	99.4825	0.812999	NaN	NaN	NaN	NaN
NaN	NaN	NaN	NaN	NaN	NaN	NaN	NaN	NaN	NaN	NaN	NaN	NaN	NaN	NaN	NaN	NaN	NaN	NaN	NaN	NaN	NaN	NaN	NaN	NaN	NaN	NaN	NaN	NaN	NaN	NaN	NaN	NaN	NaN	NaN	NaN	99.6119	1.05021	NaN	NaN	NaN	NaN	NaN	NaN	99.6119	0.824047	NaN	NaN	NaN	NaN
NaN	NaN	NaN	NaN	NaN	NaN	NaN	NaN	NaN	NaN	NaN	NaN	NaN	NaN	NaN	NaN	NaN	NaN	NaN	NaN	NaN	NaN	NaN	NaN	NaN	NaN	NaN	NaN	NaN	NaN	NaN	NaN	NaN	NaN	NaN	NaN	99.7413	1.05144	NaN	NaN	NaN	NaN	NaN	NaN	99.7413	0.834019	NaN	NaN	NaN	NaN
NaN	NaN	NaN	NaN	NaN	NaN	NaN	NaN	NaN	NaN	NaN	NaN	NaN	NaN	NaN	NaN	NaN	NaN	NaN	NaN	NaN	NaN	NaN	NaN	NaN	NaN	NaN	NaN	NaN	NaN	NaN	NaN	NaN	NaN	NaN	NaN	99.8706	1.05162	NaN	NaN	NaN	NaN	NaN	NaN	99.8706	0.844173	NaN	NaN	NaN	NaN
NaN	NaN	NaN	NaN	NaN	NaN	NaN	NaN	NaN	NaN	NaN	NaN	NaN	NaN	NaN	NaN	NaN	NaN	NaN	NaN	NaN	NaN	NaN	NaN	NaN	NaN	NaN	NaN	NaN	NaN	NaN	NaN	NaN	NaN	NaN	NaN	100	1.05274	NaN	NaN	NaN	NaN	NaN	NaN	100	0.852211	NaN	NaN	NaN	NaN
NaN	NaN	NaN	NaN	NaN	NaN	NaN	NaN	NaN	NaN	NaN	NaN	NaN	NaN	NaN	NaN	NaN	NaN	NaN	NaN	NaN	NaN	NaN	NaN	NaN	NaN	NaN	NaN	NaN	NaN	NaN	NaN	NaN	NaN	NaN	NaN	100.129	1.05514	NaN	NaN	NaN	NaN	NaN	NaN	100.129	0.858646	NaN	NaN	NaN	NaN
NaN	NaN	NaN	NaN	NaN	NaN	NaN	NaN	NaN	NaN	NaN	NaN	NaN	NaN	NaN	NaN	NaN	NaN	NaN	NaN	NaN	NaN	NaN	NaN	NaN	NaN	NaN	NaN	NaN	NaN	NaN	NaN	NaN	NaN	NaN	NaN	100.259	1.05805	NaN	NaN	NaN	NaN	NaN	NaN	100.259	0.865497	NaN	NaN	NaN	NaN
NaN	NaN	NaN	NaN	NaN	NaN	NaN	NaN	NaN	NaN	NaN	NaN	NaN	NaN	NaN	NaN	NaN	NaN	NaN	NaN	NaN	NaN	NaN	NaN	NaN	NaN	NaN	NaN	NaN	NaN	NaN	NaN	NaN	NaN	NaN	NaN	100.388	1.06335	NaN	NaN	NaN	NaN	NaN	NaN	100.388	0.869598	NaN	NaN	NaN	NaN
NaN	NaN	NaN	NaN	NaN	NaN	NaN	NaN	NaN	NaN	NaN	NaN	NaN	NaN	NaN	NaN	NaN	NaN	NaN	NaN	NaN	NaN	NaN	NaN	NaN	NaN	NaN	NaN	NaN	NaN	NaN	NaN	NaN	NaN	NaN	NaN	100.517	1.06786	NaN	NaN	NaN	NaN	NaN	NaN	100.517	0.872695	NaN	NaN	NaN	NaN
NaN	NaN	NaN	NaN	NaN	NaN	NaN	NaN	NaN	NaN	NaN	NaN	NaN	NaN	NaN	NaN	NaN	NaN	NaN	NaN	NaN	NaN	NaN	NaN	NaN	NaN	NaN	NaN	NaN	NaN	NaN	NaN	NaN	NaN	NaN	NaN	100.647	1.07201	NaN	NaN	NaN	NaN	NaN	NaN	100.647	0.875513	NaN	NaN	NaN	NaN
NaN	NaN	NaN	NaN	NaN	NaN	NaN	NaN	NaN	NaN	NaN	NaN	NaN	NaN	NaN	NaN	NaN	NaN	NaN	NaN	NaN	NaN	NaN	NaN	NaN	NaN	NaN	NaN	NaN	NaN	NaN	NaN	NaN	NaN	NaN	NaN	100.776	1.0767	NaN	NaN	NaN	NaN	NaN	NaN	100.776	0.876745	NaN	NaN	NaN	NaN
NaN	NaN	NaN	NaN	NaN	NaN	NaN	NaN	NaN	NaN	NaN	NaN	NaN	NaN	NaN	NaN	NaN	NaN	NaN	NaN	NaN	NaN	NaN	NaN	NaN	NaN	NaN	NaN	NaN	NaN	NaN	NaN	NaN	NaN	NaN	NaN	100.906	1.0817	NaN	NaN	NaN	NaN	NaN	NaN	100.906	0.876163	NaN	NaN	NaN	NaN
NaN	NaN	NaN	NaN	NaN	NaN	NaN	NaN	NaN	NaN	NaN	NaN	NaN	NaN	NaN	NaN	NaN	NaN	NaN	NaN	NaN	NaN	NaN	NaN	NaN	NaN	NaN	NaN	NaN	NaN	NaN	NaN	NaN	NaN	NaN	NaN	101.035	1.08805	NaN	NaN	NaN	NaN	NaN	NaN	101.035	0.873803	NaN	NaN	NaN	NaN
NaN	NaN	NaN	NaN	NaN	NaN	NaN	NaN	NaN	NaN	NaN	NaN	NaN	NaN	NaN	NaN	NaN	NaN	NaN	NaN	NaN	NaN	NaN	NaN	NaN	NaN	NaN	NaN	NaN	NaN	NaN	NaN	NaN	NaN	NaN	NaN	101.164	1.09463	NaN	NaN	NaN	NaN	NaN	NaN	101.164	0.870971	NaN	NaN	NaN	NaN
NaN	NaN	NaN	NaN	NaN	NaN	NaN	NaN	NaN	NaN	NaN	NaN	NaN	NaN	NaN	NaN	NaN	NaN	NaN	NaN	NaN	NaN	NaN	NaN	NaN	NaN	NaN	NaN	NaN	NaN	NaN	NaN	NaN	NaN	NaN	NaN	101.294	1.10042	NaN	NaN	NaN	NaN	NaN	NaN	101.294	0.866525	NaN	NaN	NaN	NaN
NaN	NaN	NaN	NaN	NaN	NaN	NaN	NaN	NaN	NaN	NaN	NaN	NaN	NaN	NaN	NaN	NaN	NaN	NaN	NaN	NaN	NaN	NaN	NaN	NaN	NaN	NaN	NaN	NaN	NaN	NaN	NaN	NaN	NaN	NaN	NaN	101.423	1.10756	NaN	NaN	NaN	NaN	NaN	NaN	101.423	0.861075	NaN	NaN	NaN	NaN
NaN	NaN	NaN	NaN	NaN	NaN	NaN	NaN	NaN	NaN	NaN	NaN	NaN	NaN	NaN	NaN	NaN	NaN	NaN	NaN	NaN	NaN	NaN	NaN	NaN	NaN	NaN	NaN	NaN	NaN	NaN	NaN	NaN	NaN	NaN	NaN	101.552	1.11305	NaN	NaN	NaN	NaN	NaN	NaN	101.552	0.854094	NaN	NaN	NaN	NaN
NaN	NaN	NaN	NaN	NaN	NaN	NaN	NaN	NaN	NaN	NaN	NaN	NaN	NaN	NaN	NaN	NaN	NaN	NaN	NaN	NaN	NaN	NaN	NaN	NaN	NaN	NaN	NaN	NaN	NaN	NaN	NaN	NaN	NaN	NaN	NaN	101.682	1.11996	NaN	NaN	NaN	NaN	NaN	NaN	101.682	0.846432	NaN	NaN	NaN	NaN
NaN	NaN	NaN	NaN	NaN	NaN	NaN	NaN	NaN	NaN	NaN	NaN	NaN	NaN	NaN	NaN	NaN	NaN	NaN	NaN	NaN	NaN	NaN	NaN	NaN	NaN	NaN	NaN	NaN	NaN	NaN	NaN	NaN	NaN	NaN	NaN	101.811	1.12667	NaN	NaN	NaN	NaN	NaN	NaN	101.811	0.838255	NaN	NaN	NaN	NaN
NaN	NaN	NaN	NaN	NaN	NaN	NaN	NaN	NaN	NaN	NaN	NaN	NaN	NaN	NaN	NaN	NaN	NaN	NaN	NaN	NaN	NaN	NaN	NaN	NaN	NaN	NaN	NaN	NaN	NaN	NaN	NaN	NaN	NaN	NaN	NaN	101.94	1.13333	NaN	NaN	NaN	NaN	NaN	NaN	101.94	0.82875	NaN	NaN	NaN	NaN
NaN	NaN	NaN	NaN	NaN	NaN	NaN	NaN	NaN	NaN	NaN	NaN	NaN	NaN	NaN	NaN	NaN	NaN	NaN	NaN	NaN	NaN	NaN	NaN	NaN	NaN	NaN	NaN	NaN	NaN	NaN	NaN	NaN	NaN	NaN	NaN	102.07	1.14057	NaN	NaN	NaN	NaN	NaN	NaN	102.07	0.81936	NaN	NaN	NaN	NaN
NaN	NaN	NaN	NaN	NaN	NaN	NaN	NaN	NaN	NaN	NaN	NaN	NaN	NaN	NaN	NaN	NaN	NaN	NaN	NaN	NaN	NaN	NaN	NaN	NaN	NaN	NaN	NaN	NaN	NaN	NaN	NaN	NaN	NaN	NaN	NaN	102.199	1.14804	NaN	NaN	NaN	NaN	NaN	NaN	102.199	0.81076	NaN	NaN	NaN	NaN
NaN	NaN	NaN	NaN	NaN	NaN	NaN	NaN	NaN	NaN	NaN	NaN	NaN	NaN	NaN	NaN	NaN	NaN	NaN	NaN	NaN	NaN	NaN	NaN	NaN	NaN	NaN	NaN	NaN	NaN	NaN	NaN	NaN	NaN	NaN	NaN	102.329	1.15456	NaN	NaN	NaN	NaN	NaN	NaN	102.329	0.801057	NaN	NaN	NaN	NaN
NaN	NaN	NaN	NaN	NaN	NaN	NaN	NaN	NaN	NaN	NaN	NaN	NaN	NaN	NaN	NaN	NaN	NaN	NaN	NaN	NaN	NaN	NaN	NaN	NaN	NaN	NaN	NaN	NaN	NaN	NaN	NaN	NaN	NaN	NaN	NaN	102.458	1.16331	NaN	NaN	NaN	NaN	NaN	NaN	102.458	0.791048	NaN	NaN	NaN	NaN
NaN	NaN	NaN	NaN	NaN	NaN	NaN	NaN	NaN	NaN	NaN	NaN	NaN	NaN	NaN	NaN	NaN	NaN	NaN	NaN	NaN	NaN	NaN	NaN	NaN	NaN	NaN	NaN	NaN	NaN	NaN	NaN	NaN	NaN	NaN	NaN	102.587	1.17047	NaN	NaN	NaN	NaN	NaN	NaN	102.587	0.781623	NaN	NaN	NaN	NaN
NaN	NaN	NaN	NaN	NaN	NaN	NaN	NaN	NaN	NaN	NaN	NaN	NaN	NaN	NaN	NaN	NaN	NaN	NaN	NaN	NaN	NaN	NaN	NaN	NaN	NaN	NaN	NaN	NaN	NaN	NaN	NaN	NaN	NaN	NaN	NaN	102.717	1.17921	NaN	NaN	NaN	NaN	NaN	NaN	102.717	0.772086	NaN	NaN	NaN	NaN
NaN	NaN	NaN	NaN	NaN	NaN	NaN	NaN	NaN	NaN	NaN	NaN	NaN	NaN	NaN	NaN	NaN	NaN	NaN	NaN	NaN	NaN	NaN	NaN	NaN	NaN	NaN	NaN	NaN	NaN	NaN	NaN	NaN	NaN	NaN	NaN	102.846	1.18831	NaN	NaN	NaN	NaN	NaN	NaN	102.846	0.763162	NaN	NaN	NaN	NaN
NaN	NaN	NaN	NaN	NaN	NaN	NaN	NaN	NaN	NaN	NaN	NaN	NaN	NaN	NaN	NaN	NaN	NaN	NaN	NaN	NaN	NaN	NaN	NaN	NaN	NaN	NaN	NaN	NaN	NaN	NaN	NaN	NaN	NaN	NaN	NaN	102.975	1.19748	NaN	NaN	NaN	NaN	NaN	NaN	102.975	0.755448	NaN	NaN	NaN	NaN
NaN	NaN	NaN	NaN	NaN	NaN	NaN	NaN	NaN	NaN	NaN	NaN	NaN	NaN	NaN	NaN	NaN	NaN	NaN	NaN	NaN	NaN	NaN	NaN	NaN	NaN	NaN	NaN	NaN	NaN	NaN	NaN	NaN	NaN	NaN	NaN	103.105	1.20723	NaN	NaN	NaN	NaN	NaN	NaN	103.105	0.748295	NaN	NaN	NaN	NaN
NaN	NaN	NaN	NaN	NaN	NaN	NaN	NaN	NaN	NaN	NaN	NaN	NaN	NaN	NaN	NaN	NaN	NaN	NaN	NaN	NaN	NaN	NaN	NaN	NaN	NaN	NaN	NaN	NaN	NaN	NaN	NaN	NaN	NaN	NaN	NaN	103.234	1.21763	NaN	NaN	NaN	NaN	NaN	NaN	103.234	0.740881	NaN	NaN	NaN	NaN
NaN	NaN	NaN	NaN	NaN	NaN	NaN	NaN	NaN	NaN	NaN	NaN	NaN	NaN	NaN	NaN	NaN	NaN	NaN	NaN	NaN	NaN	NaN	NaN	NaN	NaN	NaN	NaN	NaN	NaN	NaN	NaN	NaN	NaN	NaN	NaN	103.364	1.22773	NaN	NaN	NaN	NaN	NaN	NaN	103.364	0.734081	NaN	NaN	NaN	NaN
NaN	NaN	NaN	NaN	NaN	NaN	NaN	NaN	NaN	NaN	NaN	NaN	NaN	NaN	NaN	NaN	NaN	NaN	NaN	NaN	NaN	NaN	NaN	NaN	NaN	NaN	NaN	NaN	NaN	NaN	NaN	NaN	NaN	NaN	NaN	NaN	103.493	1.23915	NaN	NaN	NaN	NaN	NaN	NaN	103.493	0.728219	NaN	NaN	NaN	NaN
NaN	NaN	NaN	NaN	NaN	NaN	NaN	NaN	NaN	NaN	NaN	NaN	NaN	NaN	NaN	NaN	NaN	NaN	NaN	NaN	NaN	NaN	NaN	NaN	NaN	NaN	NaN	NaN	NaN	NaN	NaN	NaN	NaN	NaN	NaN	NaN	103.622	1.25051	NaN	NaN	NaN	NaN	NaN	NaN	103.622	0.722984	NaN	NaN	NaN	NaN
NaN	NaN	NaN	NaN	NaN	NaN	NaN	NaN	NaN	NaN	NaN	NaN	NaN	NaN	NaN	NaN	NaN	NaN	NaN	NaN	NaN	NaN	NaN	NaN	NaN	NaN	NaN	NaN	NaN	NaN	NaN	NaN	NaN	NaN	NaN	NaN	103.752	1.26311	NaN	NaN	NaN	NaN	NaN	NaN	103.752	0.719582	NaN	NaN	NaN	NaN
NaN	NaN	NaN	NaN	NaN	NaN	NaN	NaN	NaN	NaN	NaN	NaN	NaN	NaN	NaN	NaN	NaN	NaN	NaN	NaN	NaN	NaN	NaN	NaN	NaN	NaN	NaN	NaN	NaN	NaN	NaN	NaN	NaN	NaN	NaN	NaN	103.881	1.27477	NaN	NaN	NaN	NaN	NaN	NaN	103.881	0.717321	NaN	NaN	NaN	NaN
NaN	NaN	NaN	NaN	NaN	NaN	NaN	NaN	NaN	NaN	NaN	NaN	NaN	NaN	NaN	NaN	NaN	NaN	NaN	NaN	NaN	NaN	NaN	NaN	NaN	NaN	NaN	NaN	NaN	NaN	NaN	NaN	NaN	NaN	NaN	NaN	104.01	1.28777	NaN	NaN	NaN	NaN	NaN	NaN	104.01	0.716063	NaN	NaN	NaN	NaN
NaN	NaN	NaN	NaN	NaN	NaN	NaN	NaN	NaN	NaN	NaN	NaN	NaN	NaN	NaN	NaN	NaN	NaN	NaN	NaN	NaN	NaN	NaN	NaN	NaN	NaN	NaN	NaN	NaN	NaN	NaN	NaN	NaN	NaN	NaN	NaN	104.14	1.29941	NaN	NaN	NaN	NaN	NaN	NaN	104.14	0.715743	NaN	NaN	NaN	NaN
NaN	NaN	NaN	NaN	NaN	NaN	NaN	NaN	NaN	NaN	NaN	NaN	NaN	NaN	NaN	NaN	NaN	NaN	NaN	NaN	NaN	NaN	NaN	NaN	NaN	NaN	NaN	NaN	NaN	NaN	NaN	NaN	NaN	NaN	NaN	NaN	104.269	1.31023	NaN	NaN	NaN	NaN	NaN	NaN	104.269	0.717252	NaN	NaN	NaN	NaN
NaN	NaN	NaN	NaN	NaN	NaN	NaN	NaN	NaN	NaN	NaN	NaN	NaN	NaN	NaN	NaN	NaN	NaN	NaN	NaN	NaN	NaN	NaN	NaN	NaN	NaN	NaN	NaN	NaN	NaN	NaN	NaN	NaN	NaN	NaN	NaN	104.398	1.32024	NaN	NaN	NaN	NaN	NaN	NaN	104.398	0.719265	NaN	NaN	NaN	NaN
NaN	NaN	NaN	NaN	NaN	NaN	NaN	NaN	NaN	NaN	NaN	NaN	NaN	NaN	NaN	NaN	NaN	NaN	NaN	NaN	NaN	NaN	NaN	NaN	NaN	NaN	NaN	NaN	NaN	NaN	NaN	NaN	NaN	NaN	NaN	NaN	104.528	1.33258	NaN	NaN	NaN	NaN	NaN	NaN	104.528	0.722707	NaN	NaN	NaN	NaN
NaN	NaN	NaN	NaN	NaN	NaN	NaN	NaN	NaN	NaN	NaN	NaN	NaN	NaN	NaN	NaN	NaN	NaN	NaN	NaN	NaN	NaN	NaN	NaN	NaN	NaN	NaN	NaN	NaN	NaN	NaN	NaN	NaN	NaN	NaN	NaN	104.657	1.34336	NaN	NaN	NaN	NaN	NaN	NaN	104.657	0.727244	NaN	NaN	NaN	NaN
NaN	NaN	NaN	NaN	NaN	NaN	NaN	NaN	NaN	NaN	NaN	NaN	NaN	NaN	NaN	NaN	NaN	NaN	NaN	NaN	NaN	NaN	NaN	NaN	NaN	NaN	NaN	NaN	NaN	NaN	NaN	NaN	NaN	NaN	NaN	NaN	104.787	1.3507	NaN	NaN	NaN	NaN	NaN	NaN	104.787	0.733126	NaN	NaN	NaN	NaN
NaN	NaN	NaN	NaN	NaN	NaN	NaN	NaN	NaN	NaN	NaN	NaN	NaN	NaN	NaN	NaN	NaN	NaN	NaN	NaN	NaN	NaN	NaN	NaN	NaN	NaN	NaN	NaN	NaN	NaN	NaN	NaN	NaN	NaN	NaN	NaN	104.916	1.35756	NaN	NaN	NaN	NaN	NaN	NaN	104.916	0.739989	NaN	NaN	NaN	NaN
NaN	NaN	NaN	NaN	NaN	NaN	NaN	NaN	NaN	NaN	NaN	NaN	NaN	NaN	NaN	NaN	NaN	NaN	NaN	NaN	NaN	NaN	NaN	NaN	NaN	NaN	NaN	NaN	NaN	NaN	NaN	NaN	NaN	NaN	NaN	NaN	105.045	1.36467	NaN	NaN	NaN	NaN	NaN	NaN	105.045	0.748141	NaN	NaN	NaN	NaN
NaN	NaN	NaN	NaN	NaN	NaN	NaN	NaN	NaN	NaN	NaN	NaN	NaN	NaN	NaN	NaN	NaN	NaN	NaN	NaN	NaN	NaN	NaN	NaN	NaN	NaN	NaN	NaN	NaN	NaN	NaN	NaN	NaN	NaN	NaN	NaN	105.175	1.37113	NaN	NaN	NaN	NaN	NaN	NaN	105.175	0.756629	NaN	NaN	NaN	NaN
NaN	NaN	NaN	NaN	NaN	NaN	NaN	NaN	NaN	NaN	NaN	NaN	NaN	NaN	NaN	NaN	NaN	NaN	NaN	NaN	NaN	NaN	NaN	NaN	NaN	NaN	NaN	NaN	NaN	NaN	NaN	NaN	NaN	NaN	NaN	NaN	105.304	1.37647	NaN	NaN	NaN	NaN	NaN	NaN	105.304	0.765877	NaN	NaN	NaN	NaN
NaN	NaN	NaN	NaN	NaN	NaN	NaN	NaN	NaN	NaN	NaN	NaN	NaN	NaN	NaN	NaN	NaN	NaN	NaN	NaN	NaN	NaN	NaN	NaN	NaN	NaN	NaN	NaN	NaN	NaN	NaN	NaN	NaN	NaN	NaN	NaN	105.433	1.37861	NaN	NaN	NaN	NaN	NaN	NaN	105.433	0.775981	NaN	NaN	NaN	NaN
NaN	NaN	NaN	NaN	NaN	NaN	NaN	NaN	NaN	NaN	NaN	NaN	NaN	NaN	NaN	NaN	NaN	NaN	NaN	NaN	NaN	NaN	NaN	NaN	NaN	NaN	NaN	NaN	NaN	NaN	NaN	NaN	NaN	NaN	NaN	NaN	105.563	1.38018	NaN	NaN	NaN	NaN	NaN	NaN	105.563	0.785283	NaN	NaN	NaN	NaN
NaN	NaN	NaN	NaN	NaN	NaN	NaN	NaN	NaN	NaN	NaN	NaN	NaN	NaN	NaN	NaN	NaN	NaN	NaN	NaN	NaN	NaN	NaN	NaN	NaN	NaN	NaN	NaN	NaN	NaN	NaN	NaN	NaN	NaN	NaN	NaN	105.692	1.38091	NaN	NaN	NaN	NaN	NaN	NaN	105.692	0.796005	NaN	NaN	NaN	NaN
NaN	NaN	NaN	NaN	NaN	NaN	NaN	NaN	NaN	NaN	NaN	NaN	NaN	NaN	NaN	NaN	NaN	NaN	NaN	NaN	NaN	NaN	NaN	NaN	NaN	NaN	NaN	NaN	NaN	NaN	NaN	NaN	NaN	NaN	NaN	NaN	105.821	1.38157	NaN	NaN	NaN	NaN	NaN	NaN	105.821	0.806422	NaN	NaN	NaN	NaN
NaN	NaN	NaN	NaN	NaN	NaN	NaN	NaN	NaN	NaN	NaN	NaN	NaN	NaN	NaN	NaN	NaN	NaN	NaN	NaN	NaN	NaN	NaN	NaN	NaN	NaN	NaN	NaN	NaN	NaN	NaN	NaN	NaN	NaN	NaN	NaN	105.951	1.3811	NaN	NaN	NaN	NaN	NaN	NaN	105.951	0.818084	NaN	NaN	NaN	NaN
NaN	NaN	NaN	NaN	NaN	NaN	NaN	NaN	NaN	NaN	NaN	NaN	NaN	NaN	NaN	NaN	NaN	NaN	NaN	NaN	NaN	NaN	NaN	NaN	NaN	NaN	NaN	NaN	NaN	NaN	NaN	NaN	NaN	NaN	NaN	NaN	106.08	1.38196	NaN	NaN	NaN	NaN	NaN	NaN	106.08	0.829432	NaN	NaN	NaN	NaN
NaN	NaN	NaN	NaN	NaN	NaN	NaN	NaN	NaN	NaN	NaN	NaN	NaN	NaN	NaN	NaN	NaN	NaN	NaN	NaN	NaN	NaN	NaN	NaN	NaN	NaN	NaN	NaN	NaN	NaN	NaN	NaN	NaN	NaN	NaN	NaN	106.21	1.38058	NaN	NaN	NaN	NaN	NaN	NaN	106.21	0.840213	NaN	NaN	NaN	NaN
NaN	NaN	NaN	NaN	NaN	NaN	NaN	NaN	NaN	NaN	NaN	NaN	NaN	NaN	NaN	NaN	NaN	NaN	NaN	NaN	NaN	NaN	NaN	NaN	NaN	NaN	NaN	NaN	NaN	NaN	NaN	NaN	NaN	NaN	NaN	NaN	106.339	1.38065	NaN	NaN	NaN	NaN	NaN	NaN	106.339	0.851857	NaN	NaN	NaN	NaN
NaN	NaN	NaN	NaN	NaN	NaN	NaN	NaN	NaN	NaN	NaN	NaN	NaN	NaN	NaN	NaN	NaN	NaN	NaN	NaN	NaN	NaN	NaN	NaN	NaN	NaN	NaN	NaN	NaN	NaN	NaN	NaN	NaN	NaN	NaN	NaN	106.468	1.37967	NaN	NaN	NaN	NaN	NaN	NaN	106.468	0.862067	NaN	NaN	NaN	NaN
NaN	NaN	NaN	NaN	NaN	NaN	NaN	NaN	NaN	NaN	NaN	NaN	NaN	NaN	NaN	NaN	NaN	NaN	NaN	NaN	NaN	NaN	NaN	NaN	NaN	NaN	NaN	NaN	NaN	NaN	NaN	NaN	NaN	NaN	NaN	NaN	106.598	1.38034	NaN	NaN	NaN	NaN	NaN	NaN	106.598	0.873184	NaN	NaN	NaN	NaN
NaN	NaN	NaN	NaN	NaN	NaN	NaN	NaN	NaN	NaN	NaN	NaN	NaN	NaN	NaN	NaN	NaN	NaN	NaN	NaN	NaN	NaN	NaN	NaN	NaN	NaN	NaN	NaN	NaN	NaN	NaN	NaN	NaN	NaN	NaN	NaN	106.727	1.38026	NaN	NaN	NaN	NaN	NaN	NaN	106.727	0.882902	NaN	NaN	NaN	NaN
NaN	NaN	NaN	NaN	NaN	NaN	NaN	NaN	NaN	NaN	NaN	NaN	NaN	NaN	NaN	NaN	NaN	NaN	NaN	NaN	NaN	NaN	NaN	NaN	NaN	NaN	NaN	NaN	NaN	NaN	NaN	NaN	NaN	NaN	NaN	NaN	106.856	1.38258	NaN	NaN	NaN	NaN	NaN	NaN	106.856	0.892533	NaN	NaN	NaN	NaN
NaN	NaN	NaN	NaN	NaN	NaN	NaN	NaN	NaN	NaN	NaN	NaN	NaN	NaN	NaN	NaN	NaN	NaN	NaN	NaN	NaN	NaN	NaN	NaN	NaN	NaN	NaN	NaN	NaN	NaN	NaN	NaN	NaN	NaN	NaN	NaN	106.986	1.38424	NaN	NaN	NaN	NaN	NaN	NaN	106.986	0.901692	NaN	NaN	NaN	NaN
NaN	NaN	NaN	NaN	NaN	NaN	NaN	NaN	NaN	NaN	NaN	NaN	NaN	NaN	NaN	NaN	NaN	NaN	NaN	NaN	NaN	NaN	NaN	NaN	NaN	NaN	NaN	NaN	NaN	NaN	NaN	NaN	NaN	NaN	NaN	NaN	107.115	1.38541	NaN	NaN	NaN	NaN	NaN	NaN	107.115	0.910478	NaN	NaN	NaN	NaN
NaN	NaN	NaN	NaN	NaN	NaN	NaN	NaN	NaN	NaN	NaN	NaN	NaN	NaN	NaN	NaN	NaN	NaN	NaN	NaN	NaN	NaN	NaN	NaN	NaN	NaN	NaN	NaN	NaN	NaN	NaN	NaN	NaN	NaN	NaN	NaN	107.245	1.38614	NaN	NaN	NaN	NaN	NaN	NaN	107.245	0.919915	NaN	NaN	NaN	NaN
NaN	NaN	NaN	NaN	NaN	NaN	NaN	NaN	NaN	NaN	NaN	NaN	NaN	NaN	NaN	NaN	NaN	NaN	NaN	NaN	NaN	NaN	NaN	NaN	NaN	NaN	NaN	NaN	NaN	NaN	NaN	NaN	NaN	NaN	NaN	NaN	107.374	1.38855	NaN	NaN	NaN	NaN	NaN	NaN	107.374	0.928579	NaN	NaN	NaN	NaN
NaN	NaN	NaN	NaN	NaN	NaN	NaN	NaN	NaN	NaN	NaN	NaN	NaN	NaN	NaN	NaN	NaN	NaN	NaN	NaN	NaN	NaN	NaN	NaN	NaN	NaN	NaN	NaN	NaN	NaN	NaN	NaN	NaN	NaN	NaN	NaN	107.503	1.39142	NaN	NaN	NaN	NaN	NaN	NaN	107.503	0.937021	NaN	NaN	NaN	NaN
NaN	NaN	NaN	NaN	NaN	NaN	NaN	NaN	NaN	NaN	NaN	NaN	NaN	NaN	NaN	NaN	NaN	NaN	NaN	NaN	NaN	NaN	NaN	NaN	NaN	NaN	NaN	NaN	NaN	NaN	NaN	NaN	NaN	NaN	NaN	NaN	107.633	1.39167	NaN	NaN	NaN	NaN	NaN	NaN	107.633	0.945437	NaN	NaN	NaN	NaN
NaN	NaN	NaN	NaN	NaN	NaN	NaN	NaN	NaN	NaN	NaN	NaN	NaN	NaN	NaN	NaN	NaN	NaN	NaN	NaN	NaN	NaN	NaN	NaN	NaN	NaN	NaN	NaN	NaN	NaN	NaN	NaN	NaN	NaN	NaN	NaN	107.762	1.39477	NaN	NaN	NaN	NaN	NaN	NaN	107.762	0.953826	NaN	NaN	NaN	NaN
NaN	NaN	NaN	NaN	NaN	NaN	NaN	NaN	NaN	NaN	NaN	NaN	NaN	NaN	NaN	NaN	NaN	NaN	NaN	NaN	NaN	NaN	NaN	NaN	NaN	NaN	NaN	NaN	NaN	NaN	NaN	NaN	NaN	NaN	NaN	NaN	107.891	1.39788	NaN	NaN	NaN	NaN	NaN	NaN	107.891	0.962186	NaN	NaN	NaN	NaN
NaN	NaN	NaN	NaN	NaN	NaN	NaN	NaN	NaN	NaN	NaN	NaN	NaN	NaN	NaN	NaN	NaN	NaN	NaN	NaN	NaN	NaN	NaN	NaN	NaN	NaN	NaN	NaN	NaN	NaN	NaN	NaN	NaN	NaN	NaN	NaN	108.021	1.40212	NaN	NaN	NaN	NaN	NaN	NaN	108.021	0.969415	NaN	NaN	NaN	NaN
NaN	NaN	NaN	NaN	NaN	NaN	NaN	NaN	NaN	NaN	NaN	NaN	NaN	NaN	NaN	NaN	NaN	NaN	NaN	NaN	NaN	NaN	NaN	NaN	NaN	NaN	NaN	NaN	NaN	NaN	NaN	NaN	NaN	NaN	NaN	NaN	108.15	1.40482	NaN	NaN	NaN	NaN	NaN	NaN	108.15	0.976509	NaN	NaN	NaN	NaN
NaN	NaN	NaN	NaN	NaN	NaN	NaN	NaN	NaN	NaN	NaN	NaN	NaN	NaN	NaN	NaN	NaN	NaN	NaN	NaN	NaN	NaN	NaN	NaN	NaN	NaN	NaN	NaN	NaN	NaN	NaN	NaN	NaN	NaN	NaN	NaN	108.279	1.40777	NaN	NaN	NaN	NaN	NaN	NaN	108.279	0.98332	NaN	NaN	NaN	NaN
NaN	NaN	NaN	NaN	NaN	NaN	NaN	NaN	NaN	NaN	NaN	NaN	NaN	NaN	NaN	NaN	NaN	NaN	NaN	NaN	NaN	NaN	NaN	NaN	NaN	NaN	NaN	NaN	NaN	NaN	NaN	NaN	NaN	NaN	NaN	NaN	108.409	1.41156	NaN	NaN	NaN	NaN	NaN	NaN	108.409	0.990497	NaN	NaN	NaN	NaN
NaN	NaN	NaN	NaN	NaN	NaN	NaN	NaN	NaN	NaN	NaN	NaN	NaN	NaN	NaN	NaN	NaN	NaN	NaN	NaN	NaN	NaN	NaN	NaN	NaN	NaN	NaN	NaN	NaN	NaN	NaN	NaN	NaN	NaN	NaN	NaN	108.538	1.41434	NaN	NaN	NaN	NaN	NaN	NaN	108.538	0.997767	NaN	NaN	NaN	NaN
NaN	NaN	NaN	NaN	NaN	NaN	NaN	NaN	NaN	NaN	NaN	NaN	NaN	NaN	NaN	NaN	NaN	NaN	NaN	NaN	NaN	NaN	NaN	NaN	NaN	NaN	NaN	NaN	NaN	NaN	NaN	NaN	NaN	NaN	NaN	NaN	108.668	1.41891	NaN	NaN	NaN	NaN	NaN	NaN	108.668	1.00427	NaN	NaN	NaN	NaN
NaN	NaN	NaN	NaN	NaN	NaN	NaN	NaN	NaN	NaN	NaN	NaN	NaN	NaN	NaN	NaN	NaN	NaN	NaN	NaN	NaN	NaN	NaN	NaN	NaN	NaN	NaN	NaN	NaN	NaN	NaN	NaN	NaN	NaN	NaN	NaN	108.797	1.42455	NaN	NaN	NaN	NaN	NaN	NaN	108.797	1.00956	NaN	NaN	NaN	NaN
NaN	NaN	NaN	NaN	NaN	NaN	NaN	NaN	NaN	NaN	NaN	NaN	NaN	NaN	NaN	NaN	NaN	NaN	NaN	NaN	NaN	NaN	NaN	NaN	NaN	NaN	NaN	NaN	NaN	NaN	NaN	NaN	NaN	NaN	NaN	NaN	108.926	1.42936	NaN	NaN	NaN	NaN	NaN	NaN	108.926	1.01606	NaN	NaN	NaN	NaN
NaN	NaN	NaN	NaN	NaN	NaN	NaN	NaN	NaN	NaN	NaN	NaN	NaN	NaN	NaN	NaN	NaN	NaN	NaN	NaN	NaN	NaN	NaN	NaN	NaN	NaN	NaN	NaN	NaN	NaN	NaN	NaN	NaN	NaN	NaN	NaN	109.056	1.43423	NaN	NaN	NaN	NaN	NaN	NaN	109.056	1.02355	NaN	NaN	NaN	NaN
NaN	NaN	NaN	NaN	NaN	NaN	NaN	NaN	NaN	NaN	NaN	NaN	NaN	NaN	NaN	NaN	NaN	NaN	NaN	NaN	NaN	NaN	NaN	NaN	NaN	NaN	NaN	NaN	NaN	NaN	NaN	NaN	NaN	NaN	NaN	NaN	109.185	1.43786	NaN	NaN	NaN	NaN	NaN	NaN	109.185	1.03089	NaN	NaN	NaN	NaN
NaN	NaN	NaN	NaN	NaN	NaN	NaN	NaN	NaN	NaN	NaN	NaN	NaN	NaN	NaN	NaN	NaN	NaN	NaN	NaN	NaN	NaN	NaN	NaN	NaN	NaN	NaN	NaN	NaN	NaN	NaN	NaN	NaN	NaN	NaN	NaN	109.314	1.44322	NaN	NaN	NaN	NaN	NaN	NaN	109.314	1.03722	NaN	NaN	NaN	NaN
NaN	NaN	NaN	NaN	NaN	NaN	NaN	NaN	NaN	NaN	NaN	NaN	NaN	NaN	NaN	NaN	NaN	NaN	NaN	NaN	NaN	NaN	NaN	NaN	NaN	NaN	NaN	NaN	NaN	NaN	NaN	NaN	NaN	NaN	NaN	NaN	109.444	1.44742	NaN	NaN	NaN	NaN	NaN	NaN	109.444	1.04586	NaN	NaN	NaN	NaN
NaN	NaN	NaN	NaN	NaN	NaN	NaN	NaN	NaN	NaN	NaN	NaN	NaN	NaN	NaN	NaN	NaN	NaN	NaN	NaN	NaN	NaN	NaN	NaN	NaN	NaN	NaN	NaN	NaN	NaN	NaN	NaN	NaN	NaN	NaN	NaN	109.573	1.45406	NaN	NaN	NaN	NaN	NaN	NaN	109.573	1.05325	NaN	NaN	NaN	NaN
NaN	NaN	NaN	NaN	NaN	NaN	NaN	NaN	NaN	NaN	NaN	NaN	NaN	NaN	NaN	NaN	NaN	NaN	NaN	NaN	NaN	NaN	NaN	NaN	NaN	NaN	NaN	NaN	NaN	NaN	NaN	NaN	NaN	NaN	NaN	NaN	109.702	1.46064	NaN	NaN	NaN	NaN	NaN	NaN	109.702	1.06001	NaN	NaN	NaN	NaN
NaN	NaN	NaN	NaN	NaN	NaN	NaN	NaN	NaN	NaN	NaN	NaN	NaN	NaN	NaN	NaN	NaN	NaN	NaN	NaN	NaN	NaN	NaN	NaN	NaN	NaN	NaN	NaN	NaN	NaN	NaN	NaN	NaN	NaN	NaN	NaN	109.832	1.46674	NaN	NaN	NaN	NaN	NaN	NaN	109.832	1.0652	NaN	NaN	NaN	NaN
NaN	NaN	NaN	NaN	NaN	NaN	NaN	NaN	NaN	NaN	NaN	NaN	NaN	NaN	NaN	NaN	NaN	NaN	NaN	NaN	NaN	NaN	NaN	NaN	NaN	NaN	NaN	NaN	NaN	NaN	NaN	NaN	NaN	NaN	NaN	NaN	109.961	1.46843	NaN	NaN	NaN	NaN	NaN	NaN	109.961	1.07219	NaN	NaN	NaN	NaN
NaN	NaN	NaN	NaN	NaN	NaN	NaN	NaN	NaN	NaN	NaN	NaN	NaN	NaN	NaN	NaN	NaN	NaN	NaN	NaN	NaN	NaN	NaN	NaN	NaN	NaN	NaN	NaN	NaN	NaN	NaN	NaN	NaN	NaN	NaN	NaN	110.091	1.47227	NaN	NaN	NaN	NaN	NaN	NaN	110.091	1.07968	NaN	NaN	NaN	NaN
NaN	NaN	NaN	NaN	NaN	NaN	NaN	NaN	NaN	NaN	NaN	NaN	NaN	NaN	NaN	NaN	NaN	NaN	NaN	NaN	NaN	NaN	NaN	NaN	NaN	NaN	NaN	NaN	NaN	NaN	NaN	NaN	NaN	NaN	NaN	NaN	110.22	1.47663	NaN	NaN	NaN	NaN	NaN	NaN	110.22	1.08661	NaN	NaN	NaN	NaN
NaN	NaN	NaN	NaN	NaN	NaN	NaN	NaN	NaN	NaN	NaN	NaN	NaN	NaN	NaN	NaN	NaN	NaN	NaN	NaN	NaN	NaN	NaN	NaN	NaN	NaN	NaN	NaN	NaN	NaN	NaN	NaN	NaN	NaN	NaN	NaN	110.349	1.48125	NaN	NaN	NaN	NaN	NaN	NaN	110.349	1.09402	NaN	NaN	NaN	NaN
NaN	NaN	NaN	NaN	NaN	NaN	NaN	NaN	NaN	NaN	NaN	NaN	NaN	NaN	NaN	NaN	NaN	NaN	NaN	NaN	NaN	NaN	NaN	NaN	NaN	NaN	NaN	NaN	NaN	NaN	NaN	NaN	NaN	NaN	NaN	NaN	110.479	1.48701	NaN	NaN	NaN	NaN	NaN	NaN	110.479	1.10199	NaN	NaN	NaN	NaN
NaN	NaN	NaN	NaN	NaN	NaN	NaN	NaN	NaN	NaN	NaN	NaN	NaN	NaN	NaN	NaN	NaN	NaN	NaN	NaN	NaN	NaN	NaN	NaN	NaN	NaN	NaN	NaN	NaN	NaN	NaN	NaN	NaN	NaN	NaN	NaN	110.608	1.49108	NaN	NaN	NaN	NaN	NaN	NaN	110.608	1.11095	NaN	NaN	NaN	NaN
NaN	NaN	NaN	NaN	NaN	NaN	NaN	NaN	NaN	NaN	NaN	NaN	NaN	NaN	NaN	NaN	NaN	NaN	NaN	NaN	NaN	NaN	NaN	NaN	NaN	NaN	NaN	NaN	NaN	NaN	NaN	NaN	NaN	NaN	NaN	NaN	110.737	1.49677	NaN	NaN	NaN	NaN	NaN	NaN	110.737	1.11997	NaN	NaN	NaN	NaN
NaN	NaN	NaN	NaN	NaN	NaN	NaN	NaN	NaN	NaN	NaN	NaN	NaN	NaN	NaN	NaN	NaN	NaN	NaN	NaN	NaN	NaN	NaN	NaN	NaN	NaN	NaN	NaN	NaN	NaN	NaN	NaN	NaN	NaN	NaN	NaN	110.867	1.50188	NaN	NaN	NaN	NaN	NaN	NaN	110.867	1.12996	NaN	NaN	NaN	NaN
NaN	NaN	NaN	NaN	NaN	NaN	NaN	NaN	NaN	NaN	NaN	NaN	NaN	NaN	NaN	NaN	NaN	NaN	NaN	NaN	NaN	NaN	NaN	NaN	NaN	NaN	NaN	NaN	NaN	NaN	NaN	NaN	NaN	NaN	NaN	NaN	110.996	1.50809	NaN	NaN	NaN	NaN	NaN	NaN	110.996	1.14035	NaN	NaN	NaN	NaN
NaN	NaN	NaN	NaN	NaN	NaN	NaN	NaN	NaN	NaN	NaN	NaN	NaN	NaN	NaN	NaN	NaN	NaN	NaN	NaN	NaN	NaN	NaN	NaN	NaN	NaN	NaN	NaN	NaN	NaN	NaN	NaN	NaN	NaN	NaN	NaN	111.125	1.51226	NaN	NaN	NaN	NaN	NaN	NaN	111.125	1.15011	NaN	NaN	NaN	NaN
NaN	NaN	NaN	NaN	NaN	NaN	NaN	NaN	NaN	NaN	NaN	NaN	NaN	NaN	NaN	NaN	NaN	NaN	NaN	NaN	NaN	NaN	NaN	NaN	NaN	NaN	NaN	NaN	NaN	NaN	NaN	NaN	NaN	NaN	NaN	NaN	111.255	1.51692	NaN	NaN	NaN	NaN	NaN	NaN	111.255	1.16128	NaN	NaN	NaN	NaN
NaN	NaN	NaN	NaN	NaN	NaN	NaN	NaN	NaN	NaN	NaN	NaN	NaN	NaN	NaN	NaN	NaN	NaN	NaN	NaN	NaN	NaN	NaN	NaN	NaN	NaN	NaN	NaN	NaN	NaN	NaN	NaN	NaN	NaN	NaN	NaN	111.384	1.52239	NaN	NaN	NaN	NaN	NaN	NaN	111.384	1.17401	NaN	NaN	NaN	NaN
NaN	NaN	NaN	NaN	NaN	NaN	NaN	NaN	NaN	NaN	NaN	NaN	NaN	NaN	NaN	NaN	NaN	NaN	NaN	NaN	NaN	NaN	NaN	NaN	NaN	NaN	NaN	NaN	NaN	NaN	NaN	NaN	NaN	NaN	NaN	NaN	111.514	1.52809	NaN	NaN	NaN	NaN	NaN	NaN	111.514	1.18762	NaN	NaN	NaN	NaN
NaN	NaN	NaN	NaN	NaN	NaN	NaN	NaN	NaN	NaN	NaN	NaN	NaN	NaN	NaN	NaN	NaN	NaN	NaN	NaN	NaN	NaN	NaN	NaN	NaN	NaN	NaN	NaN	NaN	NaN	NaN	NaN	NaN	NaN	NaN	NaN	111.643	1.53172	NaN	NaN	NaN	NaN	NaN	NaN	111.643	1.20148	NaN	NaN	NaN	NaN
NaN	NaN	NaN	NaN	NaN	NaN	NaN	NaN	NaN	NaN	NaN	NaN	NaN	NaN	NaN	NaN	NaN	NaN	NaN	NaN	NaN	NaN	NaN	NaN	NaN	NaN	NaN	NaN	NaN	NaN	NaN	NaN	NaN	NaN	NaN	NaN	111.772	1.53646	NaN	NaN	NaN	NaN	NaN	NaN	111.772	1.21599	NaN	NaN	NaN	NaN
NaN	NaN	NaN	NaN	NaN	NaN	NaN	NaN	NaN	NaN	NaN	NaN	NaN	NaN	NaN	NaN	NaN	NaN	NaN	NaN	NaN	NaN	NaN	NaN	NaN	NaN	NaN	NaN	NaN	NaN	NaN	NaN	NaN	NaN	NaN	NaN	111.902	1.54204	NaN	NaN	NaN	NaN	NaN	NaN	111.902	1.22964	NaN	NaN	NaN	NaN
NaN	NaN	NaN	NaN	NaN	NaN	NaN	NaN	NaN	NaN	NaN	NaN	NaN	NaN	NaN	NaN	NaN	NaN	NaN	NaN	NaN	NaN	NaN	NaN	NaN	NaN	NaN	NaN	NaN	NaN	NaN	NaN	NaN	NaN	NaN	NaN	112.031	1.54762	NaN	NaN	NaN	NaN	NaN	NaN	112.031	1.24332	NaN	NaN	NaN	NaN
NaN	NaN	NaN	NaN	NaN	NaN	NaN	NaN	NaN	NaN	NaN	NaN	NaN	NaN	NaN	NaN	NaN	NaN	NaN	NaN	NaN	NaN	NaN	NaN	NaN	NaN	NaN	NaN	NaN	NaN	NaN	NaN	NaN	NaN	NaN	NaN	112.16	1.55245	NaN	NaN	NaN	NaN	NaN	NaN	112.16	1.25766	NaN	NaN	NaN	NaN
NaN	NaN	NaN	NaN	NaN	NaN	NaN	NaN	NaN	NaN	NaN	NaN	NaN	NaN	NaN	NaN	NaN	NaN	NaN	NaN	NaN	NaN	NaN	NaN	NaN	NaN	NaN	NaN	NaN	NaN	NaN	NaN	NaN	NaN	NaN	NaN	112.29	1.55632	NaN	NaN	NaN	NaN	NaN	NaN	112.29	1.27281	NaN	NaN	NaN	NaN
NaN	NaN	NaN	NaN	NaN	NaN	NaN	NaN	NaN	NaN	NaN	NaN	NaN	NaN	NaN	NaN	NaN	NaN	NaN	NaN	NaN	NaN	NaN	NaN	NaN	NaN	NaN	NaN	NaN	NaN	NaN	NaN	NaN	NaN	NaN	NaN	112.419	1.56237	NaN	NaN	NaN	NaN	NaN	NaN	112.419	1.28718	NaN	NaN	NaN	NaN
NaN	NaN	NaN	NaN	NaN	NaN	NaN	NaN	NaN	NaN	NaN	NaN	NaN	NaN	NaN	NaN	NaN	NaN	NaN	NaN	NaN	NaN	NaN	NaN	NaN	NaN	NaN	NaN	NaN	NaN	NaN	NaN	NaN	NaN	NaN	NaN	112.549	1.5682	NaN	NaN	NaN	NaN	NaN	NaN	112.549	1.30239	NaN	NaN	NaN	NaN
NaN	NaN	NaN	NaN	NaN	NaN	NaN	NaN	NaN	NaN	NaN	NaN	NaN	NaN	NaN	NaN	NaN	NaN	NaN	NaN	NaN	NaN	NaN	NaN	NaN	NaN	NaN	NaN	NaN	NaN	NaN	NaN	NaN	NaN	NaN	NaN	112.678	1.57515	NaN	NaN	NaN	NaN	NaN	NaN	112.678	1.31769	NaN	NaN	NaN	NaN
NaN	NaN	NaN	NaN	NaN	NaN	NaN	NaN	NaN	NaN	NaN	NaN	NaN	NaN	NaN	NaN	NaN	NaN	NaN	NaN	NaN	NaN	NaN	NaN	NaN	NaN	NaN	NaN	NaN	NaN	NaN	NaN	NaN	NaN	NaN	NaN	112.807	1.58197	NaN	NaN	NaN	NaN	NaN	NaN	112.807	1.33166	NaN	NaN	NaN	NaN
NaN	NaN	NaN	NaN	NaN	NaN	NaN	NaN	NaN	NaN	NaN	NaN	NaN	NaN	NaN	NaN	NaN	NaN	NaN	NaN	NaN	NaN	NaN	NaN	NaN	NaN	NaN	NaN	NaN	NaN	NaN	NaN	NaN	NaN	NaN	NaN	112.937	1.59037	NaN	NaN	NaN	NaN	NaN	NaN	112.937	1.34482	NaN	NaN	NaN	NaN
NaN	NaN	NaN	NaN	NaN	NaN	NaN	NaN	NaN	NaN	NaN	NaN	NaN	NaN	NaN	NaN	NaN	NaN	NaN	NaN	NaN	NaN	NaN	NaN	NaN	NaN	NaN	NaN	NaN	NaN	NaN	NaN	NaN	NaN	NaN	NaN	113.066	1.60074	NaN	NaN	NaN	NaN	NaN	NaN	113.066	1.35795	NaN	NaN	NaN	NaN
NaN	NaN	NaN	NaN	NaN	NaN	NaN	NaN	NaN	NaN	NaN	NaN	NaN	NaN	NaN	NaN	NaN	NaN	NaN	NaN	NaN	NaN	NaN	NaN	NaN	NaN	NaN	NaN	NaN	NaN	NaN	NaN	NaN	NaN	NaN	NaN	113.195	1.6103	NaN	NaN	NaN	NaN	NaN	NaN	113.195	1.37235	NaN	NaN	NaN	NaN
NaN	NaN	NaN	NaN	NaN	NaN	NaN	NaN	NaN	NaN	NaN	NaN	NaN	NaN	NaN	NaN	NaN	NaN	NaN	NaN	NaN	NaN	NaN	NaN	NaN	NaN	NaN	NaN	NaN	NaN	NaN	NaN	NaN	NaN	NaN	NaN	113.325	1.62202	NaN	NaN	NaN	NaN	NaN	NaN	113.325	1.38401	NaN	NaN	NaN	NaN
NaN	NaN	NaN	NaN	NaN	NaN	NaN	NaN	NaN	NaN	NaN	NaN	NaN	NaN	NaN	NaN	NaN	NaN	NaN	NaN	NaN	NaN	NaN	NaN	NaN	NaN	NaN	NaN	NaN	NaN	NaN	NaN	NaN	NaN	NaN	NaN	113.454	1.63673	NaN	NaN	NaN	NaN	NaN	NaN	113.454	1.39599	NaN	NaN	NaN	NaN
NaN	NaN	NaN	NaN	NaN	NaN	NaN	NaN	NaN	NaN	NaN	NaN	NaN	NaN	NaN	NaN	NaN	NaN	NaN	NaN	NaN	NaN	NaN	NaN	NaN	NaN	NaN	NaN	NaN	NaN	NaN	NaN	NaN	NaN	NaN	NaN	113.583	1.65359	NaN	NaN	NaN	NaN	NaN	NaN	113.583	1.40846	NaN	NaN	NaN	NaN
NaN	NaN	NaN	NaN	NaN	NaN	NaN	NaN	NaN	NaN	NaN	NaN	NaN	NaN	NaN	NaN	NaN	NaN	NaN	NaN	NaN	NaN	NaN	NaN	NaN	NaN	NaN	NaN	NaN	NaN	NaN	NaN	NaN	NaN	NaN	NaN	113.713	1.67095	NaN	NaN	NaN	NaN	NaN	NaN	113.713	1.41877	NaN	NaN	NaN	NaN
NaN	NaN	NaN	NaN	NaN	NaN	NaN	NaN	NaN	NaN	NaN	NaN	NaN	NaN	NaN	NaN	NaN	NaN	NaN	NaN	NaN	NaN	NaN	NaN	NaN	NaN	NaN	NaN	NaN	NaN	NaN	NaN	NaN	NaN	NaN	NaN	113.842	1.68994	NaN	NaN	NaN	NaN	NaN	NaN	113.842	1.42978	NaN	NaN	NaN	NaN
NaN	NaN	NaN	NaN	NaN	NaN	NaN	NaN	NaN	NaN	NaN	NaN	NaN	NaN	NaN	NaN	NaN	NaN	NaN	NaN	NaN	NaN	NaN	NaN	NaN	NaN	NaN	NaN	NaN	NaN	NaN	NaN	NaN	NaN	NaN	NaN	113.972	1.7086	NaN	NaN	NaN	NaN	NaN	NaN	113.972	1.43999	NaN	NaN	NaN	NaN
NaN	NaN	NaN	NaN	NaN	NaN	NaN	NaN	NaN	NaN	NaN	NaN	NaN	NaN	NaN	NaN	NaN	NaN	NaN	NaN	NaN	NaN	NaN	NaN	NaN	NaN	NaN	NaN	NaN	NaN	NaN	NaN	NaN	NaN	NaN	NaN	114.101	1.72918	NaN	NaN	NaN	NaN	NaN	NaN	114.101	1.45041	NaN	NaN	NaN	NaN
NaN	NaN	NaN	NaN	NaN	NaN	NaN	NaN	NaN	NaN	NaN	NaN	NaN	NaN	NaN	NaN	NaN	NaN	NaN	NaN	NaN	NaN	NaN	NaN	NaN	NaN	NaN	NaN	NaN	NaN	NaN	NaN	NaN	NaN	NaN	NaN	114.23	1.75013	NaN	NaN	NaN	NaN	NaN	NaN	114.23	1.45937	NaN	NaN	NaN	NaN
NaN	NaN	NaN	NaN	NaN	NaN	NaN	NaN	NaN	NaN	NaN	NaN	NaN	NaN	NaN	NaN	NaN	NaN	NaN	NaN	NaN	NaN	NaN	NaN	NaN	NaN	NaN	NaN	NaN	NaN	NaN	NaN	NaN	NaN	NaN	NaN	114.36	1.77056	NaN	NaN	NaN	NaN	NaN	NaN	114.36	1.47035	NaN	NaN	NaN	NaN
NaN	NaN	NaN	NaN	NaN	NaN	NaN	NaN	NaN	NaN	NaN	NaN	NaN	NaN	NaN	NaN	NaN	NaN	NaN	NaN	NaN	NaN	NaN	NaN	NaN	NaN	NaN	NaN	NaN	NaN	NaN	NaN	NaN	NaN	NaN	NaN	114.489	1.7883	NaN	NaN	NaN	NaN	NaN	NaN	114.489	1.47969	NaN	NaN	NaN	NaN
NaN	NaN	NaN	NaN	NaN	NaN	NaN	NaN	NaN	NaN	NaN	NaN	NaN	NaN	NaN	NaN	NaN	NaN	NaN	NaN	NaN	NaN	NaN	NaN	NaN	NaN	NaN	NaN	NaN	NaN	NaN	NaN	NaN	NaN	NaN	NaN	114.618	1.80556	NaN	NaN	NaN	NaN	NaN	NaN	114.618	1.48917	NaN	NaN	NaN	NaN
NaN	NaN	NaN	NaN	NaN	NaN	NaN	NaN	NaN	NaN	NaN	NaN	NaN	NaN	NaN	NaN	NaN	NaN	NaN	NaN	NaN	NaN	NaN	NaN	NaN	NaN	NaN	NaN	NaN	NaN	NaN	NaN	NaN	NaN	NaN	NaN	114.748	1.82099	NaN	NaN	NaN	NaN	NaN	NaN	114.748	1.49806	NaN	NaN	NaN	NaN
NaN	NaN	NaN	NaN	NaN	NaN	NaN	NaN	NaN	NaN	NaN	NaN	NaN	NaN	NaN	NaN	NaN	NaN	NaN	NaN	NaN	NaN	NaN	NaN	NaN	NaN	NaN	NaN	NaN	NaN	NaN	NaN	NaN	NaN	NaN	NaN	114.877	1.83557	NaN	NaN	NaN	NaN	NaN	NaN	114.877	1.5084	NaN	NaN	NaN	NaN
NaN	NaN	NaN	NaN	NaN	NaN	NaN	NaN	NaN	NaN	NaN	NaN	NaN	NaN	NaN	NaN	NaN	NaN	NaN	NaN	NaN	NaN	NaN	NaN	NaN	NaN	NaN	NaN	NaN	NaN	NaN	NaN	NaN	NaN	NaN	NaN	115.006	1.848	NaN	NaN	NaN	NaN	NaN	NaN	115.006	1.51803	NaN	NaN	NaN	NaN
NaN	NaN	NaN	NaN	NaN	NaN	NaN	NaN	NaN	NaN	NaN	NaN	NaN	NaN	NaN	NaN	NaN	NaN	NaN	NaN	NaN	NaN	NaN	NaN	NaN	NaN	NaN	NaN	NaN	NaN	NaN	NaN	NaN	NaN	NaN	NaN	115.136	1.85847	NaN	NaN	NaN	NaN	NaN	NaN	115.136	1.52806	NaN	NaN	NaN	NaN
NaN	NaN	NaN	NaN	NaN	NaN	NaN	NaN	NaN	NaN	NaN	NaN	NaN	NaN	NaN	NaN	NaN	NaN	NaN	NaN	NaN	NaN	NaN	NaN	NaN	NaN	NaN	NaN	NaN	NaN	NaN	NaN	NaN	NaN	NaN	NaN	115.265	1.8694	NaN	NaN	NaN	NaN	NaN	NaN	115.265	1.53898	NaN	NaN	NaN	NaN
NaN	NaN	NaN	NaN	NaN	NaN	NaN	NaN	NaN	NaN	NaN	NaN	NaN	NaN	NaN	NaN	NaN	NaN	NaN	NaN	NaN	NaN	NaN	NaN	NaN	NaN	NaN	NaN	NaN	NaN	NaN	NaN	NaN	NaN	NaN	NaN	115.395	1.87671	NaN	NaN	NaN	NaN	NaN	NaN	115.395	1.54772	NaN	NaN	NaN	NaN
NaN	NaN	NaN	NaN	NaN	NaN	NaN	NaN	NaN	NaN	NaN	NaN	NaN	NaN	NaN	NaN	NaN	NaN	NaN	NaN	NaN	NaN	NaN	NaN	NaN	NaN	NaN	NaN	NaN	NaN	NaN	NaN	NaN	NaN	NaN	NaN	115.524	1.88306	NaN	NaN	NaN	NaN	NaN	NaN	115.524	1.55724	NaN	NaN	NaN	NaN
NaN	NaN	NaN	NaN	NaN	NaN	NaN	NaN	NaN	NaN	NaN	NaN	NaN	NaN	NaN	NaN	NaN	NaN	NaN	NaN	NaN	NaN	NaN	NaN	NaN	NaN	NaN	NaN	NaN	NaN	NaN	NaN	NaN	NaN	NaN	NaN	115.653	1.8877	NaN	NaN	NaN	NaN	NaN	NaN	115.653	1.56726	NaN	NaN	NaN	NaN
NaN	NaN	NaN	NaN	NaN	NaN	NaN	NaN	NaN	NaN	NaN	NaN	NaN	NaN	NaN	NaN	NaN	NaN	NaN	NaN	NaN	NaN	NaN	NaN	NaN	NaN	NaN	NaN	NaN	NaN	NaN	NaN	NaN	NaN	NaN	NaN	115.783	1.89359	NaN	NaN	NaN	NaN	NaN	NaN	115.783	1.57828	NaN	NaN	NaN	NaN
NaN	NaN	NaN	NaN	NaN	NaN	NaN	NaN	NaN	NaN	NaN	NaN	NaN	NaN	NaN	NaN	NaN	NaN	NaN	NaN	NaN	NaN	NaN	NaN	NaN	NaN	NaN	NaN	NaN	NaN	NaN	NaN	NaN	NaN	NaN	NaN	115.912	1.89741	NaN	NaN	NaN	NaN	NaN	NaN	115.912	1.58951	NaN	NaN	NaN	NaN
NaN	NaN	NaN	NaN	NaN	NaN	NaN	NaN	NaN	NaN	NaN	NaN	NaN	NaN	NaN	NaN	NaN	NaN	NaN	NaN	NaN	NaN	NaN	NaN	NaN	NaN	NaN	NaN	NaN	NaN	NaN	NaN	NaN	NaN	NaN	NaN	116.041	1.90152	NaN	NaN	NaN	NaN	NaN	NaN	116.041	1.60138	NaN	NaN	NaN	NaN
NaN	NaN	NaN	NaN	NaN	NaN	NaN	NaN	NaN	NaN	NaN	NaN	NaN	NaN	NaN	NaN	NaN	NaN	NaN	NaN	NaN	NaN	NaN	NaN	NaN	NaN	NaN	NaN	NaN	NaN	NaN	NaN	NaN	NaN	NaN	NaN	116.171	1.90328	NaN	NaN	NaN	NaN	NaN	NaN	116.171	1.61334	NaN	NaN	NaN	NaN
NaN	NaN	NaN	NaN	NaN	NaN	NaN	NaN	NaN	NaN	NaN	NaN	NaN	NaN	NaN	NaN	NaN	NaN	NaN	NaN	NaN	NaN	NaN	NaN	NaN	NaN	NaN	NaN	NaN	NaN	NaN	NaN	NaN	NaN	NaN	NaN	116.3	1.90698	NaN	NaN	NaN	NaN	NaN	NaN	116.3	1.62608	NaN	NaN	NaN	NaN
NaN	NaN	NaN	NaN	NaN	NaN	NaN	NaN	NaN	NaN	NaN	NaN	NaN	NaN	NaN	NaN	NaN	NaN	NaN	NaN	NaN	NaN	NaN	NaN	NaN	NaN	NaN	NaN	NaN	NaN	NaN	NaN	NaN	NaN	NaN	NaN	116.429	1.91004	NaN	NaN	NaN	NaN	NaN	NaN	116.429	1.63818	NaN	NaN	NaN	NaN
NaN	NaN	NaN	NaN	NaN	NaN	NaN	NaN	NaN	NaN	NaN	NaN	NaN	NaN	NaN	NaN	NaN	NaN	NaN	NaN	NaN	NaN	NaN	NaN	NaN	NaN	NaN	NaN	NaN	NaN	NaN	NaN	NaN	NaN	NaN	NaN	116.559	1.91375	NaN	NaN	NaN	NaN	NaN	NaN	116.559	1.65104	NaN	NaN	NaN	NaN
NaN	NaN	NaN	NaN	NaN	NaN	NaN	NaN	NaN	NaN	NaN	NaN	NaN	NaN	NaN	NaN	NaN	NaN	NaN	NaN	NaN	NaN	NaN	NaN	NaN	NaN	NaN	NaN	NaN	NaN	NaN	NaN	NaN	NaN	NaN	NaN	116.688	1.91854	NaN	NaN	NaN	NaN	NaN	NaN	116.688	1.66504	NaN	NaN	NaN	NaN
NaN	NaN	NaN	NaN	NaN	NaN	NaN	NaN	NaN	NaN	NaN	NaN	NaN	NaN	NaN	NaN	NaN	NaN	NaN	NaN	NaN	NaN	NaN	NaN	NaN	NaN	NaN	NaN	NaN	NaN	NaN	NaN	NaN	NaN	NaN	NaN	116.818	1.92542	NaN	NaN	NaN	NaN	NaN	NaN	116.818	1.68005	NaN	NaN	NaN	NaN
NaN	NaN	NaN	NaN	NaN	NaN	NaN	NaN	NaN	NaN	NaN	NaN	NaN	NaN	NaN	NaN	NaN	NaN	NaN	NaN	NaN	NaN	NaN	NaN	NaN	NaN	NaN	NaN	NaN	NaN	NaN	NaN	NaN	NaN	NaN	NaN	116.947	1.93432	NaN	NaN	NaN	NaN	NaN	NaN	116.947	1.69503	NaN	NaN	NaN	NaN
NaN	NaN	NaN	NaN	NaN	NaN	NaN	NaN	NaN	NaN	NaN	NaN	NaN	NaN	NaN	NaN	NaN	NaN	NaN	NaN	NaN	NaN	NaN	NaN	NaN	NaN	NaN	NaN	NaN	NaN	NaN	NaN	NaN	NaN	NaN	NaN	117.076	1.94287	NaN	NaN	NaN	NaN	NaN	NaN	117.076	1.71184	NaN	NaN	NaN	NaN
NaN	NaN	NaN	NaN	NaN	NaN	NaN	NaN	NaN	NaN	NaN	NaN	NaN	NaN	NaN	NaN	NaN	NaN	NaN	NaN	NaN	NaN	NaN	NaN	NaN	NaN	NaN	NaN	NaN	NaN	NaN	NaN	NaN	NaN	NaN	NaN	117.206	1.95335	NaN	NaN	NaN	NaN	NaN	NaN	117.206	1.7274	NaN	NaN	NaN	NaN
NaN	NaN	NaN	NaN	NaN	NaN	NaN	NaN	NaN	NaN	NaN	NaN	NaN	NaN	NaN	NaN	NaN	NaN	NaN	NaN	NaN	NaN	NaN	NaN	NaN	NaN	NaN	NaN	NaN	NaN	NaN	NaN	NaN	NaN	NaN	NaN	117.335	1.96569	NaN	NaN	NaN	NaN	NaN	NaN	117.335	1.74532	NaN	NaN	NaN	NaN
NaN	NaN	NaN	NaN	NaN	NaN	NaN	NaN	NaN	NaN	NaN	NaN	NaN	NaN	NaN	NaN	NaN	NaN	NaN	NaN	NaN	NaN	NaN	NaN	NaN	NaN	NaN	NaN	NaN	NaN	NaN	NaN	NaN	NaN	NaN	NaN	117.464	1.97897	NaN	NaN	NaN	NaN	NaN	NaN	117.464	1.76371	NaN	NaN	NaN	NaN
NaN	NaN	NaN	NaN	NaN	NaN	NaN	NaN	NaN	NaN	NaN	NaN	NaN	NaN	NaN	NaN	NaN	NaN	NaN	NaN	NaN	NaN	NaN	NaN	NaN	NaN	NaN	NaN	NaN	NaN	NaN	NaN	NaN	NaN	NaN	NaN	117.594	1.99475	NaN	NaN	NaN	NaN	NaN	NaN	117.594	1.78243	NaN	NaN	NaN	NaN
NaN	NaN	NaN	NaN	NaN	NaN	NaN	NaN	NaN	NaN	NaN	NaN	NaN	NaN	NaN	NaN	NaN	NaN	NaN	NaN	NaN	NaN	NaN	NaN	NaN	NaN	NaN	NaN	NaN	NaN	NaN	NaN	NaN	NaN	NaN	NaN	117.723	2.0121	NaN	NaN	NaN	NaN	NaN	NaN	117.723	1.80149	NaN	NaN	NaN	NaN
NaN	NaN	NaN	NaN	NaN	NaN	NaN	NaN	NaN	NaN	NaN	NaN	NaN	NaN	NaN	NaN	NaN	NaN	NaN	NaN	NaN	NaN	NaN	NaN	NaN	NaN	NaN	NaN	NaN	NaN	NaN	NaN	NaN	NaN	NaN	NaN	117.853	2.03229	NaN	NaN	NaN	NaN	NaN	NaN	117.853	1.82282	NaN	NaN	NaN	NaN
NaN	NaN	NaN	NaN	NaN	NaN	NaN	NaN	NaN	NaN	NaN	NaN	NaN	NaN	NaN	NaN	NaN	NaN	NaN	NaN	NaN	NaN	NaN	NaN	NaN	NaN	NaN	NaN	NaN	NaN	NaN	NaN	NaN	NaN	NaN	NaN	117.982	2.05337	NaN	NaN	NaN	NaN	NaN	NaN	117.982	1.84685	NaN	NaN	NaN	NaN
NaN	NaN	NaN	NaN	NaN	NaN	NaN	NaN	NaN	NaN	NaN	NaN	NaN	NaN	NaN	NaN	NaN	NaN	NaN	NaN	NaN	NaN	NaN	NaN	NaN	NaN	NaN	NaN	NaN	NaN	NaN	NaN	NaN	NaN	NaN	NaN	118.111	2.07717	NaN	NaN	NaN	NaN	NaN	NaN	118.111	1.86893	NaN	NaN	NaN	NaN
NaN	NaN	NaN	NaN	NaN	NaN	NaN	NaN	NaN	NaN	NaN	NaN	NaN	NaN	NaN	NaN	NaN	NaN	NaN	NaN	NaN	NaN	NaN	NaN	NaN	NaN	NaN	NaN	NaN	NaN	NaN	NaN	NaN	NaN	NaN	NaN	118.241	2.10337	NaN	NaN	NaN	NaN	NaN	NaN	118.241	1.89045	NaN	NaN	NaN	NaN
NaN	NaN	NaN	NaN	NaN	NaN	NaN	NaN	NaN	NaN	NaN	NaN	NaN	NaN	NaN	NaN	NaN	NaN	NaN	NaN	NaN	NaN	NaN	NaN	NaN	NaN	NaN	NaN	NaN	NaN	NaN	NaN	NaN	NaN	NaN	NaN	118.37	2.1316	NaN	NaN	NaN	NaN	NaN	NaN	118.37	1.91267	NaN	NaN	NaN	NaN
NaN	NaN	NaN	NaN	NaN	NaN	NaN	NaN	NaN	NaN	NaN	NaN	NaN	NaN	NaN	NaN	NaN	NaN	NaN	NaN	NaN	NaN	NaN	NaN	NaN	NaN	NaN	NaN	NaN	NaN	NaN	NaN	NaN	NaN	NaN	NaN	118.499	2.16161	NaN	NaN	NaN	NaN	NaN	NaN	118.499	1.93637	NaN	NaN	NaN	NaN
NaN	NaN	NaN	NaN	NaN	NaN	NaN	NaN	NaN	NaN	NaN	NaN	NaN	NaN	NaN	NaN	NaN	NaN	NaN	NaN	NaN	NaN	NaN	NaN	NaN	NaN	NaN	NaN	NaN	NaN	NaN	NaN	NaN	NaN	NaN	NaN	118.629	2.19392	NaN	NaN	NaN	NaN	NaN	NaN	118.629	1.95794	NaN	NaN	NaN	NaN
NaN	NaN	NaN	NaN	NaN	NaN	NaN	NaN	NaN	NaN	NaN	NaN	NaN	NaN	NaN	NaN	NaN	NaN	NaN	NaN	NaN	NaN	NaN	NaN	NaN	NaN	NaN	NaN	NaN	NaN	NaN	NaN	NaN	NaN	NaN	NaN	118.758	2.22635	NaN	NaN	NaN	NaN	NaN	NaN	118.758	1.97928	NaN	NaN	NaN	NaN
NaN	NaN	NaN	NaN	NaN	NaN	NaN	NaN	NaN	NaN	NaN	NaN	NaN	NaN	NaN	NaN	NaN	NaN	NaN	NaN	NaN	NaN	NaN	NaN	NaN	NaN	NaN	NaN	NaN	NaN	NaN	NaN	NaN	NaN	NaN	NaN	118.887	2.26057	NaN	NaN	NaN	NaN	NaN	NaN	118.887	2.00025	NaN	NaN	NaN	NaN
NaN	NaN	NaN	NaN	NaN	NaN	NaN	NaN	NaN	NaN	NaN	NaN	NaN	NaN	NaN	NaN	NaN	NaN	NaN	NaN	NaN	NaN	NaN	NaN	NaN	NaN	NaN	NaN	NaN	NaN	NaN	NaN	NaN	NaN	NaN	NaN	119.017	2.29482	NaN	NaN	NaN	NaN	NaN	NaN	119.017	2.0222	NaN	NaN	NaN	NaN
NaN	NaN	NaN	NaN	NaN	NaN	NaN	NaN	NaN	NaN	NaN	NaN	NaN	NaN	NaN	NaN	NaN	NaN	NaN	NaN	NaN	NaN	NaN	NaN	NaN	NaN	NaN	NaN	NaN	NaN	NaN	NaN	NaN	NaN	NaN	NaN	119.146	2.33013	NaN	NaN	NaN	NaN	NaN	NaN	119.146	2.04284	NaN	NaN	NaN	NaN
NaN	NaN	NaN	NaN	NaN	NaN	NaN	NaN	NaN	NaN	NaN	NaN	NaN	NaN	NaN	NaN	NaN	NaN	NaN	NaN	NaN	NaN	NaN	NaN	NaN	NaN	NaN	NaN	NaN	NaN	NaN	NaN	NaN	NaN	NaN	NaN	119.276	2.36783	NaN	NaN	NaN	NaN	NaN	NaN	119.276	2.06215	NaN	NaN	NaN	NaN
NaN	NaN	NaN	NaN	NaN	NaN	NaN	NaN	NaN	NaN	NaN	NaN	NaN	NaN	NaN	NaN	NaN	NaN	NaN	NaN	NaN	NaN	NaN	NaN	NaN	NaN	NaN	NaN	NaN	NaN	NaN	NaN	NaN	NaN	NaN	NaN	119.405	2.40497	NaN	NaN	NaN	NaN	NaN	NaN	119.405	2.08175	NaN	NaN	NaN	NaN
NaN	NaN	NaN	NaN	NaN	NaN	NaN	NaN	NaN	NaN	NaN	NaN	NaN	NaN	NaN	NaN	NaN	NaN	NaN	NaN	NaN	NaN	NaN	NaN	NaN	NaN	NaN	NaN	NaN	NaN	NaN	NaN	NaN	NaN	NaN	NaN	119.534	2.44297	NaN	NaN	NaN	NaN	NaN	NaN	119.534	2.09974	NaN	NaN	NaN	NaN
NaN	NaN	NaN	NaN	NaN	NaN	NaN	NaN	NaN	NaN	NaN	NaN	NaN	NaN	NaN	NaN	NaN	NaN	NaN	NaN	NaN	NaN	NaN	NaN	NaN	NaN	NaN	NaN	NaN	NaN	NaN	NaN	NaN	NaN	NaN	NaN	119.664	2.48128	NaN	NaN	NaN	NaN	NaN	NaN	119.664	2.11811	NaN	NaN	NaN	NaN
NaN	NaN	NaN	NaN	NaN	NaN	NaN	NaN	NaN	NaN	NaN	NaN	NaN	NaN	NaN	NaN	NaN	NaN	NaN	NaN	NaN	NaN	NaN	NaN	NaN	NaN	NaN	NaN	NaN	NaN	NaN	NaN	NaN	NaN	NaN	NaN	119.793	2.51987	NaN	NaN	NaN	NaN	NaN	NaN	119.793	2.13345	NaN	NaN	NaN	NaN
NaN	NaN	NaN	NaN	NaN	NaN	NaN	NaN	NaN	NaN	NaN	NaN	NaN	NaN	NaN	NaN	NaN	NaN	NaN	NaN	NaN	NaN	NaN	NaN	NaN	NaN	NaN	NaN	NaN	NaN	NaN	NaN	NaN	NaN	NaN	NaN	119.922	2.55818	NaN	NaN	NaN	NaN	NaN	NaN	119.922	2.14973	NaN	NaN	NaN	NaN
NaN	NaN	NaN	NaN	NaN	NaN	NaN	NaN	NaN	NaN	NaN	NaN	NaN	NaN	NaN	NaN	NaN	NaN	NaN	NaN	NaN	NaN	NaN	NaN	NaN	NaN	NaN	NaN	NaN	NaN	NaN	NaN	NaN	NaN	NaN	NaN	120.052	2.5942	NaN	NaN	NaN	NaN	NaN	NaN	120.052	2.16449	NaN	NaN	NaN	NaN
NaN	NaN	NaN	NaN	NaN	NaN	NaN	NaN	NaN	NaN	NaN	NaN	NaN	NaN	NaN	NaN	NaN	NaN	NaN	NaN	NaN	NaN	NaN	NaN	NaN	NaN	NaN	NaN	NaN	NaN	NaN	NaN	NaN	NaN	NaN	NaN	120.181	2.62963	NaN	NaN	NaN	NaN	NaN	NaN	120.181	2.17954	NaN	NaN	NaN	NaN
NaN	NaN	NaN	NaN	NaN	NaN	NaN	NaN	NaN	NaN	NaN	NaN	NaN	NaN	NaN	NaN	NaN	NaN	NaN	NaN	NaN	NaN	NaN	NaN	NaN	NaN	NaN	NaN	NaN	NaN	NaN	NaN	NaN	NaN	NaN	NaN	120.31	2.66367	NaN	NaN	NaN	NaN	NaN	NaN	120.31	2.1933	NaN	NaN	NaN	NaN
NaN	NaN	NaN	NaN	NaN	NaN	NaN	NaN	NaN	NaN	NaN	NaN	NaN	NaN	NaN	NaN	NaN	NaN	NaN	NaN	NaN	NaN	NaN	NaN	NaN	NaN	NaN	NaN	NaN	NaN	NaN	NaN	NaN	NaN	NaN	NaN	120.44	2.69663	NaN	NaN	NaN	NaN	NaN	NaN	120.44	2.20847	NaN	NaN	NaN	NaN
NaN	NaN	NaN	NaN	NaN	NaN	NaN	NaN	NaN	NaN	NaN	NaN	NaN	NaN	NaN	NaN	NaN	NaN	NaN	NaN	NaN	NaN	NaN	NaN	NaN	NaN	NaN	NaN	NaN	NaN	NaN	NaN	NaN	NaN	NaN	NaN	120.569	2.7262	NaN	NaN	NaN	NaN	NaN	NaN	120.569	2.22137	NaN	NaN	NaN	NaN
NaN	NaN	NaN	NaN	NaN	NaN	NaN	NaN	NaN	NaN	NaN	NaN	NaN	NaN	NaN	NaN	NaN	NaN	NaN	NaN	NaN	NaN	NaN	NaN	NaN	NaN	NaN	NaN	NaN	NaN	NaN	NaN	NaN	NaN	NaN	NaN	120.699	2.75521	NaN	NaN	NaN	NaN	NaN	NaN	120.699	2.23405	NaN	NaN	NaN	NaN
NaN	NaN	NaN	NaN	NaN	NaN	NaN	NaN	NaN	NaN	NaN	NaN	NaN	NaN	NaN	NaN	NaN	NaN	NaN	NaN	NaN	NaN	NaN	NaN	NaN	NaN	NaN	NaN	NaN	NaN	NaN	NaN	NaN	NaN	NaN	NaN	120.828	2.7818	NaN	NaN	NaN	NaN	NaN	NaN	120.828	2.24577	NaN	NaN	NaN	NaN
NaN	NaN	NaN	NaN	NaN	NaN	NaN	NaN	NaN	NaN	NaN	NaN	NaN	NaN	NaN	NaN	NaN	NaN	NaN	NaN	NaN	NaN	NaN	NaN	NaN	NaN	NaN	NaN	NaN	NaN	NaN	NaN	NaN	NaN	NaN	NaN	120.957	2.80714	NaN	NaN	NaN	NaN	NaN	NaN	120.957	2.25729	NaN	NaN	NaN	NaN
NaN	NaN	NaN	NaN	NaN	NaN	NaN	NaN	NaN	NaN	NaN	NaN	NaN	NaN	NaN	NaN	NaN	NaN	NaN	NaN	NaN	NaN	NaN	NaN	NaN	NaN	NaN	NaN	NaN	NaN	NaN	NaN	NaN	NaN	NaN	NaN	121.087	2.83106	NaN	NaN	NaN	NaN	NaN	NaN	121.087	2.26846	NaN	NaN	NaN	NaN
NaN	NaN	NaN	NaN	NaN	NaN	NaN	NaN	NaN	NaN	NaN	NaN	NaN	NaN	NaN	NaN	NaN	NaN	NaN	NaN	NaN	NaN	NaN	NaN	NaN	NaN	NaN	NaN	NaN	NaN	NaN	NaN	NaN	NaN	NaN	NaN	121.216	2.85396	NaN	NaN	NaN	NaN	NaN	NaN	121.216	2.27863	NaN	NaN	NaN	NaN
NaN	NaN	NaN	NaN	NaN	NaN	NaN	NaN	NaN	NaN	NaN	NaN	NaN	NaN	NaN	NaN	NaN	NaN	NaN	NaN	NaN	NaN	NaN	NaN	NaN	NaN	NaN	NaN	NaN	NaN	NaN	NaN	NaN	NaN	NaN	NaN	121.345	2.87446	NaN	NaN	NaN	NaN	NaN	NaN	121.345	2.28819	NaN	NaN	NaN	NaN
NaN	NaN	NaN	NaN	NaN	NaN	NaN	NaN	NaN	NaN	NaN	NaN	NaN	NaN	NaN	NaN	NaN	NaN	NaN	NaN	NaN	NaN	NaN	NaN	NaN	NaN	NaN	NaN	NaN	NaN	NaN	NaN	NaN	NaN	NaN	NaN	121.475	2.89336	NaN	NaN	NaN	NaN	NaN	NaN	121.475	2.29813	NaN	NaN	NaN	NaN
NaN	NaN	NaN	NaN	NaN	NaN	NaN	NaN	NaN	NaN	NaN	NaN	NaN	NaN	NaN	NaN	NaN	NaN	NaN	NaN	NaN	NaN	NaN	NaN	NaN	NaN	NaN	NaN	NaN	NaN	NaN	NaN	NaN	NaN	NaN	NaN	121.604	2.91065	NaN	NaN	NaN	NaN	NaN	NaN	121.604	2.30593	NaN	NaN	NaN	NaN
NaN	NaN	NaN	NaN	NaN	NaN	NaN	NaN	NaN	NaN	NaN	NaN	NaN	NaN	NaN	NaN	NaN	NaN	NaN	NaN	NaN	NaN	NaN	NaN	NaN	NaN	NaN	NaN	NaN	NaN	NaN	NaN	NaN	NaN	NaN	NaN	121.734	2.92677	NaN	NaN	NaN	NaN	NaN	NaN	121.734	2.31474	NaN	NaN	NaN	NaN
NaN	NaN	NaN	NaN	NaN	NaN	NaN	NaN	NaN	NaN	NaN	NaN	NaN	NaN	NaN	NaN	NaN	NaN	NaN	NaN	NaN	NaN	NaN	NaN	NaN	NaN	NaN	NaN	NaN	NaN	NaN	NaN	NaN	NaN	NaN	NaN	121.863	2.94194	NaN	NaN	NaN	NaN	NaN	NaN	121.863	2.3237	NaN	NaN	NaN	NaN
NaN	NaN	NaN	NaN	NaN	NaN	NaN	NaN	NaN	NaN	NaN	NaN	NaN	NaN	NaN	NaN	NaN	NaN	NaN	NaN	NaN	NaN	NaN	NaN	NaN	NaN	NaN	NaN	NaN	NaN	NaN	NaN	NaN	NaN	NaN	NaN	121.992	2.95527	NaN	NaN	NaN	NaN	NaN	NaN	121.992	2.33113	NaN	NaN	NaN	NaN
NaN	NaN	NaN	NaN	NaN	NaN	NaN	NaN	NaN	NaN	NaN	NaN	NaN	NaN	NaN	NaN	NaN	NaN	NaN	NaN	NaN	NaN	NaN	NaN	NaN	NaN	NaN	NaN	NaN	NaN	NaN	NaN	NaN	NaN	NaN	NaN	122.122	2.96816	NaN	NaN	NaN	NaN	NaN	NaN	122.122	2.33966	NaN	NaN	NaN	NaN
NaN	NaN	NaN	NaN	NaN	NaN	NaN	NaN	NaN	NaN	NaN	NaN	NaN	NaN	NaN	NaN	NaN	NaN	NaN	NaN	NaN	NaN	NaN	NaN	NaN	NaN	NaN	NaN	NaN	NaN	NaN	NaN	NaN	NaN	NaN	NaN	122.251	2.98016	NaN	NaN	NaN	NaN	NaN	NaN	122.251	2.34729	NaN	NaN	NaN	NaN
NaN	NaN	NaN	NaN	NaN	NaN	NaN	NaN	NaN	NaN	NaN	NaN	NaN	NaN	NaN	NaN	NaN	NaN	NaN	NaN	NaN	NaN	NaN	NaN	NaN	NaN	NaN	NaN	NaN	NaN	NaN	NaN	NaN	NaN	NaN	NaN	122.38	2.99104	NaN	NaN	NaN	NaN	NaN	NaN	122.38	2.35536	NaN	NaN	NaN	NaN
NaN	NaN	NaN	NaN	NaN	NaN	NaN	NaN	NaN	NaN	NaN	NaN	NaN	NaN	NaN	NaN	NaN	NaN	NaN	NaN	NaN	NaN	NaN	NaN	NaN	NaN	NaN	NaN	NaN	NaN	NaN	NaN	NaN	NaN	NaN	NaN	122.51	3.00119	NaN	NaN	NaN	NaN	NaN	NaN	122.51	2.36223	NaN	NaN	NaN	NaN
NaN	NaN	NaN	NaN	NaN	NaN	NaN	NaN	NaN	NaN	NaN	NaN	NaN	NaN	NaN	NaN	NaN	NaN	NaN	NaN	NaN	NaN	NaN	NaN	NaN	NaN	NaN	NaN	NaN	NaN	NaN	NaN	NaN	NaN	NaN	NaN	122.639	3.01043	NaN	NaN	NaN	NaN	NaN	NaN	122.639	2.37012	NaN	NaN	NaN	NaN
NaN	NaN	NaN	NaN	NaN	NaN	NaN	NaN	NaN	NaN	NaN	NaN	NaN	NaN	NaN	NaN	NaN	NaN	NaN	NaN	NaN	NaN	NaN	NaN	NaN	NaN	NaN	NaN	NaN	NaN	NaN	NaN	NaN	NaN	NaN	NaN	122.768	3.01884	NaN	NaN	NaN	NaN	NaN	NaN	122.768	2.37987	NaN	NaN	NaN	NaN
NaN	NaN	NaN	NaN	NaN	NaN	NaN	NaN	NaN	NaN	NaN	NaN	NaN	NaN	NaN	NaN	NaN	NaN	NaN	NaN	NaN	NaN	NaN	NaN	NaN	NaN	NaN	NaN	NaN	NaN	NaN	NaN	NaN	NaN	NaN	NaN	122.898	3.02657	NaN	NaN	NaN	NaN	NaN	NaN	122.898	2.38882	NaN	NaN	NaN	NaN
NaN	NaN	NaN	NaN	NaN	NaN	NaN	NaN	NaN	NaN	NaN	NaN	NaN	NaN	NaN	NaN	NaN	NaN	NaN	NaN	NaN	NaN	NaN	NaN	NaN	NaN	NaN	NaN	NaN	NaN	NaN	NaN	NaN	NaN	NaN	NaN	123.027	3.03404	NaN	NaN	NaN	NaN	NaN	NaN	123.027	2.39832	NaN	NaN	NaN	NaN
NaN	NaN	NaN	NaN	NaN	NaN	NaN	NaN	NaN	NaN	NaN	NaN	NaN	NaN	NaN	NaN	NaN	NaN	NaN	NaN	NaN	NaN	NaN	NaN	NaN	NaN	NaN	NaN	NaN	NaN	NaN	NaN	NaN	NaN	NaN	NaN	123.157	3.04127	NaN	NaN	NaN	NaN	NaN	NaN	123.157	2.40861	NaN	NaN	NaN	NaN
NaN	NaN	NaN	NaN	NaN	NaN	NaN	NaN	NaN	NaN	NaN	NaN	NaN	NaN	NaN	NaN	NaN	NaN	NaN	NaN	NaN	NaN	NaN	NaN	NaN	NaN	NaN	NaN	NaN	NaN	NaN	NaN	NaN	NaN	NaN	NaN	123.286	3.04954	NaN	NaN	NaN	NaN	NaN	NaN	123.286	2.41998	NaN	NaN	NaN	NaN
NaN	NaN	NaN	NaN	NaN	NaN	NaN	NaN	NaN	NaN	NaN	NaN	NaN	NaN	NaN	NaN	NaN	NaN	NaN	NaN	NaN	NaN	NaN	NaN	NaN	NaN	NaN	NaN	NaN	NaN	NaN	NaN	NaN	NaN	NaN	NaN	123.415	3.05709	NaN	NaN	NaN	NaN	NaN	NaN	123.415	2.43051	NaN	NaN	NaN	NaN
NaN	NaN	NaN	NaN	NaN	NaN	NaN	NaN	NaN	NaN	NaN	NaN	NaN	NaN	NaN	NaN	NaN	NaN	NaN	NaN	NaN	NaN	NaN	NaN	NaN	NaN	NaN	NaN	NaN	NaN	NaN	NaN	NaN	NaN	NaN	NaN	123.545	3.06569	NaN	NaN	NaN	NaN	NaN	NaN	123.545	2.4424	NaN	NaN	NaN	NaN
NaN	NaN	NaN	NaN	NaN	NaN	NaN	NaN	NaN	NaN	NaN	NaN	NaN	NaN	NaN	NaN	NaN	NaN	NaN	NaN	NaN	NaN	NaN	NaN	NaN	NaN	NaN	NaN	NaN	NaN	NaN	NaN	NaN	NaN	NaN	NaN	123.674	3.0749	NaN	NaN	NaN	NaN	NaN	NaN	123.674	2.45475	NaN	NaN	NaN	NaN
NaN	NaN	NaN	NaN	NaN	NaN	NaN	NaN	NaN	NaN	NaN	NaN	NaN	NaN	NaN	NaN	NaN	NaN	NaN	NaN	NaN	NaN	NaN	NaN	NaN	NaN	NaN	NaN	NaN	NaN	NaN	NaN	NaN	NaN	NaN	NaN	123.803	3.08336	NaN	NaN	NaN	NaN	NaN	NaN	123.803	2.46873	NaN	NaN	NaN	NaN
NaN	NaN	NaN	NaN	NaN	NaN	NaN	NaN	NaN	NaN	NaN	NaN	NaN	NaN	NaN	NaN	NaN	NaN	NaN	NaN	NaN	NaN	NaN	NaN	NaN	NaN	NaN	NaN	NaN	NaN	NaN	NaN	NaN	NaN	NaN	NaN	123.933	3.09186	NaN	NaN	NaN	NaN	NaN	NaN	123.933	2.48276	NaN	NaN	NaN	NaN
NaN	NaN	NaN	NaN	NaN	NaN	NaN	NaN	NaN	NaN	NaN	NaN	NaN	NaN	NaN	NaN	NaN	NaN	NaN	NaN	NaN	NaN	NaN	NaN	NaN	NaN	NaN	NaN	NaN	NaN	NaN	NaN	NaN	NaN	NaN	NaN	124.062	3.10109	NaN	NaN	NaN	NaN	NaN	NaN	124.062	2.49776	NaN	NaN	NaN	NaN
NaN	NaN	NaN	NaN	NaN	NaN	NaN	NaN	NaN	NaN	NaN	NaN	NaN	NaN	NaN	NaN	NaN	NaN	NaN	NaN	NaN	NaN	NaN	NaN	NaN	NaN	NaN	NaN	NaN	NaN	NaN	NaN	NaN	NaN	NaN	NaN	124.191	3.11056	NaN	NaN	NaN	NaN	NaN	NaN	124.191	2.5125	NaN	NaN	NaN	NaN
NaN	NaN	NaN	NaN	NaN	NaN	NaN	NaN	NaN	NaN	NaN	NaN	NaN	NaN	NaN	NaN	NaN	NaN	NaN	NaN	NaN	NaN	NaN	NaN	NaN	NaN	NaN	NaN	NaN	NaN	NaN	NaN	NaN	NaN	NaN	NaN	124.321	3.12173	NaN	NaN	NaN	NaN	NaN	NaN	124.321	2.52815	NaN	NaN	NaN	NaN
NaN	NaN	NaN	NaN	NaN	NaN	NaN	NaN	NaN	NaN	NaN	NaN	NaN	NaN	NaN	NaN	NaN	NaN	NaN	NaN	NaN	NaN	NaN	NaN	NaN	NaN	NaN	NaN	NaN	NaN	NaN	NaN	NaN	NaN	NaN	NaN	124.45	3.13207	NaN	NaN	NaN	NaN	NaN	NaN	124.45	2.54503	NaN	NaN	NaN	NaN
NaN	NaN	NaN	NaN	NaN	NaN	NaN	NaN	NaN	NaN	NaN	NaN	NaN	NaN	NaN	NaN	NaN	NaN	NaN	NaN	NaN	NaN	NaN	NaN	NaN	NaN	NaN	NaN	NaN	NaN	NaN	NaN	NaN	NaN	NaN	NaN	124.58	-3.13946	NaN	NaN	NaN	NaN	NaN	NaN	124.58	2.56219	NaN	NaN	NaN	NaN
NaN	NaN	NaN	NaN	NaN	NaN	NaN	NaN	NaN	NaN	NaN	NaN	NaN	NaN	NaN	NaN	NaN	NaN	NaN	NaN	NaN	NaN	NaN	NaN	NaN	NaN	NaN	NaN	NaN	NaN	NaN	NaN	NaN	NaN	NaN	NaN	124.709	-3.12724	NaN	NaN	NaN	NaN	NaN	NaN	124.709	2.57913	NaN	NaN	NaN	NaN
NaN	NaN	NaN	NaN	NaN	NaN	NaN	NaN	NaN	NaN	NaN	NaN	NaN	NaN	NaN	NaN	NaN	NaN	NaN	NaN	NaN	NaN	NaN	NaN	NaN	NaN	NaN	NaN	NaN	NaN	NaN	NaN	NaN	NaN	NaN	NaN	124.838	-3.11479	NaN	NaN	NaN	NaN	NaN	NaN	124.838	2.59681	NaN	NaN	NaN	NaN
NaN	NaN	NaN	NaN	NaN	NaN	NaN	NaN	NaN	NaN	NaN	NaN	NaN	NaN	NaN	NaN	NaN	NaN	NaN	NaN	NaN	NaN	NaN	NaN	NaN	NaN	NaN	NaN	NaN	NaN	NaN	NaN	NaN	NaN	NaN	NaN	124.968	-3.10108	NaN	NaN	NaN	NaN	NaN	NaN	124.968	2.61556	NaN	NaN	NaN	NaN
NaN	NaN	NaN	NaN	NaN	NaN	NaN	NaN	NaN	NaN	NaN	NaN	NaN	NaN	NaN	NaN	NaN	NaN	NaN	NaN	NaN	NaN	NaN	NaN	NaN	NaN	NaN	NaN	NaN	NaN	NaN	NaN	NaN	NaN	NaN	NaN	125.097	-3.087	NaN	NaN	NaN	NaN	NaN	NaN	125.097	2.63597	NaN	NaN	NaN	NaN
NaN	NaN	NaN	NaN	NaN	NaN	NaN	NaN	NaN	NaN	NaN	NaN	NaN	NaN	NaN	NaN	NaN	NaN	NaN	NaN	NaN	NaN	NaN	NaN	NaN	NaN	NaN	NaN	NaN	NaN	NaN	NaN	NaN	NaN	NaN	NaN	125.226	-3.07177	NaN	NaN	NaN	NaN	NaN	NaN	125.226	2.65473	NaN	NaN	NaN	NaN
NaN	NaN	NaN	NaN	NaN	NaN	NaN	NaN	NaN	NaN	NaN	NaN	NaN	NaN	NaN	NaN	NaN	NaN	NaN	NaN	NaN	NaN	NaN	NaN	NaN	NaN	NaN	NaN	NaN	NaN	NaN	NaN	NaN	NaN	NaN	NaN	125.356	-3.05629	NaN	NaN	NaN	NaN	NaN	NaN	125.356	2.67549	NaN	NaN	NaN	NaN
NaN	NaN	NaN	NaN	NaN	NaN	NaN	NaN	NaN	NaN	NaN	NaN	NaN	NaN	NaN	NaN	NaN	NaN	NaN	NaN	NaN	NaN	NaN	NaN	NaN	NaN	NaN	NaN	NaN	NaN	NaN	NaN	NaN	NaN	NaN	NaN	125.485	-3.03945	NaN	NaN	NaN	NaN	NaN	NaN	125.485	2.6952	NaN	NaN	NaN	NaN
NaN	NaN	NaN	NaN	NaN	NaN	NaN	NaN	NaN	NaN	NaN	NaN	NaN	NaN	NaN	NaN	NaN	NaN	NaN	NaN	NaN	NaN	NaN	NaN	NaN	NaN	NaN	NaN	NaN	NaN	NaN	NaN	NaN	NaN	NaN	NaN	125.614	-3.02255	NaN	NaN	NaN	NaN	NaN	NaN	125.614	2.71589	NaN	NaN	NaN	NaN
NaN	NaN	NaN	NaN	NaN	NaN	NaN	NaN	NaN	NaN	NaN	NaN	NaN	NaN	NaN	NaN	NaN	NaN	NaN	NaN	NaN	NaN	NaN	NaN	NaN	NaN	NaN	NaN	NaN	NaN	NaN	NaN	NaN	NaN	NaN	NaN	125.744	-3.0046	NaN	NaN	NaN	NaN	NaN	NaN	125.744	2.73692	NaN	NaN	NaN	NaN
NaN	NaN	NaN	NaN	NaN	NaN	NaN	NaN	NaN	NaN	NaN	NaN	NaN	NaN	NaN	NaN	NaN	NaN	NaN	NaN	NaN	NaN	NaN	NaN	NaN	NaN	NaN	NaN	NaN	NaN	NaN	NaN	NaN	NaN	NaN	NaN	125.873	-2.98578	NaN	NaN	NaN	NaN	NaN	NaN	125.873	2.75773	NaN	NaN	NaN	NaN
NaN	NaN	NaN	NaN	NaN	NaN	NaN	NaN	NaN	NaN	NaN	NaN	NaN	NaN	NaN	NaN	NaN	NaN	NaN	NaN	NaN	NaN	NaN	NaN	NaN	NaN	NaN	NaN	NaN	NaN	NaN	NaN	NaN	NaN	NaN	NaN	126.003	-2.96692	NaN	NaN	NaN	NaN	NaN	NaN	126.003	2.77964	NaN	NaN	NaN	NaN
NaN	NaN	NaN	NaN	NaN	NaN	NaN	NaN	NaN	NaN	NaN	NaN	NaN	NaN	NaN	NaN	NaN	NaN	NaN	NaN	NaN	NaN	NaN	NaN	NaN	NaN	NaN	NaN	NaN	NaN	NaN	NaN	NaN	NaN	NaN	NaN	126.132	-2.94698	NaN	NaN	NaN	NaN	NaN	NaN	126.132	2.80191	NaN	NaN	NaN	NaN
NaN	NaN	NaN	NaN	NaN	NaN	NaN	NaN	NaN	NaN	NaN	NaN	NaN	NaN	NaN	NaN	NaN	NaN	NaN	NaN	NaN	NaN	NaN	NaN	NaN	NaN	NaN	NaN	NaN	NaN	NaN	NaN	NaN	NaN	NaN	NaN	126.261	-2.92614	NaN	NaN	NaN	NaN	NaN	NaN	126.261	2.82435	NaN	NaN	NaN	NaN
NaN	NaN	NaN	NaN	NaN	NaN	NaN	NaN	NaN	NaN	NaN	NaN	NaN	NaN	NaN	NaN	NaN	NaN	NaN	NaN	NaN	NaN	NaN	NaN	NaN	NaN	NaN	NaN	NaN	NaN	NaN	NaN	NaN	NaN	NaN	NaN	126.391	-2.90606	NaN	NaN	NaN	NaN	NaN	NaN	126.391	2.84711	NaN	NaN	NaN	NaN
NaN	NaN	NaN	NaN	NaN	NaN	NaN	NaN	NaN	NaN	NaN	NaN	NaN	NaN	NaN	NaN	NaN	NaN	NaN	NaN	NaN	NaN	NaN	NaN	NaN	NaN	NaN	NaN	NaN	NaN	NaN	NaN	NaN	NaN	NaN	NaN	126.52	-2.88607	NaN	NaN	NaN	NaN	NaN	NaN	126.52	2.86755	NaN	NaN	NaN	NaN
NaN	NaN	NaN	NaN	NaN	NaN	NaN	NaN	NaN	NaN	NaN	NaN	NaN	NaN	NaN	NaN	NaN	NaN	NaN	NaN	NaN	NaN	NaN	NaN	NaN	NaN	NaN	NaN	NaN	NaN	NaN	NaN	NaN	NaN	NaN	NaN	126.649	-2.86573	NaN	NaN	NaN	NaN	NaN	NaN	126.649	2.89082	NaN	NaN	NaN	NaN
NaN	NaN	NaN	NaN	NaN	NaN	NaN	NaN	NaN	NaN	NaN	NaN	NaN	NaN	NaN	NaN	NaN	NaN	NaN	NaN	NaN	NaN	NaN	NaN	NaN	NaN	NaN	NaN	NaN	NaN	NaN	NaN	NaN	NaN	NaN	NaN	126.779	-2.84491	NaN	NaN	NaN	NaN	NaN	NaN	126.779	2.91227	NaN	NaN	NaN	NaN
NaN	NaN	NaN	NaN	NaN	NaN	NaN	NaN	NaN	NaN	NaN	NaN	NaN	NaN	NaN	NaN	NaN	NaN	NaN	NaN	NaN	NaN	NaN	NaN	NaN	NaN	NaN	NaN	NaN	NaN	NaN	NaN	NaN	NaN	NaN	NaN	126.908	-2.82474	NaN	NaN	NaN	NaN	NaN	NaN	126.908	2.93152	NaN	NaN	NaN	NaN
NaN	NaN	NaN	NaN	NaN	NaN	NaN	NaN	NaN	NaN	NaN	NaN	NaN	NaN	NaN	NaN	NaN	NaN	NaN	NaN	NaN	NaN	NaN	NaN	NaN	NaN	NaN	NaN	NaN	NaN	NaN	NaN	NaN	NaN	NaN	NaN	127.038	-2.80397	NaN	NaN	NaN	NaN	NaN	NaN	127.038	2.95016	NaN	NaN	NaN	NaN
NaN	NaN	NaN	NaN	NaN	NaN	NaN	NaN	NaN	NaN	NaN	NaN	NaN	NaN	NaN	NaN	NaN	NaN	NaN	NaN	NaN	NaN	NaN	NaN	NaN	NaN	NaN	NaN	NaN	NaN	NaN	NaN	NaN	NaN	NaN	NaN	127.167	-2.78399	NaN	NaN	NaN	NaN	NaN	NaN	127.167	2.96836	NaN	NaN	NaN	NaN
NaN	NaN	NaN	NaN	NaN	NaN	NaN	NaN	NaN	NaN	NaN	NaN	NaN	NaN	NaN	NaN	NaN	NaN	NaN	NaN	NaN	NaN	NaN	NaN	NaN	NaN	NaN	NaN	NaN	NaN	NaN	NaN	NaN	NaN	NaN	NaN	127.296	-2.76465	NaN	NaN	NaN	NaN	NaN	NaN	127.296	2.98692	NaN	NaN	NaN	NaN
NaN	NaN	NaN	NaN	NaN	NaN	NaN	NaN	NaN	NaN	NaN	NaN	NaN	NaN	NaN	NaN	NaN	NaN	NaN	NaN	NaN	NaN	NaN	NaN	NaN	NaN	NaN	NaN	NaN	NaN	NaN	NaN	NaN	NaN	NaN	NaN	127.426	-2.74603	NaN	NaN	NaN	NaN	NaN	NaN	127.426	3.00328	NaN	NaN	NaN	NaN
NaN	NaN	NaN	NaN	NaN	NaN	NaN	NaN	NaN	NaN	NaN	NaN	NaN	NaN	NaN	NaN	NaN	NaN	NaN	NaN	NaN	NaN	NaN	NaN	NaN	NaN	NaN	NaN	NaN	NaN	NaN	NaN	NaN	NaN	NaN	NaN	127.555	-2.72759	NaN	NaN	NaN	NaN	NaN	NaN	127.555	3.01938	NaN	NaN	NaN	NaN
NaN	NaN	NaN	NaN	NaN	NaN	NaN	NaN	NaN	NaN	NaN	NaN	NaN	NaN	NaN	NaN	NaN	NaN	NaN	NaN	NaN	NaN	NaN	NaN	NaN	NaN	NaN	NaN	NaN	NaN	NaN	NaN	NaN	NaN	NaN	NaN	127.684	-2.71006	NaN	NaN	NaN	NaN	NaN	NaN	127.684	3.03567	NaN	NaN	NaN	NaN
NaN	NaN	NaN	NaN	NaN	NaN	NaN	NaN	NaN	NaN	NaN	NaN	NaN	NaN	NaN	NaN	NaN	NaN	NaN	NaN	NaN	NaN	NaN	NaN	NaN	NaN	NaN	NaN	NaN	NaN	NaN	NaN	NaN	NaN	NaN	NaN	127.814	-2.69413	NaN	NaN	NaN	NaN	NaN	NaN	127.814	3.04892	NaN	NaN	NaN	NaN
NaN	NaN	NaN	NaN	NaN	NaN	NaN	NaN	NaN	NaN	NaN	NaN	NaN	NaN	NaN	NaN	NaN	NaN	NaN	NaN	NaN	NaN	NaN	NaN	NaN	NaN	NaN	NaN	NaN	NaN	NaN	NaN	NaN	NaN	NaN	NaN	127.943	-2.67842	NaN	NaN	NaN	NaN	NaN	NaN	127.943	3.06337	NaN	NaN	NaN	NaN
NaN	NaN	NaN	NaN	NaN	NaN	NaN	NaN	NaN	NaN	NaN	NaN	NaN	NaN	NaN	NaN	NaN	NaN	NaN	NaN	NaN	NaN	NaN	NaN	NaN	NaN	NaN	NaN	NaN	NaN	NaN	NaN	NaN	NaN	NaN	NaN	128.072	-2.66321	NaN	NaN	NaN	NaN	NaN	NaN	128.072	3.07573	NaN	NaN	NaN	NaN
NaN	NaN	NaN	NaN	NaN	NaN	NaN	NaN	NaN	NaN	NaN	NaN	NaN	NaN	NaN	NaN	NaN	NaN	NaN	NaN	NaN	NaN	NaN	NaN	NaN	NaN	NaN	NaN	NaN	NaN	NaN	NaN	NaN	NaN	NaN	NaN	128.202	-2.64997	NaN	NaN	NaN	NaN	NaN	NaN	128.202	3.08995	NaN	NaN	NaN	NaN
NaN	NaN	NaN	NaN	NaN	NaN	NaN	NaN	NaN	NaN	NaN	NaN	NaN	NaN	NaN	NaN	NaN	NaN	NaN	NaN	NaN	NaN	NaN	NaN	NaN	NaN	NaN	NaN	NaN	NaN	NaN	NaN	NaN	NaN	NaN	NaN	128.331	-2.63638	NaN	NaN	NaN	NaN	NaN	NaN	128.331	3.10254	NaN	NaN	NaN	NaN
NaN	NaN	NaN	NaN	NaN	NaN	NaN	NaN	NaN	NaN	NaN	NaN	NaN	NaN	NaN	NaN	NaN	NaN	NaN	NaN	NaN	NaN	NaN	NaN	NaN	NaN	NaN	NaN	NaN	NaN	NaN	NaN	NaN	NaN	NaN	NaN	128.461	-2.62463	NaN	NaN	NaN	NaN	NaN	NaN	128.461	3.11469	NaN	NaN	NaN	NaN
NaN	NaN	NaN	NaN	NaN	NaN	NaN	NaN	NaN	NaN	NaN	NaN	NaN	NaN	NaN	NaN	NaN	NaN	NaN	NaN	NaN	NaN	NaN	NaN	NaN	NaN	NaN	NaN	NaN	NaN	NaN	NaN	NaN	NaN	NaN	NaN	128.59	-2.61392	NaN	NaN	NaN	NaN	NaN	NaN	128.59	3.12447	NaN	NaN	NaN	NaN
NaN	NaN	NaN	NaN	NaN	NaN	NaN	NaN	NaN	NaN	NaN	NaN	NaN	NaN	NaN	NaN	NaN	NaN	NaN	NaN	NaN	NaN	NaN	NaN	NaN	NaN	NaN	NaN	NaN	NaN	NaN	NaN	NaN	NaN	NaN	NaN	128.719	-2.60245	NaN	NaN	NaN	NaN	NaN	NaN	128.719	3.13557	NaN	NaN	NaN	NaN
NaN	NaN	NaN	NaN	NaN	NaN	NaN	NaN	NaN	NaN	NaN	NaN	NaN	NaN	NaN	NaN	NaN	NaN	NaN	NaN	NaN	NaN	NaN	NaN	NaN	NaN	NaN	NaN	NaN	NaN	NaN	NaN	NaN	NaN	NaN	NaN	128.849	-2.59259	NaN	NaN	NaN	NaN	NaN	NaN	128.849	-3.13635	NaN	NaN	NaN	NaN
NaN	NaN	NaN	NaN	NaN	NaN	NaN	NaN	NaN	NaN	NaN	NaN	NaN	NaN	NaN	NaN	NaN	NaN	NaN	NaN	NaN	NaN	NaN	NaN	NaN	NaN	NaN	NaN	NaN	NaN	NaN	NaN	NaN	NaN	NaN	NaN	128.978	-2.58371	NaN	NaN	NaN	NaN	NaN	NaN	128.978	-3.12685	NaN	NaN	NaN	NaN
NaN	NaN	NaN	NaN	NaN	NaN	NaN	NaN	NaN	NaN	NaN	NaN	NaN	NaN	NaN	NaN	NaN	NaN	NaN	NaN	NaN	NaN	NaN	NaN	NaN	NaN	NaN	NaN	NaN	NaN	NaN	NaN	NaN	NaN	NaN	NaN	129.107	-2.57556	NaN	NaN	NaN	NaN	NaN	NaN	129.107	-3.11779	NaN	NaN	NaN	NaN
NaN	NaN	NaN	NaN	NaN	NaN	NaN	NaN	NaN	NaN	NaN	NaN	NaN	NaN	NaN	NaN	NaN	NaN	NaN	NaN	NaN	NaN	NaN	NaN	NaN	NaN	NaN	NaN	NaN	NaN	NaN	NaN	NaN	NaN	NaN	NaN	129.237	-2.56852	NaN	NaN	NaN	NaN	NaN	NaN	129.237	-3.11007	NaN	NaN	NaN	NaN
NaN	NaN	NaN	NaN	NaN	NaN	NaN	NaN	NaN	NaN	NaN	NaN	NaN	NaN	NaN	NaN	NaN	NaN	NaN	NaN	NaN	NaN	NaN	NaN	NaN	NaN	NaN	NaN	NaN	NaN	NaN	NaN	NaN	NaN	NaN	NaN	129.366	-2.56256	NaN	NaN	NaN	NaN	NaN	NaN	129.366	-3.10033	NaN	NaN	NaN	NaN
NaN	NaN	NaN	NaN	NaN	NaN	NaN	NaN	NaN	NaN	NaN	NaN	NaN	NaN	NaN	NaN	NaN	NaN	NaN	NaN	NaN	NaN	NaN	NaN	NaN	NaN	NaN	NaN	NaN	NaN	NaN	NaN	NaN	NaN	NaN	NaN	129.495	-2.55573	NaN	NaN	NaN	NaN	NaN	NaN	129.495	-3.09241	NaN	NaN	NaN	NaN
NaN	NaN	NaN	NaN	NaN	NaN	NaN	NaN	NaN	NaN	NaN	NaN	NaN	NaN	NaN	NaN	NaN	NaN	NaN	NaN	NaN	NaN	NaN	NaN	NaN	NaN	NaN	NaN	NaN	NaN	NaN	NaN	NaN	NaN	NaN	NaN	129.625	-2.54963	NaN	NaN	NaN	NaN	NaN	NaN	129.625	-3.08558	NaN	NaN	NaN	NaN
NaN	NaN	NaN	NaN	NaN	NaN	NaN	NaN	NaN	NaN	NaN	NaN	NaN	NaN	NaN	NaN	NaN	NaN	NaN	NaN	NaN	NaN	NaN	NaN	NaN	NaN	NaN	NaN	NaN	NaN	NaN	NaN	NaN	NaN	NaN	NaN	129.754	-2.54372	NaN	NaN	NaN	NaN	NaN	NaN	129.754	-3.07709	NaN	NaN	NaN	NaN
NaN	NaN	NaN	NaN	NaN	NaN	NaN	NaN	NaN	NaN	NaN	NaN	NaN	NaN	NaN	NaN	NaN	NaN	NaN	NaN	NaN	NaN	NaN	NaN	NaN	NaN	NaN	NaN	NaN	NaN	NaN	NaN	NaN	NaN	NaN	NaN	129.884	-2.53884	NaN	NaN	NaN	NaN	NaN	NaN	129.884	-3.07098	NaN	NaN	NaN	NaN
NaN	NaN	NaN	NaN	NaN	NaN	NaN	NaN	NaN	NaN	NaN	NaN	NaN	NaN	NaN	NaN	NaN	NaN	NaN	NaN	NaN	NaN	NaN	NaN	NaN	NaN	NaN	NaN	NaN	NaN	NaN	NaN	NaN	NaN	NaN	NaN	130.013	-2.5339	NaN	NaN	NaN	NaN	NaN	NaN	130.013	-3.06499	NaN	NaN	NaN	NaN
NaN	NaN	NaN	NaN	NaN	NaN	NaN	NaN	NaN	NaN	NaN	NaN	NaN	NaN	NaN	NaN	NaN	NaN	NaN	NaN	NaN	NaN	NaN	NaN	NaN	NaN	NaN	NaN	NaN	NaN	NaN	NaN	NaN	NaN	NaN	NaN	130.142	-2.52797	NaN	NaN	NaN	NaN	NaN	NaN	130.142	-3.05905	NaN	NaN	NaN	NaN
NaN	NaN	NaN	NaN	NaN	NaN	NaN	NaN	NaN	NaN	NaN	NaN	NaN	NaN	NaN	NaN	NaN	NaN	NaN	NaN	NaN	NaN	NaN	NaN	NaN	NaN	NaN	NaN	NaN	NaN	NaN	NaN	NaN	NaN	NaN	NaN	130.272	-2.52323	NaN	NaN	NaN	NaN	NaN	NaN	130.272	-3.05505	NaN	NaN	NaN	NaN
NaN	NaN	NaN	NaN	NaN	NaN	NaN	NaN	NaN	NaN	NaN	NaN	NaN	NaN	NaN	NaN	NaN	NaN	NaN	NaN	NaN	NaN	NaN	NaN	NaN	NaN	NaN	NaN	NaN	NaN	NaN	NaN	NaN	NaN	NaN	NaN	130.401	-2.5175	NaN	NaN	NaN	NaN	NaN	NaN	130.401	-3.05089	NaN	NaN	NaN	NaN
NaN	NaN	NaN	NaN	NaN	NaN	NaN	NaN	NaN	NaN	NaN	NaN	NaN	NaN	NaN	NaN	NaN	NaN	NaN	NaN	NaN	NaN	NaN	NaN	NaN	NaN	NaN	NaN	NaN	NaN	NaN	NaN	NaN	NaN	NaN	NaN	130.53	-2.51303	NaN	NaN	NaN	NaN	NaN	NaN	130.53	-3.04856	NaN	NaN	NaN	NaN
NaN	NaN	NaN	NaN	NaN	NaN	NaN	NaN	NaN	NaN	NaN	NaN	NaN	NaN	NaN	NaN	NaN	NaN	NaN	NaN	NaN	NaN	NaN	NaN	NaN	NaN	NaN	NaN	NaN	NaN	NaN	NaN	NaN	NaN	NaN	NaN	130.66	-2.50894	NaN	NaN	NaN	NaN	NaN	NaN	130.66	-3.04465	NaN	NaN	NaN	NaN
NaN	NaN	NaN	NaN	NaN	NaN	NaN	NaN	NaN	NaN	NaN	NaN	NaN	NaN	NaN	NaN	NaN	NaN	NaN	NaN	NaN	NaN	NaN	NaN	NaN	NaN	NaN	NaN	NaN	NaN	NaN	NaN	NaN	NaN	NaN	NaN	130.789	-2.50311	NaN	NaN	NaN	NaN	NaN	NaN	130.789	-3.0395	NaN	NaN	NaN	NaN
NaN	NaN	NaN	NaN	NaN	NaN	NaN	NaN	NaN	NaN	NaN	NaN	NaN	NaN	NaN	NaN	NaN	NaN	NaN	NaN	NaN	NaN	NaN	NaN	NaN	NaN	NaN	NaN	NaN	NaN	NaN	NaN	NaN	NaN	NaN	NaN	130.918	-2.49807	NaN	NaN	NaN	NaN	NaN	NaN	130.918	-3.03702	NaN	NaN	NaN	NaN
NaN	NaN	NaN	NaN	NaN	NaN	NaN	NaN	NaN	NaN	NaN	NaN	NaN	NaN	NaN	NaN	NaN	NaN	NaN	NaN	NaN	NaN	NaN	NaN	NaN	NaN	NaN	NaN	NaN	NaN	NaN	NaN	NaN	NaN	NaN	NaN	131.048	-2.49392	NaN	NaN	NaN	NaN	NaN	NaN	131.048	-3.03374	NaN	NaN	NaN	NaN
NaN	NaN	NaN	NaN	NaN	NaN	NaN	NaN	NaN	NaN	NaN	NaN	NaN	NaN	NaN	NaN	NaN	NaN	NaN	NaN	NaN	NaN	NaN	NaN	NaN	NaN	NaN	NaN	NaN	NaN	NaN	NaN	NaN	NaN	NaN	NaN	131.177	-2.48896	NaN	NaN	NaN	NaN	NaN	NaN	131.177	-3.02942	NaN	NaN	NaN	NaN
NaN	NaN	NaN	NaN	NaN	NaN	NaN	NaN	NaN	NaN	NaN	NaN	NaN	NaN	NaN	NaN	NaN	NaN	NaN	NaN	NaN	NaN	NaN	NaN	NaN	NaN	NaN	NaN	NaN	NaN	NaN	NaN	NaN	NaN	NaN	NaN	131.307	-2.48321	NaN	NaN	NaN	NaN	NaN	NaN	131.307	-3.02545	NaN	NaN	NaN	NaN
NaN	NaN	NaN	NaN	NaN	NaN	NaN	NaN	NaN	NaN	NaN	NaN	NaN	NaN	NaN	NaN	NaN	NaN	NaN	NaN	NaN	NaN	NaN	NaN	NaN	NaN	NaN	NaN	NaN	NaN	NaN	NaN	NaN	NaN	NaN	NaN	131.436	-2.47671	NaN	NaN	NaN	NaN	NaN	NaN	131.436	-3.02174	NaN	NaN	NaN	NaN
NaN	NaN	NaN	NaN	NaN	NaN	NaN	NaN	NaN	NaN	NaN	NaN	NaN	NaN	NaN	NaN	NaN	NaN	NaN	NaN	NaN	NaN	NaN	NaN	NaN	NaN	NaN	NaN	NaN	NaN	NaN	NaN	NaN	NaN	NaN	NaN	131.565	-2.46975	NaN	NaN	NaN	NaN	NaN	NaN	131.565	-3.01632	NaN	NaN	NaN	NaN
NaN	NaN	NaN	NaN	NaN	NaN	NaN	NaN	NaN	NaN	NaN	NaN	NaN	NaN	NaN	NaN	NaN	NaN	NaN	NaN	NaN	NaN	NaN	NaN	NaN	NaN	NaN	NaN	NaN	NaN	NaN	NaN	NaN	NaN	NaN	NaN	131.695	-2.46256	NaN	NaN	NaN	NaN	NaN	NaN	131.695	-3.00868	NaN	NaN	NaN	NaN
NaN	NaN	NaN	NaN	NaN	NaN	NaN	NaN	NaN	NaN	NaN	NaN	NaN	NaN	NaN	NaN	NaN	NaN	NaN	NaN	NaN	NaN	NaN	NaN	NaN	NaN	NaN	NaN	NaN	NaN	NaN	NaN	NaN	NaN	NaN	NaN	131.824	-2.45764	NaN	NaN	NaN	NaN	NaN	NaN	131.824	-2.99883	NaN	NaN	NaN	NaN
NaN	NaN	NaN	NaN	NaN	NaN	NaN	NaN	NaN	NaN	NaN	NaN	NaN	NaN	NaN	NaN	NaN	NaN	NaN	NaN	NaN	NaN	NaN	NaN	NaN	NaN	NaN	NaN	NaN	NaN	NaN	NaN	NaN	NaN	NaN	NaN	131.953	-2.45128	NaN	NaN	NaN	NaN	NaN	NaN	131.953	-2.98915	NaN	NaN	NaN	NaN
NaN	NaN	NaN	NaN	NaN	NaN	NaN	NaN	NaN	NaN	NaN	NaN	NaN	NaN	NaN	NaN	NaN	NaN	NaN	NaN	NaN	NaN	NaN	NaN	NaN	NaN	NaN	NaN	NaN	NaN	NaN	NaN	NaN	NaN	NaN	NaN	132.083	-2.44325	NaN	NaN	NaN	NaN	NaN	NaN	132.083	-2.97769	NaN	NaN	NaN	NaN
NaN	NaN	NaN	NaN	NaN	NaN	NaN	NaN	NaN	NaN	NaN	NaN	NaN	NaN	NaN	NaN	NaN	NaN	NaN	NaN	NaN	NaN	NaN	NaN	NaN	NaN	NaN	NaN	NaN	NaN	NaN	NaN	NaN	NaN	NaN	NaN	132.212	-2.43708	NaN	NaN	NaN	NaN	NaN	NaN	132.212	-2.96442	NaN	NaN	NaN	NaN
NaN	NaN	NaN	NaN	NaN	NaN	NaN	NaN	NaN	NaN	NaN	NaN	NaN	NaN	NaN	NaN	NaN	NaN	NaN	NaN	NaN	NaN	NaN	NaN	NaN	NaN	NaN	NaN	NaN	NaN	NaN	NaN	NaN	NaN	NaN	NaN	132.342	-2.42835	NaN	NaN	NaN	NaN	NaN	NaN	132.342	-2.94788	NaN	NaN	NaN	NaN
NaN	NaN	NaN	NaN	NaN	NaN	NaN	NaN	NaN	NaN	NaN	NaN	NaN	NaN	NaN	NaN	NaN	NaN	NaN	NaN	NaN	NaN	NaN	NaN	NaN	NaN	NaN	NaN	NaN	NaN	NaN	NaN	NaN	NaN	NaN	NaN	132.471	-2.41952	NaN	NaN	NaN	NaN	NaN	NaN	132.471	-2.92779	NaN	NaN	NaN	NaN
NaN	NaN	NaN	NaN	NaN	NaN	NaN	NaN	NaN	NaN	NaN	NaN	NaN	NaN	NaN	NaN	NaN	NaN	NaN	NaN	NaN	NaN	NaN	NaN	NaN	NaN	NaN	NaN	NaN	NaN	NaN	NaN	NaN	NaN	NaN	NaN	132.6	-2.41092	NaN	NaN	NaN	NaN	NaN	NaN	132.6	-2.90475	NaN	NaN	NaN	NaN
NaN	NaN	NaN	NaN	NaN	NaN	NaN	NaN	NaN	NaN	NaN	NaN	NaN	NaN	NaN	NaN	NaN	NaN	NaN	NaN	NaN	NaN	NaN	NaN	NaN	NaN	NaN	NaN	NaN	NaN	NaN	NaN	NaN	NaN	NaN	NaN	132.73	-2.3994	NaN	NaN	NaN	NaN	NaN	NaN	132.73	-2.87431	NaN	NaN	NaN	NaN
NaN	NaN	NaN	NaN	NaN	NaN	NaN	NaN	NaN	NaN	NaN	NaN	NaN	NaN	NaN	NaN	NaN	NaN	NaN	NaN	NaN	NaN	NaN	NaN	NaN	NaN	NaN	NaN	NaN	NaN	NaN	NaN	NaN	NaN	NaN	NaN	132.859	-2.38871	NaN	NaN	NaN	NaN	NaN	NaN	132.859	-2.84531	NaN	NaN	NaN	NaN
NaN	NaN	NaN	NaN	NaN	NaN	NaN	NaN	NaN	NaN	NaN	NaN	NaN	NaN	NaN	NaN	NaN	NaN	NaN	NaN	NaN	NaN	NaN	NaN	NaN	NaN	NaN	NaN	NaN	NaN	NaN	NaN	NaN	NaN	NaN	NaN	132.988	-2.37425	NaN	NaN	NaN	NaN	NaN	NaN	132.988	-2.81467	NaN	NaN	NaN	NaN
NaN	NaN	NaN	NaN	NaN	NaN	NaN	NaN	NaN	NaN	NaN	NaN	NaN	NaN	NaN	NaN	NaN	NaN	NaN	NaN	NaN	NaN	NaN	NaN	NaN	NaN	NaN	NaN	NaN	NaN	NaN	NaN	NaN	NaN	NaN	NaN	133.118	-2.3595	NaN	NaN	NaN	NaN	NaN	NaN	133.118	-2.77754	NaN	NaN	NaN	NaN
NaN	NaN	NaN	NaN	NaN	NaN	NaN	NaN	NaN	NaN	NaN	NaN	NaN	NaN	NaN	NaN	NaN	NaN	NaN	NaN	NaN	NaN	NaN	NaN	NaN	NaN	NaN	NaN	NaN	NaN	NaN	NaN	NaN	NaN	NaN	NaN	133.247	-2.3431	NaN	NaN	NaN	NaN	NaN	NaN	133.247	-2.73416	NaN	NaN	NaN	NaN
NaN	NaN	NaN	NaN	NaN	NaN	NaN	NaN	NaN	NaN	NaN	NaN	NaN	NaN	NaN	NaN	NaN	NaN	NaN	NaN	NaN	NaN	NaN	NaN	NaN	NaN	NaN	NaN	NaN	NaN	NaN	NaN	NaN	NaN	NaN	NaN	133.376	-2.3254	NaN	NaN	NaN	NaN	NaN	NaN	133.376	-2.68925	NaN	NaN	NaN	NaN
NaN	NaN	NaN	NaN	NaN	NaN	NaN	NaN	NaN	NaN	NaN	NaN	NaN	NaN	NaN	NaN	NaN	NaN	NaN	NaN	NaN	NaN	NaN	NaN	NaN	NaN	NaN	NaN	NaN	NaN	NaN	NaN	NaN	NaN	NaN	NaN	133.506	-2.30441	NaN	NaN	NaN	NaN	NaN	NaN	133.506	-2.64347	NaN	NaN	NaN	NaN
NaN	NaN	NaN	NaN	NaN	NaN	NaN	NaN	NaN	NaN	NaN	NaN	NaN	NaN	NaN	NaN	NaN	NaN	NaN	NaN	NaN	NaN	NaN	NaN	NaN	NaN	NaN	NaN	NaN	NaN	NaN	NaN	NaN	NaN	NaN	NaN	133.635	-2.28467	NaN	NaN	NaN	NaN	NaN	NaN	133.635	-2.5903	NaN	NaN	NaN	NaN
NaN	NaN	NaN	NaN	NaN	NaN	NaN	NaN	NaN	NaN	NaN	NaN	NaN	NaN	NaN	NaN	NaN	NaN	NaN	NaN	NaN	NaN	NaN	NaN	NaN	NaN	NaN	NaN	NaN	NaN	NaN	NaN	NaN	NaN	NaN	NaN	133.765	-2.26312	NaN	NaN	NaN	NaN	NaN	NaN	133.765	-2.53304	NaN	NaN	NaN	NaN
NaN	NaN	NaN	NaN	NaN	NaN	NaN	NaN	NaN	NaN	NaN	NaN	NaN	NaN	NaN	NaN	NaN	NaN	NaN	NaN	NaN	NaN	NaN	NaN	NaN	NaN	NaN	NaN	NaN	NaN	NaN	NaN	NaN	NaN	NaN	NaN	133.894	-2.23881	NaN	NaN	NaN	NaN	NaN	NaN	133.894	-2.4745	NaN	NaN	NaN	NaN
NaN	NaN	NaN	NaN	NaN	NaN	NaN	NaN	NaN	NaN	NaN	NaN	NaN	NaN	NaN	NaN	NaN	NaN	NaN	NaN	NaN	NaN	NaN	NaN	NaN	NaN	NaN	NaN	NaN	NaN	NaN	NaN	NaN	NaN	NaN	NaN	134.023	-2.21237	NaN	NaN	NaN	NaN	NaN	NaN	134.023	-2.4034	NaN	NaN	NaN	NaN
NaN	NaN	NaN	NaN	NaN	NaN	NaN	NaN	NaN	NaN	NaN	NaN	NaN	NaN	NaN	NaN	NaN	NaN	NaN	NaN	NaN	NaN	NaN	NaN	NaN	NaN	NaN	NaN	NaN	NaN	NaN	NaN	NaN	NaN	NaN	NaN	134.153	-2.18387	NaN	NaN	NaN	NaN	NaN	NaN	134.153	-2.33473	NaN	NaN	NaN	NaN
NaN	NaN	NaN	NaN	NaN	NaN	NaN	NaN	NaN	NaN	NaN	NaN	NaN	NaN	NaN	NaN	NaN	NaN	NaN	NaN	NaN	NaN	NaN	NaN	NaN	NaN	NaN	NaN	NaN	NaN	NaN	NaN	NaN	NaN	NaN	NaN	134.282	-2.155	NaN	NaN	NaN	NaN	NaN	NaN	134.282	-2.26586	NaN	NaN	NaN	NaN
NaN	NaN	NaN	NaN	NaN	NaN	NaN	NaN	NaN	NaN	NaN	NaN	NaN	NaN	NaN	NaN	NaN	NaN	NaN	NaN	NaN	NaN	NaN	NaN	NaN	NaN	NaN	NaN	NaN	NaN	NaN	NaN	NaN	NaN	NaN	NaN	134.411	-2.12285	NaN	NaN	NaN	NaN	NaN	NaN	134.411	-2.19731	NaN	NaN	NaN	NaN
NaN	NaN	NaN	NaN	NaN	NaN	NaN	NaN	NaN	NaN	NaN	NaN	NaN	NaN	NaN	NaN	NaN	NaN	NaN	NaN	NaN	NaN	NaN	NaN	NaN	NaN	NaN	NaN	NaN	NaN	NaN	NaN	NaN	NaN	NaN	NaN	134.541	-2.09008	NaN	NaN	NaN	NaN	NaN	NaN	134.541	-2.13412	NaN	NaN	NaN	NaN
NaN	NaN	NaN	NaN	NaN	NaN	NaN	NaN	NaN	NaN	NaN	NaN	NaN	NaN	NaN	NaN	NaN	NaN	NaN	NaN	NaN	NaN	NaN	NaN	NaN	NaN	NaN	NaN	NaN	NaN	NaN	NaN	NaN	NaN	NaN	NaN	134.67	-2.05863	NaN	NaN	NaN	NaN	NaN	NaN	134.67	-2.06973	NaN	NaN	NaN	NaN
NaN	NaN	NaN	NaN	NaN	NaN	NaN	NaN	NaN	NaN	NaN	NaN	NaN	NaN	NaN	NaN	NaN	NaN	NaN	NaN	NaN	NaN	NaN	NaN	NaN	NaN	NaN	NaN	NaN	NaN	NaN	NaN	NaN	NaN	NaN	NaN	134.799	-2.02507	NaN	NaN	NaN	NaN	NaN	NaN	134.799	-2.0028	NaN	NaN	NaN	NaN
NaN	NaN	NaN	NaN	NaN	NaN	NaN	NaN	NaN	NaN	NaN	NaN	NaN	NaN	NaN	NaN	NaN	NaN	NaN	NaN	NaN	NaN	NaN	NaN	NaN	NaN	NaN	NaN	NaN	NaN	NaN	NaN	NaN	NaN	NaN	NaN	134.929	-1.98982	NaN	NaN	NaN	NaN	NaN	NaN	134.929	-1.94419	NaN	NaN	NaN	NaN
NaN	NaN	NaN	NaN	NaN	NaN	NaN	NaN	NaN	NaN	NaN	NaN	NaN	NaN	NaN	NaN	NaN	NaN	NaN	NaN	NaN	NaN	NaN	NaN	NaN	NaN	NaN	NaN	NaN	NaN	NaN	NaN	NaN	NaN	NaN	NaN	135.058	-1.95555	NaN	NaN	NaN	NaN	NaN	NaN	135.058	-1.88834	NaN	NaN	NaN	NaN
NaN	NaN	NaN	NaN	NaN	NaN	NaN	NaN	NaN	NaN	NaN	NaN	NaN	NaN	NaN	NaN	NaN	NaN	NaN	NaN	NaN	NaN	NaN	NaN	NaN	NaN	NaN	NaN	NaN	NaN	NaN	NaN	NaN	NaN	NaN	NaN	135.188	-1.9213	NaN	NaN	NaN	NaN	NaN	NaN	135.188	-1.83453	NaN	NaN	NaN	NaN
NaN	NaN	NaN	NaN	NaN	NaN	NaN	NaN	NaN	NaN	NaN	NaN	NaN	NaN	NaN	NaN	NaN	NaN	NaN	NaN	NaN	NaN	NaN	NaN	NaN	NaN	NaN	NaN	NaN	NaN	NaN	NaN	NaN	NaN	NaN	NaN	135.317	-1.88751	NaN	NaN	NaN	NaN	NaN	NaN	135.317	-1.78703	NaN	NaN	NaN	NaN
NaN	NaN	NaN	NaN	NaN	NaN	NaN	NaN	NaN	NaN	NaN	NaN	NaN	NaN	NaN	NaN	NaN	NaN	NaN	NaN	NaN	NaN	NaN	NaN	NaN	NaN	NaN	NaN	NaN	NaN	NaN	NaN	NaN	NaN	NaN	NaN	135.446	-1.8537	NaN	NaN	NaN	NaN	NaN	NaN	135.446	-1.73998	NaN	NaN	NaN	NaN
NaN	NaN	NaN	NaN	NaN	NaN	NaN	NaN	NaN	NaN	NaN	NaN	NaN	NaN	NaN	NaN	NaN	NaN	NaN	NaN	NaN	NaN	NaN	NaN	NaN	NaN	NaN	NaN	NaN	NaN	NaN	NaN	NaN	NaN	NaN	NaN	135.576	-1.81962	NaN	NaN	NaN	NaN	NaN	NaN	135.576	-1.69956	NaN	NaN	NaN	NaN
NaN	NaN	NaN	NaN	NaN	NaN	NaN	NaN	NaN	NaN	NaN	NaN	NaN	NaN	NaN	NaN	NaN	NaN	NaN	NaN	NaN	NaN	NaN	NaN	NaN	NaN	NaN	NaN	NaN	NaN	NaN	NaN	NaN	NaN	NaN	NaN	135.705	-1.78724	NaN	NaN	NaN	NaN	NaN	NaN	135.705	-1.66322	NaN	NaN	NaN	NaN
NaN	NaN	NaN	NaN	NaN	NaN	NaN	NaN	NaN	NaN	NaN	NaN	NaN	NaN	NaN	NaN	NaN	NaN	NaN	NaN	NaN	NaN	NaN	NaN	NaN	NaN	NaN	NaN	NaN	NaN	NaN	NaN	NaN	NaN	NaN	NaN	135.834	-1.7554	NaN	NaN	NaN	NaN	NaN	NaN	135.834	-1.62519	NaN	NaN	NaN	NaN
NaN	NaN	NaN	NaN	NaN	NaN	NaN	NaN	NaN	NaN	NaN	NaN	NaN	NaN	NaN	NaN	NaN	NaN	NaN	NaN	NaN	NaN	NaN	NaN	NaN	NaN	NaN	NaN	NaN	NaN	NaN	NaN	NaN	NaN	NaN	NaN	135.964	-1.72426	NaN	NaN	NaN	NaN	NaN	NaN	135.964	-1.59159	NaN	NaN	NaN	NaN
NaN	NaN	NaN	NaN	NaN	NaN	NaN	NaN	NaN	NaN	NaN	NaN	NaN	NaN	NaN	NaN	NaN	NaN	NaN	NaN	NaN	NaN	NaN	NaN	NaN	NaN	NaN	NaN	NaN	NaN	NaN	NaN	NaN	NaN	NaN	NaN	136.093	-1.69468	NaN	NaN	NaN	NaN	NaN	NaN	136.093	-1.55882	NaN	NaN	NaN	NaN
NaN	NaN	NaN	NaN	NaN	NaN	NaN	NaN	NaN	NaN	NaN	NaN	NaN	NaN	NaN	NaN	NaN	NaN	NaN	NaN	NaN	NaN	NaN	NaN	NaN	NaN	NaN	NaN	NaN	NaN	NaN	NaN	NaN	NaN	NaN	NaN	NaN	NaN	NaN	NaN	NaN	NaN	NaN	NaN	136.223	-1.52646	NaN	NaN	NaN	NaN
NaN	NaN	NaN	NaN	NaN	NaN	NaN	NaN	NaN	NaN	NaN	NaN	NaN	NaN	NaN	NaN	NaN	NaN	NaN	NaN	NaN	NaN	NaN	NaN	NaN	NaN	NaN	NaN	NaN	NaN	NaN	NaN	NaN	NaN	NaN	NaN	NaN	NaN	NaN	NaN	NaN	NaN	NaN	NaN	136.352	-1.4949	NaN	NaN	NaN	NaN
NaN	NaN	NaN	NaN	NaN	NaN	NaN	NaN	NaN	NaN	NaN	NaN	NaN	NaN	NaN	NaN	NaN	NaN	NaN	NaN	NaN	NaN	NaN	NaN	NaN	NaN	NaN	NaN	NaN	NaN	NaN	NaN	NaN	NaN	NaN	NaN	NaN	NaN	NaN	NaN	NaN	NaN	NaN	NaN	136.481	-1.46485	NaN	NaN	NaN	NaN
NaN	NaN	NaN	NaN	NaN	NaN	NaN	NaN	NaN	NaN	NaN	NaN	NaN	NaN	NaN	NaN	NaN	NaN	NaN	NaN	NaN	NaN	NaN	NaN	NaN	NaN	NaN	NaN	NaN	NaN	NaN	NaN	NaN	NaN	NaN	NaN	NaN	NaN	NaN	NaN	NaN	NaN	NaN	NaN	136.611	-1.43595	NaN	NaN	NaN	NaN
NaN	NaN	NaN	NaN	NaN	NaN	NaN	NaN	NaN	NaN	NaN	NaN	NaN	NaN	NaN	NaN	NaN	NaN	NaN	NaN	NaN	NaN	NaN	NaN	NaN	NaN	NaN	NaN	NaN	NaN	NaN	NaN	NaN	NaN	NaN	NaN	NaN	NaN	NaN	NaN	NaN	NaN	NaN	NaN	136.74	-1.40617	NaN	NaN	NaN	NaN
NaN	NaN	NaN	NaN	NaN	NaN	NaN	NaN	NaN	NaN	NaN	NaN	NaN	NaN	NaN	NaN	NaN	NaN	NaN	NaN	NaN	NaN	NaN	NaN	NaN	NaN	NaN	NaN	NaN	NaN	NaN	NaN	NaN	NaN	NaN	NaN	NaN	NaN	NaN	NaN	NaN	NaN	NaN	NaN	136.869	-1.37585	NaN	NaN	NaN	NaN
NaN	NaN	NaN	NaN	NaN	NaN	NaN	NaN	NaN	NaN	NaN	NaN	NaN	NaN	NaN	NaN	NaN	NaN	NaN	NaN	NaN	NaN	NaN	NaN	NaN	NaN	NaN	NaN	NaN	NaN	NaN	NaN	NaN	NaN	NaN	NaN	NaN	NaN	NaN	NaN	NaN	NaN	NaN	NaN	136.999	-1.34593	NaN	NaN	NaN	NaN
NaN	NaN	NaN	NaN	NaN	NaN	NaN	NaN	NaN	NaN	NaN	NaN	NaN	NaN	NaN	NaN	NaN	NaN	NaN	NaN	NaN	NaN	NaN	NaN	NaN	NaN	NaN	NaN	NaN	NaN	NaN	NaN	NaN	NaN	NaN	NaN	NaN	NaN	NaN	NaN	NaN	NaN	NaN	NaN	137.128	-1.31667	NaN	NaN	NaN	NaN
NaN	NaN	NaN	NaN	NaN	NaN	NaN	NaN	NaN	NaN	NaN	NaN	NaN	NaN	NaN	NaN	NaN	NaN	NaN	NaN	NaN	NaN	NaN	NaN	NaN	NaN	NaN	NaN	NaN	NaN	NaN	NaN	NaN	NaN	NaN	NaN	NaN	NaN	NaN	NaN	NaN	NaN	NaN	NaN	137.257	-1.28989	NaN	NaN	NaN	NaN
NaN	NaN	NaN	NaN	NaN	NaN	NaN	NaN	NaN	NaN	NaN	NaN	NaN	NaN	NaN	NaN	NaN	NaN	NaN	NaN	NaN	NaN	NaN	NaN	NaN	NaN	NaN	NaN	NaN	NaN	NaN	NaN	NaN	NaN	NaN	NaN	NaN	NaN	NaN	NaN	NaN	NaN	NaN	NaN	137.387	-1.26093	NaN	NaN	NaN	NaN
NaN	NaN	NaN	NaN	NaN	NaN	NaN	NaN	NaN	NaN	NaN	NaN	NaN	NaN	NaN	NaN	NaN	NaN	NaN	NaN	NaN	NaN	NaN	NaN	NaN	NaN	NaN	NaN	NaN	NaN	NaN	NaN	NaN	NaN	NaN	NaN	NaN	NaN	NaN	NaN	NaN	NaN	NaN	NaN	137.516	-1.23383	NaN	NaN	NaN	NaN
NaN	NaN	NaN	NaN	NaN	NaN	NaN	NaN	NaN	NaN	NaN	NaN	NaN	NaN	NaN	NaN	NaN	NaN	NaN	NaN	NaN	NaN	NaN	NaN	NaN	NaN	NaN	NaN	NaN	NaN	NaN	NaN	NaN	NaN	NaN	NaN	NaN	NaN	NaN	NaN	NaN	NaN	NaN	NaN	137.646	-1.2074	NaN	NaN	NaN	NaN
NaN	NaN	NaN	NaN	NaN	NaN	NaN	NaN	NaN	NaN	NaN	NaN	NaN	NaN	NaN	NaN	NaN	NaN	NaN	NaN	NaN	NaN	NaN	NaN	NaN	NaN	NaN	NaN	NaN	NaN	NaN	NaN	NaN	NaN	NaN	NaN	NaN	NaN	NaN	NaN	NaN	NaN	NaN	NaN	137.775	-1.18357	NaN	NaN	NaN	NaN
NaN	NaN	NaN	NaN	NaN	NaN	NaN	NaN	NaN	NaN	NaN	NaN	NaN	NaN	NaN	NaN	NaN	NaN	NaN	NaN	NaN	NaN	NaN	NaN	NaN	NaN	NaN	NaN	NaN	NaN	NaN	NaN	NaN	NaN	NaN	NaN	NaN	NaN	NaN	NaN	NaN	NaN	NaN	NaN	137.904	-1.1595	NaN	NaN	NaN	NaN
NaN	NaN	NaN	NaN	NaN	NaN	NaN	NaN	NaN	NaN	NaN	NaN	NaN	NaN	NaN	NaN	NaN	NaN	NaN	NaN	NaN	NaN	NaN	NaN	NaN	NaN	NaN	NaN	NaN	NaN	NaN	NaN	NaN	NaN	NaN	NaN	NaN	NaN	NaN	NaN	NaN	NaN	NaN	NaN	138.034	-1.13652	NaN	NaN	NaN	NaN
NaN	NaN	NaN	NaN	NaN	NaN	NaN	NaN	NaN	NaN	NaN	NaN	NaN	NaN	NaN	NaN	NaN	NaN	NaN	NaN	NaN	NaN	NaN	NaN	NaN	NaN	NaN	NaN	NaN	NaN	NaN	NaN	NaN	NaN	NaN	NaN	NaN	NaN	NaN	NaN	NaN	NaN	NaN	NaN	138.163	-1.11432	NaN	NaN	NaN	NaN
NaN	NaN	NaN	NaN	NaN	NaN	NaN	NaN	NaN	NaN	NaN	NaN	NaN	NaN	NaN	NaN	NaN	NaN	NaN	NaN	NaN	NaN	NaN	NaN	NaN	NaN	NaN	NaN	NaN	NaN	NaN	NaN	NaN	NaN	NaN	NaN	NaN	NaN	NaN	NaN	NaN	NaN	NaN	NaN	138.292	-1.09267	NaN	NaN	NaN	NaN
NaN	NaN	NaN	NaN	NaN	NaN	NaN	NaN	NaN	NaN	NaN	NaN	NaN	NaN	NaN	NaN	NaN	NaN	NaN	NaN	NaN	NaN	NaN	NaN	NaN	NaN	NaN	NaN	NaN	NaN	NaN	NaN	NaN	NaN	NaN	NaN	NaN	NaN	NaN	NaN	NaN	NaN	NaN	NaN	138.422	-1.07253	NaN	NaN	NaN	NaN
NaN	NaN	NaN	NaN	NaN	NaN	NaN	NaN	NaN	NaN	NaN	NaN	NaN	NaN	NaN	NaN	NaN	NaN	NaN	NaN	NaN	NaN	NaN	NaN	NaN	NaN	NaN	NaN	NaN	NaN	NaN	NaN	NaN	NaN	NaN	NaN	NaN	NaN	NaN	NaN	NaN	NaN	NaN	NaN	138.551	-1.05055	NaN	NaN	NaN	NaN
NaN	NaN	NaN	NaN	NaN	NaN	NaN	NaN	NaN	NaN	NaN	NaN	NaN	NaN	NaN	NaN	NaN	NaN	NaN	NaN	NaN	NaN	NaN	NaN	NaN	NaN	NaN	NaN	NaN	NaN	NaN	NaN	NaN	NaN	NaN	NaN	NaN	NaN	NaN	NaN	NaN	NaN	NaN	NaN	138.68	-1.02914	NaN	NaN	NaN	NaN
NaN	NaN	NaN	NaN	NaN	NaN	NaN	NaN	NaN	NaN	NaN	NaN	NaN	NaN	NaN	NaN	NaN	NaN	NaN	NaN	NaN	NaN	NaN	NaN	NaN	NaN	NaN	NaN	NaN	NaN	NaN	NaN	NaN	NaN	NaN	NaN	NaN	NaN	NaN	NaN	NaN	NaN	NaN	NaN	138.81	-1.00994	NaN	NaN	NaN	NaN
NaN	NaN	NaN	NaN	NaN	NaN	NaN	NaN	NaN	NaN	NaN	NaN	NaN	NaN	NaN	NaN	NaN	NaN	NaN	NaN	NaN	NaN	NaN	NaN	NaN	NaN	NaN	NaN	NaN	NaN	NaN	NaN	NaN	NaN	NaN	NaN	NaN	NaN	NaN	NaN	NaN	NaN	NaN	NaN	138.939	-0.99156	NaN	NaN	NaN	NaN
NaN	NaN	NaN	NaN	NaN	NaN	NaN	NaN	NaN	NaN	NaN	NaN	NaN	NaN	NaN	NaN	NaN	NaN	NaN	NaN	NaN	NaN	NaN	NaN	NaN	NaN	NaN	NaN	NaN	NaN	NaN	NaN	NaN	NaN	NaN	NaN	NaN	NaN	NaN	NaN	NaN	NaN	NaN	NaN	139.069	-0.974212	NaN	NaN	NaN	NaN
NaN	NaN	NaN	NaN	NaN	NaN	NaN	NaN	NaN	NaN	NaN	NaN	NaN	NaN	NaN	NaN	NaN	NaN	NaN	NaN	NaN	NaN	NaN	NaN	NaN	NaN	NaN	NaN	NaN	NaN	NaN	NaN	NaN	NaN	NaN	NaN	NaN	NaN	NaN	NaN	NaN	NaN	NaN	NaN	139.198	-0.958716	NaN	NaN	NaN	NaN
NaN	NaN	NaN	NaN	NaN	NaN	NaN	NaN	NaN	NaN	NaN	NaN	NaN	NaN	NaN	NaN	NaN	NaN	NaN	NaN	NaN	NaN	NaN	NaN	NaN	NaN	NaN	NaN	NaN	NaN	NaN	NaN	NaN	NaN	NaN	NaN	NaN	NaN	NaN	NaN	NaN	NaN	NaN	NaN	139.327	-0.943509	NaN	NaN	NaN	NaN
NaN	NaN	NaN	NaN	NaN	NaN	NaN	NaN	NaN	NaN	NaN	NaN	NaN	NaN	NaN	NaN	NaN	NaN	NaN	NaN	NaN	NaN	NaN	NaN	NaN	NaN	NaN	NaN	NaN	NaN	NaN	NaN	NaN	NaN	NaN	NaN	NaN	NaN	NaN	NaN	NaN	NaN	NaN	NaN	139.457	-0.928956	NaN	NaN	NaN	NaN
NaN	NaN	NaN	NaN	NaN	NaN	NaN	NaN	NaN	NaN	NaN	NaN	NaN	NaN	NaN	NaN	NaN	NaN	NaN	NaN	NaN	NaN	NaN	NaN	NaN	NaN	NaN	NaN	NaN	NaN	NaN	NaN	NaN	NaN	NaN	NaN	NaN	NaN	NaN	NaN	NaN	NaN	NaN	NaN	139.586	-0.914022	NaN	NaN	NaN	NaN
NaN	NaN	NaN	NaN	NaN	NaN	NaN	NaN	NaN	NaN	NaN	NaN	NaN	NaN	NaN	NaN	NaN	NaN	NaN	NaN	NaN	NaN	NaN	NaN	NaN	NaN	NaN	NaN	NaN	NaN	NaN	NaN	NaN	NaN	NaN	NaN	NaN	NaN	NaN	NaN	NaN	NaN	NaN	NaN	139.715	-0.900068	NaN	NaN	NaN	NaN
NaN	NaN	NaN	NaN	NaN	NaN	NaN	NaN	NaN	NaN	NaN	NaN	NaN	NaN	NaN	NaN	NaN	NaN	NaN	NaN	NaN	NaN	NaN	NaN	NaN	NaN	NaN	NaN	NaN	NaN	NaN	NaN	NaN	NaN	NaN	NaN	NaN	NaN	NaN	NaN	NaN	NaN	NaN	NaN	139.845	-0.886417	NaN	NaN	NaN	NaN
NaN	NaN	NaN	NaN	NaN	NaN	NaN	NaN	NaN	NaN	NaN	NaN	NaN	NaN	NaN	NaN	NaN	NaN	NaN	NaN	NaN	NaN	NaN	NaN	NaN	NaN	NaN	NaN	NaN	NaN	NaN	NaN	NaN	NaN	NaN	NaN	NaN	NaN	NaN	NaN	NaN	NaN	NaN	NaN	139.974	-0.871338	NaN	NaN	NaN	NaN
NaN	NaN	NaN	NaN	NaN	NaN	NaN	NaN	NaN	NaN	NaN	NaN	NaN	NaN	NaN	NaN	NaN	NaN	NaN	NaN	NaN	NaN	NaN	NaN	NaN	NaN	NaN	NaN	NaN	NaN	NaN	NaN	NaN	NaN	NaN	NaN	NaN	NaN	NaN	NaN	NaN	NaN	NaN	NaN	140.103	-0.857046	NaN	NaN	NaN	NaN
NaN	NaN	NaN	NaN	NaN	NaN	NaN	NaN	NaN	NaN	NaN	NaN	NaN	NaN	NaN	NaN	NaN	NaN	NaN	NaN	NaN	NaN	NaN	NaN	NaN	NaN	NaN	NaN	NaN	NaN	NaN	NaN	NaN	NaN	NaN	NaN	NaN	NaN	NaN	NaN	NaN	NaN	NaN	NaN	140.233	-0.842647	NaN	NaN	NaN	NaN
NaN	NaN	NaN	NaN	NaN	NaN	NaN	NaN	NaN	NaN	NaN	NaN	NaN	NaN	NaN	NaN	NaN	NaN	NaN	NaN	NaN	NaN	NaN	NaN	NaN	NaN	NaN	NaN	NaN	NaN	NaN	NaN	NaN	NaN	NaN	NaN	NaN	NaN	NaN	NaN	NaN	NaN	NaN	NaN	140.362	-0.826709	NaN	NaN	NaN	NaN
NaN	NaN	NaN	NaN	NaN	NaN	NaN	NaN	NaN	NaN	NaN	NaN	NaN	NaN	NaN	NaN	NaN	NaN	NaN	NaN	NaN	NaN	NaN	NaN	NaN	NaN	NaN	NaN	NaN	NaN	NaN	NaN	NaN	NaN	NaN	NaN	NaN	NaN	NaN	NaN	NaN	NaN	NaN	NaN	140.492	-0.812112	NaN	NaN	NaN	NaN
NaN	NaN	NaN	NaN	NaN	NaN	NaN	NaN	NaN	NaN	NaN	NaN	NaN	NaN	NaN	NaN	NaN	NaN	NaN	NaN	NaN	NaN	NaN	NaN	NaN	NaN	NaN	NaN	NaN	NaN	NaN	NaN	NaN	NaN	NaN	NaN	NaN	NaN	NaN	NaN	NaN	NaN	NaN	NaN	140.621	-0.796812	NaN	NaN	NaN	NaN
NaN	NaN	NaN	NaN	NaN	NaN	NaN	NaN	NaN	NaN	NaN	NaN	NaN	NaN	NaN	NaN	NaN	NaN	NaN	NaN	NaN	NaN	NaN	NaN	NaN	NaN	NaN	NaN	NaN	NaN	NaN	NaN	NaN	NaN	NaN	NaN	NaN	NaN	NaN	NaN	NaN	NaN	NaN	NaN	140.75	-0.780929	NaN	NaN	NaN	NaN
NaN	NaN	NaN	NaN	NaN	NaN	NaN	NaN	NaN	NaN	NaN	NaN	NaN	NaN	NaN	NaN	NaN	NaN	NaN	NaN	NaN	NaN	NaN	NaN	NaN	NaN	NaN	NaN	NaN	NaN	NaN	NaN	NaN	NaN	NaN	NaN	NaN	NaN	NaN	NaN	NaN	NaN	NaN	NaN	140.88	-0.764798	NaN	NaN	NaN	NaN
NaN	NaN	NaN	NaN	NaN	NaN	NaN	NaN	NaN	NaN	NaN	NaN	NaN	NaN	NaN	NaN	NaN	NaN	NaN	NaN	NaN	NaN	NaN	NaN	NaN	NaN	NaN	NaN	NaN	NaN	NaN	NaN	NaN	NaN	NaN	NaN	NaN	NaN	NaN	NaN	NaN	NaN	NaN	NaN	141.009	-0.748586	NaN	NaN	NaN	NaN
NaN	NaN	NaN	NaN	NaN	NaN	NaN	NaN	NaN	NaN	NaN	NaN	NaN	NaN	NaN	NaN	NaN	NaN	NaN	NaN	NaN	NaN	NaN	NaN	NaN	NaN	NaN	NaN	NaN	NaN	NaN	NaN	NaN	NaN	NaN	NaN	NaN	NaN	NaN	NaN	NaN	NaN	NaN	NaN	141.138	-0.731355	NaN	NaN	NaN	NaN
NaN	NaN	NaN	NaN	NaN	NaN	NaN	NaN	NaN	NaN	NaN	NaN	NaN	NaN	NaN	NaN	NaN	NaN	NaN	NaN	NaN	NaN	NaN	NaN	NaN	NaN	NaN	NaN	NaN	NaN	NaN	NaN	NaN	NaN	NaN	NaN	NaN	NaN	NaN	NaN	NaN	NaN	NaN	NaN	141.268	-0.714858	NaN	NaN	NaN	NaN
NaN	NaN	NaN	NaN	NaN	NaN	NaN	NaN	NaN	NaN	NaN	NaN	NaN	NaN	NaN	NaN	NaN	NaN	NaN	NaN	NaN	NaN	NaN	NaN	NaN	NaN	NaN	NaN	NaN	NaN	NaN	NaN	NaN	NaN	NaN	NaN	NaN	NaN	NaN	NaN	NaN	NaN	NaN	NaN	141.397	-0.697369	NaN	NaN	NaN	NaN
NaN	NaN	NaN	NaN	NaN	NaN	NaN	NaN	NaN	NaN	NaN	NaN	NaN	NaN	NaN	NaN	NaN	NaN	NaN	NaN	NaN	NaN	NaN	NaN	NaN	NaN	NaN	NaN	NaN	NaN	NaN	NaN	NaN	NaN	NaN	NaN	NaN	NaN	NaN	NaN	NaN	NaN	NaN	NaN	141.527	-0.679012	NaN	NaN	NaN	NaN
NaN	NaN	NaN	NaN	NaN	NaN	NaN	NaN	NaN	NaN	NaN	NaN	NaN	NaN	NaN	NaN	NaN	NaN	NaN	NaN	NaN	NaN	NaN	NaN	NaN	NaN	NaN	NaN	NaN	NaN	NaN	NaN	NaN	NaN	NaN	NaN	NaN	NaN	NaN	NaN	NaN	NaN	NaN	NaN	141.656	-0.662407	NaN	NaN	NaN	NaN
NaN	NaN	NaN	NaN	NaN	NaN	NaN	NaN	NaN	NaN	NaN	NaN	NaN	NaN	NaN	NaN	NaN	NaN	NaN	NaN	NaN	NaN	NaN	NaN	NaN	NaN	NaN	NaN	NaN	NaN	NaN	NaN	NaN	NaN	NaN	NaN	NaN	NaN	NaN	NaN	NaN	NaN	NaN	NaN	141.785	-0.646012	NaN	NaN	NaN	NaN
NaN	NaN	NaN	NaN	NaN	NaN	NaN	NaN	NaN	NaN	NaN	NaN	NaN	NaN	NaN	NaN	NaN	NaN	NaN	NaN	NaN	NaN	NaN	NaN	NaN	NaN	NaN	NaN	NaN	NaN	NaN	NaN	NaN	NaN	NaN	NaN	NaN	NaN	NaN	NaN	NaN	NaN	NaN	NaN	141.915	-0.6281	NaN	NaN	NaN	NaN
NaN	NaN	NaN	NaN	NaN	NaN	NaN	NaN	NaN	NaN	NaN	NaN	NaN	NaN	NaN	NaN	NaN	NaN	NaN	NaN	NaN	NaN	NaN	NaN	NaN	NaN	NaN	NaN	NaN	NaN	NaN	NaN	NaN	NaN	NaN	NaN	NaN	NaN	NaN	NaN	NaN	NaN	NaN	NaN	142.044	-0.609495	NaN	NaN	NaN	NaN
NaN	NaN	NaN	NaN	NaN	NaN	NaN	NaN	NaN	NaN	NaN	NaN	NaN	NaN	NaN	NaN	NaN	NaN	NaN	NaN	NaN	NaN	NaN	NaN	NaN	NaN	NaN	NaN	NaN	NaN	NaN	NaN	NaN	NaN	NaN	NaN	NaN	NaN	NaN	NaN	NaN	NaN	NaN	NaN	142.173	-0.592843	NaN	NaN	NaN	NaN
NaN	NaN	NaN	NaN	NaN	NaN	NaN	NaN	NaN	NaN	NaN	NaN	NaN	NaN	NaN	NaN	NaN	NaN	NaN	NaN	NaN	NaN	NaN	NaN	NaN	NaN	NaN	NaN	NaN	NaN	NaN	NaN	NaN	NaN	NaN	NaN	NaN	NaN	NaN	NaN	NaN	NaN	NaN	NaN	142.303	-0.575903	NaN	NaN	NaN	NaN
NaN	NaN	NaN	NaN	NaN	NaN	NaN	NaN	NaN	NaN	NaN	NaN	NaN	NaN	NaN	NaN	NaN	NaN	NaN	NaN	NaN	NaN	NaN	NaN	NaN	NaN	NaN	NaN	NaN	NaN	NaN	NaN	NaN	NaN	NaN	NaN	NaN	NaN	NaN	NaN	NaN	NaN	NaN	NaN	142.432	-0.560168	NaN	NaN	NaN	NaN
NaN	NaN	NaN	NaN	NaN	NaN	NaN	NaN	NaN	NaN	NaN	NaN	NaN	NaN	NaN	NaN	NaN	NaN	NaN	NaN	NaN	NaN	NaN	NaN	NaN	NaN	NaN	NaN	NaN	NaN	NaN	NaN	NaN	NaN	NaN	NaN	NaN	NaN	NaN	NaN	NaN	NaN	NaN	NaN	142.561	-0.544654	NaN	NaN	NaN	NaN
NaN	NaN	NaN	NaN	NaN	NaN	NaN	NaN	NaN	NaN	NaN	NaN	NaN	NaN	NaN	NaN	NaN	NaN	NaN	NaN	NaN	NaN	NaN	NaN	NaN	NaN	NaN	NaN	NaN	NaN	NaN	NaN	NaN	NaN	NaN	NaN	NaN	NaN	NaN	NaN	NaN	NaN	NaN	NaN	142.691	-0.530489	NaN	NaN	NaN	NaN
NaN	NaN	NaN	NaN	NaN	NaN	NaN	NaN	NaN	NaN	NaN	NaN	NaN	NaN	NaN	NaN	NaN	NaN	NaN	NaN	NaN	NaN	NaN	NaN	NaN	NaN	NaN	NaN	NaN	NaN	NaN	NaN	NaN	NaN	NaN	NaN	NaN	NaN	NaN	NaN	NaN	NaN	NaN	NaN	142.82	-0.51536	NaN	NaN	NaN	NaN
NaN	NaN	NaN	NaN	NaN	NaN	NaN	NaN	NaN	NaN	NaN	NaN	NaN	NaN	NaN	NaN	NaN	NaN	NaN	NaN	NaN	NaN	NaN	NaN	NaN	NaN	NaN	NaN	NaN	NaN	NaN	NaN	NaN	NaN	NaN	NaN	NaN	NaN	NaN	NaN	NaN	NaN	NaN	NaN	142.95	-0.500651	NaN	NaN	NaN	NaN
NaN	NaN	NaN	NaN	NaN	NaN	NaN	NaN	NaN	NaN	NaN	NaN	NaN	NaN	NaN	NaN	NaN	NaN	NaN	NaN	NaN	NaN	NaN	NaN	NaN	NaN	NaN	NaN	NaN	NaN	NaN	NaN	NaN	NaN	NaN	NaN	NaN	NaN	NaN	NaN	NaN	NaN	NaN	NaN	143.079	-0.485752	NaN	NaN	NaN	NaN
NaN	NaN	NaN	NaN	NaN	NaN	NaN	NaN	NaN	NaN	NaN	NaN	NaN	NaN	NaN	NaN	NaN	NaN	NaN	NaN	NaN	NaN	NaN	NaN	NaN	NaN	NaN	NaN	NaN	NaN	NaN	NaN	NaN	NaN	NaN	NaN	NaN	NaN	NaN	NaN	NaN	NaN	NaN	NaN	143.208	-0.470563	NaN	NaN	NaN	NaN
NaN	NaN	NaN	NaN	NaN	NaN	NaN	NaN	NaN	NaN	NaN	NaN	NaN	NaN	NaN	NaN	NaN	NaN	NaN	NaN	NaN	NaN	NaN	NaN	NaN	NaN	NaN	NaN	NaN	NaN	NaN	NaN	NaN	NaN	NaN	NaN	NaN	NaN	NaN	NaN	NaN	NaN	NaN	NaN	143.338	-0.456521	NaN	NaN	NaN	NaN
NaN	NaN	NaN	NaN	NaN	NaN	NaN	NaN	NaN	NaN	NaN	NaN	NaN	NaN	NaN	NaN	NaN	NaN	NaN	NaN	NaN	NaN	NaN	NaN	NaN	NaN	NaN	NaN	NaN	NaN	NaN	NaN	NaN	NaN	NaN	NaN	NaN	NaN	NaN	NaN	NaN	NaN	NaN	NaN	143.467	-0.443461	NaN	NaN	NaN	NaN
NaN	NaN	NaN	NaN	NaN	NaN	NaN	NaN	NaN	NaN	NaN	NaN	NaN	NaN	NaN	NaN	NaN	NaN	NaN	NaN	NaN	NaN	NaN	NaN	NaN	NaN	NaN	NaN	NaN	NaN	NaN	NaN	NaN	NaN	NaN	NaN	NaN	NaN	NaN	NaN	NaN	NaN	NaN	NaN	143.596	-0.429643	NaN	NaN	NaN	NaN
NaN	NaN	NaN	NaN	NaN	NaN	NaN	NaN	NaN	NaN	NaN	NaN	NaN	NaN	NaN	NaN	NaN	NaN	NaN	NaN	NaN	NaN	NaN	NaN	NaN	NaN	NaN	NaN	NaN	NaN	NaN	NaN	NaN	NaN	NaN	NaN	NaN	NaN	NaN	NaN	NaN	NaN	NaN	NaN	143.726	-0.416954	NaN	NaN	NaN	NaN
NaN	NaN	NaN	NaN	NaN	NaN	NaN	NaN	NaN	NaN	NaN	NaN	NaN	NaN	NaN	NaN	NaN	NaN	NaN	NaN	NaN	NaN	NaN	NaN	NaN	NaN	NaN	NaN	NaN	NaN	NaN	NaN	NaN	NaN	NaN	NaN	NaN	NaN	NaN	NaN	NaN	NaN	NaN	NaN	143.855	-0.404061	NaN	NaN	NaN	NaN
NaN	NaN	NaN	NaN	NaN	NaN	NaN	NaN	NaN	NaN	NaN	NaN	NaN	NaN	NaN	NaN	NaN	NaN	NaN	NaN	NaN	NaN	NaN	NaN	NaN	NaN	NaN	NaN	NaN	NaN	NaN	NaN	NaN	NaN	NaN	NaN	NaN	NaN	NaN	NaN	NaN	NaN	NaN	NaN	143.984	-0.390512	NaN	NaN	NaN	NaN
NaN	NaN	NaN	NaN	NaN	NaN	NaN	NaN	NaN	NaN	NaN	NaN	NaN	NaN	NaN	NaN	NaN	NaN	NaN	NaN	NaN	NaN	NaN	NaN	NaN	NaN	NaN	NaN	NaN	NaN	NaN	NaN	NaN	NaN	NaN	NaN	NaN	NaN	NaN	NaN	NaN	NaN	NaN	NaN	144.114	-0.377938	NaN	NaN	NaN	NaN
NaN	NaN	NaN	NaN	NaN	NaN	NaN	NaN	NaN	NaN	NaN	NaN	NaN	NaN	NaN	NaN	NaN	NaN	NaN	NaN	NaN	NaN	NaN	NaN	NaN	NaN	NaN	NaN	NaN	NaN	NaN	NaN	NaN	NaN	NaN	NaN	NaN	NaN	NaN	NaN	NaN	NaN	NaN	NaN	144.243	-0.365718	NaN	NaN	NaN	NaN
NaN	NaN	NaN	NaN	NaN	NaN	NaN	NaN	NaN	NaN	NaN	NaN	NaN	NaN	NaN	NaN	NaN	NaN	NaN	NaN	NaN	NaN	NaN	NaN	NaN	NaN	NaN	NaN	NaN	NaN	NaN	NaN	NaN	NaN	NaN	NaN	NaN	NaN	NaN	NaN	NaN	NaN	NaN	NaN	144.373	-0.352286	NaN	NaN	NaN	NaN
NaN	NaN	NaN	NaN	NaN	NaN	NaN	NaN	NaN	NaN	NaN	NaN	NaN	NaN	NaN	NaN	NaN	NaN	NaN	NaN	NaN	NaN	NaN	NaN	NaN	NaN	NaN	NaN	NaN	NaN	NaN	NaN	NaN	NaN	NaN	NaN	NaN	NaN	NaN	NaN	NaN	NaN	NaN	NaN	144.502	-0.340384	NaN	NaN	NaN	NaN
NaN	NaN	NaN	NaN	NaN	NaN	NaN	NaN	NaN	NaN	NaN	NaN	NaN	NaN	NaN	NaN	NaN	NaN	NaN	NaN	NaN	NaN	NaN	NaN	NaN	NaN	NaN	NaN	NaN	NaN	NaN	NaN	NaN	NaN	NaN	NaN	NaN	NaN	NaN	NaN	NaN	NaN	NaN	NaN	144.631	-0.326903	NaN	NaN	NaN	NaN
NaN	NaN	NaN	NaN	NaN	NaN	NaN	NaN	NaN	NaN	NaN	NaN	NaN	NaN	NaN	NaN	NaN	NaN	NaN	NaN	NaN	NaN	NaN	NaN	NaN	NaN	NaN	NaN	NaN	NaN	NaN	NaN	NaN	NaN	NaN	NaN	NaN	NaN	NaN	NaN	NaN	NaN	NaN	NaN	144.761	-0.313198	NaN	NaN	NaN	NaN
NaN	NaN	NaN	NaN	NaN	NaN	NaN	NaN	NaN	NaN	NaN	NaN	NaN	NaN	NaN	NaN	NaN	NaN	NaN	NaN	NaN	NaN	NaN	NaN	NaN	NaN	NaN	NaN	NaN	NaN	NaN	NaN	NaN	NaN	NaN	NaN	NaN	NaN	NaN	NaN	NaN	NaN	NaN	NaN	144.89	-0.300276	NaN	NaN	NaN	NaN
NaN	NaN	NaN	NaN	NaN	NaN	NaN	NaN	NaN	NaN	NaN	NaN	NaN	NaN	NaN	NaN	NaN	NaN	NaN	NaN	NaN	NaN	NaN	NaN	NaN	NaN	NaN	NaN	NaN	NaN	NaN	NaN	NaN	NaN	NaN	NaN	NaN	NaN	NaN	NaN	NaN	NaN	NaN	NaN	145.019	-0.286611	NaN	NaN	NaN	NaN
NaN	NaN	NaN	NaN	NaN	NaN	NaN	NaN	NaN	NaN	NaN	NaN	NaN	NaN	NaN	NaN	NaN	NaN	NaN	NaN	NaN	NaN	NaN	NaN	NaN	NaN	NaN	NaN	NaN	NaN	NaN	NaN	NaN	NaN	NaN	NaN	NaN	NaN	NaN	NaN	NaN	NaN	NaN	NaN	145.149	-0.273248	NaN	NaN	NaN	NaN
NaN	NaN	NaN	NaN	NaN	NaN	NaN	NaN	NaN	NaN	NaN	NaN	NaN	NaN	NaN	NaN	NaN	NaN	NaN	NaN	NaN	NaN	NaN	NaN	NaN	NaN	NaN	NaN	NaN	NaN	NaN	NaN	NaN	NaN	NaN	NaN	NaN	NaN	NaN	NaN	NaN	NaN	NaN	NaN	145.278	-0.260827	NaN	NaN	NaN	NaN
NaN	NaN	NaN	NaN	NaN	NaN	NaN	NaN	NaN	NaN	NaN	NaN	NaN	NaN	NaN	NaN	NaN	NaN	NaN	NaN	NaN	NaN	NaN	NaN	NaN	NaN	NaN	NaN	NaN	NaN	NaN	NaN	NaN	NaN	NaN	NaN	NaN	NaN	NaN	NaN	NaN	NaN	NaN	NaN	145.408	-0.247739	NaN	NaN	NaN	NaN
NaN	NaN	NaN	NaN	NaN	NaN	NaN	NaN	NaN	NaN	NaN	NaN	NaN	NaN	NaN	NaN	NaN	NaN	NaN	NaN	NaN	NaN	NaN	NaN	NaN	NaN	NaN	NaN	NaN	NaN	NaN	NaN	NaN	NaN	NaN	NaN	NaN	NaN	NaN	NaN	NaN	NaN	NaN	NaN	145.537	-0.235541	NaN	NaN	NaN	NaN
NaN	NaN	NaN	NaN	NaN	NaN	NaN	NaN	NaN	NaN	NaN	NaN	NaN	NaN	NaN	NaN	NaN	NaN	NaN	NaN	NaN	NaN	NaN	NaN	NaN	NaN	NaN	NaN	NaN	NaN	NaN	NaN	NaN	NaN	NaN	NaN	NaN	NaN	NaN	NaN	NaN	NaN	NaN	NaN	145.666	-0.223615	NaN	NaN	NaN	NaN
NaN	NaN	NaN	NaN	NaN	NaN	NaN	NaN	NaN	NaN	NaN	NaN	NaN	NaN	NaN	NaN	NaN	NaN	NaN	NaN	NaN	NaN	NaN	NaN	NaN	NaN	NaN	NaN	NaN	NaN	NaN	NaN	NaN	NaN	NaN	NaN	NaN	NaN	NaN	NaN	NaN	NaN	NaN	NaN	145.796	-0.211011	NaN	NaN	NaN	NaN
NaN	NaN	NaN	NaN	NaN	NaN	NaN	NaN	NaN	NaN	NaN	NaN	NaN	NaN	NaN	NaN	NaN	NaN	NaN	NaN	NaN	NaN	NaN	NaN	NaN	NaN	NaN	NaN	NaN	NaN	NaN	NaN	NaN	NaN	NaN	NaN	NaN	NaN	NaN	NaN	NaN	NaN	NaN	NaN	145.925	-0.199052	NaN	NaN	NaN	NaN
NaN	NaN	NaN	NaN	NaN	NaN	NaN	NaN	NaN	NaN	NaN	NaN	NaN	NaN	NaN	NaN	NaN	NaN	NaN	NaN	NaN	NaN	NaN	NaN	NaN	NaN	NaN	NaN	NaN	NaN	NaN	NaN	NaN	NaN	NaN	NaN	NaN	NaN	NaN	NaN	NaN	NaN	NaN	NaN	146.054	-0.187274	NaN	NaN	NaN	NaN
NaN	NaN	NaN	NaN	NaN	NaN	NaN	NaN	NaN	NaN	NaN	NaN	NaN	NaN	NaN	NaN	NaN	NaN	NaN	NaN	NaN	NaN	NaN	NaN	NaN	NaN	NaN	NaN	NaN	NaN	NaN	NaN	NaN	NaN	NaN	NaN	NaN	NaN	NaN	NaN	NaN	NaN	NaN	NaN	146.184	-0.174523	NaN	NaN	NaN	NaN
NaN	NaN	NaN	NaN	NaN	NaN	NaN	NaN	NaN	NaN	NaN	NaN	NaN	NaN	NaN	NaN	NaN	NaN	NaN	NaN	NaN	NaN	NaN	NaN	NaN	NaN	NaN	NaN	NaN	NaN	NaN	NaN	NaN	NaN	NaN	NaN	NaN	NaN	NaN	NaN	NaN	NaN	NaN	NaN	146.313	-0.161796	NaN	NaN	NaN	NaN
NaN	NaN	NaN	NaN	NaN	NaN	NaN	NaN	NaN	NaN	NaN	NaN	NaN	NaN	NaN	NaN	NaN	NaN	NaN	NaN	NaN	NaN	NaN	NaN	NaN	NaN	NaN	NaN	NaN	NaN	NaN	NaN	NaN	NaN	NaN	NaN	NaN	NaN	NaN	NaN	NaN	NaN	NaN	NaN	146.442	-0.150589	NaN	NaN	NaN	NaN
NaN	NaN	NaN	NaN	NaN	NaN	NaN	NaN	NaN	NaN	NaN	NaN	NaN	NaN	NaN	NaN	NaN	NaN	NaN	NaN	NaN	NaN	NaN	NaN	NaN	NaN	NaN	NaN	NaN	NaN	NaN	NaN	NaN	NaN	NaN	NaN	NaN	NaN	NaN	NaN	NaN	NaN	NaN	NaN	146.572	-0.138468	NaN	NaN	NaN	NaN
NaN	NaN	NaN	NaN	NaN	NaN	NaN	NaN	NaN	NaN	NaN	NaN	NaN	NaN	NaN	NaN	NaN	NaN	NaN	NaN	NaN	NaN	NaN	NaN	NaN	NaN	NaN	NaN	NaN	NaN	NaN	NaN	NaN	NaN	NaN	NaN	NaN	NaN	NaN	NaN	NaN	NaN	NaN	NaN	146.701	-0.128165	NaN	NaN	NaN	NaN
NaN	NaN	NaN	NaN	NaN	NaN	NaN	NaN	NaN	NaN	NaN	NaN	NaN	NaN	NaN	NaN	NaN	NaN	NaN	NaN	NaN	NaN	NaN	NaN	NaN	NaN	NaN	NaN	NaN	NaN	NaN	NaN	NaN	NaN	NaN	NaN	NaN	NaN	NaN	NaN	NaN	NaN	NaN	NaN	146.831	-0.116889	NaN	NaN	NaN	NaN
NaN	NaN	NaN	NaN	NaN	NaN	NaN	NaN	NaN	NaN	NaN	NaN	NaN	NaN	NaN	NaN	NaN	NaN	NaN	NaN	NaN	NaN	NaN	NaN	NaN	NaN	NaN	NaN	NaN	NaN	NaN	NaN	NaN	NaN	NaN	NaN	NaN	NaN	NaN	NaN	NaN	NaN	NaN	NaN	146.96	-0.105732	NaN	NaN	NaN	NaN
NaN	NaN	NaN	NaN	NaN	NaN	NaN	NaN	NaN	NaN	NaN	NaN	NaN	NaN	NaN	NaN	NaN	NaN	NaN	NaN	NaN	NaN	NaN	NaN	NaN	NaN	NaN	NaN	NaN	NaN	NaN	NaN	NaN	NaN	NaN	NaN	NaN	NaN	NaN	NaN	NaN	NaN	NaN	NaN	147.089	-0.0951871	NaN	NaN	NaN	NaN
NaN	NaN	NaN	NaN	NaN	NaN	NaN	NaN	NaN	NaN	NaN	NaN	NaN	NaN	NaN	NaN	NaN	NaN	NaN	NaN	NaN	NaN	NaN	NaN	NaN	NaN	NaN	NaN	NaN	NaN	NaN	NaN	NaN	NaN	NaN	NaN	NaN	NaN	NaN	NaN	NaN	NaN	NaN	NaN	147.219	-0.0835779	NaN	NaN	NaN	NaN
NaN	NaN	NaN	NaN	NaN	NaN	NaN	NaN	NaN	NaN	NaN	NaN	NaN	NaN	NaN	NaN	NaN	NaN	NaN	NaN	NaN	NaN	NaN	NaN	NaN	NaN	NaN	NaN	NaN	NaN	NaN	NaN	NaN	NaN	NaN	NaN	NaN	NaN	NaN	NaN	NaN	NaN	NaN	NaN	147.348	-0.073483	NaN	NaN	NaN	NaN
NaN	NaN	NaN	NaN	NaN	NaN	NaN	NaN	NaN	NaN	NaN	NaN	NaN	NaN	NaN	NaN	NaN	NaN	NaN	NaN	NaN	NaN	NaN	NaN	NaN	NaN	NaN	NaN	NaN	NaN	NaN	NaN	NaN	NaN	NaN	NaN	NaN	NaN	NaN	NaN	NaN	NaN	NaN	NaN	147.477	-0.0629049	NaN	NaN	NaN	NaN
NaN	NaN	NaN	NaN	NaN	NaN	NaN	NaN	NaN	NaN	NaN	NaN	NaN	NaN	NaN	NaN	NaN	NaN	NaN	NaN	NaN	NaN	NaN	NaN	NaN	NaN	NaN	NaN	NaN	NaN	NaN	NaN	NaN	NaN	NaN	NaN	NaN	NaN	NaN	NaN	NaN	NaN	NaN	NaN	147.607	-0.0525992	NaN	NaN	NaN	NaN
NaN	NaN	NaN	NaN	NaN	NaN	NaN	NaN	NaN	NaN	NaN	NaN	NaN	NaN	NaN	NaN	NaN	NaN	NaN	NaN	NaN	NaN	NaN	NaN	NaN	NaN	NaN	NaN	NaN	NaN	NaN	NaN	NaN	NaN	NaN	NaN	NaN	NaN	NaN	NaN	NaN	NaN	NaN	NaN	147.736	-0.040811	NaN	NaN	NaN	NaN
NaN	NaN	NaN	NaN	NaN	NaN	NaN	NaN	NaN	NaN	NaN	NaN	NaN	NaN	NaN	NaN	NaN	NaN	NaN	NaN	NaN	NaN	NaN	NaN	NaN	NaN	NaN	NaN	NaN	NaN	NaN	NaN	NaN	NaN	NaN	NaN	NaN	NaN	NaN	NaN	NaN	NaN	NaN	NaN	147.865	-0.0297837	NaN	NaN	NaN	NaN
NaN	NaN	NaN	NaN	NaN	NaN	NaN	NaN	NaN	NaN	NaN	NaN	NaN	NaN	NaN	NaN	NaN	NaN	NaN	NaN	NaN	NaN	NaN	NaN	NaN	NaN	NaN	NaN	NaN	NaN	NaN	NaN	NaN	NaN	NaN	NaN	NaN	NaN	NaN	NaN	NaN	NaN	NaN	NaN	147.995	-0.0185558	NaN	NaN	NaN	NaN
NaN	NaN	NaN	NaN	NaN	NaN	NaN	NaN	NaN	NaN	NaN	NaN	NaN	NaN	NaN	NaN	NaN	NaN	NaN	NaN	NaN	NaN	NaN	NaN	NaN	NaN	NaN	NaN	NaN	NaN	NaN	NaN	NaN	NaN	NaN	NaN	NaN	NaN	NaN	NaN	NaN	NaN	NaN	NaN	148.124	-0.00625444	NaN	NaN	NaN	NaN
NaN	NaN	NaN	NaN	NaN	NaN	NaN	NaN	NaN	NaN	NaN	NaN	NaN	NaN	NaN	NaN	NaN	NaN	NaN	NaN	NaN	NaN	NaN	NaN	NaN	NaN	NaN	NaN	NaN	NaN	NaN	NaN	NaN	NaN	NaN	NaN	NaN	NaN	NaN	NaN	NaN	NaN	NaN	NaN	148.254	0.0074034	NaN	NaN	NaN	NaN
NaN	NaN	NaN	NaN	NaN	NaN	NaN	NaN	NaN	NaN	NaN	NaN	NaN	NaN	NaN	NaN	NaN	NaN	NaN	NaN	NaN	NaN	NaN	NaN	NaN	NaN	NaN	NaN	NaN	NaN	NaN	NaN	NaN	NaN	NaN	NaN	NaN	NaN	NaN	NaN	NaN	NaN	NaN	NaN	148.383	0.0216808	NaN	NaN	NaN	NaN
NaN	NaN	NaN	NaN	NaN	NaN	NaN	NaN	NaN	NaN	NaN	NaN	NaN	NaN	NaN	NaN	NaN	NaN	NaN	NaN	NaN	NaN	NaN	NaN	NaN	NaN	NaN	NaN	NaN	NaN	NaN	NaN	NaN	NaN	NaN	NaN	NaN	NaN	NaN	NaN	NaN	NaN	NaN	NaN	148.512	0.0362334	NaN	NaN	NaN	NaN
NaN	NaN	NaN	NaN	NaN	NaN	NaN	NaN	NaN	NaN	NaN	NaN	NaN	NaN	NaN	NaN	NaN	NaN	NaN	NaN	NaN	NaN	NaN	NaN	NaN	NaN	NaN	NaN	NaN	NaN	NaN	NaN	NaN	NaN	NaN	NaN	NaN	NaN	NaN	NaN	NaN	NaN	NaN	NaN	148.642	0.050591	NaN	NaN	NaN	NaN
NaN	NaN	NaN	NaN	NaN	NaN	NaN	NaN	NaN	NaN	NaN	NaN	NaN	NaN	NaN	NaN	NaN	NaN	NaN	NaN	NaN	NaN	NaN	NaN	NaN	NaN	NaN	NaN	NaN	NaN	NaN	NaN	NaN	NaN	NaN	NaN	NaN	NaN	NaN	NaN	NaN	NaN	NaN	NaN	148.771	0.0666623	NaN	NaN	NaN	NaN
NaN	NaN	NaN	NaN	NaN	NaN	NaN	NaN	NaN	NaN	NaN	NaN	NaN	NaN	NaN	NaN	NaN	NaN	NaN	NaN	NaN	NaN	NaN	NaN	NaN	NaN	NaN	NaN	NaN	NaN	NaN	NaN	NaN	NaN	NaN	NaN	NaN	NaN	NaN	NaN	NaN	NaN	NaN	NaN	148.9	0.0834023	NaN	NaN	NaN	NaN
NaN	NaN	NaN	NaN	NaN	NaN	NaN	NaN	NaN	NaN	NaN	NaN	NaN	NaN	NaN	NaN	NaN	NaN	NaN	NaN	NaN	NaN	NaN	NaN	NaN	NaN	NaN	NaN	NaN	NaN	NaN	NaN	NaN	NaN	NaN	NaN	NaN	NaN	NaN	NaN	NaN	NaN	NaN	NaN	149.03	0.100289	NaN	NaN	NaN	NaN
NaN	NaN	NaN	NaN	NaN	NaN	NaN	NaN	NaN	NaN	NaN	NaN	NaN	NaN	NaN	NaN	NaN	NaN	NaN	NaN	NaN	NaN	NaN	NaN	NaN	NaN	NaN	NaN	NaN	NaN	NaN	NaN	NaN	NaN	NaN	NaN	NaN	NaN	NaN	NaN	NaN	NaN	NaN	NaN	149.159	0.11827	NaN	NaN	NaN	NaN
NaN	NaN	NaN	NaN	NaN	NaN	NaN	NaN	NaN	NaN	NaN	NaN	NaN	NaN	NaN	NaN	NaN	NaN	NaN	NaN	NaN	NaN	NaN	NaN	NaN	NaN	NaN	NaN	NaN	NaN	NaN	NaN	NaN	NaN	NaN	NaN	NaN	NaN	NaN	NaN	NaN	NaN	NaN	NaN	149.288	0.136868	NaN	NaN	NaN	NaN
NaN	NaN	NaN	NaN	NaN	NaN	NaN	NaN	NaN	NaN	NaN	NaN	NaN	NaN	NaN	NaN	NaN	NaN	NaN	NaN	NaN	NaN	NaN	NaN	NaN	NaN	NaN	NaN	NaN	NaN	NaN	NaN	NaN	NaN	NaN	NaN	NaN	NaN	NaN	NaN	NaN	NaN	NaN	NaN	149.418	0.156609	NaN	NaN	NaN	NaN
NaN	NaN	NaN	NaN	NaN	NaN	NaN	NaN	NaN	NaN	NaN	NaN	NaN	NaN	NaN	NaN	NaN	NaN	NaN	NaN	NaN	NaN	NaN	NaN	NaN	NaN	NaN	NaN	NaN	NaN	NaN	NaN	NaN	NaN	NaN	NaN	NaN	NaN	NaN	NaN	NaN	NaN	NaN	NaN	149.547	0.17694	NaN	NaN	NaN	NaN
NaN	NaN	NaN	NaN	NaN	NaN	NaN	NaN	NaN	NaN	NaN	NaN	NaN	NaN	NaN	NaN	NaN	NaN	NaN	NaN	NaN	NaN	NaN	NaN	NaN	NaN	NaN	NaN	NaN	NaN	NaN	NaN	NaN	NaN	NaN	NaN	NaN	NaN	NaN	NaN	NaN	NaN	NaN	NaN	149.677	0.198059	NaN	NaN	NaN	NaN
NaN	NaN	NaN	NaN	NaN	NaN	NaN	NaN	NaN	NaN	NaN	NaN	NaN	NaN	NaN	NaN	NaN	NaN	NaN	NaN	NaN	NaN	NaN	NaN	NaN	NaN	NaN	NaN	NaN	NaN	NaN	NaN	NaN	NaN	NaN	NaN	NaN	NaN	NaN	NaN	NaN	NaN	NaN	NaN	149.806	0.221312	NaN	NaN	NaN	NaN
NaN	NaN	NaN	NaN	NaN	NaN	NaN	NaN	NaN	NaN	NaN	NaN	NaN	NaN	NaN	NaN	NaN	NaN	NaN	NaN	NaN	NaN	NaN	NaN	NaN	NaN	NaN	NaN	NaN	NaN	NaN	NaN	NaN	NaN	NaN	NaN	NaN	NaN	NaN	NaN	NaN	NaN	NaN	NaN	149.935	0.24245	NaN	NaN	NaN	NaN
NaN	NaN	NaN	NaN	NaN	NaN	NaN	NaN	NaN	NaN	NaN	NaN	NaN	NaN	NaN	NaN	NaN	NaN	NaN	NaN	NaN	NaN	NaN	NaN	NaN	NaN	NaN	NaN	NaN	NaN	NaN	NaN	NaN	NaN	NaN	NaN	NaN	NaN	NaN	NaN	NaN	NaN	NaN	NaN	150.065	0.264363	NaN	NaN	NaN	NaN
NaN	NaN	NaN	NaN	NaN	NaN	NaN	NaN	NaN	NaN	NaN	NaN	NaN	NaN	NaN	NaN	NaN	NaN	NaN	NaN	NaN	NaN	NaN	NaN	NaN	NaN	NaN	NaN	NaN	NaN	NaN	NaN	NaN	NaN	NaN	NaN	NaN	NaN	NaN	NaN	NaN	NaN	NaN	NaN	150.194	0.285702	NaN	NaN	NaN	NaN
NaN	NaN	NaN	NaN	NaN	NaN	NaN	NaN	NaN	NaN	NaN	NaN	NaN	NaN	NaN	NaN	NaN	NaN	NaN	NaN	NaN	NaN	NaN	NaN	NaN	NaN	NaN	NaN	NaN	NaN	NaN	NaN	NaN	NaN	NaN	NaN	NaN	NaN	NaN	NaN	NaN	NaN	NaN	NaN	150.323	0.307588	NaN	NaN	NaN	NaN
NaN	NaN	NaN	NaN	NaN	NaN	NaN	NaN	NaN	NaN	NaN	NaN	NaN	NaN	NaN	NaN	NaN	NaN	NaN	NaN	NaN	NaN	NaN	NaN	NaN	NaN	NaN	NaN	NaN	NaN	NaN	NaN	NaN	NaN	NaN	NaN	NaN	NaN	NaN	NaN	NaN	NaN	NaN	NaN	150.453	0.329369	NaN	NaN	NaN	NaN
NaN	NaN	NaN	NaN	NaN	NaN	NaN	NaN	NaN	NaN	NaN	NaN	NaN	NaN	NaN	NaN	NaN	NaN	NaN	NaN	NaN	NaN	NaN	NaN	NaN	NaN	NaN	NaN	NaN	NaN	NaN	NaN	NaN	NaN	NaN	NaN	NaN	NaN	NaN	NaN	NaN	NaN	NaN	NaN	150.582	0.350308	NaN	NaN	NaN	NaN
NaN	NaN	NaN	NaN	NaN	NaN	NaN	NaN	NaN	NaN	NaN	NaN	NaN	NaN	NaN	NaN	NaN	NaN	NaN	NaN	NaN	NaN	NaN	NaN	NaN	NaN	NaN	NaN	NaN	NaN	NaN	NaN	NaN	NaN	NaN	NaN	NaN	NaN	NaN	NaN	NaN	NaN	NaN	NaN	150.712	0.371895	NaN	NaN	NaN	NaN
NaN	NaN	NaN	NaN	NaN	NaN	NaN	NaN	NaN	NaN	NaN	NaN	NaN	NaN	NaN	NaN	NaN	NaN	NaN	NaN	NaN	NaN	NaN	NaN	NaN	NaN	NaN	NaN	NaN	NaN	NaN	NaN	NaN	NaN	NaN	NaN	NaN	NaN	NaN	NaN	NaN	NaN	NaN	NaN	150.841	0.392205	NaN	NaN	NaN	NaN
NaN	NaN	NaN	NaN	NaN	NaN	NaN	NaN	NaN	NaN	NaN	NaN	NaN	NaN	NaN	NaN	NaN	NaN	NaN	NaN	NaN	NaN	NaN	NaN	NaN	NaN	NaN	NaN	NaN	NaN	NaN	NaN	NaN	NaN	NaN	NaN	NaN	NaN	NaN	NaN	NaN	NaN	NaN	NaN	150.97	0.411953	NaN	NaN	NaN	NaN
NaN	NaN	NaN	NaN	NaN	NaN	NaN	NaN	NaN	NaN	NaN	NaN	NaN	NaN	NaN	NaN	NaN	NaN	NaN	NaN	NaN	NaN	NaN	NaN	NaN	NaN	NaN	NaN	NaN	NaN	NaN	NaN	NaN	NaN	NaN	NaN	NaN	NaN	NaN	NaN	NaN	NaN	NaN	NaN	151.1	0.431271	NaN	NaN	NaN	NaN
NaN	NaN	NaN	NaN	NaN	NaN	NaN	NaN	NaN	NaN	NaN	NaN	NaN	NaN	NaN	NaN	NaN	NaN	NaN	NaN	NaN	NaN	NaN	NaN	NaN	NaN	NaN	NaN	NaN	NaN	NaN	NaN	NaN	NaN	NaN	NaN	NaN	NaN	NaN	NaN	NaN	NaN	NaN	NaN	151.229	0.449311	NaN	NaN	NaN	NaN
NaN	NaN	NaN	NaN	NaN	NaN	NaN	NaN	NaN	NaN	NaN	NaN	NaN	NaN	NaN	NaN	NaN	NaN	NaN	NaN	NaN	NaN	NaN	NaN	NaN	NaN	NaN	NaN	NaN	NaN	NaN	NaN	NaN	NaN	NaN	NaN	NaN	NaN	NaN	NaN	NaN	NaN	NaN	NaN	151.358	0.466259	NaN	NaN	NaN	NaN
NaN	NaN	NaN	NaN	NaN	NaN	NaN	NaN	NaN	NaN	NaN	NaN	NaN	NaN	NaN	NaN	NaN	NaN	NaN	NaN	NaN	NaN	NaN	NaN	NaN	NaN	NaN	NaN	NaN	NaN	NaN	NaN	NaN	NaN	NaN	NaN	NaN	NaN	NaN	NaN	NaN	NaN	NaN	NaN	151.488	0.482787	NaN	NaN	NaN	NaN
NaN	NaN	NaN	NaN	NaN	NaN	NaN	NaN	NaN	NaN	NaN	NaN	NaN	NaN	NaN	NaN	NaN	NaN	NaN	NaN	NaN	NaN	NaN	NaN	NaN	NaN	NaN	NaN	NaN	NaN	NaN	NaN	NaN	NaN	NaN	NaN	NaN	NaN	NaN	NaN	NaN	NaN	NaN	NaN	151.617	0.497932	NaN	NaN	NaN	NaN
NaN	NaN	NaN	NaN	NaN	NaN	NaN	NaN	NaN	NaN	NaN	NaN	NaN	NaN	NaN	NaN	NaN	NaN	NaN	NaN	NaN	NaN	NaN	NaN	NaN	NaN	NaN	NaN	NaN	NaN	NaN	NaN	NaN	NaN	NaN	NaN	NaN	NaN	NaN	NaN	NaN	NaN	NaN	NaN	151.746	0.51206	NaN	NaN	NaN	NaN
NaN	NaN	NaN	NaN	NaN	NaN	NaN	NaN	NaN	NaN	NaN	NaN	NaN	NaN	NaN	NaN	NaN	NaN	NaN	NaN	NaN	NaN	NaN	NaN	NaN	NaN	NaN	NaN	NaN	NaN	NaN	NaN	NaN	NaN	NaN	NaN	NaN	NaN	NaN	NaN	NaN	NaN	NaN	NaN	151.876	0.525278	NaN	NaN	NaN	NaN
NaN	NaN	NaN	NaN	NaN	NaN	NaN	NaN	NaN	NaN	NaN	NaN	NaN	NaN	NaN	NaN	NaN	NaN	NaN	NaN	NaN	NaN	NaN	NaN	NaN	NaN	NaN	NaN	NaN	NaN	NaN	NaN	NaN	NaN	NaN	NaN	NaN	NaN	NaN	NaN	NaN	NaN	NaN	NaN	152.005	0.537262	NaN	NaN	NaN	NaN
NaN	NaN	NaN	NaN	NaN	NaN	NaN	NaN	NaN	NaN	NaN	NaN	NaN	NaN	NaN	NaN	NaN	NaN	NaN	NaN	NaN	NaN	NaN	NaN	NaN	NaN	NaN	NaN	NaN	NaN	NaN	NaN	NaN	NaN	NaN	NaN	NaN	NaN	NaN	NaN	NaN	NaN	NaN	NaN	152.135	0.548516	NaN	NaN	NaN	NaN
NaN	NaN	NaN	NaN	NaN	NaN	NaN	NaN	NaN	NaN	NaN	NaN	NaN	NaN	NaN	NaN	NaN	NaN	NaN	NaN	NaN	NaN	NaN	NaN	NaN	NaN	NaN	NaN	NaN	NaN	NaN	NaN	NaN	NaN	NaN	NaN	NaN	NaN	NaN	NaN	NaN	NaN	NaN	NaN	152.264	0.560184	NaN	NaN	NaN	NaN
NaN	NaN	NaN	NaN	NaN	NaN	NaN	NaN	NaN	NaN	NaN	NaN	NaN	NaN	NaN	NaN	NaN	NaN	NaN	NaN	NaN	NaN	NaN	NaN	NaN	NaN	NaN	NaN	NaN	NaN	NaN	NaN	NaN	NaN	NaN	NaN	NaN	NaN	NaN	NaN	NaN	NaN	NaN	NaN	152.393	0.570189	NaN	NaN	NaN	NaN
NaN	NaN	NaN	NaN	NaN	NaN	NaN	NaN	NaN	NaN	NaN	NaN	NaN	NaN	NaN	NaN	NaN	NaN	NaN	NaN	NaN	NaN	NaN	NaN	NaN	NaN	NaN	NaN	NaN	NaN	NaN	NaN	NaN	NaN	NaN	NaN	NaN	NaN	NaN	NaN	NaN	NaN	NaN	NaN	152.523	0.578579	NaN	NaN	NaN	NaN
NaN	NaN	NaN	NaN	NaN	NaN	NaN	NaN	NaN	NaN	NaN	NaN	NaN	NaN	NaN	NaN	NaN	NaN	NaN	NaN	NaN	NaN	NaN	NaN	NaN	NaN	NaN	NaN	NaN	NaN	NaN	NaN	NaN	NaN	NaN	NaN	NaN	NaN	NaN	NaN	NaN	NaN	NaN	NaN	152.652	0.586773	NaN	NaN	NaN	NaN
NaN	NaN	NaN	NaN	NaN	NaN	NaN	NaN	NaN	NaN	NaN	NaN	NaN	NaN	NaN	NaN	NaN	NaN	NaN	NaN	NaN	NaN	NaN	NaN	NaN	NaN	NaN	NaN	NaN	NaN	NaN	NaN	NaN	NaN	NaN	NaN	NaN	NaN	NaN	NaN	NaN	NaN	NaN	NaN	152.781	0.594823	NaN	NaN	NaN	NaN
NaN	NaN	NaN	NaN	NaN	NaN	NaN	NaN	NaN	NaN	NaN	NaN	NaN	NaN	NaN	NaN	NaN	NaN	NaN	NaN	NaN	NaN	NaN	NaN	NaN	NaN	NaN	NaN	NaN	NaN	NaN	NaN	NaN	NaN	NaN	NaN	NaN	NaN	NaN	NaN	NaN	NaN	NaN	NaN	152.911	0.602067	NaN	NaN	NaN	NaN
NaN	NaN	NaN	NaN	NaN	NaN	NaN	NaN	NaN	NaN	NaN	NaN	NaN	NaN	NaN	NaN	NaN	NaN	NaN	NaN	NaN	NaN	NaN	NaN	NaN	NaN	NaN	NaN	NaN	NaN	NaN	NaN	NaN	NaN	NaN	NaN	NaN	NaN	NaN	NaN	NaN	NaN	NaN	NaN	153.04	0.608843	NaN	NaN	NaN	NaN
NaN	NaN	NaN	NaN	NaN	NaN	NaN	NaN	NaN	NaN	NaN	NaN	NaN	NaN	NaN	NaN	NaN	NaN	NaN	NaN	NaN	NaN	NaN	NaN	NaN	NaN	NaN	NaN	NaN	NaN	NaN	NaN	NaN	NaN	NaN	NaN	NaN	NaN	NaN	NaN	NaN	NaN	NaN	NaN	153.169	0.615646	NaN	NaN	NaN	NaN
NaN	NaN	NaN	NaN	NaN	NaN	NaN	NaN	NaN	NaN	NaN	NaN	NaN	NaN	NaN	NaN	NaN	NaN	NaN	NaN	NaN	NaN	NaN	NaN	NaN	NaN	NaN	NaN	NaN	NaN	NaN	NaN	NaN	NaN	NaN	NaN	NaN	NaN	NaN	NaN	NaN	NaN	NaN	NaN	153.299	0.62037	NaN	NaN	NaN	NaN
NaN	NaN	NaN	NaN	NaN	NaN	NaN	NaN	NaN	NaN	NaN	NaN	NaN	NaN	NaN	NaN	NaN	NaN	NaN	NaN	NaN	NaN	NaN	NaN	NaN	NaN	NaN	NaN	NaN	NaN	NaN	NaN	NaN	NaN	NaN	NaN	NaN	NaN	NaN	NaN	NaN	NaN	NaN	NaN	153.428	0.625592	NaN	NaN	NaN	NaN
NaN	NaN	NaN	NaN	NaN	NaN	NaN	NaN	NaN	NaN	NaN	NaN	NaN	NaN	NaN	NaN	NaN	NaN	NaN	NaN	NaN	NaN	NaN	NaN	NaN	NaN	NaN	NaN	NaN	NaN	NaN	NaN	NaN	NaN	NaN	NaN	NaN	NaN	NaN	NaN	NaN	NaN	NaN	NaN	153.558	0.631005	NaN	NaN	NaN	NaN
NaN	NaN	NaN	NaN	NaN	NaN	NaN	NaN	NaN	NaN	NaN	NaN	NaN	NaN	NaN	NaN	NaN	NaN	NaN	NaN	NaN	NaN	NaN	NaN	NaN	NaN	NaN	NaN	NaN	NaN	NaN	NaN	NaN	NaN	NaN	NaN	NaN	NaN	NaN	NaN	NaN	NaN	NaN	NaN	153.687	0.6358	NaN	NaN	NaN	NaN
NaN	NaN	NaN	NaN	NaN	NaN	NaN	NaN	NaN	NaN	NaN	NaN	NaN	NaN	NaN	NaN	NaN	NaN	NaN	NaN	NaN	NaN	NaN	NaN	NaN	NaN	NaN	NaN	NaN	NaN	NaN	NaN	NaN	NaN	NaN	NaN	NaN	NaN	NaN	NaN	NaN	NaN	NaN	NaN	153.816	0.641023	NaN	NaN	NaN	NaN
NaN	NaN	NaN	NaN	NaN	NaN	NaN	NaN	NaN	NaN	NaN	NaN	NaN	NaN	NaN	NaN	NaN	NaN	NaN	NaN	NaN	NaN	NaN	NaN	NaN	NaN	NaN	NaN	NaN	NaN	NaN	NaN	NaN	NaN	NaN	NaN	NaN	NaN	NaN	NaN	NaN	NaN	NaN	NaN	153.946	0.64604	NaN	NaN	NaN	NaN
NaN	NaN	NaN	NaN	NaN	NaN	NaN	NaN	NaN	NaN	NaN	NaN	NaN	NaN	NaN	NaN	NaN	NaN	NaN	NaN	NaN	NaN	NaN	NaN	NaN	NaN	NaN	NaN	NaN	NaN	NaN	NaN	NaN	NaN	NaN	NaN	NaN	NaN	NaN	NaN	NaN	NaN	NaN	NaN	154.075	0.651233	NaN	NaN	NaN	NaN
NaN	NaN	NaN	NaN	NaN	NaN	NaN	NaN	NaN	NaN	NaN	NaN	NaN	NaN	NaN	NaN	NaN	NaN	NaN	NaN	NaN	NaN	NaN	NaN	NaN	NaN	NaN	NaN	NaN	NaN	NaN	NaN	NaN	NaN	NaN	NaN	NaN	NaN	NaN	NaN	NaN	NaN	NaN	NaN	154.204	0.656839	NaN	NaN	NaN	NaN
NaN	NaN	NaN	NaN	NaN	NaN	NaN	NaN	NaN	NaN	NaN	NaN	NaN	NaN	NaN	NaN	NaN	NaN	NaN	NaN	NaN	NaN	NaN	NaN	NaN	NaN	NaN	NaN	NaN	NaN	NaN	NaN	NaN	NaN	NaN	NaN	NaN	NaN	NaN	NaN	NaN	NaN	NaN	NaN	154.334	0.662163	NaN	NaN	NaN	NaN
NaN	NaN	NaN	NaN	NaN	NaN	NaN	NaN	NaN	NaN	NaN	NaN	NaN	NaN	NaN	NaN	NaN	NaN	NaN	NaN	NaN	NaN	NaN	NaN	NaN	NaN	NaN	NaN	NaN	NaN	NaN	NaN	NaN	NaN	NaN	NaN	NaN	NaN	NaN	NaN	NaN	NaN	NaN	NaN	154.463	0.667434	NaN	NaN	NaN	NaN
NaN	NaN	NaN	NaN	NaN	NaN	NaN	NaN	NaN	NaN	NaN	NaN	NaN	NaN	NaN	NaN	NaN	NaN	NaN	NaN	NaN	NaN	NaN	NaN	NaN	NaN	NaN	NaN	NaN	NaN	NaN	NaN	NaN	NaN	NaN	NaN	NaN	NaN	NaN	NaN	NaN	NaN	NaN	NaN	154.592	0.673727	NaN	NaN	NaN	NaN
NaN	NaN	NaN	NaN	NaN	NaN	NaN	NaN	NaN	NaN	NaN	NaN	NaN	NaN	NaN	NaN	NaN	NaN	NaN	NaN	NaN	NaN	NaN	NaN	NaN	NaN	NaN	NaN	NaN	NaN	NaN	NaN	NaN	NaN	NaN	NaN	NaN	NaN	NaN	NaN	NaN	NaN	NaN	NaN	154.722	0.679409	NaN	NaN	NaN	NaN
NaN	NaN	NaN	NaN	NaN	NaN	NaN	NaN	NaN	NaN	NaN	NaN	NaN	NaN	NaN	NaN	NaN	NaN	NaN	NaN	NaN	NaN	NaN	NaN	NaN	NaN	NaN	NaN	NaN	NaN	NaN	NaN	NaN	NaN	NaN	NaN	NaN	NaN	NaN	NaN	NaN	NaN	NaN	NaN	154.851	0.685222	NaN	NaN	NaN	NaN
NaN	NaN	NaN	NaN	NaN	NaN	NaN	NaN	NaN	NaN	NaN	NaN	NaN	NaN	NaN	NaN	NaN	NaN	NaN	NaN	NaN	NaN	NaN	NaN	NaN	NaN	NaN	NaN	NaN	NaN	NaN	NaN	NaN	NaN	NaN	NaN	NaN	NaN	NaN	NaN	NaN	NaN	NaN	NaN	154.981	0.692012	NaN	NaN	NaN	NaN
NaN	NaN	NaN	NaN	NaN	NaN	NaN	NaN	NaN	NaN	NaN	NaN	NaN	NaN	NaN	NaN	NaN	NaN	NaN	NaN	NaN	NaN	NaN	NaN	NaN	NaN	NaN	NaN	NaN	NaN	NaN	NaN	NaN	NaN	NaN	NaN	NaN	NaN	NaN	NaN	NaN	NaN	NaN	NaN	155.11	0.699248	NaN	NaN	NaN	NaN
NaN	NaN	NaN	NaN	NaN	NaN	NaN	NaN	NaN	NaN	NaN	NaN	NaN	NaN	NaN	NaN	NaN	NaN	NaN	NaN	NaN	NaN	NaN	NaN	NaN	NaN	NaN	NaN	NaN	NaN	NaN	NaN	NaN	NaN	NaN	NaN	NaN	NaN	NaN	NaN	NaN	NaN	NaN	NaN	155.239	0.706983	NaN	NaN	NaN	NaN
NaN	NaN	NaN	NaN	NaN	NaN	NaN	NaN	NaN	NaN	NaN	NaN	NaN	NaN	NaN	NaN	NaN	NaN	NaN	NaN	NaN	NaN	NaN	NaN	NaN	NaN	NaN	NaN	NaN	NaN	NaN	NaN	NaN	NaN	NaN	NaN	NaN	NaN	NaN	NaN	NaN	NaN	NaN	NaN	155.369	0.714836	NaN	NaN	NaN	NaN
NaN	NaN	NaN	NaN	NaN	NaN	NaN	NaN	NaN	NaN	NaN	NaN	NaN	NaN	NaN	NaN	NaN	NaN	NaN	NaN	NaN	NaN	NaN	NaN	NaN	NaN	NaN	NaN	NaN	NaN	NaN	NaN	NaN	NaN	NaN	NaN	NaN	NaN	NaN	NaN	NaN	NaN	NaN	NaN	155.498	0.722776	NaN	NaN	NaN	NaN
NaN	NaN	NaN	NaN	NaN	NaN	NaN	NaN	NaN	NaN	NaN	NaN	NaN	NaN	NaN	NaN	NaN	NaN	NaN	NaN	NaN	NaN	NaN	NaN	NaN	NaN	NaN	NaN	NaN	NaN	NaN	NaN	NaN	NaN	NaN	NaN	NaN	NaN	NaN	NaN	NaN	NaN	NaN	NaN	155.627	0.731399	NaN	NaN	NaN	NaN
NaN	NaN	NaN	NaN	NaN	NaN	NaN	NaN	NaN	NaN	NaN	NaN	NaN	NaN	NaN	NaN	NaN	NaN	NaN	NaN	NaN	NaN	NaN	NaN	NaN	NaN	NaN	NaN	NaN	NaN	NaN	NaN	NaN	NaN	NaN	NaN	NaN	NaN	NaN	NaN	NaN	NaN	NaN	NaN	155.757	0.7417	NaN	NaN	NaN	NaN
NaN	NaN	NaN	NaN	NaN	NaN	NaN	NaN	NaN	NaN	NaN	NaN	NaN	NaN	NaN	NaN	NaN	NaN	NaN	NaN	NaN	NaN	NaN	NaN	NaN	NaN	NaN	NaN	NaN	NaN	NaN	NaN	NaN	NaN	NaN	NaN	NaN	NaN	NaN	NaN	NaN	NaN	NaN	NaN	155.886	0.751126	NaN	NaN	NaN	NaN
NaN	NaN	NaN	NaN	NaN	NaN	NaN	NaN	NaN	NaN	NaN	NaN	NaN	NaN	NaN	NaN	NaN	NaN	NaN	NaN	NaN	NaN	NaN	NaN	NaN	NaN	NaN	NaN	NaN	NaN	NaN	NaN	NaN	NaN	NaN	NaN	NaN	NaN	NaN	NaN	NaN	NaN	NaN	NaN	156.016	0.762005	NaN	NaN	NaN	NaN
NaN	NaN	NaN	NaN	NaN	NaN	NaN	NaN	NaN	NaN	NaN	NaN	NaN	NaN	NaN	NaN	NaN	NaN	NaN	NaN	NaN	NaN	NaN	NaN	NaN	NaN	NaN	NaN	NaN	NaN	NaN	NaN	NaN	NaN	NaN	NaN	NaN	NaN	NaN	NaN	NaN	NaN	NaN	NaN	156.145	0.772985	NaN	NaN	NaN	NaN
NaN	NaN	NaN	NaN	NaN	NaN	NaN	NaN	NaN	NaN	NaN	NaN	NaN	NaN	NaN	NaN	NaN	NaN	NaN	NaN	NaN	NaN	NaN	NaN	NaN	NaN	NaN	NaN	NaN	NaN	NaN	NaN	NaN	NaN	NaN	NaN	NaN	NaN	NaN	NaN	NaN	NaN	NaN	NaN	156.274	0.785177	NaN	NaN	NaN	NaN
NaN	NaN	NaN	NaN	NaN	NaN	NaN	NaN	NaN	NaN	NaN	NaN	NaN	NaN	NaN	NaN	NaN	NaN	NaN	NaN	NaN	NaN	NaN	NaN	NaN	NaN	NaN	NaN	NaN	NaN	NaN	NaN	NaN	NaN	NaN	NaN	NaN	NaN	NaN	NaN	NaN	NaN	NaN	NaN	156.404	0.798303	NaN	NaN	NaN	NaN
NaN	NaN	NaN	NaN	NaN	NaN	NaN	NaN	NaN	NaN	NaN	NaN	NaN	NaN	NaN	NaN	NaN	NaN	NaN	NaN	NaN	NaN	NaN	NaN	NaN	NaN	NaN	NaN	NaN	NaN	NaN	NaN	NaN	NaN	NaN	NaN	NaN	NaN	NaN	NaN	NaN	NaN	NaN	NaN	156.533	0.810712	NaN	NaN	NaN	NaN
NaN	NaN	NaN	NaN	NaN	NaN	NaN	NaN	NaN	NaN	NaN	NaN	NaN	NaN	NaN	NaN	NaN	NaN	NaN	NaN	NaN	NaN	NaN	NaN	NaN	NaN	NaN	NaN	NaN	NaN	NaN	NaN	NaN	NaN	NaN	NaN	NaN	NaN	NaN	NaN	NaN	NaN	NaN	NaN	156.662	0.823906	NaN	NaN	NaN	NaN
NaN	NaN	NaN	NaN	NaN	NaN	NaN	NaN	NaN	NaN	NaN	NaN	NaN	NaN	NaN	NaN	NaN	NaN	NaN	NaN	NaN	NaN	NaN	NaN	NaN	NaN	NaN	NaN	NaN	NaN	NaN	NaN	NaN	NaN	NaN	NaN	NaN	NaN	NaN	NaN	NaN	NaN	NaN	NaN	156.792	0.838446	NaN	NaN	NaN	NaN
NaN	NaN	NaN	NaN	NaN	NaN	NaN	NaN	NaN	NaN	NaN	NaN	NaN	NaN	NaN	NaN	NaN	NaN	NaN	NaN	NaN	NaN	NaN	NaN	NaN	NaN	NaN	NaN	NaN	NaN	NaN	NaN	NaN	NaN	NaN	NaN	NaN	NaN	NaN	NaN	NaN	NaN	NaN	NaN	156.921	0.852871	NaN	NaN	NaN	NaN
NaN	NaN	NaN	NaN	NaN	NaN	NaN	NaN	NaN	NaN	NaN	NaN	NaN	NaN	NaN	NaN	NaN	NaN	NaN	NaN	NaN	NaN	NaN	NaN	NaN	NaN	NaN	NaN	NaN	NaN	NaN	NaN	NaN	NaN	NaN	NaN	NaN	NaN	NaN	NaN	NaN	NaN	NaN	NaN	157.05	0.867413	NaN	NaN	NaN	NaN
NaN	NaN	NaN	NaN	NaN	NaN	NaN	NaN	NaN	NaN	NaN	NaN	NaN	NaN	NaN	NaN	NaN	NaN	NaN	NaN	NaN	NaN	NaN	NaN	NaN	NaN	NaN	NaN	NaN	NaN	NaN	NaN	NaN	NaN	NaN	NaN	NaN	NaN	NaN	NaN	NaN	NaN	NaN	NaN	157.18	0.882231	NaN	NaN	NaN	NaN
NaN	NaN	NaN	NaN	NaN	NaN	NaN	NaN	NaN	NaN	NaN	NaN	NaN	NaN	NaN	NaN	NaN	NaN	NaN	NaN	NaN	NaN	NaN	NaN	NaN	NaN	NaN	NaN	NaN	NaN	NaN	NaN	NaN	NaN	NaN	NaN	NaN	NaN	NaN	NaN	NaN	NaN	NaN	NaN	157.309	0.897963	NaN	NaN	NaN	NaN
NaN	NaN	NaN	NaN	NaN	NaN	NaN	NaN	NaN	NaN	NaN	NaN	NaN	NaN	NaN	NaN	NaN	NaN	NaN	NaN	NaN	NaN	NaN	NaN	NaN	NaN	NaN	NaN	NaN	NaN	NaN	NaN	NaN	NaN	NaN	NaN	NaN	NaN	NaN	NaN	NaN	NaN	NaN	NaN	157.439	0.914192	NaN	NaN	NaN	NaN
NaN	NaN	NaN	NaN	NaN	NaN	NaN	NaN	NaN	NaN	NaN	NaN	NaN	NaN	NaN	NaN	NaN	NaN	NaN	NaN	NaN	NaN	NaN	NaN	NaN	NaN	NaN	NaN	NaN	NaN	NaN	NaN	NaN	NaN	NaN	NaN	NaN	NaN	NaN	NaN	NaN	NaN	NaN	NaN	157.568	0.930463	NaN	NaN	NaN	NaN
NaN	NaN	NaN	NaN	NaN	NaN	NaN	NaN	NaN	NaN	NaN	NaN	NaN	NaN	NaN	NaN	NaN	NaN	NaN	NaN	NaN	NaN	NaN	NaN	NaN	NaN	NaN	NaN	NaN	NaN	NaN	NaN	NaN	NaN	NaN	NaN	NaN	NaN	NaN	NaN	NaN	NaN	NaN	NaN	157.697	0.946569	NaN	NaN	NaN	NaN
NaN	NaN	NaN	NaN	NaN	NaN	NaN	NaN	NaN	NaN	NaN	NaN	NaN	NaN	NaN	NaN	NaN	NaN	NaN	NaN	NaN	NaN	NaN	NaN	NaN	NaN	NaN	NaN	NaN	NaN	NaN	NaN	NaN	NaN	NaN	NaN	NaN	NaN	NaN	NaN	NaN	NaN	NaN	NaN	157.827	0.963626	NaN	NaN	NaN	NaN
NaN	NaN	NaN	NaN	NaN	NaN	NaN	NaN	NaN	NaN	NaN	NaN	NaN	NaN	NaN	NaN	NaN	NaN	NaN	NaN	NaN	NaN	NaN	NaN	NaN	NaN	NaN	NaN	NaN	NaN	NaN	NaN	NaN	NaN	NaN	NaN	NaN	NaN	NaN	NaN	NaN	NaN	NaN	NaN	157.956	0.98124	NaN	NaN	NaN	NaN
NaN	NaN	NaN	NaN	NaN	NaN	NaN	NaN	NaN	NaN	NaN	NaN	NaN	NaN	NaN	NaN	NaN	NaN	NaN	NaN	NaN	NaN	NaN	NaN	NaN	NaN	NaN	NaN	NaN	NaN	NaN	NaN	NaN	NaN	NaN	NaN	NaN	NaN	NaN	NaN	NaN	NaN	NaN	NaN	158.085	0.999259	NaN	NaN	NaN	NaN
NaN	NaN	NaN	NaN	NaN	NaN	NaN	NaN	NaN	NaN	NaN	NaN	NaN	NaN	NaN	NaN	NaN	NaN	NaN	NaN	NaN	NaN	NaN	NaN	NaN	NaN	NaN	NaN	NaN	NaN	NaN	NaN	NaN	NaN	NaN	NaN	NaN	NaN	NaN	NaN	NaN	NaN	NaN	NaN	158.215	1.01618	NaN	NaN	NaN	NaN
NaN	NaN	NaN	NaN	NaN	NaN	NaN	NaN	NaN	NaN	NaN	NaN	NaN	NaN	NaN	NaN	NaN	NaN	NaN	NaN	NaN	NaN	NaN	NaN	NaN	NaN	NaN	NaN	NaN	NaN	NaN	NaN	NaN	NaN	NaN	NaN	NaN	NaN	NaN	NaN	NaN	NaN	NaN	NaN	158.344	1.03327	NaN	NaN	NaN	NaN
NaN	NaN	NaN	NaN	NaN	NaN	NaN	NaN	NaN	NaN	NaN	NaN	NaN	NaN	NaN	NaN	NaN	NaN	NaN	NaN	NaN	NaN	NaN	NaN	NaN	NaN	NaN	NaN	NaN	NaN	NaN	NaN	NaN	NaN	NaN	NaN	NaN	NaN	NaN	NaN	NaN	NaN	NaN	NaN	158.473	1.05057	NaN	NaN	NaN	NaN
NaN	NaN	NaN	NaN	NaN	NaN	NaN	NaN	NaN	NaN	NaN	NaN	NaN	NaN	NaN	NaN	NaN	NaN	NaN	NaN	NaN	NaN	NaN	NaN	NaN	NaN	NaN	NaN	NaN	NaN	NaN	NaN	NaN	NaN	NaN	NaN	NaN	NaN	NaN	NaN	NaN	NaN	NaN	NaN	158.603	1.06772	NaN	NaN	NaN	NaN
NaN	NaN	NaN	NaN	NaN	NaN	NaN	NaN	NaN	NaN	NaN	NaN	NaN	NaN	NaN	NaN	NaN	NaN	NaN	NaN	NaN	NaN	NaN	NaN	NaN	NaN	NaN	NaN	NaN	NaN	NaN	NaN	NaN	NaN	NaN	NaN	NaN	NaN	NaN	NaN	NaN	NaN	NaN	NaN	158.732	1.08465	NaN	NaN	NaN	NaN
NaN	NaN	NaN	NaN	NaN	NaN	NaN	NaN	NaN	NaN	NaN	NaN	NaN	NaN	NaN	NaN	NaN	NaN	NaN	NaN	NaN	NaN	NaN	NaN	NaN	NaN	NaN	NaN	NaN	NaN	NaN	NaN	NaN	NaN	NaN	NaN	NaN	NaN	NaN	NaN	NaN	NaN	NaN	NaN	158.862	1.10189	NaN	NaN	NaN	NaN
NaN	NaN	NaN	NaN	NaN	NaN	NaN	NaN	NaN	NaN	NaN	NaN	NaN	NaN	NaN	NaN	NaN	NaN	NaN	NaN	NaN	NaN	NaN	NaN	NaN	NaN	NaN	NaN	NaN	NaN	NaN	NaN	NaN	NaN	NaN	NaN	NaN	NaN	NaN	NaN	NaN	NaN	NaN	NaN	158.991	1.1198	NaN	NaN	NaN	NaN
NaN	NaN	NaN	NaN	NaN	NaN	NaN	NaN	NaN	NaN	NaN	NaN	NaN	NaN	NaN	NaN	NaN	NaN	NaN	NaN	NaN	NaN	NaN	NaN	NaN	NaN	NaN	NaN	NaN	NaN	NaN	NaN	NaN	NaN	NaN	NaN	NaN	NaN	NaN	NaN	NaN	NaN	NaN	NaN	159.12	1.13708	NaN	NaN	NaN	NaN
NaN	NaN	NaN	NaN	NaN	NaN	NaN	NaN	NaN	NaN	NaN	NaN	NaN	NaN	NaN	NaN	NaN	NaN	NaN	NaN	NaN	NaN	NaN	NaN	NaN	NaN	NaN	NaN	NaN	NaN	NaN	NaN	NaN	NaN	NaN	NaN	NaN	NaN	NaN	NaN	NaN	NaN	NaN	NaN	159.25	1.15493	NaN	NaN	NaN	NaN
NaN	NaN	NaN	NaN	NaN	NaN	NaN	NaN	NaN	NaN	NaN	NaN	NaN	NaN	NaN	NaN	NaN	NaN	NaN	NaN	NaN	NaN	NaN	NaN	NaN	NaN	NaN	NaN	NaN	NaN	NaN	NaN	NaN	NaN	NaN	NaN	NaN	NaN	NaN	NaN	NaN	NaN	NaN	NaN	159.379	1.172	NaN	NaN	NaN	NaN
NaN	NaN	NaN	NaN	NaN	NaN	NaN	NaN	NaN	NaN	NaN	NaN	NaN	NaN	NaN	NaN	NaN	NaN	NaN	NaN	NaN	NaN	NaN	NaN	NaN	NaN	NaN	NaN	NaN	NaN	NaN	NaN	NaN	NaN	NaN	NaN	NaN	NaN	NaN	NaN	NaN	NaN	NaN	NaN	159.508	1.18994	NaN	NaN	NaN	NaN
NaN	NaN	NaN	NaN	NaN	NaN	NaN	NaN	NaN	NaN	NaN	NaN	NaN	NaN	NaN	NaN	NaN	NaN	NaN	NaN	NaN	NaN	NaN	NaN	NaN	NaN	NaN	NaN	NaN	NaN	NaN	NaN	NaN	NaN	NaN	NaN	NaN	NaN	NaN	NaN	NaN	NaN	NaN	NaN	159.638	1.20709	NaN	NaN	NaN	NaN
NaN	NaN	NaN	NaN	NaN	NaN	NaN	NaN	NaN	NaN	NaN	NaN	NaN	NaN	NaN	NaN	NaN	NaN	NaN	NaN	NaN	NaN	NaN	NaN	NaN	NaN	NaN	NaN	NaN	NaN	NaN	NaN	NaN	NaN	NaN	NaN	NaN	NaN	NaN	NaN	NaN	NaN	NaN	NaN	159.767	1.22439	NaN	NaN	NaN	NaN
NaN	NaN	NaN	NaN	NaN	NaN	NaN	NaN	NaN	NaN	NaN	NaN	NaN	NaN	NaN	NaN	NaN	NaN	NaN	NaN	NaN	NaN	NaN	NaN	NaN	NaN	NaN	NaN	NaN	NaN	NaN	NaN	NaN	NaN	NaN	NaN	NaN	NaN	NaN	NaN	NaN	NaN	NaN	NaN	159.897	1.24202	NaN	NaN	NaN	NaN
NaN	NaN	NaN	NaN	NaN	NaN	NaN	NaN	NaN	NaN	NaN	NaN	NaN	NaN	NaN	NaN	NaN	NaN	NaN	NaN	NaN	NaN	NaN	NaN	NaN	NaN	NaN	NaN	NaN	NaN	NaN	NaN	NaN	NaN	NaN	NaN	NaN	NaN	NaN	NaN	NaN	NaN	NaN	NaN	160.026	1.25951	NaN	NaN	NaN	NaN
NaN	NaN	NaN	NaN	NaN	NaN	NaN	NaN	NaN	NaN	NaN	NaN	NaN	NaN	NaN	NaN	NaN	NaN	NaN	NaN	NaN	NaN	NaN	NaN	NaN	NaN	NaN	NaN	NaN	NaN	NaN	NaN	NaN	NaN	NaN	NaN	NaN	NaN	NaN	NaN	NaN	NaN	NaN	NaN	160.155	1.27683	NaN	NaN	NaN	NaN
NaN	NaN	NaN	NaN	NaN	NaN	NaN	NaN	NaN	NaN	NaN	NaN	NaN	NaN	NaN	NaN	NaN	NaN	NaN	NaN	NaN	NaN	NaN	NaN	NaN	NaN	NaN	NaN	NaN	NaN	NaN	NaN	NaN	NaN	NaN	NaN	NaN	NaN	NaN	NaN	NaN	NaN	NaN	NaN	160.285	1.29461	NaN	NaN	NaN	NaN
NaN	NaN	NaN	NaN	NaN	NaN	NaN	NaN	NaN	NaN	NaN	NaN	NaN	NaN	NaN	NaN	NaN	NaN	NaN	NaN	NaN	NaN	NaN	NaN	NaN	NaN	NaN	NaN	NaN	NaN	NaN	NaN	NaN	NaN	NaN	NaN	NaN	NaN	NaN	NaN	NaN	NaN	NaN	NaN	160.414	1.31192	NaN	NaN	NaN	NaN
NaN	NaN	NaN	NaN	NaN	NaN	NaN	NaN	NaN	NaN	NaN	NaN	NaN	NaN	NaN	NaN	NaN	NaN	NaN	NaN	NaN	NaN	NaN	NaN	NaN	NaN	NaN	NaN	NaN	NaN	NaN	NaN	NaN	NaN	NaN	NaN	NaN	NaN	NaN	NaN	NaN	NaN	NaN	NaN	160.543	1.32829	NaN	NaN	NaN	NaN
NaN	NaN	NaN	NaN	NaN	NaN	NaN	NaN	NaN	NaN	NaN	NaN	NaN	NaN	NaN	NaN	NaN	NaN	NaN	NaN	NaN	NaN	NaN	NaN	NaN	NaN	NaN	NaN	NaN	NaN	NaN	NaN	NaN	NaN	NaN	NaN	NaN	NaN	NaN	NaN	NaN	NaN	NaN	NaN	160.673	1.34474	NaN	NaN	NaN	NaN
NaN	NaN	NaN	NaN	NaN	NaN	NaN	NaN	NaN	NaN	NaN	NaN	NaN	NaN	NaN	NaN	NaN	NaN	NaN	NaN	NaN	NaN	NaN	NaN	NaN	NaN	NaN	NaN	NaN	NaN	NaN	NaN	NaN	NaN	NaN	NaN	NaN	NaN	NaN	NaN	NaN	NaN	NaN	NaN	160.802	1.36036	NaN	NaN	NaN	NaN
NaN	NaN	NaN	NaN	NaN	NaN	NaN	NaN	NaN	NaN	NaN	NaN	NaN	NaN	NaN	NaN	NaN	NaN	NaN	NaN	NaN	NaN	NaN	NaN	NaN	NaN	NaN	NaN	NaN	NaN	NaN	NaN	NaN	NaN	NaN	NaN	NaN	NaN	NaN	NaN	NaN	NaN	NaN	NaN	160.931	1.37525	NaN	NaN	NaN	NaN
NaN	NaN	NaN	NaN	NaN	NaN	NaN	NaN	NaN	NaN	NaN	NaN	NaN	NaN	NaN	NaN	NaN	NaN	NaN	NaN	NaN	NaN	NaN	NaN	NaN	NaN	NaN	NaN	NaN	NaN	NaN	NaN	NaN	NaN	NaN	NaN	NaN	NaN	NaN	NaN	NaN	NaN	NaN	NaN	161.061	1.39041	NaN	NaN	NaN	NaN
NaN	NaN	NaN	NaN	NaN	NaN	NaN	NaN	NaN	NaN	NaN	NaN	NaN	NaN	NaN	NaN	NaN	NaN	NaN	NaN	NaN	NaN	NaN	NaN	NaN	NaN	NaN	NaN	NaN	NaN	NaN	NaN	NaN	NaN	NaN	NaN	NaN	NaN	NaN	NaN	NaN	NaN	NaN	NaN	161.19	1.40541	NaN	NaN	NaN	NaN
NaN	NaN	NaN	NaN	NaN	NaN	NaN	NaN	NaN	NaN	NaN	NaN	NaN	NaN	NaN	NaN	NaN	NaN	NaN	NaN	NaN	NaN	NaN	NaN	NaN	NaN	NaN	NaN	NaN	NaN	NaN	NaN	NaN	NaN	NaN	NaN	NaN	NaN	NaN	NaN	NaN	NaN	NaN	NaN	161.32	1.41971	NaN	NaN	NaN	NaN
NaN	NaN	NaN	NaN	NaN	NaN	NaN	NaN	NaN	NaN	NaN	NaN	NaN	NaN	NaN	NaN	NaN	NaN	NaN	NaN	NaN	NaN	NaN	NaN	NaN	NaN	NaN	NaN	NaN	NaN	NaN	NaN	NaN	NaN	NaN	NaN	NaN	NaN	NaN	NaN	NaN	NaN	NaN	NaN	161.449	1.43497	NaN	NaN	NaN	NaN
NaN	NaN	NaN	NaN	NaN	NaN	NaN	NaN	NaN	NaN	NaN	NaN	NaN	NaN	NaN	NaN	NaN	NaN	NaN	NaN	NaN	NaN	NaN	NaN	NaN	NaN	NaN	NaN	NaN	NaN	NaN	NaN	NaN	NaN	NaN	NaN	NaN	NaN	NaN	NaN	NaN	NaN	NaN	NaN	161.578	1.44987	NaN	NaN	NaN	NaN
NaN	NaN	NaN	NaN	NaN	NaN	NaN	NaN	NaN	NaN	NaN	NaN	NaN	NaN	NaN	NaN	NaN	NaN	NaN	NaN	NaN	NaN	NaN	NaN	NaN	NaN	NaN	NaN	NaN	NaN	NaN	NaN	NaN	NaN	NaN	NaN	NaN	NaN	NaN	NaN	NaN	NaN	NaN	NaN	161.708	1.46397	NaN	NaN	NaN	NaN
NaN	NaN	NaN	NaN	NaN	NaN	NaN	NaN	NaN	NaN	NaN	NaN	NaN	NaN	NaN	NaN	NaN	NaN	NaN	NaN	NaN	NaN	NaN	NaN	NaN	NaN	NaN	NaN	NaN	NaN	NaN	NaN	NaN	NaN	NaN	NaN	NaN	NaN	NaN	NaN	NaN	NaN	NaN	NaN	161.837	1.47798	NaN	NaN	NaN	NaN
NaN	NaN	NaN	NaN	NaN	NaN	NaN	NaN	NaN	NaN	NaN	NaN	NaN	NaN	NaN	NaN	NaN	NaN	NaN	NaN	NaN	NaN	NaN	NaN	NaN	NaN	NaN	NaN	NaN	NaN	NaN	NaN	NaN	NaN	NaN	NaN	NaN	NaN	NaN	NaN	NaN	NaN	NaN	NaN	161.966	1.49203	NaN	NaN	NaN	NaN
NaN	NaN	NaN	NaN	NaN	NaN	NaN	NaN	NaN	NaN	NaN	NaN	NaN	NaN	NaN	NaN	NaN	NaN	NaN	NaN	NaN	NaN	NaN	NaN	NaN	NaN	NaN	NaN	NaN	NaN	NaN	NaN	NaN	NaN	NaN	NaN	NaN	NaN	NaN	NaN	NaN	NaN	NaN	NaN	162.096	1.50534	NaN	NaN	NaN	NaN
NaN	NaN	NaN	NaN	NaN	NaN	NaN	NaN	NaN	NaN	NaN	NaN	NaN	NaN	NaN	NaN	NaN	NaN	NaN	NaN	NaN	NaN	NaN	NaN	NaN	NaN	NaN	NaN	NaN	NaN	NaN	NaN	NaN	NaN	NaN	NaN	NaN	NaN	NaN	NaN	NaN	NaN	NaN	NaN	162.225	1.51854	NaN	NaN	NaN	NaN
NaN	NaN	NaN	NaN	NaN	NaN	NaN	NaN	NaN	NaN	NaN	NaN	NaN	NaN	NaN	NaN	NaN	NaN	NaN	NaN	NaN	NaN	NaN	NaN	NaN	NaN	NaN	NaN	NaN	NaN	NaN	NaN	NaN	NaN	NaN	NaN	NaN	NaN	NaN	NaN	NaN	NaN	NaN	NaN	162.354	1.53161	NaN	NaN	NaN	NaN
NaN	NaN	NaN	NaN	NaN	NaN	NaN	NaN	NaN	NaN	NaN	NaN	NaN	NaN	NaN	NaN	NaN	NaN	NaN	NaN	NaN	NaN	NaN	NaN	NaN	NaN	NaN	NaN	NaN	NaN	NaN	NaN	NaN	NaN	NaN	NaN	NaN	NaN	NaN	NaN	NaN	NaN	NaN	NaN	162.484	1.54364	NaN	NaN	NaN	NaN
NaN	NaN	NaN	NaN	NaN	NaN	NaN	NaN	NaN	NaN	NaN	NaN	NaN	NaN	NaN	NaN	NaN	NaN	NaN	NaN	NaN	NaN	NaN	NaN	NaN	NaN	NaN	NaN	NaN	NaN	NaN	NaN	NaN	NaN	NaN	NaN	NaN	NaN	NaN	NaN	NaN	NaN	NaN	NaN	162.613	1.55633	NaN	NaN	NaN	NaN
NaN	NaN	NaN	NaN	NaN	NaN	NaN	NaN	NaN	NaN	NaN	NaN	NaN	NaN	NaN	NaN	NaN	NaN	NaN	NaN	NaN	NaN	NaN	NaN	NaN	NaN	NaN	NaN	NaN	NaN	NaN	NaN	NaN	NaN	NaN	NaN	NaN	NaN	NaN	NaN	NaN	NaN	NaN	NaN	162.743	1.56875	NaN	NaN	NaN	NaN
NaN	NaN	NaN	NaN	NaN	NaN	NaN	NaN	NaN	NaN	NaN	NaN	NaN	NaN	NaN	NaN	NaN	NaN	NaN	NaN	NaN	NaN	NaN	NaN	NaN	NaN	NaN	NaN	NaN	NaN	NaN	NaN	NaN	NaN	NaN	NaN	NaN	NaN	NaN	NaN	NaN	NaN	NaN	NaN	162.872	1.58072	NaN	NaN	NaN	NaN
NaN	NaN	NaN	NaN	NaN	NaN	NaN	NaN	NaN	NaN	NaN	NaN	NaN	NaN	NaN	NaN	NaN	NaN	NaN	NaN	NaN	NaN	NaN	NaN	NaN	NaN	NaN	NaN	NaN	NaN	NaN	NaN	NaN	NaN	NaN	NaN	NaN	NaN	NaN	NaN	NaN	NaN	NaN	NaN	163.001	1.59282	NaN	NaN	NaN	NaN
NaN	NaN	NaN	NaN	NaN	NaN	NaN	NaN	NaN	NaN	NaN	NaN	NaN	NaN	NaN	NaN	NaN	NaN	NaN	NaN	NaN	NaN	NaN	NaN	NaN	NaN	NaN	NaN	NaN	NaN	NaN	NaN	NaN	NaN	NaN	NaN	NaN	NaN	NaN	NaN	NaN	NaN	NaN	NaN	163.131	1.60515	NaN	NaN	NaN	NaN
NaN	NaN	NaN	NaN	NaN	NaN	NaN	NaN	NaN	NaN	NaN	NaN	NaN	NaN	NaN	NaN	NaN	NaN	NaN	NaN	NaN	NaN	NaN	NaN	NaN	NaN	NaN	NaN	NaN	NaN	NaN	NaN	NaN	NaN	NaN	NaN	NaN	NaN	NaN	NaN	NaN	NaN	NaN	NaN	163.26	1.6174	NaN	NaN	NaN	NaN
NaN	NaN	NaN	NaN	NaN	NaN	NaN	NaN	NaN	NaN	NaN	NaN	NaN	NaN	NaN	NaN	NaN	NaN	NaN	NaN	NaN	NaN	NaN	NaN	NaN	NaN	NaN	NaN	NaN	NaN	NaN	NaN	NaN	NaN	NaN	NaN	NaN	NaN	NaN	NaN	NaN	NaN	NaN	NaN	163.389	1.62969	NaN	NaN	NaN	NaN
NaN	NaN	NaN	NaN	NaN	NaN	NaN	NaN	NaN	NaN	NaN	NaN	NaN	NaN	NaN	NaN	NaN	NaN	NaN	NaN	NaN	NaN	NaN	NaN	NaN	NaN	NaN	NaN	NaN	NaN	NaN	NaN	NaN	NaN	NaN	NaN	NaN	NaN	NaN	NaN	NaN	NaN	NaN	NaN	163.519	1.64323	NaN	NaN	NaN	NaN
NaN	NaN	NaN	NaN	NaN	NaN	NaN	NaN	NaN	NaN	NaN	NaN	NaN	NaN	NaN	NaN	NaN	NaN	NaN	NaN	NaN	NaN	NaN	NaN	NaN	NaN	NaN	NaN	NaN	NaN	NaN	NaN	NaN	NaN	NaN	NaN	NaN	NaN	NaN	NaN	NaN	NaN	NaN	NaN	163.648	1.65569	NaN	NaN	NaN	NaN
NaN	NaN	NaN	NaN	NaN	NaN	NaN	NaN	NaN	NaN	NaN	NaN	NaN	NaN	NaN	NaN	NaN	NaN	NaN	NaN	NaN	NaN	NaN	NaN	NaN	NaN	NaN	NaN	NaN	NaN	NaN	NaN	NaN	NaN	NaN	NaN	NaN	NaN	NaN	NaN	NaN	NaN	NaN	NaN	163.777	1.66797	NaN	NaN	NaN	NaN
NaN	NaN	NaN	NaN	NaN	NaN	NaN	NaN	NaN	NaN	NaN	NaN	NaN	NaN	NaN	NaN	NaN	NaN	NaN	NaN	NaN	NaN	NaN	NaN	NaN	NaN	NaN	NaN	NaN	NaN	NaN	NaN	NaN	NaN	NaN	NaN	NaN	NaN	NaN	NaN	NaN	NaN	NaN	NaN	163.907	1.68151	NaN	NaN	NaN	NaN
NaN	NaN	NaN	NaN	NaN	NaN	NaN	NaN	NaN	NaN	NaN	NaN	NaN	NaN	NaN	NaN	NaN	NaN	NaN	NaN	NaN	NaN	NaN	NaN	NaN	NaN	NaN	NaN	NaN	NaN	NaN	NaN	NaN	NaN	NaN	NaN	NaN	NaN	NaN	NaN	NaN	NaN	NaN	NaN	164.036	1.69628	NaN	NaN	NaN	NaN
NaN	NaN	NaN	NaN	NaN	NaN	NaN	NaN	NaN	NaN	NaN	NaN	NaN	NaN	NaN	NaN	NaN	NaN	NaN	NaN	NaN	NaN	NaN	NaN	NaN	NaN	NaN	NaN	NaN	NaN	NaN	NaN	NaN	NaN	NaN	NaN	NaN	NaN	NaN	NaN	NaN	NaN	NaN	NaN	164.166	1.71111	NaN	NaN	NaN	NaN
NaN	NaN	NaN	NaN	NaN	NaN	NaN	NaN	NaN	NaN	NaN	NaN	NaN	NaN	NaN	NaN	NaN	NaN	NaN	NaN	NaN	NaN	NaN	NaN	NaN	NaN	NaN	NaN	NaN	NaN	NaN	NaN	NaN	NaN	NaN	NaN	NaN	NaN	NaN	NaN	NaN	NaN	NaN	NaN	164.295	1.72531	NaN	NaN	NaN	NaN
NaN	NaN	NaN	NaN	NaN	NaN	NaN	NaN	NaN	NaN	NaN	NaN	NaN	NaN	NaN	NaN	NaN	NaN	NaN	NaN	NaN	NaN	NaN	NaN	NaN	NaN	NaN	NaN	NaN	NaN	NaN	NaN	NaN	NaN	NaN	NaN	NaN	NaN	NaN	NaN	NaN	NaN	NaN	NaN	164.424	1.74059	NaN	NaN	NaN	NaN
NaN	NaN	NaN	NaN	NaN	NaN	NaN	NaN	NaN	NaN	NaN	NaN	NaN	NaN	NaN	NaN	NaN	NaN	NaN	NaN	NaN	NaN	NaN	NaN	NaN	NaN	NaN	NaN	NaN	NaN	NaN	NaN	NaN	NaN	NaN	NaN	NaN	NaN	NaN	NaN	NaN	NaN	NaN	NaN	164.554	1.75646	NaN	NaN	NaN	NaN
NaN	NaN	NaN	NaN	NaN	NaN	NaN	NaN	NaN	NaN	NaN	NaN	NaN	NaN	NaN	NaN	NaN	NaN	NaN	NaN	NaN	NaN	NaN	NaN	NaN	NaN	NaN	NaN	NaN	NaN	NaN	NaN	NaN	NaN	NaN	NaN	NaN	NaN	NaN	NaN	NaN	NaN	NaN	NaN	164.683	1.77249	NaN	NaN	NaN	NaN
NaN	NaN	NaN	NaN	NaN	NaN	NaN	NaN	NaN	NaN	NaN	NaN	NaN	NaN	NaN	NaN	NaN	NaN	NaN	NaN	NaN	NaN	NaN	NaN	NaN	NaN	NaN	NaN	NaN	NaN	NaN	NaN	NaN	NaN	NaN	NaN	NaN	NaN	NaN	NaN	NaN	NaN	NaN	NaN	164.812	1.78821	NaN	NaN	NaN	NaN
NaN	NaN	NaN	NaN	NaN	NaN	NaN	NaN	NaN	NaN	NaN	NaN	NaN	NaN	NaN	NaN	NaN	NaN	NaN	NaN	NaN	NaN	NaN	NaN	NaN	NaN	NaN	NaN	NaN	NaN	NaN	NaN	NaN	NaN	NaN	NaN	NaN	NaN	NaN	NaN	NaN	NaN	NaN	NaN	164.942	1.80512	NaN	NaN	NaN	NaN
NaN	NaN	NaN	NaN	NaN	NaN	NaN	NaN	NaN	NaN	NaN	NaN	NaN	NaN	NaN	NaN	NaN	NaN	NaN	NaN	NaN	NaN	NaN	NaN	NaN	NaN	NaN	NaN	NaN	NaN	NaN	NaN	NaN	NaN	NaN	NaN	NaN	NaN	NaN	NaN	NaN	NaN	NaN	NaN	165.071	1.82268	NaN	NaN	NaN	NaN
NaN	NaN	NaN	NaN	NaN	NaN	NaN	NaN	NaN	NaN	NaN	NaN	NaN	NaN	NaN	NaN	NaN	NaN	NaN	NaN	NaN	NaN	NaN	NaN	NaN	NaN	NaN	NaN	NaN	NaN	NaN	NaN	NaN	NaN	NaN	NaN	NaN	NaN	NaN	NaN	NaN	NaN	NaN	NaN	165.201	1.83963	NaN	NaN	NaN	NaN
NaN	NaN	NaN	NaN	NaN	NaN	NaN	NaN	NaN	NaN	NaN	NaN	NaN	NaN	NaN	NaN	NaN	NaN	NaN	NaN	NaN	NaN	NaN	NaN	NaN	NaN	NaN	NaN	NaN	NaN	NaN	NaN	NaN	NaN	NaN	NaN	NaN	NaN	NaN	NaN	NaN	NaN	NaN	NaN	165.33	1.85755	NaN	NaN	NaN	NaN
NaN	NaN	NaN	NaN	NaN	NaN	NaN	NaN	NaN	NaN	NaN	NaN	NaN	NaN	NaN	NaN	NaN	NaN	NaN	NaN	NaN	NaN	NaN	NaN	NaN	NaN	NaN	NaN	NaN	NaN	NaN	NaN	NaN	NaN	NaN	NaN	NaN	NaN	NaN	NaN	NaN	NaN	NaN	NaN	165.459	1.87525	NaN	NaN	NaN	NaN
NaN	NaN	NaN	NaN	NaN	NaN	NaN	NaN	NaN	NaN	NaN	NaN	NaN	NaN	NaN	NaN	NaN	NaN	NaN	NaN	NaN	NaN	NaN	NaN	NaN	NaN	NaN	NaN	NaN	NaN	NaN	NaN	NaN	NaN	NaN	NaN	NaN	NaN	NaN	NaN	NaN	NaN	NaN	NaN	165.589	1.89266	NaN	NaN	NaN	NaN
NaN	NaN	NaN	NaN	NaN	NaN	NaN	NaN	NaN	NaN	NaN	NaN	NaN	NaN	NaN	NaN	NaN	NaN	NaN	NaN	NaN	NaN	NaN	NaN	NaN	NaN	NaN	NaN	NaN	NaN	NaN	NaN	NaN	NaN	NaN	NaN	NaN	NaN	NaN	NaN	NaN	NaN	NaN	NaN	165.718	1.9108	NaN	NaN	NaN	NaN
NaN	NaN	NaN	NaN	NaN	NaN	NaN	NaN	NaN	NaN	NaN	NaN	NaN	NaN	NaN	NaN	NaN	NaN	NaN	NaN	NaN	NaN	NaN	NaN	NaN	NaN	NaN	NaN	NaN	NaN	NaN	NaN	NaN	NaN	NaN	NaN	NaN	NaN	NaN	NaN	NaN	NaN	NaN	NaN	165.847	1.92901	NaN	NaN	NaN	NaN
NaN	NaN	NaN	NaN	NaN	NaN	NaN	NaN	NaN	NaN	NaN	NaN	NaN	NaN	NaN	NaN	NaN	NaN	NaN	NaN	NaN	NaN	NaN	NaN	NaN	NaN	NaN	NaN	NaN	NaN	NaN	NaN	NaN	NaN	NaN	NaN	NaN	NaN	NaN	NaN	NaN	NaN	NaN	NaN	165.977	1.94811	NaN	NaN	NaN	NaN
NaN	NaN	NaN	NaN	NaN	NaN	NaN	NaN	NaN	NaN	NaN	NaN	NaN	NaN	NaN	NaN	NaN	NaN	NaN	NaN	NaN	NaN	NaN	NaN	NaN	NaN	NaN	NaN	NaN	NaN	NaN	NaN	NaN	NaN	NaN	NaN	NaN	NaN	NaN	NaN	NaN	NaN	NaN	NaN	166.106	1.96707	NaN	NaN	NaN	NaN
NaN	NaN	NaN	NaN	NaN	NaN	NaN	NaN	NaN	NaN	NaN	NaN	NaN	NaN	NaN	NaN	NaN	NaN	NaN	NaN	NaN	NaN	NaN	NaN	NaN	NaN	NaN	NaN	NaN	NaN	NaN	NaN	NaN	NaN	NaN	NaN	NaN	NaN	NaN	NaN	NaN	NaN	NaN	NaN	166.235	1.98577	NaN	NaN	NaN	NaN
NaN	NaN	NaN	NaN	NaN	NaN	NaN	NaN	NaN	NaN	NaN	NaN	NaN	NaN	NaN	NaN	NaN	NaN	NaN	NaN	NaN	NaN	NaN	NaN	NaN	NaN	NaN	NaN	NaN	NaN	NaN	NaN	NaN	NaN	NaN	NaN	NaN	NaN	NaN	NaN	NaN	NaN	NaN	NaN	166.365	2.00439	NaN	NaN	NaN	NaN
NaN	NaN	NaN	NaN	NaN	NaN	NaN	NaN	NaN	NaN	NaN	NaN	NaN	NaN	NaN	NaN	NaN	NaN	NaN	NaN	NaN	NaN	NaN	NaN	NaN	NaN	NaN	NaN	NaN	NaN	NaN	NaN	NaN	NaN	NaN	NaN	NaN	NaN	NaN	NaN	NaN	NaN	NaN	NaN	166.494	2.02154	NaN	NaN	NaN	NaN
NaN	NaN	NaN	NaN	NaN	NaN	NaN	NaN	NaN	NaN	NaN	NaN	NaN	NaN	NaN	NaN	NaN	NaN	NaN	NaN	NaN	NaN	NaN	NaN	NaN	NaN	NaN	NaN	NaN	NaN	NaN	NaN	NaN	NaN	NaN	NaN	NaN	NaN	NaN	NaN	NaN	NaN	NaN	NaN	166.624	2.03976	NaN	NaN	NaN	NaN
NaN	NaN	NaN	NaN	NaN	NaN	NaN	NaN	NaN	NaN	NaN	NaN	NaN	NaN	NaN	NaN	NaN	NaN	NaN	NaN	NaN	NaN	NaN	NaN	NaN	NaN	NaN	NaN	NaN	NaN	NaN	NaN	NaN	NaN	NaN	NaN	NaN	NaN	NaN	NaN	NaN	NaN	NaN	NaN	166.753	2.05693	NaN	NaN	NaN	NaN
NaN	NaN	NaN	NaN	NaN	NaN	NaN	NaN	NaN	NaN	NaN	NaN	NaN	NaN	NaN	NaN	NaN	NaN	NaN	NaN	NaN	NaN	NaN	NaN	NaN	NaN	NaN	NaN	NaN	NaN	NaN	NaN	NaN	NaN	NaN	NaN	NaN	NaN	NaN	NaN	NaN	NaN	NaN	NaN	166.882	2.07342	NaN	NaN	NaN	NaN
NaN	NaN	NaN	NaN	NaN	NaN	NaN	NaN	NaN	NaN	NaN	NaN	NaN	NaN	NaN	NaN	NaN	NaN	NaN	NaN	NaN	NaN	NaN	NaN	NaN	NaN	NaN	NaN	NaN	NaN	NaN	NaN	NaN	NaN	NaN	NaN	NaN	NaN	NaN	NaN	NaN	NaN	NaN	NaN	167.012	2.08958	NaN	NaN	NaN	NaN
NaN	NaN	NaN	NaN	NaN	NaN	NaN	NaN	NaN	NaN	NaN	NaN	NaN	NaN	NaN	NaN	NaN	NaN	NaN	NaN	NaN	NaN	NaN	NaN	NaN	NaN	NaN	NaN	NaN	NaN	NaN	NaN	NaN	NaN	NaN	NaN	NaN	NaN	NaN	NaN	NaN	NaN	NaN	NaN	167.141	2.10549	NaN	NaN	NaN	NaN
NaN	NaN	NaN	NaN	NaN	NaN	NaN	NaN	NaN	NaN	NaN	NaN	NaN	NaN	NaN	NaN	NaN	NaN	NaN	NaN	NaN	NaN	NaN	NaN	NaN	NaN	NaN	NaN	NaN	NaN	NaN	NaN	NaN	NaN	NaN	NaN	NaN	NaN	NaN	NaN	NaN	NaN	NaN	NaN	167.27	2.12042	NaN	NaN	NaN	NaN
NaN	NaN	NaN	NaN	NaN	NaN	NaN	NaN	NaN	NaN	NaN	NaN	NaN	NaN	NaN	NaN	NaN	NaN	NaN	NaN	NaN	NaN	NaN	NaN	NaN	NaN	NaN	NaN	NaN	NaN	NaN	NaN	NaN	NaN	NaN	NaN	NaN	NaN	NaN	NaN	NaN	NaN	NaN	NaN	167.4	2.13603	NaN	NaN	NaN	NaN
NaN	NaN	NaN	NaN	NaN	NaN	NaN	NaN	NaN	NaN	NaN	NaN	NaN	NaN	NaN	NaN	NaN	NaN	NaN	NaN	NaN	NaN	NaN	NaN	NaN	NaN	NaN	NaN	NaN	NaN	NaN	NaN	NaN	NaN	NaN	NaN	NaN	NaN	NaN	NaN	NaN	NaN	NaN	NaN	167.529	2.15074	NaN	NaN	NaN	NaN
NaN	NaN	NaN	NaN	NaN	NaN	NaN	NaN	NaN	NaN	NaN	NaN	NaN	NaN	NaN	NaN	NaN	NaN	NaN	NaN	NaN	NaN	NaN	NaN	NaN	NaN	NaN	NaN	NaN	NaN	NaN	NaN	NaN	NaN	NaN	NaN	NaN	NaN	NaN	NaN	NaN	NaN	NaN	NaN	167.658	2.16552	NaN	NaN	NaN	NaN
NaN	NaN	NaN	NaN	NaN	NaN	NaN	NaN	NaN	NaN	NaN	NaN	NaN	NaN	NaN	NaN	NaN	NaN	NaN	NaN	NaN	NaN	NaN	NaN	NaN	NaN	NaN	NaN	NaN	NaN	NaN	NaN	NaN	NaN	NaN	NaN	NaN	NaN	NaN	NaN	NaN	NaN	NaN	NaN	167.788	2.18104	NaN	NaN	NaN	NaN
NaN	NaN	NaN	NaN	NaN	NaN	NaN	NaN	NaN	NaN	NaN	NaN	NaN	NaN	NaN	NaN	NaN	NaN	NaN	NaN	NaN	NaN	NaN	NaN	NaN	NaN	NaN	NaN	NaN	NaN	NaN	NaN	NaN	NaN	NaN	NaN	NaN	NaN	NaN	NaN	NaN	NaN	NaN	NaN	167.917	2.19569	NaN	NaN	NaN	NaN
NaN	NaN	NaN	NaN	NaN	NaN	NaN	NaN	NaN	NaN	NaN	NaN	NaN	NaN	NaN	NaN	NaN	NaN	NaN	NaN	NaN	NaN	NaN	NaN	NaN	NaN	NaN	NaN	NaN	NaN	NaN	NaN	NaN	NaN	NaN	NaN	NaN	NaN	NaN	NaN	NaN	NaN	NaN	NaN	168.047	2.21065	NaN	NaN	NaN	NaN
NaN	NaN	NaN	NaN	NaN	NaN	NaN	NaN	NaN	NaN	NaN	NaN	NaN	NaN	NaN	NaN	NaN	NaN	NaN	NaN	NaN	NaN	NaN	NaN	NaN	NaN	NaN	NaN	NaN	NaN	NaN	NaN	NaN	NaN	NaN	NaN	NaN	NaN	NaN	NaN	NaN	NaN	NaN	NaN	168.176	2.22597	NaN	NaN	NaN	NaN
NaN	NaN	NaN	NaN	NaN	NaN	NaN	NaN	NaN	NaN	NaN	NaN	NaN	NaN	NaN	NaN	NaN	NaN	NaN	NaN	NaN	NaN	NaN	NaN	NaN	NaN	NaN	NaN	NaN	NaN	NaN	NaN	NaN	NaN	NaN	NaN	NaN	NaN	NaN	NaN	NaN	NaN	NaN	NaN	168.305	2.23992	NaN	NaN	NaN	NaN
NaN	NaN	NaN	NaN	NaN	NaN	NaN	NaN	NaN	NaN	NaN	NaN	NaN	NaN	NaN	NaN	NaN	NaN	NaN	NaN	NaN	NaN	NaN	NaN	NaN	NaN	NaN	NaN	NaN	NaN	NaN	NaN	NaN	NaN	NaN	NaN	NaN	NaN	NaN	NaN	NaN	NaN	NaN	NaN	168.435	2.25478	NaN	NaN	NaN	NaN
NaN	NaN	NaN	NaN	NaN	NaN	NaN	NaN	NaN	NaN	NaN	NaN	NaN	NaN	NaN	NaN	NaN	NaN	NaN	NaN	NaN	NaN	NaN	NaN	NaN	NaN	NaN	NaN	NaN	NaN	NaN	NaN	NaN	NaN	NaN	NaN	NaN	NaN	NaN	NaN	NaN	NaN	NaN	NaN	168.564	2.26982	NaN	NaN	NaN	NaN
NaN	NaN	NaN	NaN	NaN	NaN	NaN	NaN	NaN	NaN	NaN	NaN	NaN	NaN	NaN	NaN	NaN	NaN	NaN	NaN	NaN	NaN	NaN	NaN	NaN	NaN	NaN	NaN	NaN	NaN	NaN	NaN	NaN	NaN	NaN	NaN	NaN	NaN	NaN	NaN	NaN	NaN	NaN	NaN	168.693	2.28591	NaN	NaN	NaN	NaN
NaN	NaN	NaN	NaN	NaN	NaN	NaN	NaN	NaN	NaN	NaN	NaN	NaN	NaN	NaN	NaN	NaN	NaN	NaN	NaN	NaN	NaN	NaN	NaN	NaN	NaN	NaN	NaN	NaN	NaN	NaN	NaN	NaN	NaN	NaN	NaN	NaN	NaN	NaN	NaN	NaN	NaN	NaN	NaN	168.823	2.30236	NaN	NaN	NaN	NaN
NaN	NaN	NaN	NaN	NaN	NaN	NaN	NaN	NaN	NaN	NaN	NaN	NaN	NaN	NaN	NaN	NaN	NaN	NaN	NaN	NaN	NaN	NaN	NaN	NaN	NaN	NaN	NaN	NaN	NaN	NaN	NaN	NaN	NaN	NaN	NaN	NaN	NaN	NaN	NaN	NaN	NaN	NaN	NaN	168.952	2.31833	NaN	NaN	NaN	NaN
NaN	NaN	NaN	NaN	NaN	NaN	NaN	NaN	NaN	NaN	NaN	NaN	NaN	NaN	NaN	NaN	NaN	NaN	NaN	NaN	NaN	NaN	NaN	NaN	NaN	NaN	NaN	NaN	NaN	NaN	NaN	NaN	NaN	NaN	NaN	NaN	NaN	NaN	NaN	NaN	NaN	NaN	NaN	NaN	169.082	2.33563	NaN	NaN	NaN	NaN
NaN	NaN	NaN	NaN	NaN	NaN	NaN	NaN	NaN	NaN	NaN	NaN	NaN	NaN	NaN	NaN	NaN	NaN	NaN	NaN	NaN	NaN	NaN	NaN	NaN	NaN	NaN	NaN	NaN	NaN	NaN	NaN	NaN	NaN	NaN	NaN	NaN	NaN	NaN	NaN	NaN	NaN	NaN	NaN	169.211	2.35369	NaN	NaN	NaN	NaN
NaN	NaN	NaN	NaN	NaN	NaN	NaN	NaN	NaN	NaN	NaN	NaN	NaN	NaN	NaN	NaN	NaN	NaN	NaN	NaN	NaN	NaN	NaN	NaN	NaN	NaN	NaN	NaN	NaN	NaN	NaN	NaN	NaN	NaN	NaN	NaN	NaN	NaN	NaN	NaN	NaN	NaN	NaN	NaN	169.34	2.3714	NaN	NaN	NaN	NaN
NaN	NaN	NaN	NaN	NaN	NaN	NaN	NaN	NaN	NaN	NaN	NaN	NaN	NaN	NaN	NaN	NaN	NaN	NaN	NaN	NaN	NaN	NaN	NaN	NaN	NaN	NaN	NaN	NaN	NaN	NaN	NaN	NaN	NaN	NaN	NaN	NaN	NaN	NaN	NaN	NaN	NaN	NaN	NaN	169.47	2.38949	NaN	NaN	NaN	NaN
NaN	NaN	NaN	NaN	NaN	NaN	NaN	NaN	NaN	NaN	NaN	NaN	NaN	NaN	NaN	NaN	NaN	NaN	NaN	NaN	NaN	NaN	NaN	NaN	NaN	NaN	NaN	NaN	NaN	NaN	NaN	NaN	NaN	NaN	NaN	NaN	NaN	NaN	NaN	NaN	NaN	NaN	NaN	NaN	169.599	2.40651	NaN	NaN	NaN	NaN
NaN	NaN	NaN	NaN	NaN	NaN	NaN	NaN	NaN	NaN	NaN	NaN	NaN	NaN	NaN	NaN	NaN	NaN	NaN	NaN	NaN	NaN	NaN	NaN	NaN	NaN	NaN	NaN	NaN	NaN	NaN	NaN	NaN	NaN	NaN	NaN	NaN	NaN	NaN	NaN	NaN	NaN	NaN	NaN	169.728	2.42451	NaN	NaN	NaN	NaN
NaN	NaN	NaN	NaN	NaN	NaN	NaN	NaN	NaN	NaN	NaN	NaN	NaN	NaN	NaN	NaN	NaN	NaN	NaN	NaN	NaN	NaN	NaN	NaN	NaN	NaN	NaN	NaN	NaN	NaN	NaN	NaN	NaN	NaN	NaN	NaN	NaN	NaN	NaN	NaN	NaN	NaN	NaN	NaN	169.858	2.44276	NaN	NaN	NaN	NaN
NaN	NaN	NaN	NaN	NaN	NaN	NaN	NaN	NaN	NaN	NaN	NaN	NaN	NaN	NaN	NaN	NaN	NaN	NaN	NaN	NaN	NaN	NaN	NaN	NaN	NaN	NaN	NaN	NaN	NaN	NaN	NaN	NaN	NaN	NaN	NaN	NaN	NaN	NaN	NaN	NaN	NaN	NaN	NaN	169.987	2.46056	NaN	NaN	NaN	NaN
NaN	NaN	NaN	NaN	NaN	NaN	NaN	NaN	NaN	NaN	NaN	NaN	NaN	NaN	NaN	NaN	NaN	NaN	NaN	NaN	NaN	NaN	NaN	NaN	NaN	NaN	NaN	NaN	NaN	NaN	NaN	NaN	NaN	NaN	NaN	NaN	NaN	NaN	NaN	NaN	NaN	NaN	NaN	NaN	170.116	2.47858	NaN	NaN	NaN	NaN
NaN	NaN	NaN	NaN	NaN	NaN	NaN	NaN	NaN	NaN	NaN	NaN	NaN	NaN	NaN	NaN	NaN	NaN	NaN	NaN	NaN	NaN	NaN	NaN	NaN	NaN	NaN	NaN	NaN	NaN	NaN	NaN	NaN	NaN	NaN	NaN	NaN	NaN	NaN	NaN	NaN	NaN	NaN	NaN	170.246	2.49658	NaN	NaN	NaN	NaN
NaN	NaN	NaN	NaN	NaN	NaN	NaN	NaN	NaN	NaN	NaN	NaN	NaN	NaN	NaN	NaN	NaN	NaN	NaN	NaN	NaN	NaN	NaN	NaN	NaN	NaN	NaN	NaN	NaN	NaN	NaN	NaN	NaN	NaN	NaN	NaN	NaN	NaN	NaN	NaN	NaN	NaN	NaN	NaN	170.375	2.51395	NaN	NaN	NaN	NaN
NaN	NaN	NaN	NaN	NaN	NaN	NaN	NaN	NaN	NaN	NaN	NaN	NaN	NaN	NaN	NaN	NaN	NaN	NaN	NaN	NaN	NaN	NaN	NaN	NaN	NaN	NaN	NaN	NaN	NaN	NaN	NaN	NaN	NaN	NaN	NaN	NaN	NaN	NaN	NaN	NaN	NaN	NaN	NaN	170.505	2.5308	NaN	NaN	NaN	NaN
NaN	NaN	NaN	NaN	NaN	NaN	NaN	NaN	NaN	NaN	NaN	NaN	NaN	NaN	NaN	NaN	NaN	NaN	NaN	NaN	NaN	NaN	NaN	NaN	NaN	NaN	NaN	NaN	NaN	NaN	NaN	NaN	NaN	NaN	NaN	NaN	NaN	NaN	NaN	NaN	NaN	NaN	NaN	NaN	170.634	2.54726	NaN	NaN	NaN	NaN
NaN	NaN	NaN	NaN	NaN	NaN	NaN	NaN	NaN	NaN	NaN	NaN	NaN	NaN	NaN	NaN	NaN	NaN	NaN	NaN	NaN	NaN	NaN	NaN	NaN	NaN	NaN	NaN	NaN	NaN	NaN	NaN	NaN	NaN	NaN	NaN	NaN	NaN	NaN	NaN	NaN	NaN	NaN	NaN	170.763	2.56379	NaN	NaN	NaN	NaN
NaN	NaN	NaN	NaN	NaN	NaN	NaN	NaN	NaN	NaN	NaN	NaN	NaN	NaN	NaN	NaN	NaN	NaN	NaN	NaN	NaN	NaN	NaN	NaN	NaN	NaN	NaN	NaN	NaN	NaN	NaN	NaN	NaN	NaN	NaN	NaN	NaN	NaN	NaN	NaN	NaN	NaN	NaN	NaN	170.893	2.57826	NaN	NaN	NaN	NaN
NaN	NaN	NaN	NaN	NaN	NaN	NaN	NaN	NaN	NaN	NaN	NaN	NaN	NaN	NaN	NaN	NaN	NaN	NaN	NaN	NaN	NaN	NaN	NaN	NaN	NaN	NaN	NaN	NaN	NaN	NaN	NaN	NaN	NaN	NaN	NaN	NaN	NaN	NaN	NaN	NaN	NaN	NaN	NaN	171.022	2.59209	NaN	NaN	NaN	NaN
NaN	NaN	NaN	NaN	NaN	NaN	NaN	NaN	NaN	NaN	NaN	NaN	NaN	NaN	NaN	NaN	NaN	NaN	NaN	NaN	NaN	NaN	NaN	NaN	NaN	NaN	NaN	NaN	NaN	NaN	NaN	NaN	NaN	NaN	NaN	NaN	NaN	NaN	NaN	NaN	NaN	NaN	NaN	NaN	171.151	2.6054	NaN	NaN	NaN	NaN
NaN	NaN	NaN	NaN	NaN	NaN	NaN	NaN	NaN	NaN	NaN	NaN	NaN	NaN	NaN	NaN	NaN	NaN	NaN	NaN	NaN	NaN	NaN	NaN	NaN	NaN	NaN	NaN	NaN	NaN	NaN	NaN	NaN	NaN	NaN	NaN	NaN	NaN	NaN	NaN	NaN	NaN	NaN	NaN	171.281	2.61636	NaN	NaN	NaN	NaN
NaN	NaN	NaN	NaN	NaN	NaN	NaN	NaN	NaN	NaN	NaN	NaN	NaN	NaN	NaN	NaN	NaN	NaN	NaN	NaN	NaN	NaN	NaN	NaN	NaN	NaN	NaN	NaN	NaN	NaN	NaN	NaN	NaN	NaN	NaN	NaN	NaN	NaN	NaN	NaN	NaN	NaN	NaN	NaN	171.41	2.62777	NaN	NaN	NaN	NaN
NaN	NaN	NaN	NaN	NaN	NaN	NaN	NaN	NaN	NaN	NaN	NaN	NaN	NaN	NaN	NaN	NaN	NaN	NaN	NaN	NaN	NaN	NaN	NaN	NaN	NaN	NaN	NaN	NaN	NaN	NaN	NaN	NaN	NaN	NaN	NaN	NaN	NaN	NaN	NaN	NaN	NaN	NaN	NaN	171.539	2.63795	NaN	NaN	NaN	NaN
NaN	NaN	NaN	NaN	NaN	NaN	NaN	NaN	NaN	NaN	NaN	NaN	NaN	NaN	NaN	NaN	NaN	NaN	NaN	NaN	NaN	NaN	NaN	NaN	NaN	NaN	NaN	NaN	NaN	NaN	NaN	NaN	NaN	NaN	NaN	NaN	NaN	NaN	NaN	NaN	NaN	NaN	NaN	NaN	171.669	2.64714	NaN	NaN	NaN	NaN
NaN	NaN	NaN	NaN	NaN	NaN	NaN	NaN	NaN	NaN	NaN	NaN	NaN	NaN	NaN	NaN	NaN	NaN	NaN	NaN	NaN	NaN	NaN	NaN	NaN	NaN	NaN	NaN	NaN	NaN	NaN	NaN	NaN	NaN	NaN	NaN	NaN	NaN	NaN	NaN	NaN	NaN	NaN	NaN	171.798	2.65646	NaN	NaN	NaN	NaN
NaN	NaN	NaN	NaN	NaN	NaN	NaN	NaN	NaN	NaN	NaN	NaN	NaN	NaN	NaN	NaN	NaN	NaN	NaN	NaN	NaN	NaN	NaN	NaN	NaN	NaN	NaN	NaN	NaN	NaN	NaN	NaN	NaN	NaN	NaN	NaN	NaN	NaN	NaN	NaN	NaN	NaN	NaN	NaN	171.928	2.66444	NaN	NaN	NaN	NaN
NaN	NaN	NaN	NaN	NaN	NaN	NaN	NaN	NaN	NaN	NaN	NaN	NaN	NaN	NaN	NaN	NaN	NaN	NaN	NaN	NaN	NaN	NaN	NaN	NaN	NaN	NaN	NaN	NaN	NaN	NaN	NaN	NaN	NaN	NaN	NaN	NaN	NaN	NaN	NaN	NaN	NaN	NaN	NaN	172.057	2.67281	NaN	NaN	NaN	NaN
NaN	NaN	NaN	NaN	NaN	NaN	NaN	NaN	NaN	NaN	NaN	NaN	NaN	NaN	NaN	NaN	NaN	NaN	NaN	NaN	NaN	NaN	NaN	NaN	NaN	NaN	NaN	NaN	NaN	NaN	NaN	NaN	NaN	NaN	NaN	NaN	NaN	NaN	NaN	NaN	NaN	NaN	NaN	NaN	172.186	2.68022	NaN	NaN	NaN	NaN
NaN	NaN	NaN	NaN	NaN	NaN	NaN	NaN	NaN	NaN	NaN	NaN	NaN	NaN	NaN	NaN	NaN	NaN	NaN	NaN	NaN	NaN	NaN	NaN	NaN	NaN	NaN	NaN	NaN	NaN	NaN	NaN	NaN	NaN	NaN	NaN	NaN	NaN	NaN	NaN	NaN	NaN	NaN	NaN	172.316	2.68595	NaN	NaN	NaN	NaN
NaN	NaN	NaN	NaN	NaN	NaN	NaN	NaN	NaN	NaN	NaN	NaN	NaN	NaN	NaN	NaN	NaN	NaN	NaN	NaN	NaN	NaN	NaN	NaN	NaN	NaN	NaN	NaN	NaN	NaN	NaN	NaN	NaN	NaN	NaN	NaN	NaN	NaN	NaN	NaN	NaN	NaN	NaN	NaN	172.445	2.69175	NaN	NaN	NaN	NaN
NaN	NaN	NaN	NaN	NaN	NaN	NaN	NaN	NaN	NaN	NaN	NaN	NaN	NaN	NaN	NaN	NaN	NaN	NaN	NaN	NaN	NaN	NaN	NaN	NaN	NaN	NaN	NaN	NaN	NaN	NaN	NaN	NaN	NaN	NaN	NaN	NaN	NaN	NaN	NaN	NaN	NaN	NaN	NaN	172.574	2.69808	NaN	NaN	NaN	NaN
NaN	NaN	NaN	NaN	NaN	NaN	NaN	NaN	NaN	NaN	NaN	NaN	NaN	NaN	NaN	NaN	NaN	NaN	NaN	NaN	NaN	NaN	NaN	NaN	NaN	NaN	NaN	NaN	NaN	NaN	NaN	NaN	NaN	NaN	NaN	NaN	NaN	NaN	NaN	NaN	NaN	NaN	NaN	NaN	172.704	2.70207	NaN	NaN	NaN	NaN
NaN	NaN	NaN	NaN	NaN	NaN	NaN	NaN	NaN	NaN	NaN	NaN	NaN	NaN	NaN	NaN	NaN	NaN	NaN	NaN	NaN	NaN	NaN	NaN	NaN	NaN	NaN	NaN	NaN	NaN	NaN	NaN	NaN	NaN	NaN	NaN	NaN	NaN	NaN	NaN	NaN	NaN	NaN	NaN	172.833	2.70563	NaN	NaN	NaN	NaN
NaN	NaN	NaN	NaN	NaN	NaN	NaN	NaN	NaN	NaN	NaN	NaN	NaN	NaN	NaN	NaN	NaN	NaN	NaN	NaN	NaN	NaN	NaN	NaN	NaN	NaN	NaN	NaN	NaN	NaN	NaN	NaN	NaN	NaN	NaN	NaN	NaN	NaN	NaN	NaN	NaN	NaN	NaN	NaN	172.962	2.70934	NaN	NaN	NaN	NaN
NaN	NaN	NaN	NaN	NaN	NaN	NaN	NaN	NaN	NaN	NaN	NaN	NaN	NaN	NaN	NaN	NaN	NaN	NaN	NaN	NaN	NaN	NaN	NaN	NaN	NaN	NaN	NaN	NaN	NaN	NaN	NaN	NaN	NaN	NaN	NaN	NaN	NaN	NaN	NaN	NaN	NaN	NaN	NaN	173.092	2.71341	NaN	NaN	NaN	NaN
NaN	NaN	NaN	NaN	NaN	NaN	NaN	NaN	NaN	NaN	NaN	NaN	NaN	NaN	NaN	NaN	NaN	NaN	NaN	NaN	NaN	NaN	NaN	NaN	NaN	NaN	NaN	NaN	NaN	NaN	NaN	NaN	NaN	NaN	NaN	NaN	NaN	NaN	NaN	NaN	NaN	NaN	NaN	NaN	173.221	2.71852	NaN	NaN	NaN	NaN
NaN	NaN	NaN	NaN	NaN	NaN	NaN	NaN	NaN	NaN	NaN	NaN	NaN	NaN	NaN	NaN	NaN	NaN	NaN	NaN	NaN	NaN	NaN	NaN	NaN	NaN	NaN	NaN	NaN	NaN	NaN	NaN	NaN	NaN	NaN	NaN	NaN	NaN	NaN	NaN	NaN	NaN	NaN	NaN	173.351	2.72266	NaN	NaN	NaN	NaN
NaN	NaN	NaN	NaN	NaN	NaN	NaN	NaN	NaN	NaN	NaN	NaN	NaN	NaN	NaN	NaN	NaN	NaN	NaN	NaN	NaN	NaN	NaN	NaN	NaN	NaN	NaN	NaN	NaN	NaN	NaN	NaN	NaN	NaN	NaN	NaN	NaN	NaN	NaN	NaN	NaN	NaN	NaN	NaN	173.48	2.72682	NaN	NaN	NaN	NaN
NaN	NaN	NaN	NaN	NaN	NaN	NaN	NaN	NaN	NaN	NaN	NaN	NaN	NaN	NaN	NaN	NaN	NaN	NaN	NaN	NaN	NaN	NaN	NaN	NaN	NaN	NaN	NaN	NaN	NaN	NaN	NaN	NaN	NaN	NaN	NaN	NaN	NaN	NaN	NaN	NaN	NaN	NaN	NaN	173.609	2.73071	NaN	NaN	NaN	NaN
NaN	NaN	NaN	NaN	NaN	NaN	NaN	NaN	NaN	NaN	NaN	NaN	NaN	NaN	NaN	NaN	NaN	NaN	NaN	NaN	NaN	NaN	NaN	NaN	NaN	NaN	NaN	NaN	NaN	NaN	NaN	NaN	NaN	NaN	NaN	NaN	NaN	NaN	NaN	NaN	NaN	NaN	NaN	NaN	173.739	2.73607	NaN	NaN	NaN	NaN
NaN	NaN	NaN	NaN	NaN	NaN	NaN	NaN	NaN	NaN	NaN	NaN	NaN	NaN	NaN	NaN	NaN	NaN	NaN	NaN	NaN	NaN	NaN	NaN	NaN	NaN	NaN	NaN	NaN	NaN	NaN	NaN	NaN	NaN	NaN	NaN	NaN	NaN	NaN	NaN	NaN	NaN	NaN	NaN	173.868	2.74007	NaN	NaN	NaN	NaN
NaN	NaN	NaN	NaN	NaN	NaN	NaN	NaN	NaN	NaN	NaN	NaN	NaN	NaN	NaN	NaN	NaN	NaN	NaN	NaN	NaN	NaN	NaN	NaN	NaN	NaN	NaN	NaN	NaN	NaN	NaN	NaN	NaN	NaN	NaN	NaN	NaN	NaN	NaN	NaN	NaN	NaN	NaN	NaN	173.997	2.74469	NaN	NaN	NaN	NaN
NaN	NaN	NaN	NaN	NaN	NaN	NaN	NaN	NaN	NaN	NaN	NaN	NaN	NaN	NaN	NaN	NaN	NaN	NaN	NaN	NaN	NaN	NaN	NaN	NaN	NaN	NaN	NaN	NaN	NaN	NaN	NaN	NaN	NaN	NaN	NaN	NaN	NaN	NaN	NaN	NaN	NaN	NaN	NaN	174.127	2.74963	NaN	NaN	NaN	NaN
NaN	NaN	NaN	NaN	NaN	NaN	NaN	NaN	NaN	NaN	NaN	NaN	NaN	NaN	NaN	NaN	NaN	NaN	NaN	NaN	NaN	NaN	NaN	NaN	NaN	NaN	NaN	NaN	NaN	NaN	NaN	NaN	NaN	NaN	NaN	NaN	NaN	NaN	NaN	NaN	NaN	NaN	NaN	NaN	174.256	2.75635	NaN	NaN	NaN	NaN
NaN	NaN	NaN	NaN	NaN	NaN	NaN	NaN	NaN	NaN	NaN	NaN	NaN	NaN	NaN	NaN	NaN	NaN	NaN	NaN	NaN	NaN	NaN	NaN	NaN	NaN	NaN	NaN	NaN	NaN	NaN	NaN	NaN	NaN	NaN	NaN	NaN	NaN	NaN	NaN	NaN	NaN	NaN	NaN	174.386	2.76342	NaN	NaN	NaN	NaN
NaN	NaN	NaN	NaN	NaN	NaN	NaN	NaN	NaN	NaN	NaN	NaN	NaN	NaN	NaN	NaN	NaN	NaN	NaN	NaN	NaN	NaN	NaN	NaN	NaN	NaN	NaN	NaN	NaN	NaN	NaN	NaN	NaN	NaN	NaN	NaN	NaN	NaN	NaN	NaN	NaN	NaN	NaN	NaN	174.515	2.77037	NaN	NaN	NaN	NaN
NaN	NaN	NaN	NaN	NaN	NaN	NaN	NaN	NaN	NaN	NaN	NaN	NaN	NaN	NaN	NaN	NaN	NaN	NaN	NaN	NaN	NaN	NaN	NaN	NaN	NaN	NaN	NaN	NaN	NaN	NaN	NaN	NaN	NaN	NaN	NaN	NaN	NaN	NaN	NaN	NaN	NaN	NaN	NaN	174.644	2.77789	NaN	NaN	NaN	NaN
NaN	NaN	NaN	NaN	NaN	NaN	NaN	NaN	NaN	NaN	NaN	NaN	NaN	NaN	NaN	NaN	NaN	NaN	NaN	NaN	NaN	NaN	NaN	NaN	NaN	NaN	NaN	NaN	NaN	NaN	NaN	NaN	NaN	NaN	NaN	NaN	NaN	NaN	NaN	NaN	NaN	NaN	NaN	NaN	174.774	2.78629	NaN	NaN	NaN	NaN
NaN	NaN	NaN	NaN	NaN	NaN	NaN	NaN	NaN	NaN	NaN	NaN	NaN	NaN	NaN	NaN	NaN	NaN	NaN	NaN	NaN	NaN	NaN	NaN	NaN	NaN	NaN	NaN	NaN	NaN	NaN	NaN	NaN	NaN	NaN	NaN	NaN	NaN	NaN	NaN	NaN	NaN	NaN	NaN	174.903	2.79457	NaN	NaN	NaN	NaN
NaN	NaN	NaN	NaN	NaN	NaN	NaN	NaN	NaN	NaN	NaN	NaN	NaN	NaN	NaN	NaN	NaN	NaN	NaN	NaN	NaN	NaN	NaN	NaN	NaN	NaN	NaN	NaN	NaN	NaN	NaN	NaN	NaN	NaN	NaN	NaN	NaN	NaN	NaN	NaN	NaN	NaN	NaN	NaN	175.032	2.80261	NaN	NaN	NaN	NaN
NaN	NaN	NaN	NaN	NaN	NaN	NaN	NaN	NaN	NaN	NaN	NaN	NaN	NaN	NaN	NaN	NaN	NaN	NaN	NaN	NaN	NaN	NaN	NaN	NaN	NaN	NaN	NaN	NaN	NaN	NaN	NaN	NaN	NaN	NaN	NaN	NaN	NaN	NaN	NaN	NaN	NaN	NaN	NaN	175.162	2.81101	NaN	NaN	NaN	NaN
NaN	NaN	NaN	NaN	NaN	NaN	NaN	NaN	NaN	NaN	NaN	NaN	NaN	NaN	NaN	NaN	NaN	NaN	NaN	NaN	NaN	NaN	NaN	NaN	NaN	NaN	NaN	NaN	NaN	NaN	NaN	NaN	NaN	NaN	NaN	NaN	NaN	NaN	NaN	NaN	NaN	NaN	NaN	NaN	175.291	2.82049	NaN	NaN	NaN	NaN
NaN	NaN	NaN	NaN	NaN	NaN	NaN	NaN	NaN	NaN	NaN	NaN	NaN	NaN	NaN	NaN	NaN	NaN	NaN	NaN	NaN	NaN	NaN	NaN	NaN	NaN	NaN	NaN	NaN	NaN	NaN	NaN	NaN	NaN	NaN	NaN	NaN	NaN	NaN	NaN	NaN	NaN	NaN	NaN	175.42	2.82874	NaN	NaN	NaN	NaN
NaN	NaN	NaN	NaN	NaN	NaN	NaN	NaN	NaN	NaN	NaN	NaN	NaN	NaN	NaN	NaN	NaN	NaN	NaN	NaN	NaN	NaN	NaN	NaN	NaN	NaN	NaN	NaN	NaN	NaN	NaN	NaN	NaN	NaN	NaN	NaN	NaN	NaN	NaN	NaN	NaN	NaN	NaN	NaN	175.55	2.8359	NaN	NaN	NaN	NaN
NaN	NaN	NaN	NaN	NaN	NaN	NaN	NaN	NaN	NaN	NaN	NaN	NaN	NaN	NaN	NaN	NaN	NaN	NaN	NaN	NaN	NaN	NaN	NaN	NaN	NaN	NaN	NaN	NaN	NaN	NaN	NaN	NaN	NaN	NaN	NaN	NaN	NaN	NaN	NaN	NaN	NaN	NaN	NaN	175.679	2.84376	NaN	NaN	NaN	NaN
NaN	NaN	NaN	NaN	NaN	NaN	NaN	NaN	NaN	NaN	NaN	NaN	NaN	NaN	NaN	NaN	NaN	NaN	NaN	NaN	NaN	NaN	NaN	NaN	NaN	NaN	NaN	NaN	NaN	NaN	NaN	NaN	NaN	NaN	NaN	NaN	NaN	NaN	NaN	NaN	NaN	NaN	NaN	NaN	175.809	2.85054	NaN	NaN	NaN	NaN
NaN	NaN	NaN	NaN	NaN	NaN	NaN	NaN	NaN	NaN	NaN	NaN	NaN	NaN	NaN	NaN	NaN	NaN	NaN	NaN	NaN	NaN	NaN	NaN	NaN	NaN	NaN	NaN	NaN	NaN	NaN	NaN	NaN	NaN	NaN	NaN	NaN	NaN	NaN	NaN	NaN	NaN	NaN	NaN	175.938	2.85558	NaN	NaN	NaN	NaN
NaN	NaN	NaN	NaN	NaN	NaN	NaN	NaN	NaN	NaN	NaN	NaN	NaN	NaN	NaN	NaN	NaN	NaN	NaN	NaN	NaN	NaN	NaN	NaN	NaN	NaN	NaN	NaN	NaN	NaN	NaN	NaN	NaN	NaN	NaN	NaN	NaN	NaN	NaN	NaN	NaN	NaN	NaN	NaN	176.067	2.86103	NaN	NaN	NaN	NaN
NaN	NaN	NaN	NaN	NaN	NaN	NaN	NaN	NaN	NaN	NaN	NaN	NaN	NaN	NaN	NaN	NaN	NaN	NaN	NaN	NaN	NaN	NaN	NaN	NaN	NaN	NaN	NaN	NaN	NaN	NaN	NaN	NaN	NaN	NaN	NaN	NaN	NaN	NaN	NaN	NaN	NaN	NaN	NaN	176.197	2.86465	NaN	NaN	NaN	NaN
NaN	NaN	NaN	NaN	NaN	NaN	NaN	NaN	NaN	NaN	NaN	NaN	NaN	NaN	NaN	NaN	NaN	NaN	NaN	NaN	NaN	NaN	NaN	NaN	NaN	NaN	NaN	NaN	NaN	NaN	NaN	NaN	NaN	NaN	NaN	NaN	NaN	NaN	NaN	NaN	NaN	NaN	NaN	NaN	176.326	2.86811	NaN	NaN	NaN	NaN
NaN	NaN	NaN	NaN	NaN	NaN	NaN	NaN	NaN	NaN	NaN	NaN	NaN	NaN	NaN	NaN	NaN	NaN	NaN	NaN	NaN	NaN	NaN	NaN	NaN	NaN	NaN	NaN	NaN	NaN	NaN	NaN	NaN	NaN	NaN	NaN	NaN	NaN	NaN	NaN	NaN	NaN	NaN	NaN	176.455	2.87117	NaN	NaN	NaN	NaN
NaN	NaN	NaN	NaN	NaN	NaN	NaN	NaN	NaN	NaN	NaN	NaN	NaN	NaN	NaN	NaN	NaN	NaN	NaN	NaN	NaN	NaN	NaN	NaN	NaN	NaN	NaN	NaN	NaN	NaN	NaN	NaN	NaN	NaN	NaN	NaN	NaN	NaN	NaN	NaN	NaN	NaN	NaN	NaN	176.585	2.87251	NaN	NaN	NaN	NaN
NaN	NaN	NaN	NaN	NaN	NaN	NaN	NaN	NaN	NaN	NaN	NaN	NaN	NaN	NaN	NaN	NaN	NaN	NaN	NaN	NaN	NaN	NaN	NaN	NaN	NaN	NaN	NaN	NaN	NaN	NaN	NaN	NaN	NaN	NaN	NaN	NaN	NaN	NaN	NaN	NaN	NaN	NaN	NaN	176.714	2.87207	NaN	NaN	NaN	NaN
NaN	NaN	NaN	NaN	NaN	NaN	NaN	NaN	NaN	NaN	NaN	NaN	NaN	NaN	NaN	NaN	NaN	NaN	NaN	NaN	NaN	NaN	NaN	NaN	NaN	NaN	NaN	NaN	NaN	NaN	NaN	NaN	NaN	NaN	NaN	NaN	NaN	NaN	NaN	NaN	NaN	NaN	NaN	NaN	176.843	2.87145	NaN	NaN	NaN	NaN
NaN	NaN	NaN	NaN	NaN	NaN	NaN	NaN	NaN	NaN	NaN	NaN	NaN	NaN	NaN	NaN	NaN	NaN	NaN	NaN	NaN	NaN	NaN	NaN	NaN	NaN	NaN	NaN	NaN	NaN	NaN	NaN	NaN	NaN	NaN	NaN	NaN	NaN	NaN	NaN	NaN	NaN	NaN	NaN	176.973	2.86853	NaN	NaN	NaN	NaN
NaN	NaN	NaN	NaN	NaN	NaN	NaN	NaN	NaN	NaN	NaN	NaN	NaN	NaN	NaN	NaN	NaN	NaN	NaN	NaN	NaN	NaN	NaN	NaN	NaN	NaN	NaN	NaN	NaN	NaN	NaN	NaN	NaN	NaN	NaN	NaN	NaN	NaN	NaN	NaN	NaN	NaN	NaN	NaN	177.102	2.86588	NaN	NaN	NaN	NaN
NaN	NaN	NaN	NaN	NaN	NaN	NaN	NaN	NaN	NaN	NaN	NaN	NaN	NaN	NaN	NaN	NaN	NaN	NaN	NaN	NaN	NaN	NaN	NaN	NaN	NaN	NaN	NaN	NaN	NaN	NaN	NaN	NaN	NaN	NaN	NaN	NaN	NaN	NaN	NaN	NaN	NaN	NaN	NaN	177.232	2.86111	NaN	NaN	NaN	NaN
NaN	NaN	NaN	NaN	NaN	NaN	NaN	NaN	NaN	NaN	NaN	NaN	NaN	NaN	NaN	NaN	NaN	NaN	NaN	NaN	NaN	NaN	NaN	NaN	NaN	NaN	NaN	NaN	NaN	NaN	NaN	NaN	NaN	NaN	NaN	NaN	NaN	NaN	NaN	NaN	NaN	NaN	NaN	NaN	177.361	2.85556	NaN	NaN	NaN	NaN
NaN	NaN	NaN	NaN	NaN	NaN	NaN	NaN	NaN	NaN	NaN	NaN	NaN	NaN	NaN	NaN	NaN	NaN	NaN	NaN	NaN	NaN	NaN	NaN	NaN	NaN	NaN	NaN	NaN	NaN	NaN	NaN	NaN	NaN	NaN	NaN	NaN	NaN	NaN	NaN	NaN	NaN	NaN	NaN	177.49	2.84958	NaN	NaN	NaN	NaN
NaN	NaN	NaN	NaN	NaN	NaN	NaN	NaN	NaN	NaN	NaN	NaN	NaN	NaN	NaN	NaN	NaN	NaN	NaN	NaN	NaN	NaN	NaN	NaN	NaN	NaN	NaN	NaN	NaN	NaN	NaN	NaN	NaN	NaN	NaN	NaN	NaN	NaN	NaN	NaN	NaN	NaN	NaN	NaN	177.62	2.84271	NaN	NaN	NaN	NaN
NaN	NaN	NaN	NaN	NaN	NaN	NaN	NaN	NaN	NaN	NaN	NaN	NaN	NaN	NaN	NaN	NaN	NaN	NaN	NaN	NaN	NaN	NaN	NaN	NaN	NaN	NaN	NaN	NaN	NaN	NaN	NaN	NaN	NaN	NaN	NaN	NaN	NaN	NaN	NaN	NaN	NaN	NaN	NaN	177.749	2.83507	NaN	NaN	NaN	NaN
NaN	NaN	NaN	NaN	NaN	NaN	NaN	NaN	NaN	NaN	NaN	NaN	NaN	NaN	NaN	NaN	NaN	NaN	NaN	NaN	NaN	NaN	NaN	NaN	NaN	NaN	NaN	NaN	NaN	NaN	NaN	NaN	NaN	NaN	NaN	NaN	NaN	NaN	NaN	NaN	NaN	NaN	NaN	NaN	177.878	2.82621	NaN	NaN	NaN	NaN
NaN	NaN	NaN	NaN	NaN	NaN	NaN	NaN	NaN	NaN	NaN	NaN	NaN	NaN	NaN	NaN	NaN	NaN	NaN	NaN	NaN	NaN	NaN	NaN	NaN	NaN	NaN	NaN	NaN	NaN	NaN	NaN	NaN	NaN	NaN	NaN	NaN	NaN	NaN	NaN	NaN	NaN	NaN	NaN	178.008	2.81628	NaN	NaN	NaN	NaN
NaN	NaN	NaN	NaN	NaN	NaN	NaN	NaN	NaN	NaN	NaN	NaN	NaN	NaN	NaN	NaN	NaN	NaN	NaN	NaN	NaN	NaN	NaN	NaN	NaN	NaN	NaN	NaN	NaN	NaN	NaN	NaN	NaN	NaN	NaN	NaN	NaN	NaN	NaN	NaN	NaN	NaN	NaN	NaN	178.137	2.80577	NaN	NaN	NaN	NaN
NaN	NaN	NaN	NaN	NaN	NaN	NaN	NaN	NaN	NaN	NaN	NaN	NaN	NaN	NaN	NaN	NaN	NaN	NaN	NaN	NaN	NaN	NaN	NaN	NaN	NaN	NaN	NaN	NaN	NaN	NaN	NaN	NaN	NaN	NaN	NaN	NaN	NaN	NaN	NaN	NaN	NaN	NaN	NaN	178.266	2.79562	NaN	NaN	NaN	NaN
NaN	NaN	NaN	NaN	NaN	NaN	NaN	NaN	NaN	NaN	NaN	NaN	NaN	NaN	NaN	NaN	NaN	NaN	NaN	NaN	NaN	NaN	NaN	NaN	NaN	NaN	NaN	NaN	NaN	NaN	NaN	NaN	NaN	NaN	NaN	NaN	NaN	NaN	NaN	NaN	NaN	NaN	NaN	NaN	178.396	2.78452	NaN	NaN	NaN	NaN
NaN	NaN	NaN	NaN	NaN	NaN	NaN	NaN	NaN	NaN	NaN	NaN	NaN	NaN	NaN	NaN	NaN	NaN	NaN	NaN	NaN	NaN	NaN	NaN	NaN	NaN	NaN	NaN	NaN	NaN	NaN	NaN	NaN	NaN	NaN	NaN	NaN	NaN	NaN	NaN	NaN	NaN	NaN	NaN	178.525	2.77356	NaN	NaN	NaN	NaN
NaN	NaN	NaN	NaN	NaN	NaN	NaN	NaN	NaN	NaN	NaN	NaN	NaN	NaN	NaN	NaN	NaN	NaN	NaN	NaN	NaN	NaN	NaN	NaN	NaN	NaN	NaN	NaN	NaN	NaN	NaN	NaN	NaN	NaN	NaN	NaN	NaN	NaN	NaN	NaN	NaN	NaN	NaN	NaN	178.655	2.76319	NaN	NaN	NaN	NaN
NaN	NaN	NaN	NaN	NaN	NaN	NaN	NaN	NaN	NaN	NaN	NaN	NaN	NaN	NaN	NaN	NaN	NaN	NaN	NaN	NaN	NaN	NaN	NaN	NaN	NaN	NaN	NaN	NaN	NaN	NaN	NaN	NaN	NaN	NaN	NaN	NaN	NaN	NaN	NaN	NaN	NaN	NaN	NaN	178.784	2.75339	NaN	NaN	NaN	NaN
NaN	NaN	NaN	NaN	NaN	NaN	NaN	NaN	NaN	NaN	NaN	NaN	NaN	NaN	NaN	NaN	NaN	NaN	NaN	NaN	NaN	NaN	NaN	NaN	NaN	NaN	NaN	NaN	NaN	NaN	NaN	NaN	NaN	NaN	NaN	NaN	NaN	NaN	NaN	NaN	NaN	NaN	NaN	NaN	178.913	2.74438	NaN	NaN	NaN	NaN
NaN	NaN	NaN	NaN	NaN	NaN	NaN	NaN	NaN	NaN	NaN	NaN	NaN	NaN	NaN	NaN	NaN	NaN	NaN	NaN	NaN	NaN	NaN	NaN	NaN	NaN	NaN	NaN	NaN	NaN	NaN	NaN	NaN	NaN	NaN	NaN	NaN	NaN	NaN	NaN	NaN	NaN	NaN	NaN	179.043	2.73649	NaN	NaN	NaN	NaN
NaN	NaN	NaN	NaN	NaN	NaN	NaN	NaN	NaN	NaN	NaN	NaN	NaN	NaN	NaN	NaN	NaN	NaN	NaN	NaN	NaN	NaN	NaN	NaN	NaN	NaN	NaN	NaN	NaN	NaN	NaN	NaN	NaN	NaN	NaN	NaN	NaN	NaN	NaN	NaN	NaN	NaN	NaN	NaN	179.172	2.72943	NaN	NaN	NaN	NaN
NaN	NaN	NaN	NaN	NaN	NaN	NaN	NaN	NaN	NaN	NaN	NaN	NaN	NaN	NaN	NaN	NaN	NaN	NaN	NaN	NaN	NaN	NaN	NaN	NaN	NaN	NaN	NaN	NaN	NaN	NaN	NaN	NaN	NaN	NaN	NaN	NaN	NaN	NaN	NaN	NaN	NaN	NaN	NaN	179.301	2.72365	NaN	NaN	NaN	NaN
NaN	NaN	NaN	NaN	NaN	NaN	NaN	NaN	NaN	NaN	NaN	NaN	NaN	NaN	NaN	NaN	NaN	NaN	NaN	NaN	NaN	NaN	NaN	NaN	NaN	NaN	NaN	NaN	NaN	NaN	NaN	NaN	NaN	NaN	NaN	NaN	NaN	NaN	NaN	NaN	NaN	NaN	NaN	NaN	179.431	2.71978	NaN	NaN	NaN	NaN
NaN	NaN	NaN	NaN	NaN	NaN	NaN	NaN	NaN	NaN	NaN	NaN	NaN	NaN	NaN	NaN	NaN	NaN	NaN	NaN	NaN	NaN	NaN	NaN	NaN	NaN	NaN	NaN	NaN	NaN	NaN	NaN	NaN	NaN	NaN	NaN	NaN	NaN	NaN	NaN	NaN	NaN	NaN	NaN	179.56	2.71703	NaN	NaN	NaN	NaN
NaN	NaN	NaN	NaN	NaN	NaN	NaN	NaN	NaN	NaN	NaN	NaN	NaN	NaN	NaN	NaN	NaN	NaN	NaN	NaN	NaN	NaN	NaN	NaN	NaN	NaN	NaN	NaN	NaN	NaN	NaN	NaN	NaN	NaN	NaN	NaN	NaN	NaN	NaN	NaN	NaN	NaN	NaN	NaN	179.69	2.71607	NaN	NaN	NaN	NaN
NaN	NaN	NaN	NaN	NaN	NaN	NaN	NaN	NaN	NaN	NaN	NaN	NaN	NaN	NaN	NaN	NaN	NaN	NaN	NaN	NaN	NaN	NaN	NaN	NaN	NaN	NaN	NaN	NaN	NaN	NaN	NaN	NaN	NaN	NaN	NaN	NaN	NaN	NaN	NaN	NaN	NaN	NaN	NaN	179.819	2.71633	NaN	NaN	NaN	NaN
NaN	NaN	NaN	NaN	NaN	NaN	NaN	NaN	NaN	NaN	NaN	NaN	NaN	NaN	NaN	NaN	NaN	NaN	NaN	NaN	NaN	NaN	NaN	NaN	NaN	NaN	NaN	NaN	NaN	NaN	NaN	NaN	NaN	NaN	NaN	NaN	NaN	NaN	NaN	NaN	NaN	NaN	NaN	NaN	179.948	2.71725	NaN	NaN	NaN	NaN
NaN	NaN	NaN	NaN	NaN	NaN	NaN	NaN	NaN	NaN	NaN	NaN	NaN	NaN	NaN	NaN	NaN	NaN	NaN	NaN	NaN	NaN	NaN	NaN	NaN	NaN	NaN	NaN	NaN	NaN	NaN	NaN	NaN	NaN	NaN	NaN	NaN	NaN	NaN	NaN	NaN	NaN	NaN	NaN	180.078	2.72046	NaN	NaN	NaN	NaN
NaN	NaN	NaN	NaN	NaN	NaN	NaN	NaN	NaN	NaN	NaN	NaN	NaN	NaN	NaN	NaN	NaN	NaN	NaN	NaN	NaN	NaN	NaN	NaN	NaN	NaN	NaN	NaN	NaN	NaN	NaN	NaN	NaN	NaN	NaN	NaN	NaN	NaN	NaN	NaN	NaN	NaN	NaN	NaN	180.207	2.72549	NaN	NaN	NaN	NaN
NaN	NaN	NaN	NaN	NaN	NaN	NaN	NaN	NaN	NaN	NaN	NaN	NaN	NaN	NaN	NaN	NaN	NaN	NaN	NaN	NaN	NaN	NaN	NaN	NaN	NaN	NaN	NaN	NaN	NaN	NaN	NaN	NaN	NaN	NaN	NaN	NaN	NaN	NaN	NaN	NaN	NaN	NaN	NaN	180.336	2.73329	NaN	NaN	NaN	NaN
NaN	NaN	NaN	NaN	NaN	NaN	NaN	NaN	NaN	NaN	NaN	NaN	NaN	NaN	NaN	NaN	NaN	NaN	NaN	NaN	NaN	NaN	NaN	NaN	NaN	NaN	NaN	NaN	NaN	NaN	NaN	NaN	NaN	NaN	NaN	NaN	NaN	NaN	NaN	NaN	NaN	NaN	NaN	NaN	180.466	2.74302	NaN	NaN	NaN	NaN
NaN	NaN	NaN	NaN	NaN	NaN	NaN	NaN	NaN	NaN	NaN	NaN	NaN	NaN	NaN	NaN	NaN	NaN	NaN	NaN	NaN	NaN	NaN	NaN	NaN	NaN	NaN	NaN	NaN	NaN	NaN	NaN	NaN	NaN	NaN	NaN	NaN	NaN	NaN	NaN	NaN	NaN	NaN	NaN	180.595	2.7559	NaN	NaN	NaN	NaN
NaN	NaN	NaN	NaN	NaN	NaN	NaN	NaN	NaN	NaN	NaN	NaN	NaN	NaN	NaN	NaN	NaN	NaN	NaN	NaN	NaN	NaN	NaN	NaN	NaN	NaN	NaN	NaN	NaN	NaN	NaN	NaN	NaN	NaN	NaN	NaN	NaN	NaN	NaN	NaN	NaN	NaN	NaN	NaN	180.724	2.76921	NaN	NaN	NaN	NaN
NaN	NaN	NaN	NaN	NaN	NaN	NaN	NaN	NaN	NaN	NaN	NaN	NaN	NaN	NaN	NaN	NaN	NaN	NaN	NaN	NaN	NaN	NaN	NaN	NaN	NaN	NaN	NaN	NaN	NaN	NaN	NaN	NaN	NaN	NaN	NaN	NaN	NaN	NaN	NaN	NaN	NaN	NaN	NaN	180.854	2.78663	NaN	NaN	NaN	NaN
NaN	NaN	NaN	NaN	NaN	NaN	NaN	NaN	NaN	NaN	NaN	NaN	NaN	NaN	NaN	NaN	NaN	NaN	NaN	NaN	NaN	NaN	NaN	NaN	NaN	NaN	NaN	NaN	NaN	NaN	NaN	NaN	NaN	NaN	NaN	NaN	NaN	NaN	NaN	NaN	NaN	NaN	NaN	NaN	180.983	2.80613	NaN	NaN	NaN	NaN
NaN	NaN	NaN	NaN	NaN	NaN	NaN	NaN	NaN	NaN	NaN	NaN	NaN	NaN	NaN	NaN	NaN	NaN	NaN	NaN	NaN	NaN	NaN	NaN	NaN	NaN	NaN	NaN	NaN	NaN	NaN	NaN	NaN	NaN	NaN	NaN	NaN	NaN	NaN	NaN	NaN	NaN	NaN	NaN	181.113	2.8288	NaN	NaN	NaN	NaN
NaN	NaN	NaN	NaN	NaN	NaN	NaN	NaN	NaN	NaN	NaN	NaN	NaN	NaN	NaN	NaN	NaN	NaN	NaN	NaN	NaN	NaN	NaN	NaN	NaN	NaN	NaN	NaN	NaN	NaN	NaN	NaN	NaN	NaN	NaN	NaN	NaN	NaN	NaN	NaN	NaN	NaN	NaN	NaN	181.242	2.85514	NaN	NaN	NaN	NaN
NaN	NaN	NaN	NaN	NaN	NaN	NaN	NaN	NaN	NaN	NaN	NaN	NaN	NaN	NaN	NaN	NaN	NaN	NaN	NaN	NaN	NaN	NaN	NaN	NaN	NaN	NaN	NaN	NaN	NaN	NaN	NaN	NaN	NaN	NaN	NaN	NaN	NaN	NaN	NaN	NaN	NaN	NaN	NaN	181.371	2.88394	NaN	NaN	NaN	NaN
NaN	NaN	NaN	NaN	NaN	NaN	NaN	NaN	NaN	NaN	NaN	NaN	NaN	NaN	NaN	NaN	NaN	NaN	NaN	NaN	NaN	NaN	NaN	NaN	NaN	NaN	NaN	NaN	NaN	NaN	NaN	NaN	NaN	NaN	NaN	NaN	NaN	NaN	NaN	NaN	NaN	NaN	NaN	NaN	181.501	2.91576	NaN	NaN	NaN	NaN
NaN	NaN	NaN	NaN	NaN	NaN	NaN	NaN	NaN	NaN	NaN	NaN	NaN	NaN	NaN	NaN	NaN	NaN	NaN	NaN	NaN	NaN	NaN	NaN	NaN	NaN	NaN	NaN	NaN	NaN	NaN	NaN	NaN	NaN	NaN	NaN	NaN	NaN	NaN	NaN	NaN	NaN	NaN	NaN	181.63	2.94684	NaN	NaN	NaN	NaN
NaN	NaN	NaN	NaN	NaN	NaN	NaN	NaN	NaN	NaN	NaN	NaN	NaN	NaN	NaN	NaN	NaN	NaN	NaN	NaN	NaN	NaN	NaN	NaN	NaN	NaN	NaN	NaN	NaN	NaN	NaN	NaN	NaN	NaN	NaN	NaN	NaN	NaN	NaN	NaN	NaN	NaN	NaN	NaN	181.759	2.98295	NaN	NaN	NaN	NaN
NaN	NaN	NaN	NaN	NaN	NaN	NaN	NaN	NaN	NaN	NaN	NaN	NaN	NaN	NaN	NaN	NaN	NaN	NaN	NaN	NaN	NaN	NaN	NaN	NaN	NaN	NaN	NaN	NaN	NaN	NaN	NaN	NaN	NaN	NaN	NaN	NaN	NaN	NaN	NaN	NaN	NaN	NaN	NaN	181.889	3.01743	NaN	NaN	NaN	NaN
NaN	NaN	NaN	NaN	NaN	NaN	NaN	NaN	NaN	NaN	NaN	NaN	NaN	NaN	NaN	NaN	NaN	NaN	NaN	NaN	NaN	NaN	NaN	NaN	NaN	NaN	NaN	NaN	NaN	NaN	NaN	NaN	NaN	NaN	NaN	NaN	NaN	NaN	NaN	NaN	NaN	NaN	NaN	NaN	182.018	3.05455	NaN	NaN	NaN	NaN
NaN	NaN	NaN	NaN	NaN	NaN	NaN	NaN	NaN	NaN	NaN	NaN	NaN	NaN	NaN	NaN	NaN	NaN	NaN	NaN	NaN	NaN	NaN	NaN	NaN	NaN	NaN	NaN	NaN	NaN	NaN	NaN	NaN	NaN	NaN	NaN	NaN	NaN	NaN	NaN	NaN	NaN	NaN	NaN	182.147	3.09363	NaN	NaN	NaN	NaN
NaN	NaN	NaN	NaN	NaN	NaN	NaN	NaN	NaN	NaN	NaN	NaN	NaN	NaN	NaN	NaN	NaN	NaN	NaN	NaN	NaN	NaN	NaN	NaN	NaN	NaN	NaN	NaN	NaN	NaN	NaN	NaN	NaN	NaN	NaN	NaN	NaN	NaN	NaN	NaN	NaN	NaN	NaN	NaN	182.277	3.13173	NaN	NaN	NaN	NaN
NaN	NaN	NaN	NaN	NaN	NaN	NaN	NaN	NaN	NaN	NaN	NaN	NaN	NaN	NaN	NaN	NaN	NaN	NaN	NaN	NaN	NaN	NaN	NaN	NaN	NaN	NaN	NaN	NaN	NaN	NaN	NaN	NaN	NaN	NaN	NaN	NaN	NaN	NaN	NaN	NaN	NaN	NaN	NaN	182.406	-3.11266	NaN	NaN	NaN	NaN
NaN	NaN	NaN	NaN	NaN	NaN	NaN	NaN	NaN	NaN	NaN	NaN	NaN	NaN	NaN	NaN	NaN	NaN	NaN	NaN	NaN	NaN	NaN	NaN	NaN	NaN	NaN	NaN	NaN	NaN	NaN	NaN	NaN	NaN	NaN	NaN	NaN	NaN	NaN	NaN	NaN	NaN	NaN	NaN	182.536	-3.07468	NaN	NaN	NaN	NaN
NaN	NaN	NaN	NaN	NaN	NaN	NaN	NaN	NaN	NaN	NaN	NaN	NaN	NaN	NaN	NaN	NaN	NaN	NaN	NaN	NaN	NaN	NaN	NaN	NaN	NaN	NaN	NaN	NaN	NaN	NaN	NaN	NaN	NaN	NaN	NaN	NaN	NaN	NaN	NaN	NaN	NaN	NaN	NaN	182.665	-3.03736	NaN	NaN	NaN	NaN
NaN	NaN	NaN	NaN	NaN	NaN	NaN	NaN	NaN	NaN	NaN	NaN	NaN	NaN	NaN	NaN	NaN	NaN	NaN	NaN	NaN	NaN	NaN	NaN	NaN	NaN	NaN	NaN	NaN	NaN	NaN	NaN	NaN	NaN	NaN	NaN	NaN	NaN	NaN	NaN	NaN	NaN	NaN	NaN	182.794	-2.99949	NaN	NaN	NaN	NaN
NaN	NaN	NaN	NaN	NaN	NaN	NaN	NaN	NaN	NaN	NaN	NaN	NaN	NaN	NaN	NaN	NaN	NaN	NaN	NaN	NaN	NaN	NaN	NaN	NaN	NaN	NaN	NaN	NaN	NaN	NaN	NaN	NaN	NaN	NaN	NaN	NaN	NaN	NaN	NaN	NaN	NaN	NaN	NaN	182.924	-2.96415	NaN	NaN	NaN	NaN
NaN	NaN	NaN	NaN	NaN	NaN	NaN	NaN	NaN	NaN	NaN	NaN	NaN	NaN	NaN	NaN	NaN	NaN	NaN	NaN	NaN	NaN	NaN	NaN	NaN	NaN	NaN	NaN	NaN	NaN	NaN	NaN	NaN	NaN	NaN	NaN	NaN	NaN	NaN	NaN	NaN	NaN	NaN	NaN	183.053	-2.92851	NaN	NaN	NaN	NaN
NaN	NaN	NaN	NaN	NaN	NaN	NaN	NaN	NaN	NaN	NaN	NaN	NaN	NaN	NaN	NaN	NaN	NaN	NaN	NaN	NaN	NaN	NaN	NaN	NaN	NaN	NaN	NaN	NaN	NaN	NaN	NaN	NaN	NaN	NaN	NaN	NaN	NaN	NaN	NaN	NaN	NaN	NaN	NaN	183.182	-2.89556	NaN	NaN	NaN	NaN
NaN	NaN	NaN	NaN	NaN	NaN	NaN	NaN	NaN	NaN	NaN	NaN	NaN	NaN	NaN	NaN	NaN	NaN	NaN	NaN	NaN	NaN	NaN	NaN	NaN	NaN	NaN	NaN	NaN	NaN	NaN	NaN	NaN	NaN	NaN	NaN	NaN	NaN	NaN	NaN	NaN	NaN	NaN	NaN	183.312	-2.86274	NaN	NaN	NaN	NaN
[truncated: 583 more rows]
[truncated: 38 more columns]

## Sheet: EDF2c
60584			60585
Sequence	Laps		Sequence	Laps
1	1		1	9
2	35		2	3
3	24		3	5
4	17		4	22.715
5	7		5	15
6	13		6	6
7	20		7	14.35
8	48		8	18
9	27		9	17
[truncated: 106 more rows]

## Sheet: EDF6d
Speed
[truncated: 238,505+ more rows]

[truncated: 2 more sheets: EDF6e, EDF2f]
