# Supplementary material for: Minute-scale oscillatory sequences in medial entorhinal cortex
Source: Nature. 2023 Dec 20;625(7994):338–44. doi: 10.1038/s41586-023-06864-1 (PMC10781645; doi:10.1038/s41586-023-06864-1)
Supplement: Supplementary file 11 — Source Data Extended Data Fig. 3 [file 41586_2023_6864_MOESM11_ESM.xlsx]

## Sheet: EDF3a-f
-560	0.00840336	-560	0.0112045	0	0.435327	0	0.82237	-560	0.0112045	0	0.801456	-560	0.0234398	-560	-0.309372	-560	0.0267221	-560	-0.195061	0	0.781159	0	17.565	0	0.25508	0	10.5704	-560	0.0134409	-560	-1.04867e-17	0	0.482391	0	1.01059	-560	0.016129	0	1.14161	-560	0.0220026	-560	-0.309956	-560	0.0194258	-560	-0.327139	0	0.603465
-559.871	0.0168067	-559.871	0.0112045	0.000943604	0.194144	0.000943604	0.523274	-559.871	0.00840336	0.000943604	0.523992	-559.871	0.0236923	-559.871	-0.304889	-559.871	0.0258719	-559.871	-0.209309	0.000943604	2.50784	0.000943604	63.0888	0.000943604	0.631921	0.000943604	26.5135	-559.871	0.0107527	-559.871	1.09475e-17	0.000943604	0.2158	0.000943604	1.23337	-559.871	0.0107527	0.000943604	1.26469	-559.871	0.0221651	-559.871	-0.357645	-559.871	0.0193649	-559.871	-0.327979	0.000943604	2.05902
-559.741	0.0168067	-559.741	0.0112045	0.00188721	0.00138743	0.00188721	0.124233	-559.741	0.0168067	0.00188721	0.132722	-559.741	0.0261604	-559.741	-0.283234	-559.741	0.0247975	-559.741	-0.197023	0.00188721	2.35434	0.00188721	58.8954	0.00188721	0.182846	0.00188721	7.29183	-559.741	0.0134409	-559.741	-1.92685e-17	0.00188721	0.00116063	0.00188721	0.657844	-559.741	0.0188172	0.00188721	0.57809	-559.741	0.0220721	-559.741	-0.272791	-559.741	0.0191766	-559.741	-0.321733	0.00188721	1.96173
-559.612	0.0112045	-559.612	0.0168067	0.00283081	0.000179322	0.00283081	0.113531	-559.612	0.0168067	0.00283081	0.117123	-559.612	0.0252029	-559.612	-0.248591	-559.612	0.0270626	-559.612	-0.196403	0.00283081	2.32336	0.00283081	48.9922	0.00283081	0.04721	0.00283081	1.39535	-559.612	0.0322581	-559.612	7.74595e-18	0.00283081	0.000132472	0.00283081	0.354897	-559.612	0.016129	0.00283081	0.319546	-559.612	0.0228248	-559.612	-0.317115	-559.612	0.019383	-559.612	-0.313898	0.00283081	1.76481
-559.482	0.0196078	-559.482	0.00840336	0.00377441	8.25679e-05	0.00377441	0.0783529	-559.482	0.0112045	0.00377441	0.0684169	-559.482	0.0242286	-559.482	-0.284171	-559.482	0.0258641	-559.482	-0.202964	0.00377441	2.41268	0.00377441	51.5917	0.00377441	0.0417398	0.00377441	1.01091	-559.482	0.0241935	-559.482	-8.85412e-18	0.00377441	0.00013467	0.00377441	0.116406	-559.482	0.0188172	0.00377441	0.11949	-559.482	0.0237999	-559.482	-0.278965	-559.482	0.0198639	-559.482	-0.309146	0.00377441	2.25967
-559.353	0.0196078	-559.353	0.0140056	0.00471802	6.90187e-05	0.00471802	0.110517	-559.353	0.0112045	0.00471802	0.113164	-559.353	0.0234421	-559.353	-0.322881	-559.353	0.025918	-559.353	-0.213215	0.00471802	2.15961	0.00471802	50.1983	0.00471802	0.032825	0.00471802	0.843638	-559.353	0.0134409	-559.353	-2.99534e-19	0.00471802	0.000235048	0.00471802	0.0410911	-559.353	0.0107527	0.00471802	0.0322179	-559.353	0.0237063	-559.353	-0.289149	-559.353	0.0190721	-559.353	-0.302435	0.00471802	1.9895
-559.224	0.0196078	-559.224	0.0196078	0.00566162	0.000174137	0.00566162	0.139181	-559.224	0.0196078	0.00566162	0.141021	-559.224	0.0262718	-559.224	-0.255909	-559.224	0.0270858	-559.224	-0.198268	0.00566162	2.03585	0.00566162	48.6597	0.00566162	0.0297026	0.00566162	0.714982	-559.224	0.00537634	-559.224	1.9678e-18	0.00566162	0.000419814	0.00566162	0.0240684	-559.224	0.0188172	0.00566162	0.0360288	-559.224	0.02349	-559.224	-0.286454	-559.224	0.019211	-559.224	-0.321511	0.00566162	1.8342
-559.094	0.0280112	-559.094	0.00840336	0.00660522	0.000142261	0.00660522	0.18736	-559.094	0.00840336	0.00660522	0.194072	-559.094	0.0258093	-559.094	-0.299932	-559.094	0.0247416	-559.094	-0.173361	0.00660522	1.97919	0.00660522	50.6433	0.00660522	0.0311675	0.00660522	0.679918	-559.094	0.0188172	-559.094	1.69345e-18	0.00660522	0.000490969	0.00660522	0.0590558	-559.094	0.016129	0.00660522	0.0712589	-559.094	0.0232603	-559.094	-0.283146	-559.094	0.0203617	-559.094	-0.323696	0.00660522	1.77979
-558.965	0.022409	-558.965	0.0196078	0.00754883	7.45364e-05	0.00754883	0.569413	-558.965	0.0196078	0.00754883	0.580319	-558.965	0.0247096	-558.965	-0.326226	-558.965	0.0263237	-558.965	-0.18655	0.00754883	2.19068	0.00754883	52.2034	0.00754883	0.0274878	0.00754883	0.603616	-558.965	0.00806452	-558.965	-9.11252e-18	0.00754883	0.000533313	0.00754883	0.115038	-558.965	0.0107527	0.00754883	0.124338	-558.965	0.02295	-558.965	-0.314564	-558.965	0.0195885	-558.965	-0.316595	0.00754883	1.87053
-558.835	0.0168067	-558.835	0.0140056	0.00849243	6.47627e-05	0.00849243	0.273815	-558.835	0.0168067	0.00849243	0.256253	-558.835	0.0256545	-558.835	-0.320932	-558.835	0.0263709	-558.835	-0.195734	0.00849243	2.0286	0.00849243	51.7459	0.00849243	0.0260169	0.00849243	0.594146	-558.835	0.0107527	-558.835	-4.54049e-18	0.00849243	0.000219142	0.00849243	0.225697	-558.835	0.0215054	0.00849243	0.207825	-558.835	0.0234788	-558.835	-0.297621	-558.835	0.0198851	-558.835	-0.319089	0.00849243	1.72716
-558.706	0.0280112	-558.706	0.0168067	0.00943604	4.94676e-05	0.00943604	0.0794965	-558.706	0.0140056	0.00943604	0.0781247	-558.706	0.0254043	-558.706	-0.285629	-558.706	0.0256769	-558.706	-0.200476	0.00943604	1.90433	0.00943604	51.9032	0.00943604	0.0226232	0.00943604	0.565219	-558.706	0.00806452	-558.706	-1.13259e-17	0.00943604	0.000101855	0.00943604	0.414161	-558.706	0.0215054	0.00943604	0.379246	-558.706	0.0220383	-558.706	-0.274363	-558.706	0.0196662	-558.706	-0.317063	0.00943604	1.81777
-558.577	0.0140056	-558.577	0.022409	0.0103796	3.27975e-05	0.0103796	0.124073	-558.577	0.0196078	0.0103796	0.129911	-558.577	0.0248153	-558.577	-0.317152	-558.577	0.0249886	-558.577	-0.195317	0.0103796	2.09528	0.0103796	53.1036	0.0103796	0.0261474	0.0103796	0.578837	-558.577	0.016129	-558.577	8.73171e-19	0.0103796	0.000111639	0.0103796	0.52724	-558.577	0.0134409	0.0103796	0.495073	-558.577	0.0233115	-558.577	-0.283746	-558.577	0.0203381	-558.577	-0.311926	0.0103796	1.6848
-558.447	0.0140056	-558.447	0.0280112	0.0113232	1.96752e-05	0.0113232	0.0778625	-558.447	0.022409	0.0113232	0.0840162	-558.447	0.0254542	-558.447	-0.318504	-558.447	0.0255695	-558.447	-0.185574	0.0113232	2.14739	0.0113232	50.4208	0.0113232	0.024407	0.0113232	0.548201	-558.447	0.0134409	-558.447	1.33595e-17	0.0113232	0.000122541	0.0113232	0.531149	-558.447	0.0241935	0.0113232	0.528206	-558.447	0.0224985	-558.447	-0.309702	-558.447	0.0202712	-558.447	-0.316876	0.0113232	1.64132
-558.318	0.0112045	-558.318	0.0140056	0.0122668	0.000103912	0.0122668	0.0963582	-558.318	0.0112045	0.0122668	0.0859889	-558.318	0.0230395	-558.318	-0.347497	-558.318	0.0256977	-558.318	-0.183901	0.0122668	1.91577	0.0122668	44.126	0.0122668	0.027831	0.0122668	0.554282	-558.318	0.0241935	-558.318	1.0478e-17	0.0122668	0.000129569	0.0122668	0.586582	-558.318	0.0107527	0.0122668	0.666777	-558.318	0.023769	-558.318	-0.30121	-558.318	0.0201608	-558.318	-0.316269	0.0122668	1.71068
-558.189	0.0112045	-558.189	0.0196078	0.0132104	0.000403794	0.0132104	0.160128	-558.189	0.022409	0.0132104	0.156792	-558.189	0.0265955	-558.189	-0.280389	-558.189	0.0263949	-558.189	-0.210704	0.0132104	1.76584	0.0132104	41.4293	0.0132104	0.0297351	0.0132104	0.563304	-558.189	0.0107527	-558.189	-9.51756e-18	0.0132104	7.19438e-05	0.0132104	0.522799	-558.189	0.016129	0.0132104	0.55841	-558.189	0.0242672	-558.189	-0.281209	-558.189	0.0201332	-558.189	-0.313057	0.0132104	1.77235
-558.059	0.0196078	-558.059	0.0196078	0.0141541	0.000343957	0.0141541	0.116022	-558.059	0.0196078	0.0141541	0.119648	-558.059	0.0264787	-558.059	-0.281153	-558.059	0.0254502	-558.059	-0.165972	0.0141541	1.70213	0.0141541	42.5677	0.0141541	0.0275501	0.0141541	0.547723	-558.059	0.0215054	-558.059	1.20498e-17	0.0141541	6.06049e-05	0.0141541	0.241723	-558.059	0.0188172	0.0141541	0.214271	-558.059	0.0225952	-558.059	-0.333664	-558.059	0.0196371	-558.059	-0.293819	0.0141541	1.53317
-557.93	0.0252101	-557.93	0.022409	0.0150977	0.000213377	0.0150977	0.200161	-557.93	0.022409	0.0150977	0.21277	-557.93	0.0251276	-557.93	-0.291167	-557.93	0.0271469	-557.93	-0.179729	0.0150977	1.52884	0.0150977	40.6867	0.0150977	0.0253382	0.0150977	0.555432	-557.93	0.016129	-557.93	-9.60488e-18	0.0150977	3.1479e-05	0.0150977	0.103957	-557.93	0.0188172	0.0150977	0.0932369	-557.93	0.023025	-557.93	-0.285405	-557.93	0.0199443	-557.93	-0.300298	0.0150977	1.49271
-557.8	0.0196078	-557.8	0.022409	0.0160413	0.000208278	0.0160413	0.149229	-557.8	0.022409	0.0160413	0.145179	-557.8	0.0252552	-557.8	-0.250802	-557.8	0.0271792	-557.8	-0.187132	0.0160413	1.44837	0.0160413	36.789	0.0160413	0.0273373	0.0160413	0.583428	-557.8	0.0188172	-557.8	5.76293e-18	0.0160413	7.32341e-06	0.0160413	0.0328025	-557.8	0.0188172	0.0160413	0.0273558	-557.8	0.0234939	-557.8	-0.288629	-557.8	0.0198461	-557.8	-0.296894	0.0160413	1.5497
-557.671	0.0168067	-557.671	0.022409	0.0169849	9.69905e-05	0.0169849	0.0487622	-557.671	0.0280112	0.0169849	0.0454536	-557.671	0.025584	-557.671	-0.276586	-557.671	0.0269358	-557.671	-0.185452	0.0169849	1.61797	0.0169849	39.1195	0.0169849	0.0232574	0.0169849	0.554706	-557.671	0.0215054	-557.671	-1.30976e-17	0.0169849	9.90759e-06	0.0169849	0.0058935	-557.671	0.0188172	0.0169849	0.00637067	-557.671	0.0225887	-557.671	-0.308824	-557.671	0.0198792	-557.671	-0.302329	0.0169849	1.37738
-557.542	0.022409	-557.542	0.0168067	0.0179285	8.3679e-05	0.0179285	0.0750307	-557.542	0.022409	0.0179285	0.0740104	-557.542	0.0248109	-557.542	-0.265942	-557.542	0.0266169	-557.542	-0.188228	0.0179285	2.07262	0.0179285	51.8248	0.0179285	0.0254497	0.0179285	0.53851	-557.542	0.016129	-557.542	-1.65613e-18	0.0179285	3.03877e-05	0.0179285	0.0176664	-557.542	0.0268817	0.0179285	0.019088	-557.542	0.0230786	-557.542	-0.291714	-557.542	0.0193653	-557.542	-0.31827	0.0179285	1.25888
-557.412	0.0140056	-557.412	0.0168067	0.0188721	8.65377e-05	0.0188721	0.0386052	-557.412	0.0196078	0.0188721	0.0424248	-557.412	0.02343	-557.412	-0.24445	-557.412	0.0267378	-557.412	-0.174781	0.0188721	2.03743	0.0188721	50.236	0.0188721	0.0245273	0.0188721	0.543495	-557.412	0.0268817	-557.412	-7.16e-18	0.0188721	1.55737e-05	0.0188721	0.0790907	-557.412	0.0215054	0.0188721	0.0999544	-557.412	0.022931	-557.412	-0.284846	-557.412	0.0193588	-557.412	-0.315814	0.0188721	1.20509
-557.283	0.0168067	-557.283	0.022409	0.0198157	3.34472e-05	0.0198157	0.0392362	-557.283	0.0252101	0.0198157	0.0406166	-557.283	0.0259806	-557.283	-0.26476	-557.283	0.0270834	-557.283	-0.151902	0.0198157	1.44171	0.0198157	36.8765	0.0198157	0.0249285	0.0198157	0.528306	-557.283	0.0241935	-557.283	2.09561e-18	0.0198157	4.15743e-06	0.0198157	0.134578	-557.283	0.0241935	0.0198157	0.142288	-557.283	0.0222541	-557.283	-0.296156	-557.283	0.0200357	-557.283	-0.312823	0.0198157	1.32123
-557.153	0.0140056	-557.153	0.0252101	0.0207593	3.34935e-05	0.0207593	0.145515	-557.153	0.0280112	0.0207593	0.144502	-557.153	0.0256294	-557.153	-0.290672	-557.153	0.025763	-557.153	-0.164625	0.0207593	1.43496	0.0207593	38.3134	0.0207593	0.0250247	0.0207593	0.516088	-557.153	0.0322581	-557.153	-1.58922e-17	0.0207593	1.03689e-05	0.0207593	0.222525	-557.153	0.0188172	0.0207593	0.1847	-557.153	0.0235722	-557.153	-0.29243	-557.153	0.0197685	-557.153	-0.288402	0.0207593	1.4737
-557.024	0.022409	-557.024	0.0196078	0.0217029	3.86361e-05	0.0217029	0.160657	-557.024	0.0196078	0.0217029	0.147237	-557.024	0.0230735	-557.024	-0.287276	-557.024	0.0264479	-557.024	-0.180192	0.0217029	2.47439	0.0217029	61.633	0.0217029	0.0224983	0.0217029	0.505792	-557.024	0.0134409	-557.024	6.1122e-19	0.0217029	1.87464e-05	0.0217029	0.297124	-557.024	0.0268817	0.0217029	0.299532	-557.024	0.0227697	-557.024	-0.294945	-557.024	0.0190731	-557.024	-0.30581	0.0217029	1.66717
-556.895	0.0168067	-556.895	0.0196078	0.0226465	2.99651e-05	0.0226465	0.0920005	-556.895	0.022409	0.0226465	0.0934247	-556.895	0.0247277	-556.895	-0.279926	-556.895	0.0259575	-556.895	-0.177659	0.0226465	2.61125	0.0226465	64.9513	0.0226465	0.0226281	0.0226465	0.526494	-556.895	0.00537634	-556.895	-4.45317e-18	0.0226465	1.85642e-05	0.0226465	0.259549	-556.895	0.0188172	0.0226465	0.252838	-556.895	0.0235707	-556.895	-0.270623	-556.895	0.0199695	-556.895	-0.280067	0.0226465	1.4253
-556.765	0.0112045	-556.765	0.0252101	0.0235901	2.533e-05	0.0235901	0.0389487	-556.765	0.022409	0.0235901	0.0459066	-556.765	0.0242947	-556.765	-0.282004	-556.765	0.0254287	-556.765	-0.203208	0.0235901	1.57288	0.0235901	40.9428	0.0235901	0.0236662	0.0235901	0.51506	-556.765	0.0215054	-556.765	1.36215e-17	0.0235901	2.96375e-05	0.0235901	0.138702	-556.765	0.016129	0.0235901	0.141054	-556.765	0.0226885	-556.765	-0.279529	-556.765	0.0205606	-556.765	-0.303414	0.0235901	1.1015
-556.636	0.0168067	-556.636	0.0280112	0.0245337	3.63557e-05	0.0245337	0.012348	-556.636	0.0308123	0.0245337	0.0107683	-556.636	0.0254026	-556.636	-0.251769	-556.636	0.0263599	-556.636	-0.18425	0.0245337	1.11748	0.0245337	27.1411	0.0245337	0.0250041	0.0245337	0.51278	-556.636	0.0268817	-556.636	1.74634e-18	0.0245337	1.07359e-05	0.0245337	0.0792865	-556.636	0.0349462	0.0245337	0.0828927	-556.636	0.0238704	-556.636	-0.280406	-556.636	0.0188796	-556.636	-0.304311	0.0245337	1.42878
-556.506	0.0168067	-556.506	0.0196078	0.0254773	3.05345e-05	0.0254773	0.0183404	-556.506	0.0196078	0.0254773	0.017064	-556.506	0.025857	-556.506	-0.270238	-556.506	0.0261844	-556.506	-0.181885	0.0254773	0.954861	0.0254773	22.3791	0.0254773	0.0232056	0.0254773	0.498776	-556.506	0.0215054	-556.506	9.01788e-18	0.0254773	9.729e-06	0.0254773	0.0760944	-556.506	0.0241935	0.0254773	0.0878654	-556.506	0.0220497	-556.506	-0.321028	-556.506	0.0196851	-556.506	-0.292264	0.0254773	2.5925
-556.377	0.00840336	-556.377	0.022409	0.0264209	2.9211e-05	0.0264209	0.0143291	-556.377	0.0280112	0.0264209	0.0138502	-556.377	0.0230855	-556.377	-0.300815	-556.377	0.027609	-556.377	-0.169193	0.0264209	0.888985	0.0264209	20.5206	0.0264209	0.0266906	0.0264209	0.524444	-556.377	0.0215054	-556.377	-6.68104e-18	0.0264209	5.82745e-05	0.0264209	0.0336298	-556.377	0.0241935	0.0264209	0.0376138	-556.377	0.0230572	-556.377	-0.281264	-556.377	0.0192965	-556.377	-0.278324	0.0264209	1.87906
-556.248	0.0252101	-556.248	0.022409	0.0273645	7.73981e-05	0.0273645	0.0146695	-556.248	0.0280112	0.0273645	0.0181739	-556.248	0.0251376	-556.248	-0.2845	-556.248	0.0259466	-556.248	-0.201089	0.0273645	0.85867	0.0273645	19.4487	0.0273645	0.0245857	0.0273645	0.544655	-556.248	0.00806452	-556.248	-2.88024e-18	0.0273645	8.97481e-05	0.0273645	0.00994818	-556.248	0.0295699	0.0273645	0.0060783	-556.248	0.0232363	-556.248	-0.268236	-556.248	0.018898	-556.248	-0.297055	0.0273645	1.31254
-556.118	0.0252101	-556.118	0.0308123	0.0283081	0.000133125	0.0283081	0.0575946	-556.118	0.0280112	0.0283081	0.0580704	-556.118	0.0257655	-556.118	-0.290074	-556.118	0.0276261	-556.118	-0.191285	0.0283081	0.864128	0.0283081	20.3346	0.0283081	0.02364	0.0283081	0.543019	-556.118	0.0134409	-556.118	6.22542e-19	0.0283081	5.32435e-05	0.0283081	0.0061432	-556.118	0.0188172	0.0283081	0.00306409	-556.118	0.0247301	-556.118	-0.283504	-556.118	0.0195927	-556.118	-0.275658	0.0283081	1.13628
-555.989	0.0252101	-555.989	0.0308123	0.0292517	0.000114274	0.0292517	0.075271	-555.989	0.0364146	0.0292517	0.0712157	-555.989	0.0244128	-555.989	-0.305161	-555.989	0.0265853	-555.989	-0.163592	0.0292517	0.980395	0.0292517	22.3542	0.0292517	0.0222679	0.0292517	0.521944	-555.989	0.0134409	-555.989	1.01288e-17	0.0292517	1.88706e-05	0.0292517	0.00448918	-555.989	0.0295699	0.0292517	0.00467104	-555.989	0.0230647	-555.989	-0.273796	-555.989	0.0198896	-555.989	-0.301239	0.0292517	0.784915
-555.86	0.0252101	-555.86	0.0280112	0.0301953	3.25417e-05	0.0301953	0.0386133	-555.86	0.0308123	0.0301953	0.0361106	-555.86	0.0258689	-555.86	-0.230986	-555.86	0.0275192	-555.86	-0.173955	0.0301953	0.908816	0.0301953	20.4824	0.0301953	0.0232027	0.0301953	0.521165	-555.86	0.00537634	-555.86	1.15641e-17	0.0301953	1.28192e-05	0.0301953	0.00380662	-555.86	0.0295699	0.0301953	0.00532657	-555.86	0.0231915	-555.86	-0.288208	-555.86	0.020149	-555.86	-0.274167	0.0301953	0.835142
-555.73	0.0252101	-555.73	0.0196078	0.0311389	2.42943e-05	0.0311389	0.0181408	-555.73	0.022409	0.0311389	0.0189919	-555.73	0.0238279	-555.73	-0.271698	-555.73	0.0276799	-555.73	-0.181344	0.0311389	0.730999	0.0311389	16.3319	0.0311389	0.0228299	0.0311389	0.493533	-555.73	0.0268817	-555.73	1.01288e-17	0.0311389	7.07715e-05	0.0311389	0.00917826	-555.73	0.0268817	0.0311389	0.0141642	-555.73	0.0224209	-555.73	-0.308087	-555.73	0.0192267	-555.73	-0.289864	0.0311389	0.726945
-555.601	0.0252101	-555.601	0.0280112	0.0320825	6.43247e-05	0.0320825	0.00857828	-555.601	0.0280112	0.0320825	0.00895312	-555.601	0.0255051	-555.601	-0.294181	-555.601	0.0261777	-555.601	-0.18492	0.0320825	0.730722	0.0320825	15.9789	0.0320825	0.022777	0.0320825	0.48445	-555.601	0.0107527	-555.601	-1.68781e-17	0.0320825	0.000390154	0.0320825	0.0172568	-555.601	0.0322581	0.0320825	0.0165951	-555.601	0.0231876	-555.601	-0.286789	-555.601	0.0205379	-555.601	-0.278603	0.0320825	0.737879
-555.471	0.0252101	-555.471	0.0308123	0.0330261	8.87971e-05	0.0330261	0.00580833	-555.471	0.0308123	0.0330261	0.00676987	-555.471	0.0247976	-555.471	-0.330164	-555.471	0.0281735	-555.471	-0.169122	0.0330261	0.885161	0.0330261	17.801	0.0330261	0.0239902	0.0330261	0.520929	-555.471	0.0134409	-555.471	7.62836e-18	0.0330261	0.000333445	0.0330261	0.0173664	-555.471	0.0241935	0.0330261	0.0160371	-555.471	0.0222043	-555.471	-0.320592	-555.471	0.020351	-555.471	-0.286005	0.0330261	0.698523
-555.342	0.0112045	-555.342	0.0252101	0.0339697	7.67441e-05	0.0339697	0.0160733	-555.342	0.0308123	0.0339697	0.0130444	-555.342	0.0241948	-555.342	-0.275307	-555.342	0.0271244	-555.342	-0.168746	0.0339697	0.694058	0.0339697	16.0812	0.0339697	0.0234484	0.0339697	0.550532	-555.342	0.0134409	-555.342	-4.19322e-18	0.0339697	6.58489e-05	0.0339697	0.0270946	-555.342	0.0295699	0.0339697	0.0235892	-555.342	0.0236358	-555.342	-0.291282	-555.342	0.019631	-555.342	-0.300996	0.0339697	0.649865
-555.213	0.0168067	-555.213	0.0252101	0.0349133	0.000182817	0.0349133	0.0183338	-555.213	0.0252101	0.0349133	0.0183847	-555.213	0.0264136	-555.213	-0.273343	-555.213	0.0282767	-555.213	-0.152871	0.0349133	0.681078	0.0349133	14.4839	0.0349133	0.0247112	0.0349133	0.544362	-555.213	0.0322581	-555.213	6.98537e-18	0.0349133	4.02938e-05	0.0349133	0.0261271	-555.213	0.0322581	0.0349133	0.0267813	-555.213	0.023445	-555.213	-0.269062	-555.213	0.0203523	-555.213	-0.286819	0.0349133	0.661753
-555.083	0.0196078	-555.083	0.0280112	0.0358569	0.000256653	0.0358569	0.0128769	-555.083	0.0280112	0.0358569	0.0153139	-555.083	0.0242661	-555.083	-0.273251	-555.083	0.0284538	-555.083	-0.164049	0.0358569	0.630549	0.0358569	13.5501	0.0358569	0.022758	0.0358569	0.529886	-555.083	0.0215054	-555.083	-4.39031e-18	0.0358569	2.20671e-05	0.0358569	0.0160819	-555.083	0.0268817	0.0358569	0.0154867	-555.083	0.0221631	-555.083	-0.275829	-555.083	0.0202036	-555.083	-0.288854	0.0358569	0.582867
-554.954	0.0112045	-554.954	0.0196078	0.0368005	0.000112177	0.0368005	0.0126479	-554.954	0.0196078	0.0368005	0.0135717	-554.954	0.0262249	-554.954	-0.218006	-554.954	0.0268467	-554.954	-0.188245	0.0368005	0.635034	0.0368005	13.4902	0.0368005	0.0249884	0.0368005	0.532043	-554.954	0.0188172	-554.954	8.20781e-18	0.0368005	1.25902e-05	0.0368005	0.00858814	-554.954	0.0349462	0.0368005	0.00777524	-554.954	0.0237088	-554.954	-0.298761	-554.954	0.0207084	-554.954	-0.294242	0.0368005	0.586463
-554.824	0.0252101	-554.824	0.0280112	0.0377441	7.81043e-05	0.0377441	0.0116704	-554.824	0.0280112	0.0377441	0.0104548	-554.824	0.0232322	-554.824	-0.273957	-554.824	0.0276156	-554.824	-0.17818	0.0377441	0.678392	0.0377441	13.7761	0.0377441	0.0217174	0.0377441	0.511947	-554.824	0.0241935	-554.824	-1.74591e-18	0.0377441	5.0883e-05	0.0377441	0.0075024	-554.824	0.0349462	0.0377441	0.00944344	-554.824	0.0229352	-554.824	-0.295761	-554.824	0.0209784	-554.824	-0.276052	0.0377441	0.469925
-554.695	0.0364146	-554.695	0.0252101	0.0386877	6.2891e-05	0.0386877	0.0135731	-554.695	0.0280112	0.0386877	0.0117548	-554.695	0.02504	-554.695	-0.293732	-554.695	0.0289574	-554.695	-0.163018	0.0386877	0.566534	0.0386877	12.3116	0.0386877	0.0244987	0.0386877	0.537382	-554.695	0.0134409	-554.695	1.12639e-17	0.0386877	0.00010723	0.0386877	0.0101017	-554.695	0.0241935	0.0386877	0.0144366	-554.695	0.0228749	-554.695	-0.301327	-554.695	0.0207008	-554.695	-0.26651	0.0386877	0.497961
-554.566	0.0196078	-554.566	0.0308123	0.0396313	9.77077e-05	0.0396313	0.00746174	-554.566	0.0308123	0.0396313	0.00880363	-554.566	0.0256528	-554.566	-0.283026	-554.566	0.0283346	-554.566	-0.159596	0.0396313	0.482922	0.0396313	10.8124	0.0396313	0.0257958	0.0396313	0.546818	-554.566	0.0215054	-554.566	-2.09561e-18	0.0396313	8.99186e-05	0.0396313	0.00753714	-554.566	0.0376344	0.0396313	0.00607696	-554.566	0.0250749	-554.566	-0.257723	-554.566	0.0205258	-554.566	-0.276957	0.0396313	0.593453
-554.436	0.0168067	-554.436	0.022409	0.040575	0.000258878	0.040575	0.00250193	-554.436	0.0252101	0.040575	0.0028013	-554.436	0.0247458	-554.436	-0.300519	-554.436	0.0294554	-554.436	-0.163901	0.040575	0.465039	0.040575	10.382	0.040575	0.0240731	0.040575	0.531869	-554.436	0.0241935	-554.436	0.00268817	0.040575	5.1155e-05	0.040575	0.00722836	-554.436	0.0376344	0.040575	0.00493364	-554.436	0.0236679	-554.436	-0.301446	-554.436	0.0219282	-554.436	-0.25985	0.040575	0.551641
-554.307	0.0140056	-554.307	0.022409	0.0415186	0.000205129	0.0415186	0.00727424	-554.307	0.022409	0.0415186	0.00682347	-554.307	0.0255688	-554.307	-0.2408	-554.307	0.0282698	-554.307	-0.157075	0.0415186	0.51354	0.0415186	11.2184	0.0415186	0.0239921	0.0415186	0.507237	-554.307	0.0215054	-554.307	0.00268817	0.0415186	7.93576e-05	0.0415186	0.0077689	-554.307	0.0349462	0.0415186	0.00728703	-554.307	0.0228235	-554.307	-0.288146	-554.307	0.0214322	-554.307	-0.261841	0.0415186	0.496202
-554.177	0.00840336	-554.177	0.0252101	0.0424622	6.70926e-05	0.0424622	0.0120115	-554.177	0.0252101	0.0424622	0.0107279	-554.177	0.025399	-554.177	-0.269739	-554.177	0.0283955	-554.177	-0.182226	0.0424622	0.494528	0.0424622	10.2172	0.0424622	0.0225144	0.0424622	0.491799	-554.177	0.00806452	-554.177	0.00268817	0.0424622	0.000137131	0.0424622	0.00607332	-554.177	0.0322581	0.0424622	0.00758134	-554.177	0.0227775	-554.177	-0.29195	-554.177	0.0214512	-554.177	-0.265529	0.0424622	0.460546
-554.048	0.0168067	-554.048	0.022409	0.0434058	3.37891e-05	0.0434058	0.00274984	-554.048	0.0196078	0.0434058	0.00265632	-554.048	0.0254294	-554.048	-0.248487	-554.048	0.0286685	-554.048	-0.167222	0.0434058	0.479744	0.0434058	9.61979	0.0434058	0.0262156	0.0434058	0.478212	-554.048	0.0134409	-554.048	0.00268817	0.0434058	5.36222e-05	0.0434058	0.00864301	-554.048	0.0403226	0.0434058	0.00860739	-554.048	0.0230197	-554.048	-0.284178	-554.048	0.0207534	-554.048	-0.261525	0.0434058	0.423925
-553.919	0.022409	-553.919	0.0168067	0.0443494	3.62703e-05	0.0443494	0.00198538	-553.919	0.0140056	0.0443494	0.00240508	-553.919	0.024123	-553.919	-0.297422	-553.919	0.0269988	-553.919	-0.164749	0.0443494	0.48241	0.0443494	9.63048	0.0443494	0.0224342	0.0443494	0.504208	-553.919	0.0241935	-553.919	0.00268817	0.0443494	1.91702e-05	0.0443494	0.013365	-553.919	0.0403226	0.0443494	0.0145082	-553.919	0.0239512	-553.919	-0.25645	-553.919	0.0208487	-553.919	-0.268963	0.0443494	0.45525
-553.789	0.0168067	-553.789	0.022409	0.045293	5.40496e-05	0.045293	0.00168643	-553.789	0.0196078	0.045293	0.00218168	-553.789	0.0244573	-553.789	-0.242758	-553.789	0.0282457	-553.789	-0.172163	0.045293	0.439937	0.045293	9.21268	0.045293	0.0234269	0.045293	0.512834	-553.789	0.0215054	-553.789	0.00268817	0.045293	0.00010614	0.045293	0.00815588	-553.789	0.0376344	0.045293	0.00952663	-553.789	0.0227228	-553.789	-0.27527	-553.789	0.0222768	-553.789	-0.262715	0.045293	0.472147
-553.66	0.0140056	-553.66	0.0168067	0.0462366	5.26228e-05	0.0462366	0.00201081	-553.66	0.0196078	0.0462366	0.00174502	-553.66	0.025601	-553.66	-0.254949	-553.66	0.0281009	-553.66	-0.173922	0.0462366	0.489741	0.0462366	9.17326	0.0462366	0.0253301	0.0462366	0.501216	-553.66	0.00806452	-553.66	-2.76152e-18	0.0462366	0.000158058	0.0462366	0.00535152	-553.66	0.0349462	0.0462366	0.00404373	-553.66	0.0225879	-553.66	-0.308533	-553.66	0.0213317	-553.66	-0.264322	0.0462366	0.352744
-553.53	0.0112045	-553.53	0.0196078	0.0471802	3.69902e-05	0.0471802	0.00173202	-553.53	0.0196078	0.0471802	0.00134479	-553.53	0.0267659	-553.53	-0.254527	-553.53	0.0282304	-553.53	-0.182385	0.0471802	0.441257	0.0471802	8.40049	0.0471802	0.0211398	0.0471802	0.485159	-553.53	0.0188172	-553.53	0.00268817	0.0471802	5.93612e-05	0.0471802	0.00541213	-553.53	0.0430108	0.0471802	0.00478164	-553.53	0.0225853	-553.53	-0.284575	-553.53	0.0211989	-553.53	-0.256254	0.0471802	0.375398
-553.401	0.0252101	-553.401	0.0168067	0.0481238	2.90627e-05	0.0481238	0.000717588	-553.401	0.0168067	0.0481238	0.0008276	-553.401	0.0241189	-553.401	-0.285	-553.401	0.0278465	-553.401	-0.185183	0.0481238	0.359943	0.0481238	7.14799	0.0481238	0.020695	0.0481238	0.488766	-553.401	0.0241935	-553.401	0.00268817	0.0481238	4.24695e-05	0.0481238	0.00362123	-553.401	0.0483871	0.0481238	0.00399564	-553.401	0.0230146	-553.401	-0.265131	-553.401	0.0209688	-553.401	-0.229774	0.0481238	0.385942
-553.272	0.0168067	-553.272	0.0112045	0.0490674	3.9513e-05	0.0490674	0.00433899	-553.272	0.0112045	0.0490674	0.005632	-553.272	0.0256074	-553.272	-0.288057	-553.272	0.0268339	-553.272	-0.16417	0.0490674	0.346666	0.0490674	6.63809	0.0490674	0.0210293	0.0490674	0.487123	-553.272	0.0188172	-553.272	0.00268817	0.0490674	2.9096e-05	0.0490674	0.00122589	-553.272	0.0322581	0.0490674	0.00129467	-553.272	0.0235507	-553.272	-0.276302	-553.272	0.0213547	-553.272	-0.249028	0.0490674	0.352327
-553.142	0.0392157	-553.142	0.0168067	0.050011	8.62895e-05	0.050011	0.0197509	-553.142	0.0168067	0.050011	0.0176554	-553.142	0.025686	-553.142	-0.271874	-553.142	0.0271284	-553.142	-0.1814	0.050011	0.344731	0.050011	6.45988	0.050011	0.0224511	0.050011	0.505069	-553.142	0.0107527	-553.142	0.00268817	0.050011	4.12849e-05	0.050011	0.000701101	-553.142	0.0403226	0.050011	0.00106629	-553.142	0.0220156	-553.142	-0.291788	-553.142	0.0217685	-553.142	-0.244043	0.050011	0.337645
-553.013	0.0252101	-553.013	0.0168067	0.0509546	7.28633e-05	0.0509546	0.00876352	-553.013	0.0168067	0.0509546	0.00772508	-553.013	0.0261939	-553.013	-0.271076	-553.013	0.0281172	-553.013	-0.185471	0.0509546	0.303593	0.0509546	6.20323	0.0509546	0.027293	0.0509546	0.547596	-553.013	0.00537634	-553.013	-8.47317e-18	0.0509546	5.12017e-05	0.0509546	0.000739728	-553.013	0.0376344	0.0509546	0.000758364	-553.013	0.0240931	-553.013	-0.280015	-553.013	0.0210345	-553.013	-0.236692	0.0509546	0.289195
-552.884	0.0112045	-552.884	0.0196078	0.0518982	5.50714e-05	0.0518982	0.004223	-552.884	0.0196078	0.0518982	0.00468076	-552.884	0.025248	-552.884	-0.270724	-552.884	0.028255	-552.884	-0.173937	0.0518982	0.334877	0.0518982	6.55108	0.0518982	0.0253887	0.0518982	0.562338	-552.884	0.0241935	-552.884	0.00537634	0.0518982	2.57898e-05	0.0518982	0.00110923	-552.884	0.0456989	0.0518982	0.00101303	-552.884	0.0232514	-552.884	-0.289662	-552.884	0.0217764	-552.884	-0.229695	0.0518982	0.273667
-552.754	0.0140056	-552.754	0.0196078	0.0528418	0.000107741	0.0528418	0.00396459	-552.754	0.022409	0.0528418	0.00416342	-552.754	0.0248194	-552.754	-0.282871	-552.754	0.0265555	-552.754	-0.179774	0.0528418	0.322692	0.0528418	6.51164	0.0528418	0.028326	0.0528418	0.580199	-552.754	0.0268817	-552.754	0.00268817	0.0528418	3.65398e-05	0.0528418	0.0017911	-552.754	0.0403226	0.0528418	0.00160836	-552.754	0.0219316	-552.754	-0.307067	-552.754	0.0226129	-552.754	-0.247384	0.0528418	0.280672
-552.625	0.0140056	-552.625	0.0112045	0.0537854	0.000259879	0.0537854	0.00148009	-552.625	0.0140056	0.0537854	0.00160054	-552.625	0.024872	-552.625	-0.259063	-552.625	0.0263899	-552.625	-0.181407	0.0537854	0.27071	0.0537854	5.26428	0.0537854	0.02754	0.0537854	0.554158	-552.625	0.00806452	-552.625	0.00537634	0.0537854	5.16044e-05	0.0537854	0.00199628	-552.625	0.0349462	0.0537854	0.0018478	-552.625	0.0227661	-552.625	-0.259075	-552.625	0.0220552	-552.625	-0.250508	0.0537854	0.344041
-552.495	0.0196078	-552.495	0.0196078	0.054729	0.000274871	0.054729	0.000758627	-552.495	0.0196078	0.054729	0.000705126	-552.495	0.0247599	-552.495	-0.277905	-552.495	0.0264955	-552.495	-0.204338	0.054729	0.270691	0.054729	4.95943	0.054729	0.0263346	0.054729	0.521242	-552.495	0.0188172	-552.495	0.00268817	0.054729	2.65502e-05	0.054729	0.0022671	-552.495	0.0456989	0.054729	0.00212942	-552.495	0.0226349	-552.495	-0.258259	-552.495	0.0226387	-552.495	-0.237964	0.054729	0.289968
-552.366	0.0140056	-552.366	0.0140056	0.0556726	0.000153848	0.0556726	0.000809466	-552.366	0.0196078	0.0556726	0.000656383	-552.366	0.0255963	-552.366	-0.28197	-552.366	0.0265596	-552.366	-0.193469	0.0556726	0.296355	0.0556726	5.20525	0.0556726	0.023428	0.0556726	0.525171	-552.366	0.016129	-552.366	-1.74776e-18	0.0556726	4.55143e-05	0.0556726	0.00192118	-552.366	0.0403226	0.0556726	0.00190575	-552.366	0.0231073	-552.366	-0.296927	-552.366	0.0225959	-552.366	-0.21682	0.0556726	0.286952
-552.237	0.022409	-552.237	0.0140056	0.0566162	5.80375e-05	0.0566162	0.00306243	-552.237	0.0140056	0.0566162	0.00343432	-552.237	0.0243925	-552.237	-0.281666	-552.237	0.0258749	-552.237	-0.196796	0.0566162	0.251431	0.0566162	5.03801	0.0566162	0.0241724	0.0566162	0.544875	-552.237	0.0107527	-552.237	0.00268817	0.0566162	5.76833e-05	0.0566162	0.00258059	-552.237	0.0403226	0.0566162	0.00363393	-552.237	0.0221838	-552.237	-0.265593	-552.237	0.0233535	-552.237	-0.252921	0.0566162	0.329463
-552.107	0.0196078	-552.107	0.0168067	0.0575598	4.79684e-05	0.0575598	0.00750677	-552.107	0.0196078	0.0575598	0.00781555	-552.107	0.0244627	-552.107	-0.267587	-552.107	0.0270317	-552.107	-0.205552	0.0575598	0.269524	0.0575598	4.98791	0.0575598	0.024626	0.0575598	0.540063	-552.107	0.0241935	-552.107	5.60364e-19	0.0575598	4.95365e-05	0.0575598	0.00389111	-552.107	0.0564516	0.0575598	0.00471532	-552.107	0.02299	-552.107	-0.300051	-552.107	0.0226522	-552.107	-0.234884	0.0575598	0.252737
-551.978	0.022409	-551.978	0.0252101	0.0585034	0.000148353	0.0585034	0.00365131	-551.978	0.0196078	0.0585034	0.00355098	-551.978	0.0261381	-551.978	-0.241798	-551.978	0.0253567	-551.978	-0.184882	0.0585034	0.220101	0.0585034	4.38562	0.0585034	0.0220009	0.0585034	0.504745	-551.978	0.0215054	-551.978	-8.64439e-18	0.0585034	0.000180172	0.0585034	0.00259082	-551.978	0.0376344	0.0585034	0.00174775	-551.978	0.0224715	-551.978	-0.319941	-551.978	0.023448	-551.978	-0.234296	0.0585034	0.293892
-551.848	0.0140056	-551.848	0.0196078	0.059447	0.000479721	0.059447	0.00307593	-551.848	0.022409	0.059447	0.00269023	-551.848	0.0240928	-551.848	-0.308159	-551.848	0.0249268	-551.848	-0.182711	0.059447	0.194697	0.059447	3.85403	0.059447	0.0241851	0.059447	0.516472	-551.848	0.016129	-551.848	2.5322e-18	0.059447	0.000254924	0.059447	0.00316962	-551.848	0.0483871	0.059447	0.00210504	-551.848	0.022404	-551.848	-0.272384	-551.848	0.0228021	-551.848	-0.227707	0.059447	0.269222
-551.719	0.022409	-551.719	0.022409	0.0603906	0.000567088	0.0603906	0.00339484	-551.719	0.0196078	0.0603906	0.0031871	-551.719	0.0255092	-551.719	-0.296219	-551.719	0.0254548	-551.719	-0.196698	0.0603906	0.2009	0.0603906	3.92198	0.0603906	0.0288573	0.0603906	0.571767	-551.719	0.016129	-551.719	-9.08098e-18	0.0603906	0.00041216	0.0603906	0.00227795	-551.719	0.0430108	0.0603906	0.00269148	-551.719	0.0228058	-551.719	-0.310578	-551.719	0.0224343	-551.719	-0.221245	0.0603906	0.195616
-551.59	0.0196078	-551.59	0.00840336	NaN	NaN	NaN	NaN	-551.59	0.0140056	NaN	NaN	-551.59	0.0248279	-551.59	-0.247996	-551.59	0.0257649	-551.59	-0.196576	NaN	NaN	NaN	NaN	NaN	NaN	NaN	NaN	-551.59	0.0241935	-551.59	2.70683e-18	NaN	NaN	NaN	NaN	-551.59	0.0483871	NaN	NaN	-551.59	0.0214448	-551.59	-0.307051	-551.59	0.022791	-551.59	-0.236277	NaN	NaN
-551.46	0.0252101	-551.46	0.0112045	NaN	NaN	NaN	NaN	-551.46	0.0140056	NaN	NaN	-551.46	0.0246471	-551.46	-0.282369	-551.46	0.0252375	-551.46	-0.207828	NaN	NaN	NaN	NaN	NaN	NaN	NaN	NaN	-551.46	0.0241935	-551.46	2.27024e-18	NaN	NaN	NaN	NaN	-551.46	0.0376344	NaN	NaN	-551.46	0.0226973	-551.46	-0.264786	-551.46	0.0234336	-551.46	-0.202714	NaN	NaN
-551.331	0.0168067	-551.331	0.0168067	NaN	NaN	NaN	NaN	-551.331	0.0196078	NaN	NaN	-551.331	0.0249623	-551.331	-0.279799	-551.331	0.0254649	-551.331	-0.198905	NaN	NaN	NaN	NaN	NaN	NaN	NaN	NaN	-551.331	0.0241935	-551.331	2.61951e-18	NaN	NaN	NaN	NaN	-551.331	0.0510753	NaN	NaN	-551.331	0.023051	-551.331	-0.290138	-551.331	0.0229072	-551.331	-0.204629	NaN	NaN
-551.201	0.022409	-551.201	0.022409	NaN	NaN	NaN	NaN	-551.201	0.0196078	NaN	NaN	-551.201	0.0247476	-551.201	-0.241211	-551.201	0.024677	-551.201	-0.19766	NaN	NaN	NaN	NaN	NaN	NaN	NaN	NaN	-551.201	0.00806452	-551.201	0.00268817	NaN	NaN	NaN	NaN	-551.201	0.0483871	NaN	NaN	-551.201	0.0227061	-551.201	-0.266189	-551.201	0.0238748	-551.201	-0.185184	NaN	NaN
-551.072	0.0252101	-551.072	0.0196078	NaN	NaN	NaN	NaN	-551.072	0.022409	NaN	NaN	-551.072	0.0252016	-551.072	-0.276666	-551.072	0.0255315	-551.072	-0.203885	NaN	NaN	NaN	NaN	NaN	NaN	NaN	NaN	-551.072	0.0322581	-551.072	7.85854e-18	NaN	NaN	NaN	NaN	-551.072	0.0430108	NaN	NaN	-551.072	0.0216211	-551.072	-0.330154	-551.072	0.0226325	-551.072	-0.203771	NaN	NaN
-550.943	0.022409	-550.943	0.00840336	NaN	NaN	NaN	NaN	-550.943	0.00840336	NaN	NaN	-550.943	0.0252262	-550.943	-0.28893	-550.943	0.0248661	-550.943	-0.219894	NaN	NaN	NaN	NaN	NaN	NaN	NaN	NaN	-550.943	0.016129	-550.943	-6.98537e-18	NaN	NaN	NaN	NaN	-550.943	0.0510753	NaN	NaN	-550.943	0.022528	-550.943	-0.327189	-550.943	0.0227415	-550.943	-0.206063	NaN	NaN
-550.813	0.022409	-550.813	0.0196078	NaN	NaN	NaN	NaN	-550.813	0.0196078	NaN	NaN	-550.813	0.0248147	-550.813	-0.286316	-550.813	0.0250153	-550.813	-0.227901	NaN	NaN	NaN	NaN	NaN	NaN	NaN	NaN	-550.813	0.00806452	-550.813	1.6241e-17	NaN	NaN	NaN	NaN	-550.813	0.0403226	NaN	NaN	-550.813	0.0233889	-550.813	-0.282695	-550.813	0.0229406	-550.813	-0.186182	NaN	NaN
-550.684	0.0168067	-550.684	0.0168067	NaN	NaN	NaN	NaN	-550.684	0.0140056	NaN	NaN	-550.684	0.0247094	-550.684	-0.280958	-550.684	0.0240326	-550.684	-0.219498	NaN	NaN	NaN	NaN	NaN	NaN	NaN	NaN	-550.684	0.0268817	-550.684	1.50185e-17	NaN	NaN	NaN	NaN	-550.684	0.0537634	NaN	NaN	-550.684	0.023286	-550.684	-0.313594	-550.684	0.0236283	-550.684	-0.185066	NaN	NaN
-550.555	0.022409	-550.555	0.0140056	NaN	NaN	NaN	NaN	-550.555	0.0112045	NaN	NaN	-550.555	0.0248879	-550.555	-0.275103	-550.555	0.0240992	-550.555	-0.219628	NaN	NaN	NaN	NaN	NaN	NaN	NaN	NaN	-550.555	0.0215054	-550.555	1.37961e-17	NaN	NaN	NaN	NaN	-550.555	0.0430108	NaN	NaN	-550.555	0.0225322	-550.555	-0.320393	-550.555	0.0235251	-550.555	-0.189426	NaN	NaN
-550.425	0.0168067	-550.425	0.0140056	NaN	NaN	NaN	NaN	-550.425	0.0112045	NaN	NaN	-550.425	0.0238483	-550.425	-0.293395	-550.425	0.0248502	-550.425	-0.227203	NaN	NaN	NaN	NaN	NaN	NaN	NaN	NaN	-550.425	0.0107527	-550.425	-1.35263e-17	NaN	NaN	NaN	NaN	-550.425	0.0403226	NaN	NaN	-550.425	0.0231669	-550.425	-0.340517	-550.425	0.023941	-550.425	-0.190267	NaN	NaN
-550.296	0.022409	-550.296	0.0112045	NaN	NaN	NaN	NaN	-550.296	0.0112045	NaN	NaN	-550.296	0.0245717	-550.296	-0.260585	-550.296	0.0241547	-550.296	-0.244348	NaN	NaN	NaN	NaN	NaN	NaN	NaN	NaN	-550.296	0.0322581	-550.296	9.08098e-18	NaN	NaN	NaN	NaN	-550.296	0.0564516	NaN	NaN	-550.296	0.0233013	-550.296	-0.329602	-550.296	0.023028	-550.296	-0.211531	NaN	NaN
-550.166	0.0196078	-550.166	0.0196078	NaN	NaN	NaN	NaN	-550.166	0.022409	NaN	NaN	-550.166	0.0258002	-550.166	-0.240592	-550.166	0.0234915	-550.166	-0.237318	NaN	NaN	NaN	NaN	NaN	NaN	NaN	NaN	-550.166	0.0215054	-550.166	1.74634e-19	NaN	NaN	NaN	NaN	-550.166	0.0510753	NaN	NaN	-550.166	0.0237886	-550.166	-0.26452	-550.166	0.0242389	-550.166	-0.170301	NaN	NaN
-550.037	0.0168067	-550.037	0.0140056	NaN	NaN	NaN	NaN	-550.037	0.0168067	NaN	NaN	-550.037	0.0254104	-550.037	-0.296032	-550.037	0.0243464	-550.037	-0.24743	NaN	NaN	NaN	NaN	NaN	NaN	NaN	NaN	-550.037	0.0215054	-550.037	1.30976e-17	NaN	NaN	NaN	NaN	-550.037	0.0564516	NaN	NaN	-550.037	0.0231034	-550.037	-0.294505	-550.037	0.0244567	-550.037	-0.182264	NaN	NaN
-549.908	0.0196078	-549.908	0.0112045	NaN	NaN	NaN	NaN	-549.908	0.0140056	NaN	NaN	-549.908	0.0250348	-549.908	-0.275934	-549.908	0.0229782	-549.908	-0.223288	NaN	NaN	NaN	NaN	NaN	NaN	NaN	NaN	-549.908	0.0188172	-549.908	-6.98537e-18	NaN	NaN	NaN	NaN	-549.908	0.0591398	NaN	NaN	-549.908	0.022583	-549.908	-0.309006	-549.908	0.0229817	-549.908	-0.177564	NaN	NaN
-549.778	0.022409	-549.778	0.0112045	NaN	NaN	NaN	NaN	-549.778	0.00840336	NaN	NaN	-549.778	0.0240675	-549.778	-0.267948	-549.778	0.0226713	-549.778	-0.233531	NaN	NaN	NaN	NaN	NaN	NaN	NaN	NaN	-549.778	0.0295699	-549.778	1.08273e-17	NaN	NaN	NaN	NaN	-549.778	0.0537634	NaN	NaN	-549.778	0.0225843	-549.778	-0.307382	-549.778	0.0231195	-549.778	-0.176423	NaN	NaN
-549.649	0.0252101	-549.649	0.0140056	NaN	NaN	NaN	NaN	-549.649	0.0140056	NaN	NaN	-549.649	0.0254706	-549.649	-0.281978	-549.649	0.0237387	-549.649	-0.243018	NaN	NaN	NaN	NaN	NaN	NaN	NaN	NaN	-549.649	0.0215054	-549.649	-5.23902e-18	NaN	NaN	NaN	NaN	-549.649	0.061828	NaN	NaN	-549.649	0.0224424	-549.649	-0.268617	-549.649	0.0250451	-549.649	-0.169142	NaN	NaN
-549.519	0.0308123	-549.519	0.00840336	NaN	NaN	NaN	NaN	-549.519	0.0112045	NaN	NaN	-549.519	0.0255013	-549.519	-0.27681	-549.519	0.0228846	-549.519	-0.252439	NaN	NaN	NaN	NaN	NaN	NaN	NaN	NaN	-549.519	0.0134409	-549.519	9.08098e-18	NaN	NaN	NaN	NaN	-549.519	0.0456989	NaN	NaN	-549.519	0.0229814	-549.519	-0.25346	-549.519	0.0238095	-549.519	-0.178072	NaN	NaN
-549.39	0.0196078	-549.39	0.0112045	NaN	NaN	NaN	NaN	-549.39	0.0112045	NaN	NaN	-549.39	0.0252153	-549.39	-0.282341	-549.39	0.0228752	-549.39	-0.224008	NaN	NaN	NaN	NaN	NaN	NaN	NaN	NaN	-549.39	0.0241935	-549.39	-9.77951e-18	NaN	NaN	NaN	NaN	-549.39	0.0564516	NaN	NaN	-549.39	0.0237551	-549.39	-0.272837	-549.39	0.0240516	-549.39	-0.18202	NaN	NaN
-549.261	0.0112045	-549.261	0.00560224	NaN	NaN	NaN	NaN	-549.261	0.00560224	NaN	NaN	-549.261	0.0248775	-549.261	-0.286613	-549.261	0.0226301	-549.261	-0.236196	NaN	NaN	NaN	NaN	NaN	NaN	NaN	NaN	-549.261	0.0241935	-549.261	9.08098e-18	NaN	NaN	NaN	NaN	-549.261	0.0510753	NaN	NaN	-549.261	0.0239109	-549.261	-0.28894	-549.261	0.0240959	-549.261	-0.14907	NaN	NaN
-549.131	0.0280112	-549.131	0.0252101	NaN	NaN	NaN	NaN	-549.131	0.0168067	NaN	NaN	-549.131	0.0231383	-549.131	-0.312196	-549.131	0.0230354	-549.131	-0.254521	NaN	NaN	NaN	NaN	NaN	NaN	NaN	NaN	-549.131	0.0188172	-549.131	0.00268817	NaN	NaN	NaN	NaN	-549.131	0.0537634	NaN	NaN	-549.131	0.0232856	-549.131	-0.30788	-549.131	0.024227	-549.131	-0.188433	NaN	NaN
-549.002	0.022409	-549.002	0.0168067	NaN	NaN	NaN	NaN	-549.002	0.0140056	NaN	NaN	-549.002	0.0254921	-549.002	-0.276557	-549.002	0.0219111	-549.002	-0.242062	NaN	NaN	NaN	NaN	NaN	NaN	NaN	NaN	-549.002	0.016129	-549.002	1.60663e-17	NaN	NaN	NaN	NaN	-549.002	0.0510753	NaN	NaN	-549.002	0.0231956	-549.002	-0.274375	-549.002	0.0242255	-549.002	-0.182842	NaN	NaN
-548.872	0.0196078	-548.872	0.00840336	NaN	NaN	NaN	NaN	-548.872	0.0140056	NaN	NaN	-548.872	0.0243424	-548.872	-0.272715	-548.872	0.0217407	-548.872	-0.252883	NaN	NaN	NaN	NaN	NaN	NaN	NaN	NaN	-548.872	0.0107527	-548.872	-2.61951e-18	NaN	NaN	NaN	NaN	-548.872	0.0672043	NaN	NaN	-548.872	0.0227016	-548.872	-0.254833	-548.872	0.0244663	-548.872	-0.161491	NaN	NaN
-548.743	0.0252101	-548.743	0.0112045	NaN	NaN	NaN	NaN	-548.743	0.0112045	NaN	NaN	-548.743	0.0249529	-548.743	-0.282703	-548.743	0.02123	-548.743	-0.255557	NaN	NaN	NaN	NaN	NaN	NaN	NaN	NaN	-548.743	0.0241935	-548.743	-5.23902e-18	NaN	NaN	NaN	NaN	-548.743	0.0537634	NaN	NaN	-548.743	0.0231329	-548.743	-0.301416	-548.743	0.0244901	-548.743	-0.154981	NaN	NaN
-548.614	0.022409	-548.614	0.00840336	NaN	NaN	NaN	NaN	-548.614	0.00840336	NaN	NaN	-548.614	0.0249607	-548.614	-0.340586	-548.614	0.0208863	-548.614	-0.252166	NaN	NaN	NaN	NaN	NaN	NaN	NaN	NaN	-548.614	0.0134409	-548.614	-9.77951e-18	NaN	NaN	NaN	NaN	-548.614	0.061828	NaN	NaN	-548.614	0.0217786	-548.614	-0.275638	-548.614	0.0235266	-548.614	-0.172763	NaN	NaN
-548.484	0.0168067	-548.484	0.0252101	NaN	NaN	NaN	NaN	-548.484	0.0168067	NaN	NaN	-548.484	0.0245147	-548.484	-0.290636	-548.484	0.0213132	-548.484	-0.242147	NaN	NaN	NaN	NaN	NaN	NaN	NaN	NaN	-548.484	0.016129	-548.484	3.66732e-18	NaN	NaN	NaN	NaN	-548.484	0.0645161	NaN	NaN	-548.484	0.0227649	-548.484	-0.295891	-548.484	0.0240264	-548.484	-0.163614	NaN	NaN
-548.355	0.022409	-548.355	0.0112045	NaN	NaN	NaN	NaN	-548.355	0.00840336	NaN	NaN	-548.355	0.0261508	-548.355	-0.289583	-548.355	0.0214091	-548.355	-0.263726	NaN	NaN	NaN	NaN	NaN	NaN	NaN	NaN	-548.355	0.00806452	-548.355	0.00268817	NaN	NaN	NaN	NaN	-548.355	0.0483871	NaN	NaN	-548.355	0.0238294	-548.355	-0.281339	-548.355	0.0245727	-548.355	-0.171156	NaN	NaN
-548.226	0.0308123	-548.226	0.0196078	NaN	NaN	NaN	NaN	-548.226	0.0168067	NaN	NaN	-548.226	0.0247971	-548.226	-0.272747	-548.226	0.0215215	-548.226	-0.26231	NaN	NaN	NaN	NaN	NaN	NaN	NaN	NaN	-548.226	0.016129	-548.226	7.52456e-18	NaN	NaN	NaN	NaN	-548.226	0.0645161	NaN	NaN	-548.226	0.0240572	-548.226	-0.262797	-548.226	0.0236504	-548.226	-0.151112	NaN	NaN
-548.096	0.0168067	-548.096	0.0168067	NaN	NaN	NaN	NaN	-548.096	0.0112045	NaN	NaN	-548.096	0.0243728	-548.096	-0.254236	-548.096	0.0204954	-548.096	-0.260044	NaN	NaN	NaN	NaN	NaN	NaN	NaN	NaN	-548.096	0.0241935	-548.096	2.96878e-18	NaN	NaN	NaN	NaN	-548.096	0.0698925	NaN	NaN	-548.096	0.0240086	-548.096	-0.237612	-548.096	0.0240457	-548.096	-0.151124	NaN	NaN
-547.967	0.0112045	-547.967	0.00840336	NaN	NaN	NaN	NaN	-547.967	0.0112045	NaN	NaN	-547.967	0.0246695	-547.967	-0.295324	-547.967	0.021122	-547.967	-0.238546	NaN	NaN	NaN	NaN	NaN	NaN	NaN	NaN	-547.967	0.0241935	-547.967	0.00268817	NaN	NaN	NaN	NaN	-547.967	0.0430108	NaN	NaN	-547.967	0.0230902	-547.967	-0.286903	-547.967	0.0241738	-547.967	-0.148558	NaN	NaN
-547.837	0.0112045	-547.837	0.00560224	NaN	NaN	NaN	NaN	-547.837	0.00280112	NaN	NaN	-547.837	0.0240702	-547.837	-0.297576	-547.837	0.0213207	-547.837	-0.258857	NaN	NaN	NaN	NaN	NaN	NaN	NaN	NaN	-547.837	0.0107527	-547.837	-3.31805e-18	NaN	NaN	NaN	NaN	-547.837	0.0672043	NaN	NaN	-547.837	0.0222808	-547.837	-0.281393	-547.837	0.0237785	-547.837	-0.149943	NaN	NaN
-547.708	0.0140056	-547.708	0.0140056	NaN	NaN	NaN	NaN	-547.708	0.00840336	NaN	NaN	-547.708	0.0238858	-547.708	-0.285014	-547.708	0.0217392	-547.708	-0.250696	NaN	NaN	NaN	NaN	NaN	NaN	NaN	NaN	-547.708	0.0322581	-547.708	2.27024e-18	NaN	NaN	NaN	NaN	-547.708	0.0564516	NaN	NaN	-547.708	0.0216351	-547.708	-0.29691	-547.708	0.0240196	-547.708	-0.140052	NaN	NaN
-547.579	0.0140056	-547.579	0.0112045	NaN	NaN	NaN	NaN	-547.579	0.00560224	NaN	NaN	-547.579	0.0247006	-547.579	-0.270722	-547.579	0.0217171	-547.579	-0.259781	NaN	NaN	NaN	NaN	NaN	NaN	NaN	NaN	-547.579	0.0107527	-547.579	5.23902e-19	NaN	NaN	NaN	NaN	-547.579	0.0537634	NaN	NaN	-547.579	0.0220079	-547.579	-0.314532	-547.579	0.0244955	-547.579	-0.140222	NaN	NaN
-547.449	0.0252101	-547.449	0.0196078	NaN	NaN	NaN	NaN	-547.449	0.0168067	NaN	NaN	-547.449	0.0253536	-547.449	-0.266623	-547.449	0.0208293	-547.449	-0.265111	NaN	NaN	NaN	NaN	NaN	NaN	NaN	NaN	-547.449	0.0188172	-547.449	1.71141e-17	NaN	NaN	NaN	NaN	-547.449	0.0645161	NaN	NaN	-547.449	0.0238272	-547.449	-0.280496	-547.449	0.0243641	-547.449	-0.134811	NaN	NaN
-547.32	0.0280112	-547.32	0.0168067	NaN	NaN	NaN	NaN	-547.32	0.0112045	NaN	NaN	-547.32	0.0256772	-547.32	-0.303356	-547.32	0.0214096	-547.32	-0.259429	NaN	NaN	NaN	NaN	NaN	NaN	NaN	NaN	-547.32	0.0215054	-547.32	-5.58829e-18	NaN	NaN	NaN	NaN	-547.32	0.0672043	NaN	NaN	-547.32	0.0219996	-547.32	-0.285159	-547.32	0.0237854	-547.32	-0.132796	NaN	NaN
-547.19	0.0280112	-547.19	0.0140056	NaN	NaN	NaN	NaN	-547.19	0.00840336	NaN	NaN	-547.19	0.0230235	-547.19	-0.29461	-547.19	0.0204885	-547.19	-0.282083	NaN	NaN	NaN	NaN	NaN	NaN	NaN	NaN	-547.19	0.0188172	-547.19	-5.58829e-18	NaN	NaN	NaN	NaN	-547.19	0.077957	NaN	NaN	-547.19	0.0239828	-547.19	-0.266722	-547.19	0.0241569	-547.19	-0.140501	NaN	NaN
-547.061	0.0280112	-547.061	0.0168067	NaN	NaN	NaN	NaN	-547.061	0.0112045	NaN	NaN	-547.061	0.0245385	-547.061	-0.308717	-547.061	0.0214781	-547.061	-0.260892	NaN	NaN	NaN	NaN	NaN	NaN	NaN	NaN	-547.061	0.0215054	-547.061	-3.14341e-18	NaN	NaN	NaN	NaN	-547.061	0.0672043	NaN	NaN	-547.061	0.0217479	-547.061	-0.273133	-547.061	0.0234139	-547.061	-0.139745	NaN	NaN
-546.932	0.00840336	-546.932	0.0140056	NaN	NaN	NaN	NaN	-546.932	0.00560224	NaN	NaN	-546.932	0.0258567	-546.932	-0.269274	-546.932	0.0210882	-546.932	-0.267737	NaN	NaN	NaN	NaN	NaN	NaN	NaN	NaN	-546.932	0.0241935	-546.932	5.58829e-18	NaN	NaN	NaN	NaN	-546.932	0.0725806	NaN	NaN	-546.932	0.022953	-546.932	-0.308085	-546.932	0.023892	-546.932	-0.147304	NaN	NaN
-546.802	0.0140056	-546.802	0.0140056	NaN	NaN	NaN	NaN	-546.802	0.0112045	NaN	NaN	-546.802	0.024937	-546.802	-0.285079	-546.802	0.0220435	-546.802	-0.272758	NaN	NaN	NaN	NaN	NaN	NaN	NaN	NaN	-546.802	0.0295699	-546.802	-2.79415e-18	NaN	NaN	NaN	NaN	-546.802	0.0833333	NaN	NaN	-546.802	0.0223289	-546.802	-0.272686	-546.802	0.0239361	-546.802	-0.138538	NaN	NaN
-546.673	0.0140056	-546.673	0.022409	NaN	NaN	NaN	NaN	-546.673	0.0140056	NaN	NaN	-546.673	0.0245643	-546.673	-0.262298	-546.673	0.0212603	-546.673	-0.280187	NaN	NaN	NaN	NaN	NaN	NaN	NaN	NaN	-546.673	0.0134409	-546.673	8.29512e-18	NaN	NaN	NaN	NaN	-546.673	0.0806452	NaN	NaN	-546.673	0.0217403	-546.673	-0.280125	-546.673	0.0243649	-546.673	-0.150787	NaN	NaN
-546.543	0.022409	-546.543	0.0112045	NaN	NaN	NaN	NaN	-546.543	0.00560224	NaN	NaN	-546.543	0.0245833	-546.543	-0.279882	-546.543	0.0211779	-546.543	-0.281424	NaN	NaN	NaN	NaN	NaN	NaN	NaN	NaN	-546.543	0.0215054	-546.543	-6.98537e-19	NaN	NaN	NaN	NaN	-546.543	0.0752688	NaN	NaN	-546.543	0.0224375	-546.543	-0.322441	-546.543	0.0239638	-546.543	-0.134088	NaN	NaN
-546.414	0.0112045	-546.414	0.022409	NaN	NaN	NaN	NaN	-546.414	0.0140056	NaN	NaN	-546.414	0.0240453	-546.414	-0.286275	-546.414	0.0212161	-546.414	-0.277319	NaN	NaN	NaN	NaN	NaN	NaN	NaN	NaN	-546.414	0.0268817	-546.414	1.25737e-17	NaN	NaN	NaN	NaN	-546.414	0.0725806	NaN	NaN	-546.414	0.0223682	-546.414	-0.294128	-546.414	0.0234198	-546.414	-0.131046	NaN	NaN
-546.285	0.0196078	-546.285	0.0140056	NaN	NaN	NaN	NaN	-546.285	0.00560224	NaN	NaN	-546.285	0.0243287	-546.285	-0.285985	-546.285	0.0202839	-546.285	-0.283764	NaN	NaN	NaN	NaN	NaN	NaN	NaN	NaN	-546.285	0.0241935	-546.285	-2.09561e-18	NaN	NaN	NaN	NaN	-546.285	0.0860215	NaN	NaN	-546.285	0.0226589	-546.285	-0.325075	-546.285	0.023903	-546.285	-0.128289	NaN	NaN
-546.155	0.0140056	-546.155	0.0168067	NaN	NaN	NaN	NaN	-546.155	0.00840336	NaN	NaN	-546.155	0.0244083	-546.155	-0.299658	-546.155	0.0213111	-546.155	-0.278025	NaN	NaN	NaN	NaN	NaN	NaN	NaN	NaN	-546.155	0.0215054	-546.155	-4.19122e-18	NaN	NaN	NaN	NaN	-546.155	0.0725806	NaN	NaN	-546.155	0.0238232	-546.155	-0.255574	-546.155	0.0236543	-546.155	-0.142587	NaN	NaN
-546.026	0.0168067	-546.026	0.0168067	NaN	NaN	NaN	NaN	-546.026	0.00840336	NaN	NaN	-546.026	0.0239042	-546.026	-0.281032	-546.026	0.0220365	-546.026	-0.256664	NaN	NaN	NaN	NaN	NaN	NaN	NaN	NaN	-546.026	0.0188172	-546.026	6.98537e-19	NaN	NaN	NaN	NaN	-546.026	0.0698925	NaN	NaN	-546.026	0.0233421	-546.026	-0.282692	-546.026	0.0240509	-546.026	-0.133466	NaN	NaN
-545.896	0.0140056	-545.896	0.0168067	NaN	NaN	NaN	NaN	-545.896	0.00840336	NaN	NaN	-545.896	0.0268105	-545.896	-0.267101	-545.896	0.0212274	-545.896	-0.259907	NaN	NaN	NaN	NaN	NaN	NaN	NaN	NaN	-545.896	0.0134409	-545.896	0.00268817	NaN	NaN	NaN	NaN	-545.896	0.077957	NaN	NaN	-545.896	0.0232574	-545.896	-0.320655	-545.896	0.0240196	-545.896	-0.125886	NaN	NaN
-545.767	0.0140056	-545.767	0.0140056	NaN	NaN	NaN	NaN	-545.767	0.00840336	NaN	NaN	-545.767	0.0261417	-545.767	-0.24431	-545.767	0.0220229	-545.767	-0.257654	NaN	NaN	NaN	NaN	NaN	NaN	NaN	NaN	-545.767	0.0188172	-545.767	-2.79415e-18	NaN	NaN	NaN	NaN	-545.767	0.0860215	NaN	NaN	-545.767	0.0231572	-545.767	-0.257086	-545.767	0.0240758	-545.767	-0.128172	NaN	NaN
-545.638	0.022409	-545.638	0.0196078	NaN	NaN	NaN	NaN	-545.638	0.0112045	NaN	NaN	-545.638	0.0230335	-545.638	-0.259219	-545.638	0.0214484	-545.638	-0.267855	NaN	NaN	NaN	NaN	NaN	NaN	NaN	NaN	-545.638	0.0215054	-545.638	2.96878e-18	NaN	NaN	NaN	NaN	-545.638	0.0967742	NaN	NaN	-545.638	0.0229895	-545.638	-0.27241	-545.638	0.0236165	-545.638	-0.143461	NaN	NaN
-545.508	0.0280112	-545.508	0.0112045	NaN	NaN	NaN	NaN	-545.508	0.00840336	NaN	NaN	-545.508	0.0247266	-545.508	-0.257885	-545.508	0.0202438	-545.508	-0.27697	NaN	NaN	NaN	NaN	NaN	NaN	NaN	NaN	-545.508	0.0322581	-545.508	3.49268e-18	NaN	NaN	NaN	NaN	-545.508	0.0833333	NaN	NaN	-545.508	0.0219279	-545.508	-0.319986	-545.508	0.0247221	-545.508	-0.137558	NaN	NaN
-545.379	0.0196078	-545.379	0.00840336	NaN	NaN	NaN	NaN	-545.379	0.00840336	NaN	NaN	-545.379	0.025151	-545.379	-0.253427	-545.379	0.0205107	-545.379	-0.264093	NaN	NaN	NaN	NaN	NaN	NaN	NaN	NaN	-545.379	0.0107527	-545.379	1.39707e-18	NaN	NaN	NaN	NaN	-545.379	0.0860215	NaN	NaN	-545.379	0.0228985	-545.379	-0.288547	-545.379	0.0255515	-545.379	-0.130021	NaN	NaN
-545.25	0.0252101	-545.25	0.022409	NaN	NaN	NaN	NaN	-545.25	0.0112045	NaN	NaN	-545.25	0.024548	-545.25	-0.260137	-545.25	0.0214628	-545.25	-0.253959	NaN	NaN	NaN	NaN	NaN	NaN	NaN	NaN	-545.25	0.0188172	-545.25	-1.53678e-17	NaN	NaN	NaN	NaN	-545.25	0.0806452	NaN	NaN	-545.25	0.0233118	-545.25	-0.287692	-545.25	0.0248512	-545.25	-0.113742	NaN	NaN
-545.12	0.0308123	-545.12	0.0112045	NaN	NaN	NaN	NaN	-545.12	0.00840336	NaN	NaN	-545.12	0.0251079	-545.12	-0.288346	-545.12	0.0218004	-545.12	-0.257683	NaN	NaN	NaN	NaN	NaN	NaN	NaN	NaN	-545.12	0.0241935	-545.12	4.88976e-18	NaN	NaN	NaN	NaN	-545.12	0.0860215	NaN	NaN	-545.12	0.0227121	-545.12	-0.289632	-545.12	0.0241802	-545.12	-0.133207	NaN	NaN
-544.991	0.0112045	-544.991	0.0140056	NaN	NaN	NaN	NaN	-544.991	0.00840336	NaN	NaN	-544.991	0.0248857	-544.991	-0.269635	-544.991	0.0215964	-544.991	-0.265381	NaN	NaN	NaN	NaN	NaN	NaN	NaN	NaN	-544.991	0.0134409	-544.991	-5.58829e-18	NaN	NaN	NaN	NaN	-544.991	0.0833333	NaN	NaN	-544.991	0.0237083	-544.991	-0.264726	-544.991	0.0244681	-544.991	-0.124034	NaN	NaN
-544.861	0.0168067	-544.861	0.0196078	NaN	NaN	NaN	NaN	-544.861	0.0112045	NaN	NaN	-544.861	0.0259624	-544.861	-0.234172	-544.861	0.0222348	-544.861	-0.240092	NaN	NaN	NaN	NaN	NaN	NaN	NaN	NaN	-544.861	0.0134409	-544.861	-8.38244e-18	NaN	NaN	NaN	NaN	-544.861	0.0725806	NaN	NaN	-544.861	0.0220718	-544.861	-0.260879	-544.861	0.025327	-544.861	-0.127911	NaN	NaN
-544.732	0.00840336	-544.732	0.0112045	NaN	NaN	NaN	NaN	-544.732	0.00560224	NaN	NaN	-544.732	0.0245856	-544.732	-0.311643	-544.732	0.0217271	-544.732	-0.25559	NaN	NaN	NaN	NaN	NaN	NaN	NaN	NaN	-544.732	0.0188172	-544.732	-4.88976e-18	NaN	NaN	NaN	NaN	-544.732	0.0806452	NaN	NaN	-544.732	0.0229964	-544.732	-0.290605	-544.732	0.0243532	-544.732	-0.112905	NaN	NaN
-544.603	0.022409	-544.603	0.0140056	NaN	NaN	NaN	NaN	-544.603	0.00840336	NaN	NaN	-544.603	0.0247169	-544.603	-0.282604	-544.603	0.0211039	-544.603	-0.255512	NaN	NaN	NaN	NaN	NaN	NaN	NaN	NaN	-544.603	0.0215054	-544.603	-4.19122e-18	NaN	NaN	NaN	NaN	-544.603	0.0860215	NaN	NaN	-544.603	0.0242709	-544.603	-0.264704	-544.603	0.0248023	-544.603	-0.117191	NaN	NaN
-544.473	0.0140056	-544.473	0.0112045	NaN	NaN	NaN	NaN	-544.473	0.00840336	NaN	NaN	-544.473	0.0249427	-544.473	-0.245472	-544.473	0.0213093	-544.473	-0.276883	NaN	NaN	NaN	NaN	NaN	NaN	NaN	NaN	-544.473	0.0349462	-544.473	-1.18751e-17	NaN	NaN	NaN	NaN	-544.473	0.0887097	NaN	NaN	-544.473	0.0223802	-544.473	-0.291361	-544.473	0.0253294	-544.473	-0.116083	NaN	NaN
-544.344	0.0196078	-544.344	0.0168067	NaN	NaN	NaN	NaN	-544.344	0.0112045	NaN	NaN	-544.344	0.025453	-544.344	-0.288959	-544.344	0.0223199	-544.344	-0.257339	NaN	NaN	NaN	NaN	NaN	NaN	NaN	NaN	-544.344	0.0241935	-544.344	5.58829e-18	NaN	NaN	NaN	NaN	-544.344	0.0833333	NaN	NaN	-544.344	0.0229694	-544.344	-0.292416	-544.344	0.0257584	-544.344	-0.102454	NaN	NaN
-544.214	0.0140056	-544.214	0.0140056	NaN	NaN	NaN	NaN	-544.214	0.00840336	NaN	NaN	-544.214	0.0250556	-544.214	-0.288847	-544.214	0.02187	-544.214	-0.260006	NaN	NaN	NaN	NaN	NaN	NaN	NaN	NaN	-544.214	0.0188172	-544.214	0.00268817	NaN	NaN	NaN	NaN	-544.214	0.0913978	NaN	NaN	-544.214	0.0226869	-544.214	-0.231505	-544.214	0.0251932	-544.214	-0.101349	NaN	NaN
-544.085	0.022409	-544.085	0.00840336	NaN	NaN	NaN	NaN	-544.085	0.00560224	NaN	NaN	-544.085	0.0258203	-544.085	-0.249133	-544.085	0.021269	-544.085	-0.248468	NaN	NaN	NaN	NaN	NaN	NaN	NaN	NaN	-544.085	0.0107527	-544.085	-3.49268e-18	NaN	NaN	NaN	NaN	-544.085	0.0994624	NaN	NaN	-544.085	0.0227003	-544.085	-0.302871	-544.085	0.0259737	-544.085	-0.103645	NaN	NaN
-543.956	0.0140056	-543.956	0.00280112	NaN	NaN	NaN	NaN	-543.956	0.00280112	NaN	NaN	-543.956	0.0243146	-543.956	-0.302346	-543.956	0.0223449	-543.956	-0.265906	NaN	NaN	NaN	NaN	NaN	NaN	NaN	NaN	-543.956	0.0134409	-543.956	0.00268817	NaN	NaN	NaN	NaN	-543.956	0.094086	NaN	NaN	-543.956	0.0233611	-543.956	-0.281873	-543.956	0.0247628	-543.956	-0.0833808	NaN	NaN
-543.826	0.0168067	-543.826	0.0112045	NaN	NaN	NaN	NaN	-543.826	0.0112045	NaN	NaN	-543.826	0.0272411	-543.826	-0.24484	-543.826	0.0212381	-543.826	-0.253474	NaN	NaN	NaN	NaN	NaN	NaN	NaN	NaN	-543.826	0.0241935	-543.826	1.32722e-17	NaN	NaN	NaN	NaN	-543.826	0.0833333	NaN	NaN	-543.826	0.0241626	-543.826	-0.262052	-543.826	0.0260826	-543.826	-0.0909879	NaN	NaN
-543.697	0.0252101	-543.697	0.00840336	NaN	NaN	NaN	NaN	-543.697	0.00560224	NaN	NaN	-543.697	0.0245467	-543.697	-0.24733	-543.697	0.0221228	-543.697	-0.266608	NaN	NaN	NaN	NaN	NaN	NaN	NaN	NaN	-543.697	0.0107527	-543.697	0.00268817	NaN	NaN	NaN	NaN	-543.697	0.0913978	NaN	NaN	-543.697	0.0225246	-543.697	-0.318158	-543.697	0.0259527	-543.697	-0.0906853	NaN	NaN
-543.567	0.0196078	-543.567	0.0168067	NaN	NaN	NaN	NaN	-543.567	0.00840336	NaN	NaN	-543.567	0.0247073	-543.567	-0.290581	-543.567	0.0208649	-543.567	-0.273379	NaN	NaN	NaN	NaN	NaN	NaN	NaN	NaN	-543.567	0.016129	-543.567	0	NaN	NaN	NaN	NaN	-543.567	0.104839	NaN	NaN	-543.567	0.0218418	-543.567	-0.305768	-543.567	0.0259718	-543.567	-0.0841619	NaN	NaN
-543.438	0.0196078	-543.438	0.00560224	NaN	NaN	NaN	NaN	-543.438	0.00280112	NaN	NaN	-543.438	0.0261598	-543.438	-0.305308	-543.438	0.0222665	-543.438	-0.257191	NaN	NaN	NaN	NaN	NaN	NaN	NaN	NaN	-543.438	0.0134409	-543.438	-1.0478e-17	NaN	NaN	NaN	NaN	-543.438	0.0860215	NaN	NaN	-543.438	0.022248	-543.438	-0.25322	-543.438	0.0247893	-543.438	-0.114872	NaN	NaN
-543.309	0.022409	-543.309	0.0252101	NaN	NaN	NaN	NaN	-543.309	0.0140056	NaN	NaN	-543.309	0.0247468	-543.309	-0.297075	-543.309	0.0216366	-543.309	-0.260762	NaN	NaN	NaN	NaN	NaN	NaN	NaN	NaN	-543.309	0.0107527	-543.309	0.00268817	NaN	NaN	NaN	NaN	-543.309	0.094086	NaN	NaN	-543.309	0.0225857	-543.309	-0.262744	-543.309	0.0243917	-543.309	-0.120393	NaN	NaN
-543.179	0.0280112	-543.179	0.0196078	NaN	NaN	NaN	NaN	-543.179	0.0140056	NaN	NaN	-543.179	0.0239697	-543.179	-0.270528	-543.179	0.0216386	-543.179	-0.248088	NaN	NaN	NaN	NaN	NaN	NaN	NaN	NaN	-543.179	0.0295699	-543.179	-1.11766e-17	NaN	NaN	NaN	NaN	-543.179	0.102151	NaN	NaN	-543.179	0.023135	-543.179	-0.288178	-543.179	0.0249873	-543.179	-0.0999871	NaN	NaN
-543.05	0.0252101	-543.05	0.00840336	NaN	NaN	NaN	NaN	-543.05	0.00840336	NaN	NaN	-543.05	0.0254179	-543.05	-0.30278	-543.05	0.0220323	-543.05	-0.267465	NaN	NaN	NaN	NaN	NaN	NaN	NaN	NaN	-543.05	0.0241935	-543.05	0.00268817	NaN	NaN	NaN	NaN	-543.05	0.0913978	NaN	NaN	-543.05	0.0229062	-543.05	-0.303907	-543.05	0.0245305	-543.05	-0.123087	NaN	NaN
-542.921	0.0168067	-542.921	0.0168067	NaN	NaN	NaN	NaN	-542.921	0.0112045	NaN	NaN	-542.921	0.0245971	-542.921	-0.278232	-542.921	0.0222296	-542.921	-0.275719	NaN	NaN	NaN	NaN	NaN	NaN	NaN	NaN	-542.921	0.016129	-542.921	0.00268817	NaN	NaN	NaN	NaN	-542.921	0.102151	NaN	NaN	-542.921	0.0217719	-542.921	-0.324541	-542.921	0.0241244	-542.921	-0.110875	NaN	NaN
-542.791	0.0196078	-542.791	0.00840336	NaN	NaN	NaN	NaN	-542.791	0.00560224	NaN	NaN	-542.791	0.0252907	-542.791	-0.283728	-542.791	0.0215874	-542.791	-0.255784	NaN	NaN	NaN	NaN	NaN	NaN	NaN	NaN	-542.791	0.0215054	-542.791	0.00268817	NaN	NaN	NaN	NaN	-542.791	0.0887097	NaN	NaN	-542.791	0.0232135	-542.791	-0.283503	-542.791	0.0251209	-542.791	-0.0828236	NaN	NaN
-542.662	0.00840336	-542.662	0.0196078	NaN	NaN	NaN	NaN	-542.662	0.0140056	NaN	NaN	-542.662	0.0242065	-542.662	-0.30241	-542.662	0.0219375	-542.662	-0.263904	NaN	NaN	NaN	NaN	NaN	NaN	NaN	NaN	-542.662	0.00537634	-542.662	-1.39707e-17	NaN	NaN	NaN	NaN	-542.662	0.0833333	NaN	NaN	-542.662	0.023318	-542.662	-0.290688	-542.662	0.0247969	-542.662	-0.0967821	NaN	NaN
-542.532	0.0140056	-542.532	0.0112045	NaN	NaN	NaN	NaN	-542.532	0.0112045	NaN	NaN	-542.532	0.0243693	-542.532	-0.251459	-542.532	0.0223545	-542.532	-0.270606	NaN	NaN	NaN	NaN	NaN	NaN	NaN	NaN	-542.532	0.0376344	-542.532	0.00268817	NaN	NaN	NaN	NaN	-542.532	0.110215	NaN	NaN	-542.532	0.0246495	-542.532	-0.268275	-542.532	0.0262271	-542.532	-0.0992153	NaN	NaN
-542.403	0.022409	-542.403	0.0168067	NaN	NaN	NaN	NaN	-542.403	0.00840336	NaN	NaN	-542.403	0.0256599	-542.403	-0.272965	-542.403	0.0226696	-542.403	-0.250418	NaN	NaN	NaN	NaN	NaN	NaN	NaN	NaN	-542.403	0.016129	-542.403	-6.28683e-18	NaN	NaN	NaN	NaN	-542.403	0.0806452	NaN	NaN	-542.403	0.0240578	-542.403	-0.250657	-542.403	0.0243822	-542.403	-0.0881273	NaN	NaN
-542.274	0.0252101	-542.274	0.00840336	NaN	NaN	NaN	NaN	-542.274	0.00840336	NaN	NaN	-542.274	0.024403	-542.274	-0.255929	-542.274	0.0229024	-542.274	-0.262835	NaN	NaN	NaN	NaN	NaN	NaN	NaN	NaN	-542.274	0.016129	-542.274	5.58829e-18	NaN	NaN	NaN	NaN	-542.274	0.0913978	NaN	NaN	-542.274	0.0248585	-542.274	-0.250017	-542.274	0.0248643	-542.274	-0.0922143	NaN	NaN
-542.144	0.0112045	-542.144	0.0112045	NaN	NaN	NaN	NaN	-542.144	0.0112045	NaN	NaN	-542.144	0.0243715	-542.144	-0.231702	-542.144	0.0233062	-542.144	-0.249543	NaN	NaN	NaN	NaN	NaN	NaN	NaN	NaN	-542.144	0.016129	-542.144	1.39707e-18	NaN	NaN	NaN	NaN	-542.144	0.0913978	NaN	NaN	-542.144	0.0222456	-542.144	-0.304927	-542.144	0.0248409	-542.144	-0.0965466	NaN	NaN
-542.015	0.0280112	-542.015	0.0196078	NaN	NaN	NaN	NaN	-542.015	0.00840336	NaN	NaN	-542.015	0.024799	-542.015	-0.296933	-542.015	0.0217787	-542.015	-0.256823	NaN	NaN	NaN	NaN	NaN	NaN	NaN	NaN	-542.015	0.0134409	-542.015	0	NaN	NaN	NaN	NaN	-542.015	0.0967742	NaN	NaN	-542.015	0.0237483	-542.015	-0.266745	-542.015	0.0255137	-542.015	-0.0936387	NaN	NaN
-541.885	0.0168067	-541.885	0.0196078	NaN	NaN	NaN	NaN	-541.885	0.0140056	NaN	NaN	-541.885	0.0251525	-541.885	-0.281149	-541.885	0.0222469	-541.885	-0.2552	NaN	NaN	NaN	NaN	NaN	NaN	NaN	NaN	-541.885	0.0268817	-541.885	-5.58829e-18	NaN	NaN	NaN	NaN	-541.885	0.0887097	NaN	NaN	-541.885	0.0237762	-541.885	-0.23088	-541.885	0.0243133	-541.885	-0.118511	NaN	NaN
-541.756	0.0168067	-541.756	0.0252101	NaN	NaN	NaN	NaN	-541.756	0.0140056	NaN	NaN	-541.756	0.0239084	-541.756	-0.260593	-541.756	0.0230432	-541.756	-0.253195	NaN	NaN	NaN	NaN	NaN	NaN	NaN	NaN	-541.756	0.0134409	-541.756	-1.25737e-17	NaN	NaN	NaN	NaN	-541.756	0.0887097	NaN	NaN	-541.756	0.0230051	-541.756	-0.291884	-541.756	0.025402	-541.756	-0.12561	NaN	NaN
-541.627	0.0280112	-541.627	0.00840336	NaN	NaN	NaN	NaN	-541.627	0.00560224	NaN	NaN	-541.627	0.0246155	-541.627	-0.265879	-541.627	0.0221985	-541.627	-0.245216	NaN	NaN	NaN	NaN	NaN	NaN	NaN	NaN	-541.627	0.0107527	-541.627	-6.98537e-18	NaN	NaN	NaN	NaN	-541.627	0.0752688	NaN	NaN	-541.627	0.0220493	-541.627	-0.260034	-541.627	0.0242562	-541.627	-0.122441	NaN	NaN
-541.497	0.0252101	-541.497	0.0140056	NaN	NaN	NaN	NaN	-541.497	0.0112045	NaN	NaN	-541.497	0.0233873	-541.497	-0.254531	-541.497	0.0225922	-541.497	-0.265425	NaN	NaN	NaN	NaN	NaN	NaN	NaN	NaN	-541.497	0.016129	-541.497	1.0478e-17	NaN	NaN	NaN	NaN	-541.497	0.0887097	NaN	NaN	-541.497	0.0222345	-541.497	-0.29134	-541.497	0.0237784	-541.497	-0.120934	NaN	NaN
-541.368	0.0140056	-541.368	0.00840336	NaN	NaN	NaN	NaN	-541.368	0.00560224	NaN	NaN	-541.368	0.0276054	-541.368	-0.283213	-541.368	0.0224129	-541.368	-0.245932	NaN	NaN	NaN	NaN	NaN	NaN	NaN	NaN	-541.368	0.0107527	-541.368	0.00268817	NaN	NaN	NaN	NaN	-541.368	0.0833333	NaN	NaN	-541.368	0.0240094	-541.368	-0.26205	-541.368	0.0246597	-541.368	-0.101095	NaN	NaN
-541.238	0.0252101	-541.238	0.0168067	NaN	NaN	NaN	NaN	-541.238	0.0140056	NaN	NaN	-541.238	0.0246759	-541.238	-0.25043	-541.238	0.0232359	-541.238	-0.264203	NaN	NaN	NaN	NaN	NaN	NaN	NaN	NaN	-541.238	0.016129	-541.238	4.88976e-18	NaN	NaN	NaN	NaN	-541.238	0.0833333	NaN	NaN	-541.238	0.0234528	-541.238	-0.284344	-541.238	0.0244491	-541.238	-0.0995976	NaN	NaN
-541.109	0.00840336	-541.109	0.00560224	NaN	NaN	NaN	NaN	-541.109	0.00280112	NaN	NaN	-541.109	0.0256665	-541.109	-0.281798	-541.109	0.022726	-541.109	-0.255542	NaN	NaN	NaN	NaN	NaN	NaN	NaN	NaN	-541.109	0.0188172	-541.109	2.79415e-18	NaN	NaN	NaN	NaN	-541.109	0.0887097	NaN	NaN	-541.109	0.023002	-541.109	-0.303626	-541.109	0.0233795	-541.109	-0.112128	NaN	NaN
-540.98	0.0196078	-540.98	0.0140056	NaN	NaN	NaN	NaN	-540.98	0.0112045	NaN	NaN	-540.98	0.0256307	-540.98	-0.305892	-540.98	0.0221732	-540.98	-0.257018	NaN	NaN	NaN	NaN	NaN	NaN	NaN	NaN	-540.98	0.0188172	-540.98	1.39707e-18	NaN	NaN	NaN	NaN	-540.98	0.0725806	NaN	NaN	-540.98	0.0212953	-540.98	-0.279238	-540.98	0.0235877	-540.98	-0.118082	NaN	NaN
-540.85	0.0252101	-540.85	0.0140056	NaN	NaN	NaN	NaN	-540.85	0.0112045	NaN	NaN	-540.85	0.0253047	-540.85	-0.259493	-540.85	0.0223159	-540.85	-0.252291	NaN	NaN	NaN	NaN	NaN	NaN	NaN	NaN	-540.85	0.00806452	-540.85	-1.53678e-17	NaN	NaN	NaN	NaN	-540.85	0.0806452	NaN	NaN	-540.85	0.0236059	-540.85	-0.281395	-540.85	0.0228392	-540.85	-0.10625	NaN	NaN
-540.721	0.0112045	-540.721	0.0140056	NaN	NaN	NaN	NaN	-540.721	0.0112045	NaN	NaN	-540.721	0.0248238	-540.721	-0.27094	-540.721	0.0236025	-540.721	-0.276328	NaN	NaN	NaN	NaN	NaN	NaN	NaN	NaN	-540.721	0.0107527	-540.721	-5.58829e-18	NaN	NaN	NaN	NaN	-540.721	0.0887097	NaN	NaN	-540.721	0.0218788	-540.721	-0.286895	-540.721	0.02413	-540.721	-0.104007	NaN	NaN
-540.591	0.0112045	-540.591	0.0112045	NaN	NaN	NaN	NaN	-540.591	0.00840336	NaN	NaN	-540.591	0.0252704	-540.591	-0.28352	-540.591	0.0234058	-540.591	-0.251293	NaN	NaN	NaN	NaN	NaN	NaN	NaN	NaN	-540.591	0.0188172	-540.591	-4.19122e-18	NaN	NaN	NaN	NaN	-540.591	0.0698925	NaN	NaN	-540.591	0.0227448	-540.591	-0.271634	-540.591	0.023288	-540.591	-0.127841	NaN	NaN
-540.462	0.00280112	-540.462	0.0168067	NaN	NaN	NaN	NaN	-540.462	0.0112045	NaN	NaN	-540.462	0.0247823	-540.462	-0.240762	-540.462	0.022561	-540.462	-0.275308	NaN	NaN	NaN	NaN	NaN	NaN	NaN	NaN	-540.462	0.0295699	-540.462	1.39707e-18	NaN	NaN	NaN	NaN	-540.462	0.0833333	NaN	NaN	-540.462	0.0245286	-540.462	-0.268551	-540.462	0.0240951	-540.462	-0.119448	NaN	NaN
-540.333	0.0168067	-540.333	0.0280112	NaN	NaN	NaN	NaN	-540.333	0.0196078	NaN	NaN	-540.333	0.0230326	-540.333	-0.2983	-540.333	0.0241386	-540.333	-0.260726	NaN	NaN	NaN	NaN	NaN	NaN	NaN	NaN	-540.333	0.0268817	-540.333	-4.19122e-18	NaN	NaN	NaN	NaN	-540.333	0.0806452	NaN	NaN	-540.333	0.0239918	-540.333	-0.272686	-540.333	0.0236497	-540.333	-0.130789	NaN	NaN
-540.203	0.0140056	-540.203	0.0196078	NaN	NaN	NaN	NaN	-540.203	0.0112045	NaN	NaN	-540.203	0.0247737	-540.203	-0.245416	-540.203	0.0227772	-540.203	-0.268709	NaN	NaN	NaN	NaN	NaN	NaN	NaN	NaN	-540.203	0.0215054	-540.203	2.09561e-18	NaN	NaN	NaN	NaN	-540.203	0.0672043	NaN	NaN	-540.203	0.0230534	-540.203	-0.287495	-540.203	0.0234332	-540.203	-0.123939	NaN	NaN
-540.074	0.022409	-540.074	0.0196078	NaN	NaN	NaN	NaN	-540.074	0.0112045	NaN	NaN	-540.074	0.0246392	-540.074	-0.275045	-540.074	0.0235774	-540.074	-0.261583	NaN	NaN	NaN	NaN	NaN	NaN	NaN	NaN	-540.074	0.0134409	-540.074	-2.09561e-17	NaN	NaN	NaN	NaN	-540.074	0.0860215	NaN	NaN	-540.074	0.0223711	-540.074	-0.326649	-540.074	0.0240947	-540.074	-0.122411	NaN	NaN
-539.945	0.0252101	-539.945	0.0168067	NaN	NaN	NaN	NaN	-539.945	0.0140056	NaN	NaN	-539.945	0.0249247	-539.945	-0.244714	-539.945	0.0224049	-539.945	-0.257492	NaN	NaN	NaN	NaN	NaN	NaN	NaN	NaN	-539.945	0.0295699	-539.945	5.58829e-18	NaN	NaN	NaN	NaN	-539.945	0.0725806	NaN	NaN	-539.945	0.0218105	-539.945	-0.304556	-539.945	0.0231725	-539.945	-0.131891	NaN	NaN
-539.815	0.0112045	-539.815	0.0140056	NaN	NaN	NaN	NaN	-539.815	0.0112045	NaN	NaN	-539.815	0.0247643	-539.815	-0.323002	-539.815	0.0240933	-539.815	-0.22945	NaN	NaN	NaN	NaN	NaN	NaN	NaN	NaN	-539.815	0.0241935	-539.815	0.00268817	NaN	NaN	NaN	NaN	-539.815	0.0833333	NaN	NaN	-539.815	0.0237028	-539.815	-0.30175	-539.815	0.0238221	-539.815	-0.125516	NaN	NaN
-539.686	0.0364146	-539.686	0.00840336	NaN	NaN	NaN	NaN	-539.686	0.00840336	NaN	NaN	-539.686	0.0251973	-539.686	-0.25441	-539.686	0.0232428	-539.686	-0.264386	NaN	NaN	NaN	NaN	NaN	NaN	NaN	NaN	-539.686	0.00806452	-539.686	6.98537e-18	NaN	NaN	NaN	NaN	-539.686	0.0725806	NaN	NaN	-539.686	0.0226085	-539.686	-0.325451	-539.686	0.0238064	-539.686	-0.116595	NaN	NaN
-539.556	0.0168067	-539.556	0.0168067	NaN	NaN	NaN	NaN	-539.556	0.0140056	NaN	NaN	-539.556	0.0254941	-539.556	-0.268145	-539.556	0.0237356	-539.556	-0.262636	NaN	NaN	NaN	NaN	NaN	NaN	NaN	NaN	-539.556	0.0134409	-539.556	-1.39707e-17	NaN	NaN	NaN	NaN	-539.556	0.0725806	NaN	NaN	-539.556	0.023307	-539.556	-0.294087	-539.556	0.0222949	-539.556	-0.132856	NaN	NaN
-539.427	0.0112045	-539.427	0.0140056	NaN	NaN	NaN	NaN	-539.427	0.0112045	NaN	NaN	-539.427	0.0236651	-539.427	-0.271727	-539.427	0.0238577	-539.427	-0.241579	NaN	NaN	NaN	NaN	NaN	NaN	NaN	NaN	-539.427	0.0215054	-539.427	0	NaN	NaN	NaN	NaN	-539.427	0.0698925	NaN	NaN	-539.427	0.02223	-539.427	-0.267061	-539.427	0.0238805	-539.427	-0.133397	NaN	NaN
-539.298	0.0252101	-539.298	0.0112045	NaN	NaN	NaN	NaN	-539.298	0.0112045	NaN	NaN	-539.298	0.0247896	-539.298	-0.257288	-539.298	0.0235297	-539.298	-0.249503	NaN	NaN	NaN	NaN	NaN	NaN	NaN	NaN	-539.298	0.0241935	-539.298	0.00268817	NaN	NaN	NaN	NaN	-539.298	0.0725806	NaN	NaN	-539.298	0.0232104	-539.298	-0.301648	-539.298	0.0234582	-539.298	-0.127644	NaN	NaN
-539.168	0.0140056	-539.168	0.0140056	NaN	NaN	NaN	NaN	-539.168	0.0112045	NaN	NaN	-539.168	0.0240346	-539.168	-0.24774	-539.168	0.0243954	-539.168	-0.264067	NaN	NaN	NaN	NaN	NaN	NaN	NaN	NaN	-539.168	0.0215054	-539.168	6.98537e-18	NaN	NaN	NaN	NaN	-539.168	0.0752688	NaN	NaN	-539.168	0.0217653	-539.168	-0.287651	-539.168	0.0241213	-539.168	-0.142381	NaN	NaN
-539.039	0.0308123	-539.039	0.00840336	NaN	NaN	NaN	NaN	-539.039	0.00840336	NaN	NaN	-539.039	0.0249007	-539.039	-0.287815	-539.039	0.0233039	-539.039	-0.231237	NaN	NaN	NaN	NaN	NaN	NaN	NaN	NaN	-539.039	0.0134409	-539.039	0.00268817	NaN	NaN	NaN	NaN	-539.039	0.061828	NaN	NaN	-539.039	0.0233197	-539.039	-0.264129	-539.039	0.0227865	-539.039	-0.157291	NaN	NaN
-538.909	0.0140056	-538.909	0.0140056	NaN	NaN	NaN	NaN	-538.909	0.0140056	NaN	NaN	-538.909	0.0245835	-538.909	-0.255361	-538.909	0.0236844	-538.909	-0.245488	NaN	NaN	NaN	NaN	NaN	NaN	NaN	NaN	-538.909	0.00806452	-538.909	0	NaN	NaN	NaN	NaN	-538.909	0.0725806	NaN	NaN	-538.909	0.0236938	-538.909	-0.315603	-538.909	0.0228388	-538.909	-0.153813	NaN	NaN
-538.78	0.0308123	-538.78	0.0112045	NaN	NaN	NaN	NaN	-538.78	0.00840336	NaN	NaN	-538.78	0.0253551	-538.78	-0.275753	-538.78	0.0228249	-538.78	-0.241473	NaN	NaN	NaN	NaN	NaN	NaN	NaN	NaN	-538.78	0.0215054	-538.78	0.00268817	NaN	NaN	NaN	NaN	-538.78	0.061828	NaN	NaN	-538.78	0.0226844	-538.78	-0.287169	-538.78	0.0236377	-538.78	-0.129198	NaN	NaN
-538.651	0.0252101	-538.651	0.0140056	NaN	NaN	NaN	NaN	-538.651	0.0140056	NaN	NaN	-538.651	0.0263014	-538.651	-0.27565	-538.651	0.0235803	-538.651	-0.236868	NaN	NaN	NaN	NaN	NaN	NaN	NaN	NaN	-538.651	0.0268817	-538.651	1.25737e-17	NaN	NaN	NaN	NaN	-538.651	0.0672043	NaN	NaN	-538.651	0.023585	-538.651	-0.279359	-538.651	0.0235779	-538.651	-0.160593	NaN	NaN
-538.521	0.0280112	-538.521	0.0168067	NaN	NaN	NaN	NaN	-538.521	0.0140056	NaN	NaN	-538.521	0.0249005	-538.521	-0.266343	-538.521	0.0241595	-538.521	-0.239614	NaN	NaN	NaN	NaN	NaN	NaN	NaN	NaN	-538.521	0.016129	-538.521	1.11766e-17	NaN	NaN	NaN	NaN	-538.521	0.0672043	NaN	NaN	-538.521	0.0233449	-538.521	-0.260059	-538.521	0.022694	-538.521	-0.145876	NaN	NaN
-538.392	0.0112045	-538.392	0.0140056	NaN	NaN	NaN	NaN	-538.392	0.0112045	NaN	NaN	-538.392	0.0252076	-538.392	-0.284919	-538.392	0.02368	-538.392	-0.257554	NaN	NaN	NaN	NaN	NaN	NaN	NaN	NaN	-538.392	0.0134409	-538.392	0.00268817	NaN	NaN	NaN	NaN	-538.392	0.0537634	NaN	NaN	-538.392	0.0239676	-538.392	-0.254047	-538.392	0.0236196	-538.392	-0.155003	NaN	NaN
-538.262	0.0196078	-538.262	0.0168067	NaN	NaN	NaN	NaN	-538.262	0.0140056	NaN	NaN	-538.262	0.027347	-538.262	-0.207741	-538.262	0.0230546	-538.262	-0.241126	NaN	NaN	NaN	NaN	NaN	NaN	NaN	NaN	-538.262	0.0134409	-538.262	0	NaN	NaN	NaN	NaN	-538.262	0.0725806	NaN	NaN	-538.262	0.0224479	-538.262	-0.287636	-538.262	0.0222708	-538.262	-0.132073	NaN	NaN
-538.133	0.0112045	-538.133	0.0168067	NaN	NaN	NaN	NaN	-538.133	0.0140056	NaN	NaN	-538.133	0.0241273	-538.133	-0.2396	-538.133	0.0240854	-538.133	-0.22186	NaN	NaN	NaN	NaN	NaN	NaN	NaN	NaN	-538.133	0.0188172	-538.133	0.00268817	NaN	NaN	NaN	NaN	-538.133	0.0537634	NaN	NaN	-538.133	0.0234966	-538.133	-0.282353	-538.133	0.0235647	-538.133	-0.141429	NaN	NaN
-538.004	0.0112045	-538.004	0.0140056	NaN	NaN	NaN	NaN	-538.004	0.0112045	NaN	NaN	-538.004	0.0251452	-538.004	-0.284188	-538.004	0.0233881	-538.004	-0.244054	NaN	NaN	NaN	NaN	NaN	NaN	NaN	NaN	-538.004	0.0241935	-538.004	0.00537634	NaN	NaN	NaN	NaN	-538.004	0.0645161	NaN	NaN	-538.004	0.0237812	-538.004	-0.256815	-538.004	0.0230597	-538.004	-0.146883	NaN	NaN
-537.874	0.0252101	-537.874	0.0112045	NaN	NaN	NaN	NaN	-537.874	0.0112045	NaN	NaN	-537.874	0.02541	-537.874	-0.250644	-537.874	0.0231347	-537.874	-0.236023	NaN	NaN	NaN	NaN	NaN	NaN	NaN	NaN	-537.874	0.0215054	-537.874	0.00268817	NaN	NaN	NaN	NaN	-537.874	0.0564516	NaN	NaN	-537.874	0.022609	-537.874	-0.315436	-537.874	0.0225636	-537.874	-0.156006	NaN	NaN
-537.745	0.022409	-537.745	0.0168067	NaN	NaN	NaN	NaN	-537.745	0.0168067	NaN	NaN	-537.745	0.0260981	-537.745	-0.256876	-537.745	0.0233273	-537.745	-0.206434	NaN	NaN	NaN	NaN	NaN	NaN	NaN	NaN	-537.745	0.0268817	-537.745	8.38244e-18	NaN	NaN	NaN	NaN	-537.745	0.0564516	NaN	NaN	-537.745	0.0222475	-537.745	-0.266685	-537.745	0.0229988	-537.745	-0.144372	NaN	NaN
-537.616	0.0252101	-537.616	0.0168067	NaN	NaN	NaN	NaN	-537.616	0.0140056	NaN	NaN	-537.616	0.0269835	-537.616	-0.234639	-537.616	0.0228826	-537.616	-0.235085	NaN	NaN	NaN	NaN	NaN	NaN	NaN	NaN	-537.616	0.0215054	-537.616	0.00537634	NaN	NaN	NaN	NaN	-537.616	0.0591398	NaN	NaN	-537.616	0.0219531	-537.616	-0.278192	-537.616	0.0238656	-537.616	-0.135681	NaN	NaN
-537.486	0.0168067	-537.486	0.0168067	NaN	NaN	NaN	NaN	-537.486	0.0140056	NaN	NaN	-537.486	0.0259942	-537.486	-0.293914	-537.486	0.0233928	-537.486	-0.232279	NaN	NaN	NaN	NaN	NaN	NaN	NaN	NaN	-537.486	0.0215054	-537.486	-1.11766e-17	NaN	NaN	NaN	NaN	-537.486	0.0537634	NaN	NaN	-537.486	0.0239269	-537.486	-0.303706	-537.486	0.0235299	-537.486	-0.154476	NaN	NaN
-537.357	0.00280112	-537.357	0.0196078	NaN	NaN	NaN	NaN	-537.357	0.0168067	NaN	NaN	-537.357	0.0264111	-537.357	-0.298484	-537.357	0.023512	-537.357	-0.243258	NaN	NaN	NaN	NaN	NaN	NaN	NaN	NaN	-537.357	0.0215054	-537.357	8.38244e-18	NaN	NaN	NaN	NaN	-537.357	0.0456989	NaN	NaN	-537.357	0.0234933	-537.357	-0.224408	-537.357	0.0233363	-537.357	-0.152326	NaN	NaN
-537.227	0.0168067	-537.227	0.022409	NaN	NaN	NaN	NaN	-537.227	0.0196078	NaN	NaN	-537.227	0.0260304	-537.227	-0.238678	-537.227	0.0231535	-537.227	-0.251673	NaN	NaN	NaN	NaN	NaN	NaN	NaN	NaN	-537.227	0.0134409	-537.227	5.58829e-18	NaN	NaN	NaN	NaN	-537.227	0.0537634	NaN	NaN	-537.227	0.0237276	-537.227	-0.306956	-537.227	0.0233894	-537.227	-0.154389	NaN	NaN
-537.098	0.0196078	-537.098	0.0196078	NaN	NaN	NaN	NaN	-537.098	0.0140056	NaN	NaN	-537.098	0.0255942	-537.098	-0.261524	-537.098	0.0233924	-537.098	-0.244677	NaN	NaN	NaN	NaN	NaN	NaN	NaN	NaN	-537.098	0.00537634	-537.098	0.00268817	NaN	NaN	NaN	NaN	-537.098	0.0430108	NaN	NaN	-537.098	0.0250421	-537.098	-0.25832	-537.098	0.0229114	-537.098	-0.130473	NaN	NaN
-536.969	0.0112045	-536.969	0.0168067	NaN	NaN	NaN	NaN	-536.969	0.0140056	NaN	NaN	-536.969	0.0257568	-536.969	-0.249354	-536.969	0.02377	-536.969	-0.232531	NaN	NaN	NaN	NaN	NaN	NaN	NaN	NaN	-536.969	0.00537634	-536.969	0	NaN	NaN	NaN	NaN	-536.969	0.0510753	NaN	NaN	-536.969	0.0243655	-536.969	-0.274964	-536.969	0.0226493	-536.969	-0.14597	NaN	NaN
-536.839	0.0168067	-536.839	0.0140056	NaN	NaN	NaN	NaN	-536.839	0.0112045	NaN	NaN	-536.839	0.0259953	-536.839	-0.227127	-536.839	0.0224972	-536.839	-0.241608	NaN	NaN	NaN	NaN	NaN	NaN	NaN	NaN	-536.839	0.0134409	-536.839	0.00268817	NaN	NaN	NaN	NaN	-536.839	0.0483871	NaN	NaN	-536.839	0.0240073	-536.839	-0.289119	-536.839	0.023585	-536.839	-0.130398	NaN	NaN
-536.71	0.00840336	-536.71	0.0140056	NaN	NaN	NaN	NaN	-536.71	0.0140056	NaN	NaN	-536.71	0.0251873	-536.71	-0.266243	-536.71	0.0226555	-536.71	-0.228245	NaN	NaN	NaN	NaN	NaN	NaN	NaN	NaN	-536.71	0.0107527	-536.71	0.00268817	NaN	NaN	NaN	NaN	-536.71	0.0483871	NaN	NaN	-536.71	0.0230096	-536.71	-0.308995	-536.71	0.0232937	-536.71	-0.169064	NaN	NaN
-536.58	0.0280112	-536.58	0.0196078	NaN	NaN	NaN	NaN	-536.58	0.0168067	NaN	NaN	-536.58	0.0255182	-536.58	-0.272377	-536.58	0.0234746	-536.58	-0.225675	NaN	NaN	NaN	NaN	NaN	NaN	NaN	NaN	-536.58	0.0188172	-536.58	0.00268817	NaN	NaN	NaN	NaN	-536.58	0.0403226	NaN	NaN	-536.58	0.0236162	-536.58	-0.249657	-536.58	0.0235095	-536.58	-0.149839	NaN	NaN
-536.451	0.0196078	-536.451	0.0112045	NaN	NaN	NaN	NaN	-536.451	0.0112045	NaN	NaN	-536.451	0.0258678	-536.451	-0.233555	-536.451	0.0236637	-536.451	-0.232297	NaN	NaN	NaN	NaN	NaN	NaN	NaN	NaN	-536.451	0.016129	-536.451	0.00537634	NaN	NaN	NaN	NaN	-536.451	0.0510753	NaN	NaN	-536.451	0.0212719	-536.451	-0.249655	-536.451	0.0228776	-536.451	-0.158648	NaN	NaN
-536.322	0.0168067	-536.322	0.0168067	NaN	NaN	NaN	NaN	-536.322	0.0140056	NaN	NaN	-536.322	0.0247851	-536.322	-0.225363	-536.322	0.0230239	-536.322	-0.245073	NaN	NaN	NaN	NaN	NaN	NaN	NaN	NaN	-536.322	0.0107527	-536.322	2.79415e-18	NaN	NaN	NaN	NaN	-536.322	0.0430108	NaN	NaN	-536.322	0.0231148	-536.322	-0.310607	-536.322	0.0232857	-536.322	-0.159015	NaN	NaN
-536.192	0.0196078	-536.192	0.0168067	NaN	NaN	NaN	NaN	-536.192	0.0168067	NaN	NaN	-536.192	0.0239533	-536.192	-0.274852	-536.192	0.0240629	-536.192	-0.230088	NaN	NaN	NaN	NaN	NaN	NaN	NaN	NaN	-536.192	0.0188172	-536.192	0.00537634	NaN	NaN	NaN	NaN	-536.192	0.0403226	NaN	NaN	-536.192	0.0233381	-536.192	-0.304516	-536.192	0.0229868	-536.192	-0.157525	NaN	NaN
-536.063	0.0280112	-536.063	0.0196078	NaN	NaN	NaN	NaN	-536.063	0.0196078	NaN	NaN	-536.063	0.0247813	-536.063	-0.286052	-536.063	0.0238883	-536.063	-0.19444	NaN	NaN	NaN	NaN	NaN	NaN	NaN	NaN	-536.063	0.0241935	-536.063	1.11766e-17	NaN	NaN	NaN	NaN	-536.063	0.0456989	NaN	NaN	-536.063	0.0244443	-536.063	-0.276234	-536.063	0.0227763	-536.063	-0.172254	NaN	NaN
-535.933	0.0252101	-535.933	0.022409	NaN	NaN	NaN	NaN	-535.933	0.022409	NaN	NaN	-535.933	0.0258995	-535.933	-0.27792	-535.933	0.0239126	-535.933	-0.198643	NaN	NaN	NaN	NaN	NaN	NaN	NaN	NaN	-535.933	0.0134409	-535.933	0.00268817	NaN	NaN	NaN	NaN	-535.933	0.0376344	NaN	NaN	-535.933	0.0219798	-535.933	-0.275132	-535.933	0.0233902	-535.933	-0.176583	NaN	NaN
-535.804	0.0168067	-535.804	0.0168067	NaN	NaN	NaN	NaN	-535.804	0.0168067	NaN	NaN	-535.804	0.0234736	-535.804	-0.278286	-535.804	0.0234123	-535.804	-0.213846	NaN	NaN	NaN	NaN	NaN	NaN	NaN	NaN	-535.804	0.0134409	-535.804	0.00806452	NaN	NaN	NaN	NaN	-535.804	0.0430108	NaN	NaN	-535.804	0.0235203	-535.804	-0.269824	-535.804	0.0229179	-535.804	-0.140215	NaN	NaN
-535.675	0.0196078	-535.675	0.0196078	NaN	NaN	NaN	NaN	-535.675	0.0196078	NaN	NaN	-535.675	0.0256359	-535.675	-0.282078	-535.675	0.0230753	-535.675	-0.226419	NaN	NaN	NaN	NaN	NaN	NaN	NaN	NaN	-535.675	0.0188172	-535.675	0.00268817	NaN	NaN	NaN	NaN	-535.675	0.0349462	NaN	NaN	-535.675	0.0243794	-535.675	-0.29941	-535.675	0.0228599	-535.675	-0.164279	NaN	NaN
-535.545	0.0280112	-535.545	0.022409	NaN	NaN	NaN	NaN	-535.545	0.022409	NaN	NaN	-535.545	0.0248772	-535.545	-0.251908	-535.545	0.0240078	-535.545	-0.215766	NaN	NaN	NaN	NaN	NaN	NaN	NaN	NaN	-535.545	0.0322581	-535.545	0.00537634	NaN	NaN	NaN	NaN	-535.545	0.0510753	NaN	NaN	-535.545	0.0246649	-535.545	-0.280064	-535.545	0.0223905	-535.545	-0.161162	NaN	NaN
-535.416	0.022409	-535.416	0.0252101	NaN	NaN	NaN	NaN	-535.416	0.022409	NaN	NaN	-535.416	0.0246642	-535.416	-0.245336	-535.416	0.0233297	-535.416	-0.199545	NaN	NaN	NaN	NaN	NaN	NaN	NaN	NaN	-535.416	0.0134409	-535.416	0.00537634	NaN	NaN	NaN	NaN	-535.416	0.0510753	NaN	NaN	-535.416	0.0229618	-535.416	-0.295789	-535.416	0.0224239	-535.416	-0.154786	NaN	NaN
-535.287	0.0112045	-535.287	0.0196078	NaN	NaN	NaN	NaN	-535.287	0.0196078	NaN	NaN	-535.287	0.025613	-535.287	-0.262103	-535.287	0.0245525	-535.287	-0.19439	NaN	NaN	NaN	NaN	NaN	NaN	NaN	NaN	-535.287	0.0134409	-535.287	0.00537634	NaN	NaN	NaN	NaN	-535.287	0.0349462	NaN	NaN	-535.287	0.0231285	-535.287	-0.265607	-535.287	0.0227791	-535.287	-0.170697	NaN	NaN
-535.157	0.0140056	-535.157	0.0196078	NaN	NaN	NaN	NaN	-535.157	0.0196078	NaN	NaN	-535.157	0.0241383	-535.157	-0.275747	-535.157	0.0237034	-535.157	-0.215806	NaN	NaN	NaN	NaN	NaN	NaN	NaN	NaN	-535.157	0.00806452	-535.157	5.58829e-18	NaN	NaN	NaN	NaN	-535.157	0.0456989	NaN	NaN	-535.157	0.0244414	-535.157	-0.278779	-535.157	0.0220346	-535.157	-0.172588	NaN	NaN
-535.028	0.0196078	-535.028	0.0168067	NaN	NaN	NaN	NaN	-535.028	0.0168067	NaN	NaN	-535.028	0.0252342	-535.028	-0.238129	-535.028	0.0252083	-535.028	-0.204102	NaN	NaN	NaN	NaN	NaN	NaN	NaN	NaN	-535.028	0.0188172	-535.028	0.00268817	NaN	NaN	NaN	NaN	-535.028	0.0322581	NaN	NaN	-535.028	0.0245109	-535.028	-0.24208	-535.028	0.0215679	-535.028	-0.179258	NaN	NaN
-534.898	0.00560224	-534.898	0.0308123	NaN	NaN	NaN	NaN	-534.898	0.0308123	NaN	NaN	-534.898	0.0262162	-534.898	-0.241906	-534.898	0.0251405	-534.898	-0.199082	NaN	NaN	NaN	NaN	NaN	NaN	NaN	NaN	-534.898	0.0134409	-534.898	0.00537634	NaN	NaN	NaN	NaN	-534.898	0.0430108	NaN	NaN	-534.898	0.0236556	-534.898	-0.238994	-534.898	0.0223231	-534.898	-0.183453	NaN	NaN
-534.769	0.022409	-534.769	0.0168067	NaN	NaN	NaN	NaN	-534.769	0.0196078	NaN	NaN	-534.769	0.0246223	-534.769	-0.259543	-534.769	0.0244569	-534.769	-0.212404	NaN	NaN	NaN	NaN	NaN	NaN	NaN	NaN	-534.769	0.0215054	-534.769	5.58829e-18	NaN	NaN	NaN	NaN	-534.769	0.0376344	NaN	NaN	-534.769	0.0232292	-534.769	-0.305062	-534.769	0.0220541	-534.769	-0.182725	NaN	NaN
-534.64	0.0196078	-534.64	0.0280112	NaN	NaN	NaN	NaN	-534.64	0.0252101	NaN	NaN	-534.64	0.0257709	-534.64	-0.287315	-534.64	0.0244998	-534.64	-0.221264	NaN	NaN	NaN	NaN	NaN	NaN	NaN	NaN	-534.64	0.0107527	-534.64	0.00268817	NaN	NaN	NaN	NaN	-534.64	0.0349462	NaN	NaN	-534.64	0.0232704	-534.64	-0.288944	-534.64	0.0222914	-534.64	-0.17206	NaN	NaN
-534.51	0.022409	-534.51	0.0280112	NaN	NaN	NaN	NaN	-534.51	0.0308123	NaN	NaN	-534.51	0.0242459	-534.51	-0.289469	-534.51	0.0237832	-534.51	-0.205599	NaN	NaN	NaN	NaN	NaN	NaN	NaN	NaN	-534.51	0.0107527	-534.51	0.00268817	NaN	NaN	NaN	NaN	-534.51	0.0322581	NaN	NaN	-534.51	0.0223378	-534.51	-0.265997	-534.51	0.0230283	-534.51	-0.192523	NaN	NaN
-534.381	0.022409	-534.381	0.0196078	NaN	NaN	NaN	NaN	-534.381	0.022409	NaN	NaN	-534.381	0.0252311	-534.381	-0.293289	-534.381	0.0248143	-534.381	-0.219645	NaN	NaN	NaN	NaN	NaN	NaN	NaN	NaN	-534.381	0.016129	-534.381	0.00268817	NaN	NaN	NaN	NaN	-534.381	0.0376344	NaN	NaN	-534.381	0.0235646	-534.381	-0.244147	-534.381	0.0215387	-534.381	-0.184213	NaN	NaN
-534.251	0.0112045	-534.251	0.0140056	NaN	NaN	NaN	NaN	-534.251	0.0140056	NaN	NaN	-534.251	0.0229916	-534.251	-0.316707	-534.251	0.0248929	-534.251	-0.221931	NaN	NaN	NaN	NaN	NaN	NaN	NaN	NaN	-534.251	0.0134409	-534.251	0.00268817	NaN	NaN	NaN	NaN	-534.251	0.0241935	NaN	NaN	-534.251	0.0227259	-534.251	-0.289137	-534.251	0.0226025	-534.251	-0.185501	NaN	NaN
-534.122	0.0420168	-534.122	0.022409	NaN	NaN	NaN	NaN	-534.122	0.0280112	NaN	NaN	-534.122	0.0250676	-534.122	-0.243273	-534.122	0.0242551	-534.122	-0.231719	NaN	NaN	NaN	NaN	NaN	NaN	NaN	NaN	-534.122	0.0188172	-534.122	0.00268817	NaN	NaN	NaN	NaN	-534.122	0.0376344	NaN	NaN	-534.122	0.0224782	-534.122	-0.272796	-534.122	0.021317	-534.122	-0.206897	NaN	NaN
-533.993	0.0168067	-533.993	0.0196078	NaN	NaN	NaN	NaN	-533.993	0.0196078	NaN	NaN	-533.993	0.0254629	-533.993	-0.295221	-533.993	0.0237844	-533.993	-0.198691	NaN	NaN	NaN	NaN	NaN	NaN	NaN	NaN	-533.993	0.0134409	-533.993	-8.38244e-18	NaN	NaN	NaN	NaN	-533.993	0.0268817	NaN	NaN	-533.993	0.0233898	-533.993	-0.281485	-533.993	0.0218322	-533.993	-0.20409	NaN	NaN
-533.863	0.022409	-533.863	0.0280112	NaN	NaN	NaN	NaN	-533.863	0.0280112	NaN	NaN	-533.863	0.0247268	-533.863	-0.262131	-533.863	0.0246315	-533.863	-0.222614	NaN	NaN	NaN	NaN	NaN	NaN	NaN	NaN	-533.863	0.0134409	-533.863	0.00268817	NaN	NaN	NaN	NaN	-533.863	0.0241935	NaN	NaN	-533.863	0.0232689	-533.863	-0.277689	-533.863	0.0215998	-533.863	-0.213819	NaN	NaN
-533.734	0.0196078	-533.734	0.0252101	NaN	NaN	NaN	NaN	-533.734	0.0280112	NaN	NaN	-533.734	0.0254056	-533.734	-0.262261	-533.734	0.024274	-533.734	-0.223277	NaN	NaN	NaN	NaN	NaN	NaN	NaN	NaN	-533.734	0.0188172	-533.734	5.58829e-18	NaN	NaN	NaN	NaN	-533.734	0.0376344	NaN	NaN	-533.734	0.0242035	-533.734	-0.281923	-533.734	0.0220279	-533.734	-0.198243	NaN	NaN
-533.604	0.0140056	-533.604	0.0308123	NaN	NaN	NaN	NaN	-533.604	0.0280112	NaN	NaN	-533.604	0.0256049	-533.604	-0.27693	-533.604	0.0236054	-533.604	-0.231775	NaN	NaN	NaN	NaN	NaN	NaN	NaN	NaN	-533.604	0.016129	-533.604	0.00268817	NaN	NaN	NaN	NaN	-533.604	0.0322581	NaN	NaN	-533.604	0.022565	-533.604	-0.253491	-533.604	0.021383	-533.604	-0.196428	NaN	NaN
-533.475	0.0112045	-533.475	0.0140056	NaN	NaN	NaN	NaN	-533.475	0.0140056	NaN	NaN	-533.475	0.0243682	-533.475	-0.258765	-533.475	0.023461	-533.475	-0.227927	NaN	NaN	NaN	NaN	NaN	NaN	NaN	NaN	-533.475	0.0241935	-533.475	1.9559e-17	NaN	NaN	NaN	NaN	-533.475	0.0268817	NaN	NaN	-533.475	0.0232306	-533.475	-0.221186	-533.475	0.0215315	-533.475	-0.194438	NaN	NaN
-533.346	0.0280112	-533.346	0.022409	NaN	NaN	NaN	NaN	-533.346	0.0252101	NaN	NaN	-533.346	0.0256511	-533.346	-0.220178	-533.346	0.024208	-533.346	-0.196806	NaN	NaN	NaN	NaN	NaN	NaN	NaN	NaN	-533.346	0.016129	-533.346	0.00537634	NaN	NaN	NaN	NaN	-533.346	0.0349462	NaN	NaN	-533.346	0.0220682	-533.346	-0.264863	-533.346	0.0209632	-533.346	-0.21431	NaN	NaN
-533.216	0.0168067	-533.216	0.0196078	NaN	NaN	NaN	NaN	-533.216	0.0196078	NaN	NaN	-533.216	0.0253993	-533.216	-0.267057	-533.216	0.023477	-533.216	-0.219313	NaN	NaN	NaN	NaN	NaN	NaN	NaN	NaN	-533.216	0.0188172	-533.216	2.79415e-18	NaN	NaN	NaN	NaN	-533.216	0.0295699	NaN	NaN	-533.216	0.0228129	-533.216	-0.311151	-533.216	0.0220653	-533.216	-0.208538	NaN	NaN
-533.087	0.0196078	-533.087	0.0280112	NaN	NaN	NaN	NaN	-533.087	0.0336134	NaN	NaN	-533.087	0.0254432	-533.087	-0.238416	-533.087	0.0244643	-533.087	-0.200177	NaN	NaN	NaN	NaN	NaN	NaN	NaN	NaN	-533.087	0.0134409	-533.087	0.00806452	NaN	NaN	NaN	NaN	-533.087	0.0241935	NaN	NaN	-533.087	0.0232844	-533.087	-0.253013	-533.087	0.0218546	-533.087	-0.201716	NaN	NaN
-532.957	0.022409	-532.957	0.0252101	NaN	NaN	NaN	NaN	-532.957	0.0252101	NaN	NaN	-532.957	0.0244909	-532.957	-0.278763	-532.957	0.0238575	-532.957	-0.231115	NaN	NaN	NaN	NaN	NaN	NaN	NaN	NaN	-532.957	0.00537634	-532.957	0.00268817	NaN	NaN	NaN	NaN	-532.957	0.0241935	NaN	NaN	-532.957	0.0227267	-532.957	-0.25615	-532.957	0.0216037	-532.957	-0.222973	NaN	NaN
-532.828	0.0168067	-532.828	0.0280112	NaN	NaN	NaN	NaN	-532.828	0.0308123	NaN	NaN	-532.828	0.0246098	-532.828	-0.248043	-532.828	0.0237299	-532.828	-0.232357	NaN	NaN	NaN	NaN	NaN	NaN	NaN	NaN	-532.828	0.00806452	-532.828	0.00268817	NaN	NaN	NaN	NaN	-532.828	0.0188172	NaN	NaN	-532.828	0.0229487	-532.828	-0.282209	-532.828	0.0213666	-532.828	-0.218475	NaN	NaN
-532.699	0.0140056	-532.699	0.0252101	NaN	NaN	NaN	NaN	-532.699	0.0280112	NaN	NaN	-532.699	0.0270256	-532.699	-0.270126	-532.699	0.0232784	-532.699	-0.248463	NaN	NaN	NaN	NaN	NaN	NaN	NaN	NaN	-532.699	0.0134409	-532.699	0.00806452	NaN	NaN	NaN	NaN	-532.699	0.0215054	NaN	NaN	-532.699	0.0240132	-532.699	-0.243998	-532.699	0.0219186	-532.699	-0.227221	NaN	NaN
-532.569	0.022409	-532.569	0.0280112	NaN	NaN	NaN	NaN	-532.569	0.0280112	NaN	NaN	-532.569	0.0260949	-532.569	-0.251913	-532.569	0.0226402	-532.569	-0.23119	NaN	NaN	NaN	NaN	NaN	NaN	NaN	NaN	-532.569	0.016129	-532.569	5.58829e-18	NaN	NaN	NaN	NaN	-532.569	0.0215054	NaN	NaN	-532.569	0.023764	-532.569	-0.258198	-532.569	0.0205367	-532.569	-0.230845	NaN	NaN
-532.44	0.0140056	-532.44	0.0308123	NaN	NaN	NaN	NaN	-532.44	0.0308123	NaN	NaN	-532.44	0.0267041	-532.44	-0.263813	-532.44	0.0244706	-532.44	-0.22457	NaN	NaN	NaN	NaN	NaN	NaN	NaN	NaN	-532.44	0.0268817	-532.44	0.00537634	NaN	NaN	NaN	NaN	-532.44	0.0215054	NaN	NaN	-532.44	0.0232069	-532.44	-0.290021	-532.44	0.0221027	-532.44	-0.232286	NaN	NaN
-532.311	0.0168067	-532.311	0.0280112	NaN	NaN	NaN	NaN	-532.311	0.0280112	NaN	NaN	-532.311	0.0263149	-532.311	-0.208754	-532.311	0.0234983	-532.311	-0.219643	NaN	NaN	NaN	NaN	NaN	NaN	NaN	NaN	-532.311	0.0107527	-532.311	0.00537634	NaN	NaN	NaN	NaN	-532.311	0.0268817	NaN	NaN	-532.311	0.0230806	-532.311	-0.253191	-532.311	0.0212191	-532.311	-0.235732	NaN	NaN
-532.181	0.0252101	-532.181	0.0336134	NaN	NaN	NaN	NaN	-532.181	0.0336134	NaN	NaN	-532.181	0.0252755	-532.181	-0.283833	-532.181	0.0239396	-532.181	-0.225819	NaN	NaN	NaN	NaN	NaN	NaN	NaN	NaN	-532.181	0.016129	-532.181	0.0107527	NaN	NaN	NaN	NaN	-532.181	0.0268817	NaN	NaN	-532.181	0.0232249	-532.181	-0.300257	-532.181	0.0216372	-532.181	-0.228477	NaN	NaN
-532.052	0.0280112	-532.052	0.0280112	NaN	NaN	NaN	NaN	-532.052	0.0308123	NaN	NaN	-532.052	0.0246418	-532.052	-0.24671	-532.052	0.0243361	-532.052	-0.223176	NaN	NaN	NaN	NaN	NaN	NaN	NaN	NaN	-532.052	0.0268817	-532.052	0.00537634	NaN	NaN	NaN	NaN	-532.052	0.0215054	NaN	NaN	-532.052	0.024605	-532.052	-0.220388	-532.052	0.0217891	-532.052	-0.237649	NaN	NaN
-531.922	0.0280112	-531.922	0.0336134	NaN	NaN	NaN	NaN	-531.922	0.0364146	NaN	NaN	-531.922	0.0255496	-531.922	-0.25132	-531.922	0.0228913	-531.922	-0.239749	NaN	NaN	NaN	NaN	NaN	NaN	NaN	NaN	-531.922	0.0134409	-531.922	0.00806452	NaN	NaN	NaN	NaN	-531.922	0.0215054	NaN	NaN	-531.922	0.0239615	-531.922	-0.225899	-531.922	0.0210559	-531.922	-0.220691	NaN	NaN
-531.793	0.0196078	-531.793	0.0364146	NaN	NaN	NaN	NaN	-531.793	0.0336134	NaN	NaN	-531.793	0.0254291	-531.793	-0.261882	-531.793	0.0236666	-531.793	-0.24826	NaN	NaN	NaN	NaN	NaN	NaN	NaN	NaN	-531.793	0.0134409	-531.793	0.00268817	NaN	NaN	NaN	NaN	-531.793	0.0215054	NaN	NaN	-531.793	0.0231808	-531.793	-0.285438	-531.793	0.020993	-531.793	-0.223577	NaN	NaN
-531.664	0.022409	-531.664	0.0364146	NaN	NaN	NaN	NaN	-531.664	0.0392157	NaN	NaN	-531.664	0.0246235	-531.664	-0.266797	-531.664	0.0239015	-531.664	-0.217294	NaN	NaN	NaN	NaN	NaN	NaN	NaN	NaN	-531.664	0.016129	-531.664	0.00806452	NaN	NaN	NaN	NaN	-531.664	0.016129	NaN	NaN	-531.664	0.0241764	-531.664	-0.218013	-531.664	0.0217763	-531.664	-0.224744	NaN	NaN
-531.534	0.0392157	-531.534	0.0336134	NaN	NaN	NaN	NaN	-531.534	0.0364146	NaN	NaN	-531.534	0.0247486	-531.534	-0.251724	-531.534	0.0233029	-531.534	-0.244877	NaN	NaN	NaN	NaN	NaN	NaN	NaN	NaN	-531.534	0.0295699	-531.534	0.00806452	NaN	NaN	NaN	NaN	-531.534	0.0188172	NaN	NaN	-531.534	0.0244243	-531.534	-0.270852	-531.534	0.0207663	-531.534	-0.237153	NaN	NaN
-531.405	0.022409	-531.405	0.0252101	NaN	NaN	NaN	NaN	-531.405	0.0252101	NaN	NaN	-531.405	0.0250388	-531.405	-0.319891	-531.405	0.0240516	-531.405	-0.238715	NaN	NaN	NaN	NaN	NaN	NaN	NaN	NaN	-531.405	0.0215054	-531.405	0.00537634	NaN	NaN	NaN	NaN	-531.405	0.016129	NaN	NaN	-531.405	0.0221721	-531.405	-0.289672	-531.405	0.0212384	-531.405	-0.241582	NaN	NaN
-531.275	0.022409	-531.275	0.0364146	NaN	NaN	NaN	NaN	-531.275	0.0392157	NaN	NaN	-531.275	0.0261657	-531.275	-0.255743	-531.275	0.0234589	-531.275	-0.223456	NaN	NaN	NaN	NaN	NaN	NaN	NaN	NaN	-531.275	0.0322581	-531.275	0.0107527	NaN	NaN	NaN	NaN	-531.275	0.0188172	NaN	NaN	-531.275	0.0233392	-531.275	-0.283157	-531.275	0.0215282	-531.275	-0.254304	NaN	NaN
-531.146	0.022409	-531.146	0.0364146	NaN	NaN	NaN	NaN	-531.146	0.0364146	NaN	NaN	-531.146	0.0248366	-531.146	-0.27053	-531.146	0.0250323	-531.146	-0.240939	NaN	NaN	NaN	NaN	NaN	NaN	NaN	NaN	-531.146	0.0134409	-531.146	0.00268817	NaN	NaN	NaN	NaN	-531.146	0.0241935	NaN	NaN	-531.146	0.0230282	-531.146	-0.279179	-531.146	0.0203188	-531.146	-0.240134	NaN	NaN
-531.017	0.0168067	-531.017	0.0392157	NaN	NaN	NaN	NaN	-531.017	0.0392157	NaN	NaN	-531.017	0.0257889	-531.017	-0.197049	-531.017	0.0240637	-531.017	-0.233239	NaN	NaN	NaN	NaN	NaN	NaN	NaN	NaN	-531.017	0.016129	-531.017	0.0107527	NaN	NaN	NaN	NaN	-531.017	0.0188172	NaN	NaN	-531.017	0.023193	-531.017	-0.254513	-531.017	0.0204581	-531.017	-0.246241	NaN	NaN
-530.887	0.0140056	-530.887	0.0364146	NaN	NaN	NaN	NaN	-530.887	0.0364146	NaN	NaN	-530.887	0.0281858	-530.887	-0.183783	-530.887	0.0239134	-530.887	-0.214762	NaN	NaN	NaN	NaN	NaN	NaN	NaN	NaN	-530.887	0.0188172	-530.887	0.0107527	NaN	NaN	NaN	NaN	-530.887	0.0188172	NaN	NaN	-530.887	0.0233937	-530.887	-0.264515	-530.887	0.0210899	-530.887	-0.246384	NaN	NaN
-530.758	0.0196078	-530.758	0.0448179	NaN	NaN	NaN	NaN	-530.758	0.0448179	NaN	NaN	-530.758	0.024908	-530.758	-0.292693	-530.758	0.0240415	-530.758	-0.256874	NaN	NaN	NaN	NaN	NaN	NaN	NaN	NaN	-530.758	0.0188172	-530.758	0.0134409	NaN	NaN	NaN	NaN	-530.758	0.00806452	NaN	NaN	-530.758	0.0234293	-530.758	-0.256639	-530.758	0.0208094	-530.758	-0.261574	NaN	NaN
-530.628	0.0168067	-530.628	0.0308123	NaN	NaN	NaN	NaN	-530.628	0.0308123	NaN	NaN	-530.628	0.0244992	-530.628	-0.281191	-530.628	0.0234443	-530.628	-0.250413	NaN	NaN	NaN	NaN	NaN	NaN	NaN	NaN	-530.628	0.0268817	-530.628	0.00806452	NaN	NaN	NaN	NaN	-530.628	0.0107527	NaN	NaN	-530.628	0.0236162	-530.628	-0.24595	-530.628	0.0210206	-530.628	-0.264044	NaN	NaN
-530.499	0.0196078	-530.499	0.0392157	NaN	NaN	NaN	NaN	-530.499	0.0392157	NaN	NaN	-530.499	0.0244458	-530.499	-0.284659	-530.499	0.023822	-530.499	-0.243164	NaN	NaN	NaN	NaN	NaN	NaN	NaN	NaN	-530.499	0.0241935	-530.499	0.016129	NaN	NaN	NaN	NaN	-530.499	0.0134409	NaN	NaN	-530.499	0.0237013	-530.499	-0.23845	-530.499	0.0201142	-530.499	-0.259914	NaN	NaN
-530.37	0.0308123	-530.37	0.0392157	NaN	NaN	NaN	NaN	-530.37	0.0392157	NaN	NaN	-530.37	0.0255612	-530.37	-0.213052	-530.37	0.024123	-530.37	-0.207017	NaN	NaN	NaN	NaN	NaN	NaN	NaN	NaN	-530.37	0.0241935	-530.37	0.0134409	NaN	NaN	NaN	NaN	-530.37	0.0134409	NaN	NaN	-530.37	0.0229272	-530.37	-0.205991	-530.37	0.0203814	-530.37	-0.259644	NaN	NaN
-530.24	0.0196078	-530.24	0.0336134	NaN	NaN	NaN	NaN	-530.24	0.0364146	NaN	NaN	-530.24	0.0250889	-530.24	-0.301861	-530.24	0.0234265	-530.24	-0.235785	NaN	NaN	NaN	NaN	NaN	NaN	NaN	NaN	-530.24	0.016129	-530.24	0.00537634	NaN	NaN	NaN	NaN	-530.24	0.00806452	NaN	NaN	-530.24	0.0240387	-530.24	-0.252835	-530.24	0.0200623	-530.24	-0.257877	NaN	NaN
-530.111	0.0140056	-530.111	0.0448179	NaN	NaN	NaN	NaN	-530.111	0.0448179	NaN	NaN	-530.111	0.0258603	-530.111	-0.272528	-530.111	0.0239248	-530.111	-0.247656	NaN	NaN	NaN	NaN	NaN	NaN	NaN	NaN	-530.111	0.0295699	-530.111	0.016129	NaN	NaN	NaN	NaN	-530.111	0.0134409	NaN	NaN	-530.111	0.0230488	-530.111	-0.289745	-530.111	0.0211684	-530.111	-0.255251	NaN	NaN
-529.982	0.0112045	-529.982	0.0420168	NaN	NaN	NaN	NaN	-529.982	0.0420168	NaN	NaN	-529.982	0.0250768	-529.982	-0.277473	-529.982	0.0234284	-529.982	-0.260633	NaN	NaN	NaN	NaN	NaN	NaN	NaN	NaN	-529.982	0.016129	-529.982	0.016129	NaN	NaN	NaN	NaN	-529.982	0.0188172	NaN	NaN	-529.982	0.0240116	-529.982	-0.280686	-529.982	0.0203924	-529.982	-0.249638	NaN	NaN
-529.852	0.022409	-529.852	0.0392157	NaN	NaN	NaN	NaN	-529.852	0.0420168	NaN	NaN	-529.852	0.0264629	-529.852	-0.264368	-529.852	0.0231503	-529.852	-0.251534	NaN	NaN	NaN	NaN	NaN	NaN	NaN	NaN	-529.852	0.0322581	-529.852	0.0134409	NaN	NaN	NaN	NaN	-529.852	0.0134409	NaN	NaN	-529.852	0.0235511	-529.852	-0.239274	-529.852	0.0199997	-529.852	-0.252358	NaN	NaN
-529.723	0.0196078	-529.723	0.0420168	NaN	NaN	NaN	NaN	-529.723	0.0420168	NaN	NaN	-529.723	0.0239796	-529.723	-0.285473	-529.723	0.0232107	-529.723	-0.226083	NaN	NaN	NaN	NaN	NaN	NaN	NaN	NaN	-529.723	0.0215054	-529.723	0.0107527	NaN	NaN	NaN	NaN	-529.723	0.016129	NaN	NaN	-529.723	0.0229099	-529.723	-0.273899	-529.723	0.020453	-529.723	-0.272796	NaN	NaN
-529.593	0.0140056	-529.593	0.0504202	NaN	NaN	NaN	NaN	-529.593	0.0504202	NaN	NaN	-529.593	0.0244699	-529.593	-0.294533	-529.593	0.0232989	-529.593	-0.236878	NaN	NaN	NaN	NaN	NaN	NaN	NaN	NaN	-529.593	0.0215054	-529.593	0.016129	NaN	NaN	NaN	NaN	-529.593	0.0107527	NaN	NaN	-529.593	0.0228755	-529.593	-0.29184	-529.593	0.020148	-529.593	-0.272581	NaN	NaN
-529.464	0.00840336	-529.464	0.0532213	NaN	NaN	NaN	NaN	-529.464	0.0532213	NaN	NaN	-529.464	0.0247856	-529.464	-0.296102	-529.464	0.024411	-529.464	-0.232887	NaN	NaN	NaN	NaN	NaN	NaN	NaN	NaN	-529.464	0.0107527	-529.464	0.0107527	NaN	NaN	NaN	NaN	-529.464	0.00806452	NaN	NaN	-529.464	0.0235408	-529.464	-0.270913	-529.464	0.0201659	-529.464	-0.268181	NaN	NaN
-529.335	0.0140056	-529.335	0.047619	NaN	NaN	NaN	NaN	-529.335	0.0504202	NaN	NaN	-529.335	0.0263296	-529.335	-0.229838	-529.335	0.0236893	-529.335	-0.238653	NaN	NaN	NaN	NaN	NaN	NaN	NaN	NaN	-529.335	0.0188172	-529.335	0.0107527	NaN	NaN	NaN	NaN	-529.335	0.00537634	NaN	NaN	-529.335	0.0232687	-529.335	-0.245265	-529.335	0.0199888	-529.335	-0.280655	NaN	NaN
-529.205	0.022409	-529.205	0.0588235	NaN	NaN	NaN	NaN	-529.205	0.0588235	NaN	NaN	-529.205	0.024668	-529.205	-0.280615	-529.205	0.0231885	-529.205	-0.249245	NaN	NaN	NaN	NaN	NaN	NaN	NaN	NaN	-529.205	0.0134409	-529.205	0.0215054	NaN	NaN	NaN	NaN	-529.205	0.0107527	NaN	NaN	-529.205	0.0236488	-529.205	-0.276413	-529.205	0.0195835	-529.205	-0.283665	NaN	NaN
-529.076	0.0168067	-529.076	0.0448179	NaN	NaN	NaN	NaN	-529.076	0.0448179	NaN	NaN	-529.076	0.0254556	-529.076	-0.257766	-529.076	0.0235074	-529.076	-0.251912	NaN	NaN	NaN	NaN	NaN	NaN	NaN	NaN	-529.076	0.016129	-529.076	0.0134409	NaN	NaN	NaN	NaN	-529.076	0.00537634	NaN	NaN	-529.076	0.0233411	-529.076	-0.256846	-529.076	0.020615	-529.076	-0.272541	NaN	NaN
-528.946	0.0140056	-528.946	0.0560224	NaN	NaN	NaN	NaN	-528.946	0.0616246	NaN	NaN	-528.946	0.0260947	-528.946	-0.277285	-528.946	0.0228114	-528.946	-0.247362	NaN	NaN	NaN	NaN	NaN	NaN	NaN	NaN	-528.946	0.0188172	-528.946	0.00806452	NaN	NaN	NaN	NaN	-528.946	0.0107527	NaN	NaN	-528.946	0.0232349	-528.946	-0.245218	-528.946	0.0199834	-528.946	-0.27794	NaN	NaN
-528.817	0.0112045	-528.817	0.0560224	NaN	NaN	NaN	NaN	-528.817	0.0532213	NaN	NaN	-528.817	0.0259905	-528.817	-0.261085	-528.817	0.023053	-528.817	-0.256918	NaN	NaN	NaN	NaN	NaN	NaN	NaN	NaN	-528.817	0.0188172	-528.817	0.016129	NaN	NaN	NaN	NaN	-528.817	0.00806452	NaN	NaN	-528.817	0.0218772	-528.817	-0.264668	-528.817	0.0204623	-528.817	-0.263959	NaN	NaN
-528.688	0.00560224	-528.688	0.047619	NaN	NaN	NaN	NaN	-528.688	0.0504202	NaN	NaN	-528.688	0.0237596	-528.688	-0.242202	-528.688	0.0233206	-528.688	-0.243642	NaN	NaN	NaN	NaN	NaN	NaN	NaN	NaN	-528.688	0.0215054	-528.688	0.0134409	NaN	NaN	NaN	NaN	-528.688	0.0134409	NaN	NaN	-528.688	0.0244261	-528.688	-0.246469	-528.688	0.0203226	-528.688	-0.287066	NaN	NaN
-528.558	0.022409	-528.558	0.0560224	NaN	NaN	NaN	NaN	-528.558	0.0588235	NaN	NaN	-528.558	0.0266299	-528.558	-0.23006	-528.558	0.0234948	-528.558	-0.235247	NaN	NaN	NaN	NaN	NaN	NaN	NaN	NaN	-528.558	0.0134409	-528.558	0.00806452	NaN	NaN	NaN	NaN	-528.558	0.00537634	NaN	NaN	-528.558	0.0233378	-528.558	-0.255689	-528.558	0.020046	-528.558	-0.273564	NaN	NaN
-528.429	0.0280112	-528.429	0.0616246	NaN	NaN	NaN	NaN	-528.429	0.0644258	NaN	NaN	-528.429	0.0248167	-528.429	-0.275974	-528.429	0.0236686	-528.429	-0.256325	NaN	NaN	NaN	NaN	NaN	NaN	NaN	NaN	-528.429	0.0322581	-528.429	0.016129	NaN	NaN	NaN	NaN	-528.429	0.00806452	NaN	NaN	-528.429	0.0243408	-528.429	-0.243856	-528.429	0.020951	-528.429	-0.264552	NaN	NaN
-528.299	0.0140056	-528.299	0.0588235	NaN	NaN	NaN	NaN	-528.299	0.0616246	NaN	NaN	-528.299	0.0252779	-528.299	-0.242444	-528.299	0.0227461	-528.299	-0.254437	NaN	NaN	NaN	NaN	NaN	NaN	NaN	NaN	-528.299	0.0241935	-528.299	0.00806452	NaN	NaN	NaN	NaN	-528.299	0.0107527	NaN	NaN	-528.299	0.02305	-528.299	-0.248966	-528.299	0.020572	-528.299	-0.278372	NaN	NaN
-528.17	0.0168067	-528.17	0.0532213	NaN	NaN	NaN	NaN	-528.17	0.0532213	NaN	NaN	-528.17	0.0246133	-528.17	-0.288622	-528.17	0.0225434	-528.17	-0.26011	NaN	NaN	NaN	NaN	NaN	NaN	NaN	NaN	-528.17	0.0268817	-528.17	0.016129	NaN	NaN	NaN	NaN	-528.17	0.00806452	NaN	NaN	-528.17	0.023366	-528.17	-0.277996	-528.17	0.0204248	-528.17	-0.276864	NaN	NaN
-528.041	0.0168067	-528.041	0.0672269	NaN	NaN	NaN	NaN	-528.041	0.070028	NaN	NaN	-528.041	0.0252555	-528.041	-0.275798	-528.041	0.022993	-528.041	-0.260266	NaN	NaN	NaN	NaN	NaN	NaN	NaN	NaN	-528.041	0.0322581	-528.041	0.0134409	NaN	NaN	NaN	NaN	-528.041	0.0134409	NaN	NaN	-528.041	0.0236378	-528.041	-0.251598	-528.041	0.0197676	-528.041	-0.28912	NaN	NaN
-527.911	0.0280112	-527.911	0.0504202	NaN	NaN	NaN	NaN	-527.911	0.0504202	NaN	NaN	-527.911	0.02562	-527.911	-0.301434	-527.911	0.0234438	-527.911	-0.267812	NaN	NaN	NaN	NaN	NaN	NaN	NaN	NaN	-527.911	0.016129	-527.911	0.0188172	NaN	NaN	NaN	NaN	-527.911	0.0134409	NaN	NaN	-527.911	0.023113	-527.911	-0.273557	-527.911	0.0205785	-527.911	-0.262793	NaN	NaN
-527.782	0.00560224	-527.782	0.0672269	NaN	NaN	NaN	NaN	-527.782	0.070028	NaN	NaN	-527.782	0.0262958	-527.782	-0.266134	-527.782	0.0236058	-527.782	-0.250969	NaN	NaN	NaN	NaN	NaN	NaN	NaN	NaN	-527.782	0.0188172	-527.782	0.0134409	NaN	NaN	NaN	NaN	-527.782	0.0107527	NaN	NaN	-527.782	0.0239099	-527.782	-0.245771	-527.782	0.020096	-527.782	-0.275614	NaN	NaN
-527.652	0.0252101	-527.652	0.0616246	NaN	NaN	NaN	NaN	-527.652	0.0644258	NaN	NaN	-527.652	0.0266425	-527.652	-0.207936	-527.652	0.0228419	-527.652	-0.26935	NaN	NaN	NaN	NaN	NaN	NaN	NaN	NaN	-527.652	0.0188172	-527.652	0.0188172	NaN	NaN	NaN	NaN	-527.652	0.0134409	NaN	NaN	-527.652	0.0242392	-527.652	-0.25004	-527.652	0.0204713	-527.652	-0.289726	NaN	NaN
-527.523	0.0196078	-527.523	0.0644258	NaN	NaN	NaN	NaN	-527.523	0.0672269	NaN	NaN	-527.523	0.0245653	-527.523	-0.206065	-527.523	0.0225912	-527.523	-0.26672	NaN	NaN	NaN	NaN	NaN	NaN	NaN	NaN	-527.523	0.0268817	-527.523	0.016129	NaN	NaN	NaN	NaN	-527.523	0.0188172	NaN	NaN	-527.523	0.0234492	-527.523	-0.275754	-527.523	0.0197426	-527.523	-0.288653	NaN	NaN
-527.394	0.0196078	-527.394	0.0588235	NaN	NaN	NaN	NaN	-527.394	0.0616246	NaN	NaN	-527.394	0.0255781	-527.394	-0.30512	-527.394	0.021918	-527.394	-0.291732	NaN	NaN	NaN	NaN	NaN	NaN	NaN	NaN	-527.394	0.016129	-527.394	0.0215054	NaN	NaN	NaN	NaN	-527.394	0.016129	NaN	NaN	-527.394	0.02471	-527.394	-0.249154	-527.394	0.020037	-527.394	-0.286634	NaN	NaN
-527.264	0.0196078	-527.264	0.0644258	NaN	NaN	NaN	NaN	-527.264	0.0728291	NaN	NaN	-527.264	0.0244835	-527.264	-0.220362	-527.264	0.0228258	-527.264	-0.267851	NaN	NaN	NaN	NaN	NaN	NaN	NaN	NaN	-527.264	0.0241935	-527.264	0.0188172	NaN	NaN	NaN	NaN	-527.264	0.00806452	NaN	NaN	-527.264	0.023066	-527.264	-0.241051	-527.264	0.0188834	-527.264	-0.284134	NaN	NaN
-527.135	0.0140056	-527.135	0.0644258	NaN	NaN	NaN	NaN	-527.135	0.0644258	NaN	NaN	-527.135	0.0279814	-527.135	-0.250827	-527.135	0.0228987	-527.135	-0.266472	NaN	NaN	NaN	NaN	NaN	NaN	NaN	NaN	-527.135	0.0188172	-527.135	0.0188172	NaN	NaN	NaN	NaN	-527.135	0.0134409	NaN	NaN	-527.135	0.0228183	-527.135	-0.275447	-527.135	0.0200369	-527.135	-0.299973	NaN	NaN
-527.006	0.022409	-527.006	0.0672269	NaN	NaN	NaN	NaN	-527.006	0.0672269	NaN	NaN	-527.006	0.0259478	-527.006	-0.242588	-527.006	0.0232582	-527.006	-0.27017	NaN	NaN	NaN	NaN	NaN	NaN	NaN	NaN	-527.006	0.0215054	-527.006	0.0188172	NaN	NaN	NaN	NaN	-527.006	0.0107527	NaN	NaN	-527.006	0.0225292	-527.006	-0.270665	-527.006	0.0200328	-527.006	-0.27255	NaN	NaN
-526.876	0.0140056	-526.876	0.070028	NaN	NaN	NaN	NaN	-526.876	0.0728291	NaN	NaN	-526.876	0.0238989	-526.876	-0.310583	-526.876	0.0226371	-526.876	-0.277007	NaN	NaN	NaN	NaN	NaN	NaN	NaN	NaN	-526.876	0.0376344	-526.876	0.0188172	NaN	NaN	NaN	NaN	-526.876	0.00268817	NaN	NaN	-526.876	0.0227018	-526.876	-0.273827	-526.876	0.0193761	-526.876	-0.297452	NaN	NaN
-526.747	0.022409	-526.747	0.0756303	NaN	NaN	NaN	NaN	-526.747	0.0784314	NaN	NaN	-526.747	0.0267233	-526.747	-0.23398	-526.747	0.0226644	-526.747	-0.269542	NaN	NaN	NaN	NaN	NaN	NaN	NaN	NaN	-526.747	0.0295699	-526.747	0.0188172	NaN	NaN	NaN	NaN	-526.747	0.00806452	NaN	NaN	-526.747	0.0232965	-526.747	-0.246191	-526.747	0.0196491	-526.747	-0.294422	NaN	NaN
-526.617	0.00840336	-526.617	0.0616246	NaN	NaN	NaN	NaN	-526.617	0.0672269	NaN	NaN	-526.617	0.0251924	-526.617	-0.276457	-526.617	0.0238341	-526.617	-0.268079	NaN	NaN	NaN	NaN	NaN	NaN	NaN	NaN	-526.617	0.0241935	-526.617	0.016129	NaN	NaN	NaN	NaN	-526.617	0.0134409	NaN	NaN	-526.617	0.0226389	-526.617	-0.266816	-526.617	0.0196544	-526.617	-0.274804	NaN	NaN
-526.488	0.00840336	-526.488	0.0672269	NaN	NaN	NaN	NaN	-526.488	0.0728291	NaN	NaN	-526.488	0.025808	-526.488	-0.262545	-526.488	0.0224643	-526.488	-0.28437	NaN	NaN	NaN	NaN	NaN	NaN	NaN	NaN	-526.488	0.00806452	-526.488	0.0215054	NaN	NaN	NaN	NaN	-526.488	0.00806452	NaN	NaN	-526.488	0.0231787	-526.488	-0.260084	-526.488	0.019104	-526.488	-0.293655	NaN	NaN
-526.359	0.0140056	-526.359	0.0588235	NaN	NaN	NaN	NaN	-526.359	0.0728291	NaN	NaN	-526.359	0.0252656	-526.359	-0.239466	-526.359	0.0228472	-526.359	-0.278787	NaN	NaN	NaN	NaN	NaN	NaN	NaN	NaN	-526.359	0.0107527	-526.359	0.0107527	NaN	NaN	NaN	NaN	-526.359	0.00806452	NaN	NaN	-526.359	0.0220437	-526.359	-0.270068	-526.359	0.018984	-526.359	-0.302277	NaN	NaN
-526.229	0.0140056	-526.229	0.0784314	NaN	NaN	NaN	NaN	-526.229	0.0840336	NaN	NaN	-526.229	0.0246509	-526.229	-0.245143	-526.229	0.0231998	-526.229	-0.282434	NaN	NaN	NaN	NaN	NaN	NaN	NaN	NaN	-526.229	0.016129	-526.229	0.0134409	NaN	NaN	NaN	NaN	-526.229	0.00806452	NaN	NaN	-526.229	0.0229494	-526.229	-0.274705	-526.229	0.0194817	-526.229	-0.30932	NaN	NaN
-526.1	0.0196078	-526.1	0.0644258	NaN	NaN	NaN	NaN	-526.1	0.0728291	NaN	NaN	-526.1	0.0252071	-526.1	-0.268458	-526.1	0.0232297	-526.1	-0.288517	NaN	NaN	NaN	NaN	NaN	NaN	NaN	NaN	-526.1	0.00806452	-526.1	0.0107527	NaN	NaN	NaN	NaN	-526.1	0.0107527	NaN	NaN	-526.1	0.0240227	-526.1	-0.246095	-526.1	0.0204062	-526.1	-0.287622	NaN	NaN
-525.97	0.0140056	-525.97	0.0896359	NaN	NaN	NaN	NaN	-525.97	0.0952381	NaN	NaN	-525.97	0.0245188	-525.97	-0.253776	-525.97	0.0226558	-525.97	-0.276852	NaN	NaN	NaN	NaN	NaN	NaN	NaN	NaN	-525.97	0.0322581	-525.97	0.0215054	NaN	NaN	NaN	NaN	-525.97	0.00537634	NaN	NaN	-525.97	0.0229359	-525.97	-0.288144	-525.97	0.0191941	-525.97	-0.300971	NaN	NaN
-525.841	0.0252101	-525.841	0.0728291	NaN	NaN	NaN	NaN	-525.841	0.0784314	NaN	NaN	-525.841	0.0269915	-525.841	-0.234052	-525.841	0.0230874	-525.841	-0.263526	NaN	NaN	NaN	NaN	NaN	NaN	NaN	NaN	-525.841	0.0295699	-525.841	0.0107527	NaN	NaN	NaN	NaN	-525.841	0.00268817	NaN	NaN	-525.841	0.0241433	-525.841	-0.265936	-525.841	0.0202323	-525.841	-0.313586	NaN	NaN
-525.712	0.0112045	-525.712	0.0812325	NaN	NaN	NaN	NaN	-525.712	0.092437	NaN	NaN	-525.712	0.0244376	-525.712	-0.283883	-525.712	0.023084	-525.712	-0.275008	NaN	NaN	NaN	NaN	NaN	NaN	NaN	NaN	-525.712	0.0215054	-525.712	0.0134409	NaN	NaN	NaN	NaN	-525.712	-1.99053e-17	NaN	NaN	-525.712	0.0218659	-525.712	-0.282392	-525.712	0.0196752	-525.712	-0.297111	NaN	NaN
-525.582	0.0196078	-525.582	0.0672269	NaN	NaN	NaN	NaN	-525.582	0.0728291	NaN	NaN	-525.582	0.0238615	-525.582	-0.215261	-525.582	0.0219191	-525.582	-0.264927	NaN	NaN	NaN	NaN	NaN	NaN	NaN	NaN	-525.582	0.016129	-525.582	0.0215054	NaN	NaN	NaN	NaN	-525.582	0.00806452	NaN	NaN	-525.582	0.0229732	-525.582	-0.29253	-525.582	0.0199802	-525.582	-0.309328	NaN	NaN
-525.453	0.0280112	-525.453	0.0756303	NaN	NaN	NaN	NaN	-525.453	0.0840336	NaN	NaN	-525.453	0.0259691	-525.453	-0.269934	-525.453	0.0226788	-525.453	-0.262328	NaN	NaN	NaN	NaN	NaN	NaN	NaN	NaN	-525.453	0.016129	-525.453	0.0188172	NaN	NaN	NaN	NaN	-525.453	0.00537634	NaN	NaN	-525.453	0.0229804	-525.453	-0.256716	-525.453	0.0194719	-525.453	-0.310845	NaN	NaN
-525.323	0.0168067	-525.323	0.0644258	NaN	NaN	NaN	NaN	-525.323	0.0672269	NaN	NaN	-525.323	0.0260996	-525.323	-0.26504	-525.323	0.0230397	-525.323	-0.269986	NaN	NaN	NaN	NaN	NaN	NaN	NaN	NaN	-525.323	0.016129	-525.323	0.0215054	NaN	NaN	NaN	NaN	-525.323	0.00537634	NaN	NaN	-525.323	0.0243791	-525.323	-0.274553	-525.323	0.0202055	-525.323	-0.300405	NaN	NaN
-525.194	0.0252101	-525.194	0.0812325	NaN	NaN	NaN	NaN	-525.194	0.0868347	NaN	NaN	-525.194	0.0257393	-525.194	-0.286489	-525.194	0.0220741	-525.194	-0.290997	NaN	NaN	NaN	NaN	NaN	NaN	NaN	NaN	-525.194	0.0215054	-525.194	0.0188172	NaN	NaN	NaN	NaN	-525.194	0.00806452	NaN	NaN	-525.194	0.021873	-525.194	-0.287326	-525.194	0.0196813	-525.194	-0.293109	NaN	NaN
-525.065	0.0140056	-525.065	0.0784314	NaN	NaN	NaN	NaN	-525.065	0.0840336	NaN	NaN	-525.065	0.0254014	-525.065	-0.283551	-525.065	0.0242369	-525.065	-0.288717	NaN	NaN	NaN	NaN	NaN	NaN	NaN	NaN	-525.065	0.0241935	-525.065	0.0241935	NaN	NaN	NaN	NaN	-525.065	0.00268817	NaN	NaN	-525.065	0.0228718	-525.065	-0.264209	-525.065	0.0197169	-525.065	-0.282241	NaN	NaN
-524.935	0.022409	-524.935	0.0756303	NaN	NaN	NaN	NaN	-524.935	0.0868347	NaN	NaN	-524.935	0.0239393	-524.935	-0.276177	-524.935	0.0229283	-524.935	-0.278889	NaN	NaN	NaN	NaN	NaN	NaN	NaN	NaN	-524.935	0.016129	-524.935	0.0188172	NaN	NaN	NaN	NaN	-524.935	0.00268817	NaN	NaN	-524.935	0.0230468	-524.935	-0.285892	-524.935	0.0196796	-524.935	-0.306907	NaN	NaN
-524.806	0.0196078	-524.806	0.0868347	NaN	NaN	NaN	NaN	-524.806	0.0868347	NaN	NaN	-524.806	0.0256644	-524.806	-0.23866	-524.806	0.0224374	-524.806	-0.266829	NaN	NaN	NaN	NaN	NaN	NaN	NaN	NaN	-524.806	0.0188172	-524.806	0.0241935	NaN	NaN	NaN	NaN	-524.806	0.00537634	NaN	NaN	-524.806	0.0236218	-524.806	-0.270795	-524.806	0.0203952	-524.806	-0.291948	NaN	NaN
-524.677	0.0112045	-524.677	0.0728291	NaN	NaN	NaN	NaN	-524.677	0.0756303	NaN	NaN	-524.677	0.0248863	-524.677	-0.250634	-524.677	0.0214863	-524.677	-0.292376	NaN	NaN	NaN	NaN	NaN	NaN	NaN	NaN	-524.677	0.016129	-524.677	0.0241935	NaN	NaN	NaN	NaN	-524.677	0.00537634	NaN	NaN	-524.677	0.0230334	-524.677	-0.255485	-524.677	0.0200046	-524.677	-0.299978	NaN	NaN
-524.547	0.00560224	-524.547	0.0728291	NaN	NaN	NaN	NaN	-524.547	0.0784314	NaN	NaN	-524.547	0.0240051	-524.547	-0.275006	-524.547	0.0229057	-524.547	-0.281188	NaN	NaN	NaN	NaN	NaN	NaN	NaN	NaN	-524.547	0.016129	-524.547	0.0188172	NaN	NaN	NaN	NaN	-524.547	0.00537634	NaN	NaN	-524.547	0.0235477	-524.547	-0.248383	-524.547	0.0196272	-524.547	-0.296673	NaN	NaN
-524.418	0.0196078	-524.418	0.0840336	NaN	NaN	NaN	NaN	-524.418	0.0868347	NaN	NaN	-524.418	0.0250778	-524.418	-0.245707	-524.418	0.0214691	-524.418	-0.282474	NaN	NaN	NaN	NaN	NaN	NaN	NaN	NaN	-524.418	0.016129	-524.418	0.0215054	NaN	NaN	NaN	NaN	-524.418	0.00268817	NaN	NaN	-524.418	0.0230048	-524.418	-0.249668	-524.418	0.0201495	-524.418	-0.281231	NaN	NaN
-524.288	0.0140056	-524.288	0.0756303	NaN	NaN	NaN	NaN	-524.288	0.0840336	NaN	NaN	-524.288	0.0243537	-524.288	-0.275673	-524.288	0.0219489	-524.288	-0.295501	NaN	NaN	NaN	NaN	NaN	NaN	NaN	NaN	-524.288	0.00806452	-524.288	0.0295699	NaN	NaN	NaN	NaN	-524.288	0.00268817	NaN	NaN	-524.288	0.0240329	-524.288	-0.281458	-524.288	0.0204564	-524.288	-0.300409	NaN	NaN
-524.159	0.0112045	-524.159	0.0812325	NaN	NaN	NaN	NaN	-524.159	0.0868347	NaN	NaN	-524.159	0.0256008	-524.159	-0.254681	-524.159	0.0229033	-524.159	-0.262709	NaN	NaN	NaN	NaN	NaN	NaN	NaN	NaN	-524.159	0.0241935	-524.159	0.0215054	NaN	NaN	NaN	NaN	-524.159	0.00268817	NaN	NaN	-524.159	0.0233351	-524.159	-0.230004	-524.159	0.0203891	-524.159	-0.325258	NaN	NaN
-524.03	0.0252101	-524.03	0.092437	NaN	NaN	NaN	NaN	-524.03	0.103641	NaN	NaN	-524.03	0.0242423	-524.03	-0.245659	-524.03	0.0223636	-524.03	-0.287009	NaN	NaN	NaN	NaN	NaN	NaN	NaN	NaN	-524.03	0.0188172	-524.03	0.0268817	NaN	NaN	NaN	NaN	-524.03	0.00537634	NaN	NaN	-524.03	0.0232014	-524.03	-0.287633	-524.03	0.0207065	-524.03	-0.289752	NaN	NaN
-523.9	0.0168067	-523.9	0.0812325	NaN	NaN	NaN	NaN	-523.9	0.0840336	NaN	NaN	-523.9	0.0256862	-523.9	-0.231725	-523.9	0.0218059	-523.9	-0.272167	NaN	NaN	NaN	NaN	NaN	NaN	NaN	NaN	-523.9	0.016129	-523.9	0.0295699	NaN	NaN	NaN	NaN	-523.9	0.00537634	NaN	NaN	-523.9	0.0224528	-523.9	-0.246741	-523.9	0.0191791	-523.9	-0.295578	NaN	NaN
-523.771	0.0196078	-523.771	0.0784314	NaN	NaN	NaN	NaN	-523.771	0.0840336	NaN	NaN	-523.771	0.0247014	-523.771	-0.246504	-523.771	0.0215406	-523.771	-0.278477	NaN	NaN	NaN	NaN	NaN	NaN	NaN	NaN	-523.771	0.016129	-523.771	0.0322581	NaN	NaN	NaN	NaN	-523.771	0.00806452	NaN	NaN	-523.771	0.0240729	-523.771	-0.296014	-523.771	0.0200538	-523.771	-0.311821	NaN	NaN
-523.641	0.0252101	-523.641	0.0896359	NaN	NaN	NaN	NaN	-523.641	0.0952381	NaN	NaN	-523.641	0.0250253	-523.641	-0.260298	-523.641	0.0222391	-523.641	-0.301396	NaN	NaN	NaN	NaN	NaN	NaN	NaN	NaN	-523.641	0.0107527	-523.641	0.0215054	NaN	NaN	NaN	NaN	-523.641	-9.77951e-18	NaN	NaN	-523.641	0.0230595	-523.641	-0.284938	-523.641	0.0209591	-523.641	-0.293852	NaN	NaN
-523.512	0.0196078	-523.512	0.0784314	NaN	NaN	NaN	NaN	-523.512	0.0812325	NaN	NaN	-523.512	0.0244631	-523.512	-0.273193	-523.512	0.0228064	-523.512	-0.266716	NaN	NaN	NaN	NaN	NaN	NaN	NaN	NaN	-523.512	0.0241935	-523.512	0.0322581	NaN	NaN	NaN	NaN	-523.512	0.00537634	NaN	NaN	-523.512	0.0228698	-523.512	-0.24364	-523.512	0.0201176	-523.512	-0.290895	NaN	NaN
-523.383	0.0168067	-523.383	0.0896359	NaN	NaN	NaN	NaN	-523.383	0.0980392	NaN	NaN	-523.383	0.0254355	-523.383	-0.248599	-523.383	0.0226663	-523.383	-0.289358	NaN	NaN	NaN	NaN	NaN	NaN	NaN	NaN	-523.383	0.0134409	-523.383	0.0268817	NaN	NaN	NaN	NaN	-523.383	0.00268817	NaN	NaN	-523.383	0.0245449	-523.383	-0.261649	-523.383	0.019948	-523.383	-0.2977	NaN	NaN
-523.253	0.0112045	-523.253	0.0952381	NaN	NaN	NaN	NaN	-523.253	0.10084	NaN	NaN	-523.253	0.0253299	-523.253	-0.260458	-523.253	0.0217394	-523.253	-0.303872	NaN	NaN	NaN	NaN	NaN	NaN	NaN	NaN	-523.253	0.00806452	-523.253	0.0241935	NaN	NaN	NaN	NaN	-523.253	0.00268817	NaN	NaN	-523.253	0.0241292	-523.253	-0.240355	-523.253	0.0200928	-523.253	-0.27771	NaN	NaN
-523.124	0.0280112	-523.124	0.0952381	NaN	NaN	NaN	NaN	-523.124	0.0980392	NaN	NaN	-523.124	0.0254977	-523.124	-0.256771	-523.124	0.0225221	-523.124	-0.290096	NaN	NaN	NaN	NaN	NaN	NaN	NaN	NaN	-523.124	0.0215054	-523.124	0.0322581	NaN	NaN	NaN	NaN	-523.124	0.00537634	NaN	NaN	-523.124	0.0234439	-523.124	-0.225947	-523.124	0.0211294	-523.124	-0.30361	NaN	NaN
-522.994	0.0140056	-522.994	0.10084	NaN	NaN	NaN	NaN	-522.994	0.106443	NaN	NaN	-522.994	0.0236708	-522.994	-0.257238	-522.994	0.0219918	-522.994	-0.266457	NaN	NaN	NaN	NaN	NaN	NaN	NaN	NaN	-522.994	0.0215054	-522.994	0.0215054	NaN	NaN	NaN	NaN	-522.994	0.00537634	NaN	NaN	-522.994	0.0224835	-522.994	-0.227998	-522.994	0.02062	-522.994	-0.292666	NaN	NaN
-522.865	0.022409	-522.865	0.092437	NaN	NaN	NaN	NaN	-522.865	0.0980392	NaN	NaN	-522.865	0.0243984	-522.865	-0.245714	-522.865	0.0232755	-522.865	-0.276748	NaN	NaN	NaN	NaN	NaN	NaN	NaN	NaN	-522.865	0.0215054	-522.865	0.0349462	NaN	NaN	NaN	NaN	-522.865	0.0107527	NaN	NaN	-522.865	0.0239996	-522.865	-0.295362	-522.865	0.0214637	-522.865	-0.309411	NaN	NaN
-522.736	0.0196078	-522.736	0.0896359	NaN	NaN	NaN	NaN	-522.736	0.092437	NaN	NaN	-522.736	0.0238647	-522.736	-0.291524	-522.736	0.023481	-522.736	-0.291212	NaN	NaN	NaN	NaN	NaN	NaN	NaN	NaN	-522.736	0.0268817	-522.736	0.0268817	NaN	NaN	NaN	NaN	-522.736	0.00537634	NaN	NaN	-522.736	0.0232341	-522.736	-0.233089	-522.736	0.0215751	-522.736	-0.29499	NaN	NaN
-522.606	0.0336134	-522.606	0.0980392	NaN	NaN	NaN	NaN	-522.606	0.106443	NaN	NaN	-522.606	0.0247463	-522.606	-0.269994	-522.606	0.0233382	-522.606	-0.278568	NaN	NaN	NaN	NaN	NaN	NaN	NaN	NaN	-522.606	0.0241935	-522.606	0.0215054	NaN	NaN	NaN	NaN	-522.606	0.00537634	NaN	NaN	-522.606	0.024199	-522.606	-0.280445	-522.606	0.0206772	-522.606	-0.301238	NaN	NaN
-522.477	0.022409	-522.477	0.092437	NaN	NaN	NaN	NaN	-522.477	0.092437	NaN	NaN	-522.477	0.0247494	-522.477	-0.269836	-522.477	0.0230428	-522.477	-0.293188	NaN	NaN	NaN	NaN	NaN	NaN	NaN	NaN	-522.477	0.016129	-522.477	0.0349462	NaN	NaN	NaN	NaN	-522.477	0.00806452	NaN	NaN	-522.477	0.022924	-522.477	-0.225678	-522.477	0.0208372	-522.477	-0.299049	NaN	NaN
-522.348	0.0308123	-522.348	0.112045	NaN	NaN	NaN	NaN	-522.348	0.114846	NaN	NaN	-522.348	0.0261899	-522.348	-0.234115	-522.348	0.0228143	-522.348	-0.292466	NaN	NaN	NaN	NaN	NaN	NaN	NaN	NaN	-522.348	0.0188172	-522.348	0.0241935	NaN	NaN	NaN	NaN	-522.348	0.00268817	NaN	NaN	-522.348	0.0240595	-522.348	-0.234968	-522.348	0.0225949	-522.348	-0.313264	NaN	NaN
-522.218	0.0364146	-522.218	0.112045	NaN	NaN	NaN	NaN	-522.218	0.114846	NaN	NaN	-522.218	0.0251985	-522.218	-0.269857	-522.218	0.023113	-522.218	-0.287613	NaN	NaN	NaN	NaN	NaN	NaN	NaN	NaN	-522.218	0.0188172	-522.218	0.0241935	NaN	NaN	NaN	NaN	-522.218	0.00537634	NaN	NaN	-522.218	0.0229619	-522.218	-0.237561	-522.218	0.0214928	-522.218	-0.306717	NaN	NaN
-522.089	0.0196078	-522.089	0.0980392	NaN	NaN	NaN	NaN	-522.089	0.10084	NaN	NaN	-522.089	0.0246274	-522.089	-0.243513	-522.089	0.0237825	-522.089	-0.294926	NaN	NaN	NaN	NaN	NaN	NaN	NaN	NaN	-522.089	0.0268817	-522.089	0.0376344	NaN	NaN	NaN	NaN	-522.089	0.00537634	NaN	NaN	-522.089	0.0235586	-522.089	-0.234557	-522.089	0.021643	-522.089	-0.297748	NaN	NaN
-521.959	0.0168067	-521.959	0.106443	NaN	NaN	NaN	NaN	-521.959	0.112045	NaN	NaN	-521.959	0.0260509	-521.959	-0.246186	-521.959	0.0235842	-521.959	-0.291007	NaN	NaN	NaN	NaN	NaN	NaN	NaN	NaN	-521.959	0.016129	-521.959	0.0268817	NaN	NaN	NaN	NaN	-521.959	0.00537634	NaN	NaN	-521.959	0.0228238	-521.959	-0.285524	-521.959	0.0217976	-521.959	-0.292333	NaN	NaN
-521.83	0.0252101	-521.83	0.0980392	NaN	NaN	NaN	NaN	-521.83	0.10084	NaN	NaN	-521.83	0.0258745	-521.83	-0.277287	-521.83	0.0234549	-521.83	-0.288415	NaN	NaN	NaN	NaN	NaN	NaN	NaN	NaN	-521.83	0.0134409	-521.83	0.0349462	NaN	NaN	NaN	NaN	-521.83	0.00537634	NaN	NaN	-521.83	0.0235511	-521.83	-0.268233	-521.83	0.0202997	-521.83	-0.300502	NaN	NaN
-521.701	0.0196078	-521.701	0.10084	NaN	NaN	NaN	NaN	-521.701	0.106443	NaN	NaN	-521.701	0.0267663	-521.701	-0.242157	-521.701	0.0231024	-521.701	-0.287131	NaN	NaN	NaN	NaN	NaN	NaN	NaN	NaN	-521.701	0.0188172	-521.701	0.0295699	NaN	NaN	NaN	NaN	-521.701	0.00537634	NaN	NaN	-521.701	0.0239473	-521.701	-0.246361	-521.701	0.0213673	-521.701	-0.299798	NaN	NaN
-521.571	0.00840336	-521.571	0.114846	NaN	NaN	NaN	NaN	-521.571	0.120448	NaN	NaN	-521.571	0.0253406	-521.571	-0.231203	-521.571	0.0224155	-521.571	-0.302977	NaN	NaN	NaN	NaN	NaN	NaN	NaN	NaN	-521.571	0.0215054	-521.571	0.0322581	NaN	NaN	NaN	NaN	-521.571	0.00806452	NaN	NaN	-521.571	0.0236583	-521.571	-0.247974	-521.571	0.0204091	-521.571	-0.301005	NaN	NaN
-521.442	0.022409	-521.442	0.114846	NaN	NaN	NaN	NaN	-521.442	0.117647	NaN	NaN	-521.442	0.0246747	-521.442	-0.299995	-521.442	0.0238225	-521.442	-0.26967	NaN	NaN	NaN	NaN	NaN	NaN	NaN	NaN	-521.442	0.0268817	-521.442	0.0241935	NaN	NaN	NaN	NaN	-521.442	0.00268817	NaN	NaN	-521.442	0.0236128	-521.442	-0.270041	-521.442	0.0209624	-521.442	-0.30462	NaN	NaN
-521.312	0.0252101	-521.312	0.112045	NaN	NaN	NaN	NaN	-521.312	0.114846	NaN	NaN	-521.312	0.023562	-521.312	-0.242181	-521.312	0.0231088	-521.312	-0.289805	NaN	NaN	NaN	NaN	NaN	NaN	NaN	NaN	-521.312	0.0134409	-521.312	0.0295699	NaN	NaN	NaN	NaN	-521.312	0.00537634	NaN	NaN	-521.312	0.0234226	-521.312	-0.274419	-521.312	0.0197282	-521.312	-0.30668	NaN	NaN
-521.183	0.022409	-521.183	0.114846	NaN	NaN	NaN	NaN	-521.183	0.12605	NaN	NaN	-521.183	0.0248081	-521.183	-0.252867	-521.183	0.0239153	-521.183	-0.274918	NaN	NaN	NaN	NaN	NaN	NaN	NaN	NaN	-521.183	0.0295699	-521.183	0.0241935	NaN	NaN	NaN	NaN	-521.183	0.00268817	NaN	NaN	-521.183	0.0236044	-521.183	-0.235	-521.183	0.0201807	-521.183	-0.300068	NaN	NaN
-521.054	0.0280112	-521.054	0.114846	NaN	NaN	NaN	NaN	-521.054	0.117647	NaN	NaN	-521.054	0.0236828	-521.054	-0.265031	-521.054	0.0228605	-521.054	-0.283233	NaN	NaN	NaN	NaN	NaN	NaN	NaN	NaN	-521.054	0.0215054	-521.054	0.0268817	NaN	NaN	NaN	NaN	-521.054	0.00268817	NaN	NaN	-521.054	0.023325	-521.054	-0.223073	-521.054	0.0213952	-521.054	-0.302944	NaN	NaN
-520.924	0.0168067	-520.924	0.117647	NaN	NaN	NaN	NaN	-520.924	0.123249	NaN	NaN	-520.924	0.0262671	-520.924	-0.279309	-520.924	0.023982	-520.924	-0.277445	NaN	NaN	NaN	NaN	NaN	NaN	NaN	NaN	-520.924	0.0215054	-520.924	0.0268817	NaN	NaN	NaN	NaN	-520.924	3.07135e-18	NaN	NaN	-520.924	0.0230278	-520.924	-0.247566	-520.924	0.0216064	-520.924	-0.30375	NaN	NaN
-520.795	0.0336134	-520.795	0.117647	NaN	NaN	NaN	NaN	-520.795	0.123249	NaN	NaN	-520.795	0.0244468	-520.795	-0.235635	-520.795	0.0237353	-520.795	-0.30032	NaN	NaN	NaN	NaN	NaN	NaN	NaN	NaN	-520.795	0.0188172	-520.795	0.0188172	NaN	NaN	NaN	NaN	-520.795	4.32832e-18	NaN	NaN	-520.795	0.0230123	-520.795	-0.233395	-520.795	0.0204764	-520.795	-0.292075	NaN	NaN
-520.665	0.0252101	-520.665	0.114846	NaN	NaN	NaN	NaN	-520.665	0.120448	NaN	NaN	-520.665	0.0253881	-520.665	-0.277357	-520.665	0.0235797	-520.665	-0.309585	NaN	NaN	NaN	NaN	NaN	NaN	NaN	NaN	-520.665	0.0268817	-520.665	0.0349462	NaN	NaN	NaN	NaN	-520.665	0.00537634	NaN	NaN	-520.665	0.0236488	-520.665	-0.211286	-520.665	0.0208438	-520.665	-0.301743	NaN	NaN
-520.536	0.0336134	-520.536	0.117647	NaN	NaN	NaN	NaN	-520.536	0.128852	NaN	NaN	-520.536	0.025882	-520.536	-0.242742	-520.536	0.023978	-520.536	-0.276581	NaN	NaN	NaN	NaN	NaN	NaN	NaN	NaN	-520.536	0.0188172	-520.536	0.0268817	NaN	NaN	NaN	NaN	-520.536	0.00806452	NaN	NaN	-520.536	0.0229123	-520.536	-0.258421	-520.536	0.0217215	-520.536	-0.270976	NaN	NaN
-520.407	0.00840336	-520.407	0.114846	NaN	NaN	NaN	NaN	-520.407	0.120448	NaN	NaN	-520.407	0.0247892	-520.407	-0.273341	-520.407	0.0236389	-520.407	-0.298962	NaN	NaN	NaN	NaN	NaN	NaN	NaN	NaN	-520.407	0.0215054	-520.407	0.0268817	NaN	NaN	NaN	NaN	-520.407	0.00537634	NaN	NaN	-520.407	0.0240315	-520.407	-0.284715	-520.407	0.0206837	-520.407	-0.302526	NaN	NaN
-520.277	0.0112045	-520.277	0.114846	NaN	NaN	NaN	NaN	-520.277	0.117647	NaN	NaN	-520.277	0.023581	-520.277	-0.248483	-520.277	0.0228977	-520.277	-0.288321	NaN	NaN	NaN	NaN	NaN	NaN	NaN	NaN	-520.277	0.0241935	-520.277	0.0349462	NaN	NaN	NaN	NaN	-520.277	0.00806452	NaN	NaN	-520.277	0.0229497	-520.277	-0.269918	-520.277	0.0207828	-520.277	-0.290092	NaN	NaN
-520.148	0.0196078	-520.148	0.117647	NaN	NaN	NaN	NaN	-520.148	0.131653	NaN	NaN	-520.148	0.0270868	-520.148	-0.235119	-520.148	0.0233552	-520.148	-0.311574	NaN	NaN	NaN	NaN	NaN	NaN	NaN	NaN	-520.148	0.0134409	-520.148	0.0241935	NaN	NaN	NaN	NaN	-520.148	0.00268817	NaN	NaN	-520.148	0.023031	-520.148	-0.265875	-520.148	0.0199961	-520.148	-0.297401	NaN	NaN
-520.018	0.0196078	-520.018	0.114846	NaN	NaN	NaN	NaN	-520.018	0.114846	NaN	NaN	-520.018	0.0237156	-520.018	-0.222893	-520.018	0.0232179	-520.018	-0.30826	NaN	NaN	NaN	NaN	NaN	NaN	NaN	NaN	-520.018	0.016129	-520.018	0.0268817	NaN	NaN	NaN	NaN	-520.018	0.00268817	NaN	NaN	-520.018	0.02335	-520.018	-0.225462	-520.018	0.0222619	-520.018	-0.288686	NaN	NaN
-519.889	0.0196078	-519.889	0.117647	NaN	NaN	NaN	NaN	-519.889	0.12605	NaN	NaN	-519.889	0.0261071	-519.889	-0.266541	-519.889	0.0232178	-519.889	-0.294991	NaN	NaN	NaN	NaN	NaN	NaN	NaN	NaN	-519.889	0.016129	-519.889	0.0241935	NaN	NaN	NaN	NaN	-519.889	0.00806452	NaN	NaN	-519.889	0.0238882	-519.889	-0.255721	-519.889	0.0204261	-519.889	-0.285417	NaN	NaN
-519.76	0.0168067	-519.76	0.103641	NaN	NaN	NaN	NaN	-519.76	0.109244	NaN	NaN	-519.76	0.025187	-519.76	-0.258323	-519.76	0.0234801	-519.76	-0.300326	NaN	NaN	NaN	NaN	NaN	NaN	NaN	NaN	-519.76	0.0349462	-519.76	0.0268817	NaN	NaN	NaN	NaN	-519.76	0.00268817	NaN	NaN	-519.76	0.0237762	-519.76	-0.237512	-519.76	0.0217627	-519.76	-0.27276	NaN	NaN
-519.63	0.00280112	-519.63	0.12605	NaN	NaN	NaN	NaN	-519.63	0.128852	NaN	NaN	-519.63	0.0249874	-519.63	-0.278699	-519.63	0.0240719	-519.63	-0.297603	NaN	NaN	NaN	NaN	NaN	NaN	NaN	NaN	-519.63	0.0215054	-519.63	0.0215054	NaN	NaN	NaN	NaN	-519.63	0.00806452	NaN	NaN	-519.63	0.0231976	-519.63	-0.264682	-519.63	0.0206689	-519.63	-0.287136	NaN	NaN
-519.501	0.0308123	-519.501	0.103641	NaN	NaN	NaN	NaN	-519.501	0.114846	NaN	NaN	-519.501	0.0247684	-519.501	-0.265688	-519.501	0.0230625	-519.501	-0.305219	NaN	NaN	NaN	NaN	NaN	NaN	NaN	NaN	-519.501	0.0134409	-519.501	0.0188172	NaN	NaN	NaN	NaN	-519.501	0.00537634	NaN	NaN	-519.501	0.0236854	-519.501	-0.267099	-519.501	0.0207064	-519.501	-0.278446	NaN	NaN
-519.372	0.00280112	-519.372	0.128852	NaN	NaN	NaN	NaN	-519.372	0.134454	NaN	NaN	-519.372	0.0255532	-519.372	-0.22822	-519.372	0.0235974	-519.372	-0.300532	NaN	NaN	NaN	NaN	NaN	NaN	NaN	NaN	-519.372	0.016129	-519.372	0.0268817	NaN	NaN	NaN	NaN	-519.372	0.00806452	NaN	NaN	-519.372	0.022708	-519.372	-0.260158	-519.372	0.0202496	-519.372	-0.287065	NaN	NaN
-519.242	0.022409	-519.242	0.114846	NaN	NaN	NaN	NaN	-519.242	0.117647	NaN	NaN	-519.242	0.0251485	-519.242	-0.288882	-519.242	0.02431	-519.242	-0.294119	NaN	NaN	NaN	NaN	NaN	NaN	NaN	NaN	-519.242	0.0268817	-519.242	0.0268817	NaN	NaN	NaN	NaN	-519.242	0.0107527	NaN	NaN	-519.242	0.0219	-519.242	-0.244784	-519.242	0.0212969	-519.242	-0.277856	NaN	NaN
-519.113	0.022409	-519.113	0.120448	NaN	NaN	NaN	NaN	-519.113	0.131653	NaN	NaN	-519.113	0.0245122	-519.113	-0.238516	-519.113	0.0241028	-519.113	-0.289738	NaN	NaN	NaN	NaN	NaN	NaN	NaN	NaN	-519.113	0.00806452	-519.113	0.0295699	NaN	NaN	NaN	NaN	-519.113	0.0107527	NaN	NaN	-519.113	0.0243026	-519.113	-0.252639	-519.113	0.0200402	-519.113	-0.279921	NaN	NaN
-518.983	0.0196078	-518.983	0.0952381	NaN	NaN	NaN	NaN	-518.983	0.10084	NaN	NaN	-518.983	0.0253545	-518.983	-0.262619	-518.983	0.0230585	-518.983	-0.287846	NaN	NaN	NaN	NaN	NaN	NaN	NaN	NaN	-518.983	0.0188172	-518.983	0.0215054	NaN	NaN	NaN	NaN	-518.983	0.00537634	NaN	NaN	-518.983	0.025448	-518.983	-0.240515	-518.983	0.0205884	-518.983	-0.284233	NaN	NaN
-518.854	0.0140056	-518.854	0.106443	NaN	NaN	NaN	NaN	-518.854	0.114846	NaN	NaN	-518.854	0.0245202	-518.854	-0.253523	-518.854	0.0244286	-518.854	-0.277929	NaN	NaN	NaN	NaN	NaN	NaN	NaN	NaN	-518.854	0.0215054	-518.854	0.0322581	NaN	NaN	NaN	NaN	-518.854	0.0107527	NaN	NaN	-518.854	0.0228921	-518.854	-0.250283	-518.854	0.020178	-518.854	-0.294748	NaN	NaN
-518.725	0.0252101	-518.725	0.114846	NaN	NaN	NaN	NaN	-518.725	0.123249	NaN	NaN	-518.725	0.024593	-518.725	-0.24021	-518.725	0.0224624	-518.725	-0.27925	NaN	NaN	NaN	NaN	NaN	NaN	NaN	NaN	-518.725	0.0241935	-518.725	0.0268817	NaN	NaN	NaN	NaN	-518.725	0.0107527	NaN	NaN	-518.725	0.0237678	-518.725	-0.286872	-518.725	0.0203867	-518.725	-0.274779	NaN	NaN
-518.595	0.0308123	-518.595	0.109244	NaN	NaN	NaN	NaN	-518.595	0.117647	NaN	NaN	-518.595	0.0236034	-518.595	-0.229609	-518.595	0.0240609	-518.595	-0.282303	NaN	NaN	NaN	NaN	NaN	NaN	NaN	NaN	-518.595	0.0188172	-518.595	0.0322581	NaN	NaN	NaN	NaN	-518.595	0.0134409	NaN	NaN	-518.595	0.0238423	-518.595	-0.278526	-518.595	0.0202796	-518.595	-0.281257	NaN	NaN
-518.466	0.0112045	-518.466	0.112045	NaN	NaN	NaN	NaN	-518.466	0.12605	NaN	NaN	-518.466	0.0251601	-518.466	-0.198649	-518.466	0.0244601	-518.466	-0.273755	NaN	NaN	NaN	NaN	NaN	NaN	NaN	NaN	-518.466	0.0215054	-518.466	0.0215054	NaN	NaN	NaN	NaN	-518.466	0.0107527	NaN	NaN	-518.466	0.0225309	-518.466	-0.282624	-518.466	0.0208055	-518.466	-0.279186	NaN	NaN
-518.336	0.0196078	-518.336	0.106443	NaN	NaN	NaN	NaN	-518.336	0.106443	NaN	NaN	-518.336	0.023699	-518.336	-0.255225	-518.336	0.0247179	-518.336	-0.240115	NaN	NaN	NaN	NaN	NaN	NaN	NaN	NaN	-518.336	0.0134409	-518.336	0.0188172	NaN	NaN	NaN	NaN	-518.336	0.00537634	NaN	NaN	-518.336	0.0224745	-518.336	-0.314799	-518.336	0.0201555	-518.336	-0.287501	NaN	NaN
-518.207	0.0196078	-518.207	0.106443	NaN	NaN	NaN	NaN	-518.207	0.114846	NaN	NaN	-518.207	0.0246267	-518.207	-0.239648	-518.207	0.0236604	-518.207	-0.24885	NaN	NaN	NaN	NaN	NaN	NaN	NaN	NaN	-518.207	0.0241935	-518.207	0.0241935	NaN	NaN	NaN	NaN	-518.207	0.0134409	NaN	NaN	-518.207	0.0241835	-518.207	-0.250312	-518.207	0.0192807	-518.207	-0.286195	NaN	NaN
-518.078	0.0336134	-518.078	0.109244	NaN	NaN	NaN	NaN	-518.078	0.123249	NaN	NaN	-518.078	0.0249934	-518.078	-0.254565	-518.078	0.0234359	-518.078	-0.263887	NaN	NaN	NaN	NaN	NaN	NaN	NaN	NaN	-518.078	0.0295699	-518.078	0.0107527	NaN	NaN	NaN	NaN	-518.078	0.00268817	NaN	NaN	-518.078	0.0218419	-518.078	-0.271503	-518.078	0.0198653	-518.078	-0.271628	NaN	NaN
-517.948	0.0112045	-517.948	0.114846	NaN	NaN	NaN	NaN	-517.948	0.120448	NaN	NaN	-517.948	0.0263451	-517.948	-0.238126	-517.948	0.0242048	-517.948	-0.253774	NaN	NaN	NaN	NaN	NaN	NaN	NaN	NaN	-517.948	0.0188172	-517.948	0.0188172	NaN	NaN	NaN	NaN	-517.948	0.00806452	NaN	NaN	-517.948	0.0240086	-517.948	-0.230573	-517.948	0.0199292	-517.948	-0.268527	NaN	NaN
-517.819	0.0196078	-517.819	0.109244	NaN	NaN	NaN	NaN	-517.819	0.120448	NaN	NaN	-517.819	0.0265326	-517.819	-0.209959	-517.819	0.0242146	-517.819	-0.244726	NaN	NaN	NaN	NaN	NaN	NaN	NaN	NaN	-517.819	0.0322581	-517.819	0.0241935	NaN	NaN	NaN	NaN	-517.819	0.0107527	NaN	NaN	-517.819	0.0228285	-517.819	-0.233242	-517.819	0.0201306	-517.819	-0.272327	NaN	NaN
-517.689	0.0252101	-517.689	0.0980392	NaN	NaN	NaN	NaN	-517.689	0.106443	NaN	NaN	-517.689	0.0268549	-517.689	-0.215157	-517.689	0.0245591	-517.689	-0.254617	NaN	NaN	NaN	NaN	NaN	NaN	NaN	NaN	-517.689	0.0295699	-517.689	0.016129	NaN	NaN	NaN	NaN	-517.689	0.00537634	NaN	NaN	-517.689	0.0228552	-517.689	-0.228044	-517.689	0.019579	-517.689	-0.263481	NaN	NaN
-517.56	0.0168067	-517.56	0.123249	NaN	NaN	NaN	NaN	-517.56	0.131653	NaN	NaN	-517.56	0.0240275	-517.56	-0.23371	-517.56	0.0242381	-517.56	-0.251367	NaN	NaN	NaN	NaN	NaN	NaN	NaN	NaN	-517.56	0.0215054	-517.56	0.0134409	NaN	NaN	NaN	NaN	-517.56	0.00537634	NaN	NaN	-517.56	0.0220488	-517.56	-0.255308	-517.56	0.0200405	-517.56	-0.275678	NaN	NaN
-517.431	0.0196078	-517.431	0.0980392	NaN	NaN	NaN	NaN	-517.431	0.109244	NaN	NaN	-517.431	0.0243073	-517.431	-0.269155	-517.431	0.0254414	-517.431	-0.236314	NaN	NaN	NaN	NaN	NaN	NaN	NaN	NaN	-517.431	0.0349462	-517.431	0.0188172	NaN	NaN	NaN	NaN	-517.431	0.00537634	NaN	NaN	-517.431	0.0223674	-517.431	-0.292612	-517.431	0.0194927	-517.431	-0.278368	NaN	NaN
-517.301	0.0112045	-517.301	0.114846	NaN	NaN	NaN	NaN	-517.301	0.12605	NaN	NaN	-517.301	0.0253355	-517.301	-0.250027	-517.301	0.0242378	-517.301	-0.241361	NaN	NaN	NaN	NaN	NaN	NaN	NaN	NaN	-517.301	0.016129	-517.301	0.0134409	NaN	NaN	NaN	NaN	-517.301	0.00537634	NaN	NaN	-517.301	0.0230933	-517.301	-0.240795	-517.301	0.0202538	-517.301	-0.266131	NaN	NaN
-517.172	0.0168067	-517.172	0.0952381	NaN	NaN	NaN	NaN	-517.172	0.103641	NaN	NaN	-517.172	0.0243901	-517.172	-0.281169	-517.172	0.0250176	-517.172	-0.236514	NaN	NaN	NaN	NaN	NaN	NaN	NaN	NaN	-517.172	0.0107527	-517.172	0.0134409	NaN	NaN	NaN	NaN	-517.172	0.00268817	NaN	NaN	-517.172	0.023231	-517.172	-0.243296	-517.172	0.0202674	-517.172	-0.272422	NaN	NaN
-517.043	0.0252101	-517.043	0.114846	NaN	NaN	NaN	NaN	-517.043	0.123249	NaN	NaN	-517.043	0.0246952	-517.043	-0.227419	-517.043	0.0240636	-517.043	-0.250397	NaN	NaN	NaN	NaN	NaN	NaN	NaN	NaN	-517.043	0.0107527	-517.043	0.0134409	NaN	NaN	NaN	NaN	-517.043	0.00537634	NaN	NaN	-517.043	0.0224854	-517.043	-0.292976	-517.043	0.019536	-517.043	-0.271319	NaN	NaN
-516.913	0.0196078	-516.913	0.0812325	NaN	NaN	NaN	NaN	-516.913	0.0868347	NaN	NaN	-516.913	0.0248315	-516.913	-0.229967	-516.913	0.0244225	-516.913	-0.222555	NaN	NaN	NaN	NaN	NaN	NaN	NaN	NaN	-516.913	0.0134409	-516.913	0.0107527	NaN	NaN	NaN	NaN	-516.913	0.00268817	NaN	NaN	-516.913	0.0230492	-516.913	-0.280774	-516.913	0.0192755	-516.913	-0.285129	NaN	NaN
-516.784	0.0140056	-516.784	0.106443	NaN	NaN	NaN	NaN	-516.784	0.117647	NaN	NaN	-516.784	0.0251991	-516.784	-0.246367	-516.784	0.0239482	-516.784	-0.253131	NaN	NaN	NaN	NaN	NaN	NaN	NaN	NaN	-516.784	0.00537634	-516.784	0.0134409	NaN	NaN	NaN	NaN	-516.784	0.00537634	NaN	NaN	-516.784	0.0236212	-516.784	-0.232342	-516.784	0.0204815	-516.784	-0.290306	NaN	NaN
-516.654	0.0168067	-516.654	0.0980392	NaN	NaN	NaN	NaN	-516.654	0.103641	NaN	NaN	-516.654	0.025682	-516.654	-0.269809	-516.654	0.0252884	-516.654	-0.217546	NaN	NaN	NaN	NaN	NaN	NaN	NaN	NaN	-516.654	0.0295699	-516.654	0.00537634	NaN	NaN	NaN	NaN	-516.654	0.00268817	NaN	NaN	-516.654	0.024848	-516.654	-0.244728	-516.654	0.0196089	-516.654	-0.276235	NaN	NaN
-516.525	0.0168067	-516.525	0.103641	NaN	NaN	NaN	NaN	-516.525	0.114846	NaN	NaN	-516.525	0.0258732	-516.525	-0.258874	-516.525	0.0253456	-516.525	-0.222622	NaN	NaN	NaN	NaN	NaN	NaN	NaN	NaN	-516.525	0.0107527	-516.525	0.0107527	NaN	NaN	NaN	NaN	-516.525	0.00268817	NaN	NaN	-516.525	0.0236598	-516.525	-0.25609	-516.525	0.0196719	-516.525	-0.268351	NaN	NaN
-516.396	0.0280112	-516.396	0.092437	NaN	NaN	NaN	NaN	-516.396	0.103641	NaN	NaN	-516.396	0.0250823	-516.396	-0.263502	-516.396	0.0253364	-516.396	-0.231532	NaN	NaN	NaN	NaN	NaN	NaN	NaN	NaN	-516.396	0.00268817	-516.396	0.00537634	NaN	NaN	NaN	NaN	-516.396	1.84222e-18	NaN	NaN	-516.396	0.0229681	-516.396	-0.271978	-516.396	0.018616	-516.396	-0.259873	NaN	NaN
-516.266	0.0140056	-516.266	0.103641	NaN	NaN	NaN	NaN	-516.266	0.112045	NaN	NaN	-516.266	0.0262205	-516.266	-0.253055	-516.266	0.0246664	-516.266	-0.221309	NaN	NaN	NaN	NaN	NaN	NaN	NaN	NaN	-516.266	0.016129	-516.266	0.0107527	NaN	NaN	NaN	NaN	-516.266	0.00537634	NaN	NaN	-516.266	0.0238481	-516.266	-0.204831	-516.266	0.0194565	-516.266	-0.256062	NaN	NaN
-516.137	0.022409	-516.137	0.092437	NaN	NaN	NaN	NaN	-516.137	0.10084	NaN	NaN	-516.137	0.0252939	-516.137	-0.238778	-516.137	0.0249273	-516.137	-0.21864	NaN	NaN	NaN	NaN	NaN	NaN	NaN	NaN	-516.137	0.0188172	-516.137	0.0107527	NaN	NaN	NaN	NaN	-516.137	0.00268817	NaN	NaN	-516.137	0.0221999	-516.137	-0.246644	-516.137	0.0190173	-516.137	-0.276096	NaN	NaN
-516.007	0.0196078	-516.007	0.0952381	NaN	NaN	NaN	NaN	-516.007	0.103641	NaN	NaN	-516.007	0.0261307	-516.007	-0.290186	-516.007	0.0257725	-516.007	-0.229904	NaN	NaN	NaN	NaN	NaN	NaN	NaN	NaN	-516.007	0.0215054	-516.007	0.0107527	NaN	NaN	NaN	NaN	-516.007	0.00537634	NaN	NaN	-516.007	0.023253	-516.007	-0.266436	-516.007	0.0196428	-516.007	-0.265158	NaN	NaN
-515.878	0.0280112	-515.878	0.112045	NaN	NaN	NaN	NaN	-515.878	0.123249	NaN	NaN	-515.878	0.0255452	-515.878	-0.275222	-515.878	0.0255841	-515.878	-0.218613	NaN	NaN	NaN	NaN	NaN	NaN	NaN	NaN	-515.878	0.0215054	-515.878	0.00806452	NaN	NaN	NaN	NaN	-515.878	0.00268817	NaN	NaN	-515.878	0.0238424	-515.878	-0.248209	-515.878	0.0192021	-515.878	-0.260106	NaN	NaN
-515.749	0.00840336	-515.749	0.0840336	NaN	NaN	NaN	NaN	-515.749	0.0952381	NaN	NaN	-515.749	0.0252167	-515.749	-0.227298	-515.749	0.0252076	-515.749	-0.216245	NaN	NaN	NaN	NaN	NaN	NaN	NaN	NaN	-515.749	0.0322581	-515.749	0.0107527	NaN	NaN	NaN	NaN	-515.749	0.00268817	NaN	NaN	-515.749	0.0247533	-515.749	-0.237908	-515.749	0.0190606	-515.749	-0.282187	NaN	NaN
-515.619	0.0252101	-515.619	0.0952381	NaN	NaN	NaN	NaN	-515.619	0.109244	NaN	NaN	-515.619	0.0242561	-515.619	-0.270403	-515.619	0.023677	-515.619	-0.219199	NaN	NaN	NaN	NaN	NaN	NaN	NaN	NaN	-515.619	0.016129	-515.619	0.00806452	NaN	NaN	NaN	NaN	-515.619	4.19122e-18	NaN	NaN	-515.619	0.0222589	-515.619	-0.257236	-515.619	0.0194272	-515.619	-0.286799	NaN	NaN
-515.49	0.0196078	-515.49	0.0980392	NaN	NaN	NaN	NaN	-515.49	0.103641	NaN	NaN	-515.49	0.0255815	-515.49	-0.253851	-515.49	0.0241577	-515.49	-0.201176	NaN	NaN	NaN	NaN	NaN	NaN	NaN	NaN	-515.49	0.0295699	-515.49	0.00806452	NaN	NaN	NaN	NaN	-515.49	0.00268817	NaN	NaN	-515.49	0.0227907	-515.49	-0.279006	-515.49	0.0197007	-515.49	-0.255106	NaN	NaN
-515.36	0.0140056	-515.36	0.0840336	NaN	NaN	NaN	NaN	-515.36	0.0952381	NaN	NaN	-515.36	0.0250433	-515.36	-0.200932	-515.36	0.024291	-515.36	-0.20984	NaN	NaN	NaN	NaN	NaN	NaN	NaN	NaN	-515.36	0.0376344	-515.36	0.0134409	NaN	NaN	NaN	NaN	-515.36	0.00806452	NaN	NaN	-515.36	0.0230493	-515.36	-0.287388	-515.36	0.0190986	-515.36	-0.257467	NaN	NaN
-515.231	0.0280112	-515.231	0.103641	NaN	NaN	NaN	NaN	-515.231	0.114846	NaN	NaN	-515.231	0.0244558	-515.231	-0.195681	-515.231	0.0249665	-515.231	-0.208316	NaN	NaN	NaN	NaN	NaN	NaN	NaN	NaN	-515.231	0.0107527	-515.231	0.00537634	NaN	NaN	NaN	NaN	-515.231	3.49268e-19	NaN	NaN	-515.231	0.0226139	-515.231	-0.273692	-515.231	0.0199767	-515.231	-0.243295	NaN	NaN
-515.102	0.0168067	-515.102	0.0868347	NaN	NaN	NaN	NaN	-515.102	0.10084	NaN	NaN	-515.102	0.0263245	-515.102	-0.247409	-515.102	0.0247327	-515.102	-0.219346	NaN	NaN	NaN	NaN	NaN	NaN	NaN	NaN	-515.102	0.0188172	-515.102	0.0107527	NaN	NaN	NaN	NaN	-515.102	0.00537634	NaN	NaN	-515.102	0.0225657	-515.102	-0.227695	-515.102	0.0196117	-515.102	-0.257355	NaN	NaN
-514.972	0.0196078	-514.972	0.0896359	NaN	NaN	NaN	NaN	-514.972	0.0952381	NaN	NaN	-514.972	0.0239706	-514.972	-0.273381	-514.972	0.0242767	-514.972	-0.212051	NaN	NaN	NaN	NaN	NaN	NaN	NaN	NaN	-514.972	0.0241935	-514.972	0.0134409	NaN	NaN	NaN	NaN	-514.972	0.00806452	NaN	NaN	-514.972	0.0235885	-514.972	-0.239134	-514.972	0.0195276	-514.972	-0.252969	NaN	NaN
-514.843	0.0308123	-514.843	0.0868347	NaN	NaN	NaN	NaN	-514.843	0.10084	NaN	NaN	-514.843	0.0240549	-514.843	-0.234949	-514.843	0.0248598	-514.843	-0.207367	NaN	NaN	NaN	NaN	NaN	NaN	NaN	NaN	-514.843	0.0134409	-514.843	0.00806452	NaN	NaN	NaN	NaN	-514.843	0.00537634	NaN	NaN	-514.843	0.0240013	-514.843	-0.247168	-514.843	0.0200329	-514.843	-0.253678	NaN	NaN
-514.713	0.022409	-514.713	0.0840336	NaN	NaN	NaN	NaN	-514.713	0.10084	NaN	NaN	-514.713	0.0245667	-514.713	-0.261756	-514.713	0.0248491	-514.713	-0.220755	NaN	NaN	NaN	NaN	NaN	NaN	NaN	NaN	-514.713	0.0215054	-514.713	0.00806452	NaN	NaN	NaN	NaN	-514.713	2.51213e-18	NaN	NaN	-514.713	0.0225864	-514.713	-0.248749	-514.713	0.0199736	-514.713	-0.269305	NaN	NaN
-514.584	0.0196078	-514.584	0.0784314	NaN	NaN	NaN	NaN	-514.584	0.0896359	NaN	NaN	-514.584	0.0247756	-514.584	-0.253045	-514.584	0.024348	-514.584	-0.20312	NaN	NaN	NaN	NaN	NaN	NaN	NaN	NaN	-514.584	0.0241935	-514.584	0.00268817	NaN	NaN	NaN	NaN	-514.584	9.84613e-18	NaN	NaN	-514.584	0.0216121	-514.584	-0.272366	-514.584	0.0195144	-514.584	-0.239293	NaN	NaN
-514.455	0.0112045	-514.455	0.092437	NaN	NaN	NaN	NaN	-514.455	0.103641	NaN	NaN	-514.455	0.0251674	-514.455	-0.246697	-514.455	0.0246117	-514.455	-0.22925	NaN	NaN	NaN	NaN	NaN	NaN	NaN	NaN	-514.455	0.0188172	-514.455	0.00806452	NaN	NaN	NaN	NaN	-514.455	0.00537634	NaN	NaN	-514.455	0.0227731	-514.455	-0.245552	-514.455	0.020444	-514.455	-0.227114	NaN	NaN
-514.325	0.00840336	-514.325	0.0812325	NaN	NaN	NaN	NaN	-514.325	0.0896359	NaN	NaN	-514.325	0.0260409	-514.325	-0.24311	-514.325	0.024185	-514.325	-0.204122	NaN	NaN	NaN	NaN	NaN	NaN	NaN	NaN	-514.325	0.016129	-514.325	0.00537634	NaN	NaN	NaN	NaN	-514.325	2.25011e-18	NaN	NaN	-514.325	0.0227751	-514.325	-0.264583	-514.325	0.0203956	-514.325	-0.246526	NaN	NaN
-514.196	0.0140056	-514.196	0.070028	NaN	NaN	NaN	NaN	-514.196	0.0868347	NaN	NaN	-514.196	0.0250895	-514.196	-0.255894	-514.196	0.0246514	-514.196	-0.225914	NaN	NaN	NaN	NaN	NaN	NaN	NaN	NaN	-514.196	0.0215054	-514.196	0.00806452	NaN	NaN	NaN	NaN	-514.196	0.00806452	NaN	NaN	-514.196	0.0230172	-514.196	-0.208503	-514.196	0.0214148	-514.196	-0.237231	NaN	NaN
-514.067	0.022409	-514.067	0.0784314	NaN	NaN	NaN	NaN	-514.067	0.0896359	NaN	NaN	-514.067	0.0263154	-514.067	-0.253582	-514.067	0.0243281	-514.067	-0.215863	NaN	NaN	NaN	NaN	NaN	NaN	NaN	NaN	-514.067	0.0188172	-514.067	0.00806452	NaN	NaN	NaN	NaN	-514.067	0.00268817	NaN	NaN	-514.067	0.022842	-514.067	-0.22319	-514.067	0.0211039	-514.067	-0.224132	NaN	NaN
-513.937	0.0168067	-513.937	0.0756303	NaN	NaN	NaN	NaN	-513.937	0.0868347	NaN	NaN	-513.937	0.0256073	-513.937	-0.248642	-513.937	0.0245524	-513.937	-0.222055	NaN	NaN	NaN	NaN	NaN	NaN	NaN	NaN	-513.937	0.0134409	-513.937	0.0107527	NaN	NaN	NaN	NaN	-513.937	0.00537634	NaN	NaN	-513.937	0.0235802	-513.937	-0.246451	-513.937	0.0206658	-513.937	-0.227335	NaN	NaN
-513.808	0.0420168	-513.808	0.0868347	NaN	NaN	NaN	NaN	-513.808	0.10084	NaN	NaN	-513.808	0.0261467	-513.808	-0.239468	-513.808	0.0233876	-513.808	-0.221347	NaN	NaN	NaN	NaN	NaN	NaN	NaN	NaN	-513.808	0.0268817	-513.808	0.00537634	NaN	NaN	NaN	NaN	-513.808	0.00268817	NaN	NaN	-513.808	0.0226471	-513.808	-0.271264	-513.808	0.0208659	-513.808	-0.231423	NaN	NaN
-513.678	0.022409	-513.678	0.0728291	NaN	NaN	NaN	NaN	-513.678	0.0840336	NaN	NaN	-513.678	0.0245781	-513.678	-0.215596	-513.678	0.0235945	-513.678	-0.210705	NaN	NaN	NaN	NaN	NaN	NaN	NaN	NaN	-513.678	0.0107527	-513.678	0.00806452	NaN	NaN	NaN	NaN	-513.678	0.00537634	NaN	NaN	-513.678	0.0239314	-513.678	-0.242947	-513.678	0.0215726	-513.678	-0.223354	NaN	NaN
-513.549	0.0308123	-513.549	0.0588235	NaN	NaN	NaN	NaN	-513.549	0.070028	NaN	NaN	-513.549	0.0253989	-513.549	-0.233779	-513.549	0.0247273	-513.549	-0.208922	NaN	NaN	NaN	NaN	NaN	NaN	NaN	NaN	-513.549	0.0322581	-513.549	0.0107527	NaN	NaN	NaN	NaN	-513.549	0.0107527	NaN	NaN	-513.549	0.0239349	-513.549	-0.179865	-513.549	0.0210368	-513.549	-0.221445	NaN	NaN
-513.42	0.0196078	-513.42	0.0728291	NaN	NaN	NaN	NaN	-513.42	0.0868347	NaN	NaN	-513.42	0.0256534	-513.42	-0.244896	-513.42	0.0242186	-513.42	-0.202959	NaN	NaN	NaN	NaN	NaN	NaN	NaN	NaN	-513.42	0.0322581	-513.42	0.00537634	NaN	NaN	NaN	NaN	-513.42	0.00268817	NaN	NaN	-513.42	0.0238687	-513.42	-0.236976	-513.42	0.0209935	-513.42	-0.208303	NaN	NaN
-513.29	0.00280112	-513.29	0.070028	NaN	NaN	NaN	NaN	-513.29	0.0812325	NaN	NaN	-513.29	0.0255657	-513.29	-0.256688	-513.29	0.0245959	-513.29	-0.205225	NaN	NaN	NaN	NaN	NaN	NaN	NaN	NaN	-513.29	0.016129	-513.29	0.00268817	NaN	NaN	NaN	NaN	-513.29	0.00268817	NaN	NaN	-513.29	0.0234995	-513.29	-0.220448	-513.29	0.0203213	-513.29	-0.225493	NaN	NaN
-513.161	0.00280112	-513.161	0.0672269	NaN	NaN	NaN	NaN	-513.161	0.0784314	NaN	NaN	-513.161	0.0241325	-513.161	-0.294179	-513.161	0.0242752	-513.161	-0.190855	NaN	NaN	NaN	NaN	NaN	NaN	NaN	NaN	-513.161	0.0322581	-513.161	0.00268817	NaN	NaN	NaN	NaN	-513.161	0.00537634	NaN	NaN	-513.161	0.0231596	-513.161	-0.251181	-513.161	0.019884	-513.161	-0.234546	NaN	NaN
-513.031	0.00840336	-513.031	0.0840336	NaN	NaN	NaN	NaN	-513.031	0.0980392	NaN	NaN	-513.031	0.0271082	-513.031	-0.24089	-513.031	0.0239236	-513.031	-0.197886	NaN	NaN	NaN	NaN	NaN	NaN	NaN	NaN	-513.031	0.0188172	-513.031	0.00537634	NaN	NaN	NaN	NaN	-513.031	0.0107527	NaN	NaN	-513.031	0.0218638	-513.031	-0.292974	-513.031	0.0213201	-513.031	-0.202199	NaN	NaN
-512.902	0.0112045	-512.902	0.0784314	NaN	NaN	NaN	NaN	-512.902	0.0840336	NaN	NaN	-512.902	0.0237422	-512.902	-0.232888	-512.902	0.0243602	-512.902	-0.197915	NaN	NaN	NaN	NaN	NaN	NaN	NaN	NaN	-512.902	0.0134409	-512.902	0.00268817	NaN	NaN	NaN	NaN	-512.902	4.88976e-18	NaN	NaN	-512.902	0.0232747	-512.902	-0.240381	-512.902	0.0206051	-512.902	-0.218223	NaN	NaN
-512.773	0.0336134	-512.773	0.0644258	NaN	NaN	NaN	NaN	-512.773	0.0784314	NaN	NaN	-512.773	0.0248538	-512.773	-0.232645	-512.773	0.0239495	-512.773	-0.20928	NaN	NaN	NaN	NaN	NaN	NaN	NaN	NaN	-512.773	0.0134409	-512.773	2.09561e-17	NaN	NaN	NaN	NaN	-512.773	0.00268817	NaN	NaN	-512.773	0.0229152	-512.773	-0.281356	-512.773	0.020356	-512.773	-0.206804	NaN	NaN
-512.643	0.0112045	-512.643	0.070028	NaN	NaN	NaN	NaN	-512.643	0.0812325	NaN	NaN	-512.643	0.0247259	-512.643	-0.253083	-512.643	0.0233618	-512.643	-0.207066	NaN	NaN	NaN	NaN	NaN	NaN	NaN	NaN	-512.643	0.0241935	-512.643	0.00537634	NaN	NaN	NaN	NaN	-512.643	0.00806452	NaN	NaN	-512.643	0.0238063	-512.643	-0.272818	-512.643	0.0203516	-512.643	-0.219062	NaN	NaN
-512.514	0.0280112	-512.514	0.0616246	NaN	NaN	NaN	NaN	-512.514	0.0784314	NaN	NaN	-512.514	0.0246747	-512.514	-0.233163	-512.514	0.0237261	-512.514	-0.220436	NaN	NaN	NaN	NaN	NaN	NaN	NaN	NaN	-512.514	0.0268817	-512.514	0.00268817	NaN	NaN	NaN	NaN	-512.514	0.00268817	NaN	NaN	-512.514	0.0231472	-512.514	-0.258579	-512.514	0.0206939	-512.514	-0.227973	NaN	NaN
-512.384	0.0196078	-512.384	0.0672269	NaN	NaN	NaN	NaN	-512.384	0.0812325	NaN	NaN	-512.384	0.0266028	-512.384	-0.222336	-512.384	0.024456	-512.384	-0.2038	NaN	NaN	NaN	NaN	NaN	NaN	NaN	NaN	-512.384	0.00806452	-512.384	1.39707e-18	NaN	NaN	NaN	NaN	-512.384	0.00268817	NaN	NaN	-512.384	0.0232105	-512.384	-0.258785	-512.384	0.0196058	-512.384	-0.228027	NaN	NaN
-512.255	0.0112045	-512.255	0.0868347	NaN	NaN	NaN	NaN	-512.255	0.10084	NaN	NaN	-512.255	0.0257421	-512.255	-0.224363	-512.255	0.0249868	-512.255	-0.215848	NaN	NaN	NaN	NaN	NaN	NaN	NaN	NaN	-512.255	0.016129	-512.255	0.00268817	NaN	NaN	NaN	NaN	-512.255	0.00537634	NaN	NaN	-512.255	0.0239912	-512.255	-0.248452	-512.255	0.0196532	-512.255	-0.219479	NaN	NaN
-512.126	0.022409	-512.126	0.0644258	NaN	NaN	NaN	NaN	-512.126	0.0812325	NaN	NaN	-512.126	0.0279989	-512.126	-0.22708	-512.126	0.0242094	-512.126	-0.210774	NaN	NaN	NaN	NaN	NaN	NaN	NaN	NaN	-512.126	0.0322581	-512.126	0.00268817	NaN	NaN	NaN	NaN	-512.126	0.00268817	NaN	NaN	-512.126	0.0241974	-512.126	-0.237488	-512.126	0.0215697	-512.126	-0.192505	NaN	NaN
-511.996	0.0168067	-511.996	0.070028	NaN	NaN	NaN	NaN	-511.996	0.0840336	NaN	NaN	-511.996	0.0251396	-511.996	-0.23667	-511.996	0.0253403	-511.996	-0.191379	NaN	NaN	NaN	NaN	NaN	NaN	NaN	NaN	-511.996	0.016129	-511.996	0.00268817	NaN	NaN	NaN	NaN	-511.996	0.00268817	NaN	NaN	-511.996	0.0238262	-511.996	-0.258957	-511.996	0.0208289	-511.996	-0.211171	NaN	NaN
-511.867	0.0196078	-511.867	0.0532213	NaN	NaN	NaN	NaN	-511.867	0.0644258	NaN	NaN	-511.867	0.0265437	-511.867	-0.226813	-511.867	0.0247773	-511.867	-0.210029	NaN	NaN	NaN	NaN	NaN	NaN	NaN	NaN	-511.867	0.0134409	-511.867	0.00268817	NaN	NaN	NaN	NaN	-511.867	0.00268817	NaN	NaN	-511.867	0.0231026	-511.867	-0.232172	-511.867	0.0218325	-511.867	-0.1825	NaN	NaN
-511.738	0.022409	-511.738	0.0616246	NaN	NaN	NaN	NaN	-511.738	0.0812325	NaN	NaN	-511.738	0.0251114	-511.738	-0.284056	-511.738	0.0232008	-511.738	-0.199152	NaN	NaN	NaN	NaN	NaN	NaN	NaN	NaN	-511.738	0.00537634	-511.738	0.00537634	NaN	NaN	NaN	NaN	-511.738	0.00537634	NaN	NaN	-511.738	0.0226377	-511.738	-0.223107	-511.738	0.0211002	-511.738	-0.178852	NaN	NaN
-511.608	0.0196078	-511.608	0.0504202	NaN	NaN	NaN	NaN	-511.608	0.0644258	NaN	NaN	-511.608	0.0250751	-511.608	-0.261669	-511.608	0.0251196	-511.608	-0.178967	NaN	NaN	NaN	NaN	NaN	NaN	NaN	NaN	-511.608	0.0241935	-511.608	0.00268817	NaN	NaN	NaN	NaN	-511.608	0.00268817	NaN	NaN	-511.608	0.0232048	-511.608	-0.248396	-511.608	0.0209466	-511.608	-0.19047	NaN	NaN
-511.479	0.022409	-511.479	0.0756303	NaN	NaN	NaN	NaN	-511.479	0.0868347	NaN	NaN	-511.479	0.0249529	-511.479	-0.222957	-511.479	0.024496	-511.479	-0.205295	NaN	NaN	NaN	NaN	NaN	NaN	NaN	NaN	-511.479	0.0215054	-511.479	0.00268817	NaN	NaN	NaN	NaN	-511.479	0.00537634	NaN	NaN	-511.479	0.0236501	-511.479	-0.235808	-511.479	0.0219032	-511.479	-0.189498	NaN	NaN
-511.349	0.0280112	-511.349	0.0504202	NaN	NaN	NaN	NaN	-511.349	0.0616246	NaN	NaN	-511.349	0.0249454	-511.349	-0.238244	-511.349	0.0242729	-511.349	-0.185461	NaN	NaN	NaN	NaN	NaN	NaN	NaN	NaN	-511.349	0.0322581	-511.349	0.00268817	NaN	NaN	NaN	NaN	-511.349	0.00268817	NaN	NaN	-511.349	0.0243857	-511.349	-0.239307	-511.349	0.0205652	-511.349	-0.179867	NaN	NaN
-511.22	0.0140056	-511.22	0.0756303	NaN	NaN	NaN	NaN	-511.22	0.0896359	NaN	NaN	-511.22	0.0266911	-511.22	-0.231373	-511.22	0.0238897	-511.22	-0.20219	NaN	NaN	NaN	NaN	NaN	NaN	NaN	NaN	-511.22	0.0215054	-511.22	0.00537634	NaN	NaN	NaN	NaN	-511.22	0.00537634	NaN	NaN	-511.22	0.0234752	-511.22	-0.268645	-511.22	0.0214125	-511.22	-0.190009	NaN	NaN
-511.091	0.0252101	-511.091	0.0504202	NaN	NaN	NaN	NaN	-511.091	0.0616246	NaN	NaN	-511.091	0.0274454	-511.091	-0.240667	-511.091	0.0239222	-511.091	-0.187043	NaN	NaN	NaN	NaN	NaN	NaN	NaN	NaN	-511.091	0.0134409	-511.091	0.00537634	NaN	NaN	NaN	NaN	-511.091	0.00537634	NaN	NaN	-511.091	0.0227328	-511.091	-0.234746	-511.091	0.0216401	-511.091	-0.187529	NaN	NaN
-510.961	0.0112045	-510.961	0.0532213	NaN	NaN	NaN	NaN	-510.961	0.070028	NaN	NaN	-510.961	0.0238484	-510.961	-0.290408	-510.961	0.0234897	-510.961	-0.188596	NaN	NaN	NaN	NaN	NaN	NaN	NaN	NaN	-510.961	0.0188172	-510.961	0.00537634	NaN	NaN	NaN	NaN	-510.961	0.0107527	NaN	NaN	-510.961	0.0238438	-510.961	-0.224072	-510.961	0.0212529	-510.961	-0.187416	NaN	NaN
-510.832	0.00840336	-510.832	0.0504202	NaN	NaN	NaN	NaN	-510.832	0.0672269	NaN	NaN	-510.832	0.0237334	-510.832	-0.216656	-510.832	0.0241314	-510.832	-0.177772	NaN	NaN	NaN	NaN	NaN	NaN	NaN	NaN	-510.832	0.0268817	-510.832	0.00268817	NaN	NaN	NaN	NaN	-510.832	0.00268817	NaN	NaN	-510.832	0.0240946	-510.832	-0.250168	-510.832	0.0209881	-510.832	-0.183465	NaN	NaN
-510.702	0.0280112	-510.702	0.0588235	NaN	NaN	NaN	NaN	-510.702	0.0728291	NaN	NaN	-510.702	0.0248108	-510.702	-0.246187	-510.702	0.025066	-510.702	-0.191729	NaN	NaN	NaN	NaN	NaN	NaN	NaN	NaN	-510.702	0.0215054	-510.702	0.00806452	NaN	NaN	NaN	NaN	-510.702	0.00806452	NaN	NaN	-510.702	0.0234741	-510.702	-0.20369	-510.702	0.02124	-510.702	-0.152001	NaN	NaN
-510.573	0.0112045	-510.573	0.0672269	NaN	NaN	NaN	NaN	-510.573	0.0812325	NaN	NaN	-510.573	0.025923	-510.573	-0.195541	-510.573	0.0247044	-510.573	-0.181189	NaN	NaN	NaN	NaN	NaN	NaN	NaN	NaN	-510.573	0.0241935	-510.573	0.00268817	NaN	NaN	NaN	NaN	-510.573	0.00537634	NaN	NaN	-510.573	0.0237905	-510.573	-0.230358	-510.573	0.0220487	-510.573	-0.158063	NaN	NaN
-510.444	0.022409	-510.444	0.0616246	NaN	NaN	NaN	NaN	-510.444	0.0812325	NaN	NaN	-510.444	0.0249241	-510.444	-0.218974	-510.444	0.0240861	-510.444	-0.169793	NaN	NaN	NaN	NaN	NaN	NaN	NaN	NaN	-510.444	0.0215054	-510.444	0.00268817	NaN	NaN	NaN	NaN	-510.444	0.00806452	NaN	NaN	-510.444	0.0234815	-510.444	-0.289746	-510.444	0.0223519	-510.444	-0.16708	NaN	NaN
-510.314	0.0140056	-510.314	0.0588235	NaN	NaN	NaN	NaN	-510.314	0.0728291	NaN	NaN	-510.314	0.0247959	-510.314	-0.22626	-510.314	0.0233235	-510.314	-0.197438	NaN	NaN	NaN	NaN	NaN	NaN	NaN	NaN	-510.314	0.0241935	-510.314	0.00268817	NaN	NaN	NaN	NaN	-510.314	0.00537634	NaN	NaN	-510.314	0.023763	-510.314	-0.263086	-510.314	0.0229788	-510.314	-0.175591	NaN	NaN
-510.185	0.0252101	-510.185	0.047619	NaN	NaN	NaN	NaN	-510.185	0.0616246	NaN	NaN	-510.185	0.0251131	-510.185	-0.242425	-510.185	0.0239579	-510.185	-0.178105	NaN	NaN	NaN	NaN	NaN	NaN	NaN	NaN	-510.185	0.00806452	-510.185	0.00537634	NaN	NaN	NaN	NaN	-510.185	0.00806452	NaN	NaN	-510.185	0.0242843	-510.185	-0.190888	-510.185	0.0229064	-510.185	-0.163548	NaN	NaN
-510.055	0.0112045	-510.055	0.0644258	NaN	NaN	NaN	NaN	-510.055	0.070028	NaN	NaN	-510.055	0.0249467	-510.055	-0.281235	-510.055	0.0231511	-510.055	-0.209538	NaN	NaN	NaN	NaN	NaN	NaN	NaN	NaN	-510.055	0.0107527	-510.055	0.00537634	NaN	NaN	NaN	NaN	-510.055	0.00806452	NaN	NaN	-510.055	0.0229925	-510.055	-0.249641	-510.055	0.0223597	-510.055	-0.162116	NaN	NaN
-509.926	0.0168067	-509.926	0.0532213	NaN	NaN	NaN	NaN	-509.926	0.0672269	NaN	NaN	-509.926	0.0247346	-509.926	-0.222298	-509.926	0.0238171	-509.926	-0.18103	NaN	NaN	NaN	NaN	NaN	NaN	NaN	NaN	-509.926	0.0134409	-509.926	0.00537634	NaN	NaN	NaN	NaN	-509.926	0.00806452	NaN	NaN	-509.926	0.0239589	-509.926	-0.196018	-509.926	0.0223551	-509.926	-0.171243	NaN	NaN
-509.797	0.022409	-509.797	0.0560224	NaN	NaN	NaN	NaN	-509.797	0.0616246	NaN	NaN	-509.797	0.0247328	-509.797	-0.242249	-509.797	0.0233163	-509.797	-0.20663	NaN	NaN	NaN	NaN	NaN	NaN	NaN	NaN	-509.797	0.0268817	-509.797	0.00537634	NaN	NaN	NaN	NaN	-509.797	0.00537634	NaN	NaN	-509.797	0.0237231	-509.797	-0.24041	-509.797	0.0217087	-509.797	-0.163449	NaN	NaN
-509.667	0.0112045	-509.667	0.0616246	NaN	NaN	NaN	NaN	-509.667	0.070028	NaN	NaN	-509.667	0.025033	-509.667	-0.239892	-509.667	0.0235322	-509.667	-0.198199	NaN	NaN	NaN	NaN	NaN	NaN	NaN	NaN	-509.667	0.0215054	-509.667	0.00268817	NaN	NaN	NaN	NaN	-509.667	0.00268817	NaN	NaN	-509.667	0.0242199	-509.667	-0.242296	-509.667	0.0234126	-509.667	-0.176103	NaN	NaN
-509.538	0.0196078	-509.538	0.0672269	NaN	NaN	NaN	NaN	-509.538	0.070028	NaN	NaN	-509.538	0.0276394	-509.538	-0.231001	-509.538	0.0241664	-509.538	-0.203782	NaN	NaN	NaN	NaN	NaN	NaN	NaN	NaN	-509.538	0.016129	-509.538	0.00268817	NaN	NaN	NaN	NaN	-509.538	0.00268817	NaN	NaN	-509.538	0.0226042	-509.538	-0.29711	-509.538	0.0214971	-509.538	-0.157528	NaN	NaN
-509.409	0.0196078	-509.409	0.0588235	NaN	NaN	NaN	NaN	-509.409	0.070028	NaN	NaN	-509.409	0.0254081	-509.409	-0.247333	-509.409	0.0233387	-509.409	-0.201871	NaN	NaN	NaN	NaN	NaN	NaN	NaN	NaN	-509.409	0.016129	-509.409	0.00537634	NaN	NaN	NaN	NaN	-509.409	0.00537634	NaN	NaN	-509.409	0.0247677	-509.409	-0.240177	-509.409	0.0227223	-509.409	-0.167432	NaN	NaN
-509.279	0.022409	-509.279	0.047619	NaN	NaN	NaN	NaN	-509.279	0.0560224	NaN	NaN	-509.279	0.0239743	-509.279	-0.262782	-509.279	0.0236543	-509.279	-0.196371	NaN	NaN	NaN	NaN	NaN	NaN	NaN	NaN	-509.279	0.016129	-509.279	0.00537634	NaN	NaN	NaN	NaN	-509.279	0.00806452	NaN	NaN	-509.279	0.0240689	-509.279	-0.247165	-509.279	0.023134	-509.279	-0.166424	NaN	NaN
-509.15	0.022409	-509.15	0.070028	NaN	NaN	NaN	NaN	-509.15	0.0728291	NaN	NaN	-509.15	0.0253768	-509.15	-0.209133	-509.15	0.0235139	-509.15	-0.201011	NaN	NaN	NaN	NaN	NaN	NaN	NaN	NaN	-509.15	0.0215054	-509.15	0.00537634	NaN	NaN	NaN	NaN	-509.15	0.00537634	NaN	NaN	-509.15	0.0247315	-509.15	-0.209718	-509.15	0.0224136	-509.15	-0.164706	NaN	NaN
-509.02	0.022409	-509.02	0.0364146	NaN	NaN	NaN	NaN	-509.02	0.0392157	NaN	NaN	-509.02	0.0256381	-509.02	-0.2511	-509.02	0.0232817	-509.02	-0.205085	NaN	NaN	NaN	NaN	NaN	NaN	NaN	NaN	-509.02	0.016129	-509.02	0.00268817	NaN	NaN	NaN	NaN	-509.02	0.00268817	NaN	NaN	-509.02	0.0240839	-509.02	-0.26431	-509.02	0.0224626	-509.02	-0.144662	NaN	NaN
-508.891	0.00840336	-508.891	0.0644258	NaN	NaN	NaN	NaN	-508.891	0.0672269	NaN	NaN	-508.891	0.0257071	-508.891	-0.206268	-508.891	0.0234432	-508.891	-0.199022	NaN	NaN	NaN	NaN	NaN	NaN	NaN	NaN	-508.891	0.0134409	-508.891	0.00537634	NaN	NaN	NaN	NaN	-508.891	0.00806452	NaN	NaN	-508.891	0.0244255	-508.891	-0.2409	-508.891	0.021398	-508.891	-0.181916	NaN	NaN
-508.762	0.0280112	-508.762	0.0504202	NaN	NaN	NaN	NaN	-508.762	0.0588235	NaN	NaN	-508.762	0.0239359	-508.762	-0.240214	-508.762	0.0231953	-508.762	-0.200405	NaN	NaN	NaN	NaN	NaN	NaN	NaN	NaN	-508.762	0.0241935	-508.762	0.00537634	NaN	NaN	NaN	NaN	-508.762	0.00806452	NaN	NaN	-508.762	0.0234889	-508.762	-0.255395	-508.762	0.0226017	-508.762	-0.165588	NaN	NaN
-508.632	0.0140056	-508.632	0.0504202	NaN	NaN	NaN	NaN	-508.632	0.0532213	NaN	NaN	-508.632	0.0262788	-508.632	-0.249796	-508.632	0.0240599	-508.632	-0.196041	NaN	NaN	NaN	NaN	NaN	NaN	NaN	NaN	-508.632	0.0134409	-508.632	1.90804e-17	NaN	NaN	NaN	NaN	-508.632	0.00268817	NaN	NaN	-508.632	0.0235559	-508.632	-0.20596	-508.632	0.0216466	-508.632	-0.158854	NaN	NaN
-508.503	0.0140056	-508.503	0.0588235	NaN	NaN	NaN	NaN	-508.503	0.0532213	NaN	NaN	-508.503	0.0242724	-508.503	-0.232621	-508.503	0.0232307	-508.503	-0.197607	NaN	NaN	NaN	NaN	NaN	NaN	NaN	NaN	-508.503	0.0134409	-508.503	0.00537634	NaN	NaN	NaN	NaN	-508.503	0.00537634	NaN	NaN	-508.503	0.0244743	-508.503	-0.204253	-508.503	0.0226589	-508.503	-0.16345	NaN	NaN
-508.373	0.0252101	-508.373	0.0616246	NaN	NaN	NaN	NaN	-508.373	0.0560224	NaN	NaN	-508.373	0.0237919	-508.373	-0.246583	-508.373	0.022933	-508.373	-0.198647	NaN	NaN	NaN	NaN	NaN	NaN	NaN	NaN	-508.373	0.00537634	-508.373	0.00537634	NaN	NaN	NaN	NaN	-508.373	0.00537634	NaN	NaN	-508.373	0.024667	-508.373	-0.277845	-508.373	0.0220106	-508.373	-0.163425	NaN	NaN
-508.244	0.0140056	-508.244	0.0336134	NaN	NaN	NaN	NaN	-508.244	0.0392157	NaN	NaN	-508.244	0.0253049	-508.244	-0.320174	-508.244	0.0226406	-508.244	-0.207808	NaN	NaN	NaN	NaN	NaN	NaN	NaN	NaN	-508.244	0.0241935	-508.244	0.00268817	NaN	NaN	NaN	NaN	-508.244	0.00537634	NaN	NaN	-508.244	0.0229221	-508.244	-0.262088	-508.244	0.0224571	-508.244	-0.139267	NaN	NaN
-508.115	0.0140056	-508.115	0.0504202	NaN	NaN	NaN	NaN	-508.115	0.0448179	NaN	NaN	-508.115	0.0254581	-508.115	-0.274759	-508.115	0.0219741	-508.115	-0.202393	NaN	NaN	NaN	NaN	NaN	NaN	NaN	NaN	-508.115	0.0268817	-508.115	0.00268817	NaN	NaN	NaN	NaN	-508.115	0.00537634	NaN	NaN	-508.115	0.0234655	-508.115	-0.237618	-508.115	0.0224829	-508.115	-0.153363	NaN	NaN
-507.985	0.0140056	-507.985	0.0588235	NaN	NaN	NaN	NaN	-507.985	0.0588235	NaN	NaN	-507.985	0.0227016	-507.985	-0.297218	-507.985	0.0233923	-507.985	-0.174343	NaN	NaN	NaN	NaN	NaN	NaN	NaN	NaN	-507.985	0.0268817	-507.985	0.00537634	NaN	NaN	NaN	NaN	-507.985	0.00806452	NaN	NaN	-507.985	0.0250069	-507.985	-0.218896	-507.985	0.0217726	-507.985	-0.145218	NaN	NaN
-507.856	0.022409	-507.856	0.0532213	NaN	NaN	NaN	NaN	-507.856	0.0392157	NaN	NaN	-507.856	0.0249167	-507.856	-0.227274	-507.856	0.0220394	-507.856	-0.203921	NaN	NaN	NaN	NaN	NaN	NaN	NaN	NaN	-507.856	0.0188172	-507.856	0.00268817	NaN	NaN	NaN	NaN	-507.856	0.00537634	NaN	NaN	-507.856	0.0235697	-507.856	-0.195233	-507.856	0.0227651	-507.856	-0.13042	NaN	NaN
-507.726	0.0112045	-507.726	0.0644258	NaN	NaN	NaN	NaN	-507.726	0.0560224	NaN	NaN	-507.726	0.0251557	-507.726	-0.270283	-507.726	0.0236586	-507.726	-0.193841	NaN	NaN	NaN	NaN	NaN	NaN	NaN	NaN	-507.726	0.0295699	-507.726	0.00537634	NaN	NaN	NaN	NaN	-507.726	0.00537634	NaN	NaN	-507.726	0.0230748	-507.726	-0.230929	-507.726	0.0228191	-507.726	-0.136072	NaN	NaN
-507.597	0.0140056	-507.597	0.0504202	NaN	NaN	NaN	NaN	-507.597	0.0420168	NaN	NaN	-507.597	0.0250915	-507.597	-0.2245	-507.597	0.0234229	-507.597	-0.20453	NaN	NaN	NaN	NaN	NaN	NaN	NaN	NaN	-507.597	0.0134409	-507.597	0.00537634	NaN	NaN	NaN	NaN	-507.597	0.0107527	NaN	NaN	-507.597	0.0236087	-507.597	-0.206595	-507.597	0.0223325	-507.597	-0.146562	NaN	NaN
-507.468	0.0168067	-507.468	0.070028	NaN	NaN	NaN	NaN	-507.468	0.0644258	NaN	NaN	-507.468	0.0249111	-507.468	-0.236986	-507.468	0.024535	-507.468	-0.199497	NaN	NaN	NaN	NaN	NaN	NaN	NaN	NaN	-507.468	0.016129	-507.468	0.00537634	NaN	NaN	NaN	NaN	-507.468	0.0107527	NaN	NaN	-507.468	0.0235021	-507.468	-0.234821	-507.468	0.0224438	-507.468	-0.151531	NaN	NaN
-507.338	0.0112045	-507.338	0.0504202	NaN	NaN	NaN	NaN	-507.338	0.0364146	NaN	NaN	-507.338	0.0261808	-507.338	-0.282734	-507.338	0.0235498	-507.338	-0.198441	NaN	NaN	NaN	NaN	NaN	NaN	NaN	NaN	-507.338	0.0188172	-507.338	0.00537634	NaN	NaN	NaN	NaN	-507.338	0.00806452	NaN	NaN	-507.338	0.021915	-507.338	-0.257592	-507.338	0.022377	-507.338	-0.141607	NaN	NaN
-507.209	0.0112045	-507.209	0.0420168	NaN	NaN	NaN	NaN	-507.209	0.0336134	NaN	NaN	-507.209	0.0254056	-507.209	-0.237012	-507.209	0.0222485	-507.209	-0.193301	NaN	NaN	NaN	NaN	NaN	NaN	NaN	NaN	-507.209	0.0188172	-507.209	0.00537634	NaN	NaN	NaN	NaN	-507.209	0.0107527	NaN	NaN	-507.209	0.0221327	-507.209	-0.247001	-507.209	0.0222447	-507.209	-0.141131	NaN	NaN
-507.079	0.0196078	-507.079	0.0672269	NaN	NaN	NaN	NaN	-507.079	0.047619	NaN	NaN	-507.079	0.0254903	-507.079	-0.264078	-507.079	0.0235142	-507.079	-0.19421	NaN	NaN	NaN	NaN	NaN	NaN	NaN	NaN	-507.079	0.016129	-507.079	0.00537634	NaN	NaN	NaN	NaN	-507.079	0.00806452	NaN	NaN	-507.079	0.0226104	-507.079	-0.28693	-507.079	0.022724	-507.079	-0.135421	NaN	NaN
-506.95	0.0308123	-506.95	0.0560224	NaN	NaN	NaN	NaN	-506.95	0.0504202	NaN	NaN	-506.95	0.0257722	-506.95	-0.231749	-506.95	0.022939	-506.95	-0.20626	NaN	NaN	NaN	NaN	NaN	NaN	NaN	NaN	-506.95	0.0295699	-506.95	0.00537634	NaN	NaN	NaN	NaN	-506.95	0.00806452	NaN	NaN	-506.95	0.0234935	-506.95	-0.253678	-506.95	0.0235178	-506.95	-0.129112	NaN	NaN
-506.821	0.0168067	-506.821	0.0532213	NaN	NaN	NaN	NaN	-506.821	0.0448179	NaN	NaN	-506.821	0.0244645	-506.821	-0.231551	-506.821	0.0237285	-506.821	-0.189787	NaN	NaN	NaN	NaN	NaN	NaN	NaN	NaN	-506.821	0.016129	-506.821	0.00268817	NaN	NaN	NaN	NaN	-506.821	0.00537634	NaN	NaN	-506.821	0.0245357	-506.821	-0.24369	-506.821	0.0230093	-506.821	-0.12954	NaN	NaN
-506.691	0.0168067	-506.691	0.0672269	NaN	NaN	NaN	NaN	-506.691	0.0504202	NaN	NaN	-506.691	0.0257021	-506.691	-0.270838	-506.691	0.0236889	-506.691	-0.191942	NaN	NaN	NaN	NaN	NaN	NaN	NaN	NaN	-506.691	0.0188172	-506.691	0.00537634	NaN	NaN	NaN	NaN	-506.691	0.0107527	NaN	NaN	-506.691	0.0228131	-506.691	-0.228389	-506.691	0.0230066	-506.691	-0.137961	NaN	NaN
-506.562	0.0140056	-506.562	0.0560224	NaN	NaN	NaN	NaN	-506.562	0.047619	NaN	NaN	-506.562	0.0252681	-506.562	-0.21889	-506.562	0.0241968	-506.562	-0.200168	NaN	NaN	NaN	NaN	NaN	NaN	NaN	NaN	-506.562	0.0215054	-506.562	0.00268817	NaN	NaN	NaN	NaN	-506.562	0.00806452	NaN	NaN	-506.562	0.0237773	-506.562	-0.264592	-506.562	0.0244255	-506.562	-0.110681	NaN	NaN
-506.433	0.0252101	-506.433	0.0448179	NaN	NaN	NaN	NaN	-506.433	0.0364146	NaN	NaN	-506.433	0.0261482	-506.433	-0.21313	-506.433	0.0238843	-506.433	-0.215758	NaN	NaN	NaN	NaN	NaN	NaN	NaN	NaN	-506.433	0.0188172	-506.433	0.00537634	NaN	NaN	NaN	NaN	-506.433	0.00806452	NaN	NaN	-506.433	0.0253083	-506.433	-0.208515	-506.433	0.0236894	-506.433	-0.113449	NaN	NaN
-506.303	0.0140056	-506.303	0.0616246	NaN	NaN	NaN	NaN	-506.303	0.0560224	NaN	NaN	-506.303	0.0263883	-506.303	-0.220514	-506.303	0.0243987	-506.303	-0.187208	NaN	NaN	NaN	NaN	NaN	NaN	NaN	NaN	-506.303	0.00537634	-506.303	0.00537634	NaN	NaN	NaN	NaN	-506.303	0.00806452	NaN	NaN	-506.303	0.0230787	-506.303	-0.233803	-506.303	0.0241778	-506.303	-0.123733	NaN	NaN
-506.174	0.0196078	-506.174	0.0420168	NaN	NaN	NaN	NaN	-506.174	0.0364146	NaN	NaN	-506.174	0.0248255	-506.174	-0.290145	-506.174	0.0235249	-506.174	-0.209968	NaN	NaN	NaN	NaN	NaN	NaN	NaN	NaN	-506.174	0.0107527	-506.174	0.00268817	NaN	NaN	NaN	NaN	-506.174	0.00806452	NaN	NaN	-506.174	0.0243871	-506.174	-0.232919	-506.174	0.0233584	-506.174	-0.112009	NaN	NaN
-506.044	0.0252101	-506.044	0.0448179	NaN	NaN	NaN	NaN	-506.044	0.0392157	NaN	NaN	-506.044	0.0260396	-506.044	-0.197669	-506.044	0.0240518	-506.044	-0.209895	NaN	NaN	NaN	NaN	NaN	NaN	NaN	NaN	-506.044	0.0134409	-506.044	0.00537634	NaN	NaN	NaN	NaN	-506.044	0.0107527	NaN	NaN	-506.044	0.0221853	-506.044	-0.311572	-506.044	0.0236808	-506.044	-0.110133	NaN	NaN
-505.915	0.0196078	-505.915	0.0420168	NaN	NaN	NaN	NaN	-505.915	0.0364146	NaN	NaN	-505.915	0.0255591	-505.915	-0.210258	-505.915	0.024221	-505.915	-0.208928	NaN	NaN	NaN	NaN	NaN	NaN	NaN	NaN	-505.915	0.0322581	-505.915	0.00537634	NaN	NaN	NaN	NaN	-505.915	0.00537634	NaN	NaN	-505.915	0.0236369	-505.915	-0.227389	-505.915	0.0242165	-505.915	-0.102402	NaN	NaN
-505.786	0.00560224	-505.786	0.0560224	NaN	NaN	NaN	NaN	-505.786	0.047619	NaN	NaN	-505.786	0.0238799	-505.786	-0.193492	-505.786	0.0247892	-505.786	-0.203299	NaN	NaN	NaN	NaN	NaN	NaN	NaN	NaN	-505.786	0.0268817	-505.786	0.00268817	NaN	NaN	NaN	NaN	-505.786	0.00537634	NaN	NaN	-505.786	0.0243746	-505.786	-0.206636	-505.786	0.0236153	-505.786	-0.116584	NaN	NaN
-505.656	0.0140056	-505.656	0.0560224	NaN	NaN	NaN	NaN	-505.656	0.0448179	NaN	NaN	-505.656	0.0264545	-505.656	-0.223819	-505.656	0.0234627	-505.656	-0.220426	NaN	NaN	NaN	NaN	NaN	NaN	NaN	NaN	-505.656	0.0188172	-505.656	0.00268817	NaN	NaN	NaN	NaN	-505.656	0.00537634	NaN	NaN	-505.656	0.0230179	-505.656	-0.228526	-505.656	0.0238114	-505.656	-0.105375	NaN	NaN
-505.527	0.022409	-505.527	0.0420168	NaN	NaN	NaN	NaN	-505.527	0.0392157	NaN	NaN	-505.527	0.0264197	-505.527	-0.246354	-505.527	0.0249854	-505.527	-0.205777	NaN	NaN	NaN	NaN	NaN	NaN	NaN	NaN	-505.527	0.0107527	-505.527	-2.35756e-18	NaN	NaN	NaN	NaN	-505.527	0.00537634	NaN	NaN	-505.527	0.0221225	-505.527	-0.277851	-505.527	0.0245799	-505.527	-0.120205	NaN	NaN
-505.397	0.0140056	-505.397	0.0504202	NaN	NaN	NaN	NaN	-505.397	0.0336134	NaN	NaN	-505.397	0.0255814	-505.397	-0.248093	-505.397	0.024326	-505.397	-0.203876	NaN	NaN	NaN	NaN	NaN	NaN	NaN	NaN	-505.397	0.0215054	-505.397	-2.52482e-18	NaN	NaN	NaN	NaN	-505.397	0.00537634	NaN	NaN	-505.397	0.0240002	-505.397	-0.232544	-505.397	0.0241512	-505.397	-0.0985011	NaN	NaN
-505.268	0.0308123	-505.268	0.0448179	NaN	NaN	NaN	NaN	-505.268	0.0308123	NaN	NaN	-505.268	0.026214	-505.268	-0.23037	-505.268	0.0243271	-505.268	-0.201044	NaN	NaN	NaN	NaN	NaN	NaN	NaN	NaN	-505.268	0.0268817	-505.268	0.00268817	NaN	NaN	NaN	NaN	-505.268	0.00806452	NaN	NaN	-505.268	0.0222282	-505.268	-0.263035	-505.268	0.0239676	-505.268	-0.117606	NaN	NaN
-505.139	0.0168067	-505.139	0.0504202	NaN	NaN	NaN	NaN	-505.139	0.0392157	NaN	NaN	-505.139	0.0255473	-505.139	-0.232515	-505.139	0.0247372	-505.139	-0.208868	NaN	NaN	NaN	NaN	NaN	NaN	NaN	NaN	-505.139	0.0134409	-505.139	0.00268817	NaN	NaN	NaN	NaN	-505.139	0.00268817	NaN	NaN	-505.139	0.0234343	-505.139	-0.260776	-505.139	0.0246974	-505.139	-0.113876	NaN	NaN
-505.009	0.022409	-505.009	0.0504202	NaN	NaN	NaN	NaN	-505.009	0.0308123	NaN	NaN	-505.009	0.0251758	-505.009	-0.242411	-505.009	0.023921	-505.009	-0.200135	NaN	NaN	NaN	NaN	NaN	NaN	NaN	NaN	-505.009	0.0241935	-505.009	-7.07268e-18	NaN	NaN	NaN	NaN	-505.009	0.00268817	NaN	NaN	-505.009	0.022345	-505.009	-0.238084	-505.009	0.0231265	-505.009	-0.110831	NaN	NaN
-504.88	0.0168067	-504.88	0.0420168	NaN	NaN	NaN	NaN	-504.88	0.0280112	NaN	NaN	-504.88	0.0272517	-504.88	-0.203924	-504.88	0.0237961	-504.88	-0.195534	NaN	NaN	NaN	NaN	NaN	NaN	NaN	NaN	-504.88	0.0134409	-504.88	0.00537634	NaN	NaN	NaN	NaN	-504.88	0.00806452	NaN	NaN	-504.88	0.0222471	-504.88	-0.279263	-504.88	0.0239379	-504.88	-0.110521	NaN	NaN
-504.75	0.0336134	-504.75	0.047619	NaN	NaN	NaN	NaN	-504.75	0.0336134	NaN	NaN	-504.75	0.025189	-504.75	-0.196982	-504.75	0.0250638	-504.75	-0.192711	NaN	NaN	NaN	NaN	NaN	NaN	NaN	NaN	-504.75	0.0241935	-504.75	0.00268817	NaN	NaN	NaN	NaN	-504.75	0.00806452	NaN	NaN	-504.75	0.0231736	-504.75	-0.251541	-504.75	0.0235052	-504.75	-0.103842	NaN	NaN
-504.621	0.0140056	-504.621	0.0448179	NaN	NaN	NaN	NaN	-504.621	0.0280112	NaN	NaN	-504.621	0.026094	-504.621	-0.224515	-504.621	0.0252079	-504.621	-0.209518	NaN	NaN	NaN	NaN	NaN	NaN	NaN	NaN	-504.621	0.0134409	-504.621	0.00268817	NaN	NaN	NaN	NaN	-504.621	0.00806452	NaN	NaN	-504.621	0.0241616	-504.621	-0.264769	-504.621	0.0236377	-504.621	-0.116597	NaN	NaN
-504.492	0.0308123	-504.492	0.0364146	NaN	NaN	NaN	NaN	-504.492	0.0252101	NaN	NaN	-504.492	0.0247737	-504.492	-0.270208	-504.492	0.0242275	-504.492	-0.211771	NaN	NaN	NaN	NaN	NaN	NaN	NaN	NaN	-504.492	0.0241935	-504.492	1.57932e-17	NaN	NaN	NaN	NaN	-504.492	0.00268817	NaN	NaN	-504.492	0.0241352	-504.492	-0.242548	-504.492	0.0245526	-504.492	-0.101198	NaN	NaN
-504.362	0.0196078	-504.362	0.047619	NaN	NaN	NaN	NaN	-504.362	0.0336134	NaN	NaN	-504.362	0.0253114	-504.362	-0.213875	-504.362	0.0253023	-504.362	-0.207857	NaN	NaN	NaN	NaN	NaN	NaN	NaN	NaN	-504.362	0.0268817	-504.362	-7.6839e-18	NaN	NaN	NaN	NaN	-504.362	0.00268817	NaN	NaN	-504.362	0.0230636	-504.362	-0.247765	-504.362	0.0237703	-504.362	-0.11	NaN	NaN
-504.233	0.0280112	-504.233	0.0392157	NaN	NaN	NaN	NaN	-504.233	0.0308123	NaN	NaN	-504.233	0.0267139	-504.233	-0.250805	-504.233	0.0247936	-504.233	-0.215744	NaN	NaN	NaN	NaN	NaN	NaN	NaN	NaN	-504.233	0.016129	-504.233	0.00268817	NaN	NaN	NaN	NaN	-504.233	0.00537634	NaN	NaN	-504.233	0.0227224	-504.233	-0.224433	-504.233	0.024044	-504.233	-0.114177	NaN	NaN
-504.104	0.0308123	-504.104	0.0588235	NaN	NaN	NaN	NaN	-504.104	0.0364146	NaN	NaN	-504.104	0.0271134	-504.104	-0.206148	-504.104	0.0243697	-504.104	-0.207098	NaN	NaN	NaN	NaN	NaN	NaN	NaN	NaN	-504.104	0.0107527	-504.104	0.00268817	NaN	NaN	NaN	NaN	-504.104	0.00537634	NaN	NaN	-504.104	0.0236767	-504.104	-0.220404	-504.104	0.0232068	-504.104	-0.113583	NaN	NaN
-503.974	0.0252101	-503.974	0.0392157	NaN	NaN	NaN	NaN	-503.974	0.022409	NaN	NaN	-503.974	0.0267874	-503.974	-0.237629	-503.974	0.025619	-503.974	-0.178971	NaN	NaN	NaN	NaN	NaN	NaN	NaN	NaN	-503.974	0.0188172	-503.974	0.00268817	NaN	NaN	NaN	NaN	-503.974	0.00537634	NaN	NaN	-503.974	0.0235873	-503.974	-0.223105	-503.974	0.0238346	-503.974	-0.107029	NaN	NaN
-503.845	0.0252101	-503.845	0.0364146	NaN	NaN	NaN	NaN	-503.845	0.0280112	NaN	NaN	-503.845	0.0259454	-503.845	-0.234682	-503.845	0.0242904	-503.845	-0.20397	NaN	NaN	NaN	NaN	NaN	NaN	NaN	NaN	-503.845	0.0188172	-503.845	0.00268817	NaN	NaN	NaN	NaN	-503.845	0.00537634	NaN	NaN	-503.845	0.0230715	-503.845	-0.245799	-503.845	0.0241796	-503.845	-0.113846	NaN	NaN
-503.715	0.0140056	-503.715	0.0448179	NaN	NaN	NaN	NaN	-503.715	0.0252101	NaN	NaN	-503.715	0.0248701	-503.715	-0.227097	-503.715	0.0259016	-503.715	-0.193349	NaN	NaN	NaN	NaN	NaN	NaN	NaN	NaN	-503.715	0.016129	-503.715	0.00268817	NaN	NaN	NaN	NaN	-503.715	0.00537634	NaN	NaN	-503.715	0.0247789	-503.715	-0.208291	-503.715	0.0237274	-503.715	-0.119943	NaN	NaN
-503.586	0.022409	-503.586	0.0588235	NaN	NaN	NaN	NaN	-503.586	0.0420168	NaN	NaN	-503.586	0.0256356	-503.586	-0.195698	-503.586	0.0256315	-503.586	-0.202587	NaN	NaN	NaN	NaN	NaN	NaN	NaN	NaN	-503.586	0.016129	-503.586	0.00268817	NaN	NaN	NaN	NaN	-503.586	0.00537634	NaN	NaN	-503.586	0.0222504	-503.586	-0.226965	-503.586	0.0236757	-503.586	-0.129566	NaN	NaN
-503.457	0.0140056	-503.457	0.0420168	NaN	NaN	NaN	NaN	-503.457	0.0280112	NaN	NaN	-503.457	0.0243325	-503.457	-0.243166	-503.457	0.0251354	-503.457	-0.175689	NaN	NaN	NaN	NaN	NaN	NaN	NaN	NaN	-503.457	0.0134409	-503.457	0.00268817	NaN	NaN	NaN	NaN	-503.457	0.00268817	NaN	NaN	-503.457	0.0240938	-503.457	-0.231623	-503.457	0.0240488	-503.457	-0.120091	NaN	NaN
-503.327	0.0196078	-503.327	0.047619	NaN	NaN	NaN	NaN	-503.327	0.0336134	NaN	NaN	-503.327	0.026342	-503.327	-0.206193	-503.327	0.0257429	-503.327	-0.20026	NaN	NaN	NaN	NaN	NaN	NaN	NaN	NaN	-503.327	0.0134409	-503.327	0.00268817	NaN	NaN	NaN	NaN	-503.327	0.00537634	NaN	NaN	-503.327	0.0225214	-503.327	-0.287062	-503.327	0.0239808	-503.327	-0.117265	NaN	NaN
-503.198	0.0168067	-503.198	0.0504202	NaN	NaN	NaN	NaN	-503.198	0.0336134	NaN	NaN	-503.198	0.0249121	-503.198	-0.236186	-503.198	0.0249257	-503.198	-0.193099	NaN	NaN	NaN	NaN	NaN	NaN	NaN	NaN	-503.198	0.0295699	-503.198	0.00268817	NaN	NaN	NaN	NaN	-503.198	0.00268817	NaN	NaN	-503.198	0.022814	-503.198	-0.254967	-503.198	0.0233046	-503.198	-0.127952	NaN	NaN
-503.068	0.0280112	-503.068	0.0532213	NaN	NaN	NaN	NaN	-503.068	0.0336134	NaN	NaN	-503.068	0.0246434	-503.068	-0.233259	-503.068	0.0249562	-503.068	-0.211781	NaN	NaN	NaN	NaN	NaN	NaN	NaN	NaN	-503.068	0.0295699	-503.068	0.00268817	NaN	NaN	NaN	NaN	-503.068	0.00537634	NaN	NaN	-503.068	0.0246809	-503.068	-0.23459	-503.068	0.0235762	-503.068	-0.0941644	NaN	NaN
-502.939	0.0140056	-502.939	0.047619	NaN	NaN	NaN	NaN	-502.939	0.0308123	NaN	NaN	-502.939	0.0258786	-502.939	-0.219029	-502.939	0.0243427	-502.939	-0.218911	NaN	NaN	NaN	NaN	NaN	NaN	NaN	NaN	-502.939	0.0215054	-502.939	0.00268817	NaN	NaN	NaN	NaN	-502.939	0.00537634	NaN	NaN	-502.939	0.0243983	-502.939	-0.263257	-502.939	0.024317	-502.939	-0.111385	NaN	NaN
-502.81	0.00560224	-502.81	0.0588235	NaN	NaN	NaN	NaN	-502.81	0.0336134	NaN	NaN	-502.81	0.0256904	-502.81	-0.193172	-502.81	0.0249198	-502.81	-0.196939	NaN	NaN	NaN	NaN	NaN	NaN	NaN	NaN	-502.81	0.0215054	-502.81	0.00268817	NaN	NaN	NaN	NaN	-502.81	0.00268817	NaN	NaN	-502.81	0.0235029	-502.81	-0.272813	-502.81	0.0243829	-502.81	-0.0993513	NaN	NaN
-502.68	0.00560224	-502.68	0.0588235	NaN	NaN	NaN	NaN	-502.68	0.0392157	NaN	NaN	-502.68	0.0241946	-502.68	-0.251003	-502.68	0.0261587	-502.68	-0.189193	NaN	NaN	NaN	NaN	NaN	NaN	NaN	NaN	-502.68	0.0241935	-502.68	0.00268817	NaN	NaN	NaN	NaN	-502.68	0.00537634	NaN	NaN	-502.68	0.0238448	-502.68	-0.219578	-502.68	0.0247151	-502.68	-0.107285	NaN	NaN
-502.551	0.0252101	-502.551	0.0420168	NaN	NaN	NaN	NaN	-502.551	0.0280112	NaN	NaN	-502.551	0.024762	-502.551	-0.242607	-502.551	0.0259458	-502.551	-0.182848	NaN	NaN	NaN	NaN	NaN	NaN	NaN	NaN	-502.551	0.0107527	-502.551	0.00268817	NaN	NaN	NaN	NaN	-502.551	0.00537634	NaN	NaN	-502.551	0.0229755	-502.551	-0.241425	-502.551	0.0245683	-502.551	-0.102762	NaN	NaN
-502.421	0.0280112	-502.421	0.0448179	NaN	NaN	NaN	NaN	-502.421	0.022409	NaN	NaN	-502.421	0.0247059	-502.421	-0.233984	-502.421	0.025082	-502.421	-0.20814	NaN	NaN	NaN	NaN	NaN	NaN	NaN	NaN	-502.421	0.0188172	-502.421	0.00268817	NaN	NaN	NaN	NaN	-502.421	0.00268817	NaN	NaN	-502.421	0.0232664	-502.421	-0.262709	-502.421	0.0233074	-502.421	-0.118625	NaN	NaN
-502.292	0.0140056	-502.292	0.0448179	NaN	NaN	NaN	NaN	-502.292	0.0280112	NaN	NaN	-502.292	0.025003	-502.292	-0.235787	-502.292	0.0247905	-502.292	-0.211268	NaN	NaN	NaN	NaN	NaN	NaN	NaN	NaN	-502.292	0.0134409	-502.292	0.00268817	NaN	NaN	NaN	NaN	-502.292	0.00268817	NaN	NaN	-502.292	0.0249168	-502.292	-0.228216	-502.292	0.0242176	-502.292	-0.100218	NaN	NaN
-502.163	0.0252101	-502.163	0.0616246	NaN	NaN	NaN	NaN	-502.163	0.0336134	NaN	NaN	-502.163	0.0258488	-502.163	-0.257767	-502.163	0.0252068	-502.163	-0.19697	NaN	NaN	NaN	NaN	NaN	NaN	NaN	NaN	-502.163	0.0188172	-502.163	0.00268817	NaN	NaN	NaN	NaN	-502.163	0.00537634	NaN	NaN	-502.163	0.0233938	-502.163	-0.257871	-502.163	0.0241357	-502.163	-0.104483	NaN	NaN
-502.033	0.0280112	-502.033	0.047619	NaN	NaN	NaN	NaN	-502.033	0.0252101	NaN	NaN	-502.033	0.0260747	-502.033	-0.238078	-502.033	0.026502	-502.033	-0.184448	NaN	NaN	NaN	NaN	NaN	NaN	NaN	NaN	-502.033	0.0322581	-502.033	0.00268817	NaN	NaN	NaN	NaN	-502.033	0.00537634	NaN	NaN	-502.033	0.0224942	-502.033	-0.2084	-502.033	0.0247383	-502.033	-0.125964	NaN	NaN
-501.904	0.00840336	-501.904	0.0504202	NaN	NaN	NaN	NaN	-501.904	0.0308123	NaN	NaN	-501.904	0.0273645	-501.904	-0.224928	-501.904	0.0244454	-501.904	-0.200327	NaN	NaN	NaN	NaN	NaN	NaN	NaN	NaN	-501.904	0.0188172	-501.904	0.00268817	NaN	NaN	NaN	NaN	-501.904	0.00537634	NaN	NaN	-501.904	0.0246187	-501.904	-0.237565	-501.904	0.0248006	-501.904	-0.10927	NaN	NaN
-501.774	0.0252101	-501.774	0.0504202	NaN	NaN	NaN	NaN	-501.774	0.0308123	NaN	NaN	-501.774	0.0255764	-501.774	-0.167263	-501.774	0.0249735	-501.774	-0.196144	NaN	NaN	NaN	NaN	NaN	NaN	NaN	NaN	-501.774	0.0241935	-501.774	0.00268817	NaN	NaN	NaN	NaN	-501.774	0.00268817	NaN	NaN	-501.774	0.023399	-501.774	-0.262567	-501.774	0.02349	-501.774	-0.086533	NaN	NaN
-501.645	0.00560224	-501.645	0.0448179	NaN	NaN	NaN	NaN	-501.645	0.0280112	NaN	NaN	-501.645	0.0241518	-501.645	-0.258016	-501.645	0.02527	-501.645	-0.199235	NaN	NaN	NaN	NaN	NaN	NaN	NaN	NaN	-501.645	0.0134409	-501.645	0.00268817	NaN	NaN	NaN	NaN	-501.645	0.00537634	NaN	NaN	-501.645	0.0233416	-501.645	-0.186668	-501.645	0.0239197	-501.645	-0.115841	NaN	NaN
-501.516	0.022409	-501.516	0.0504202	NaN	NaN	NaN	NaN	-501.516	0.0280112	NaN	NaN	-501.516	0.0257115	-501.516	-0.2085	-501.516	0.0255528	-501.516	-0.165012	NaN	NaN	NaN	NaN	NaN	NaN	NaN	NaN	-501.516	0.0188172	-501.516	2.12181e-17	NaN	NaN	NaN	NaN	-501.516	-6.87358e-18	NaN	NaN	-501.516	0.0237237	-501.516	-0.279104	-501.516	0.023816	-501.516	-0.118369	NaN	NaN
-501.386	0.0308123	-501.386	0.0448179	NaN	NaN	NaN	NaN	-501.386	0.022409	NaN	NaN	-501.386	0.0252347	-501.386	-0.213203	-501.386	0.0246256	-501.386	-0.202534	NaN	NaN	NaN	NaN	NaN	NaN	NaN	NaN	-501.386	0.0268817	-501.386	0.00268817	NaN	NaN	NaN	NaN	-501.386	0.00537634	NaN	NaN	-501.386	0.0236325	-501.386	-0.242291	-501.386	0.0241871	-501.386	-0.11169	NaN	NaN
-501.257	0.0252101	-501.257	0.047619	NaN	NaN	NaN	NaN	-501.257	0.0336134	NaN	NaN	-501.257	0.0244289	-501.257	-0.249429	-501.257	0.0252532	-501.257	-0.188777	NaN	NaN	NaN	NaN	NaN	NaN	NaN	NaN	-501.257	0.016129	-501.257	-9.08098e-18	NaN	NaN	NaN	NaN	-501.257	-1.0478e-17	NaN	NaN	-501.257	0.0226619	-501.257	-0.230056	-501.257	0.0242136	-501.257	-0.112329	NaN	NaN
-501.128	0.0140056	-501.128	0.0532213	NaN	NaN	NaN	NaN	-501.128	0.022409	NaN	NaN	-501.128	0.0257264	-501.128	-0.229631	-501.128	0.0253588	-501.128	-0.191538	NaN	NaN	NaN	NaN	NaN	NaN	NaN	NaN	-501.128	0.0188172	-501.128	0.00268817	NaN	NaN	NaN	NaN	-501.128	0.00268817	NaN	NaN	-501.128	0.0227074	-501.128	-0.243065	-501.128	0.0228951	-501.128	-0.120347	NaN	NaN
-500.998	0	-500.998	0.047619	NaN	NaN	NaN	NaN	-500.998	0.0364146	NaN	NaN	-500.998	0.0261508	-500.998	-0.218574	-500.998	0.0262029	-500.998	-0.181717	NaN	NaN	NaN	NaN	NaN	NaN	NaN	NaN	-500.998	0.016129	-500.998	-2.23532e-17	NaN	NaN	NaN	NaN	-500.998	-6.6361e-18	NaN	NaN	-500.998	0.0232525	-500.998	-0.232888	-500.998	0.0247226	-500.998	-0.0918045	NaN	NaN
-500.869	0.0168067	-500.869	0.0560224	NaN	NaN	NaN	NaN	-500.869	0.0336134	NaN	NaN	-500.869	0.0258205	-500.869	-0.219428	-500.869	0.0249917	-500.869	-0.174593	NaN	NaN	NaN	NaN	NaN	NaN	NaN	NaN	-500.869	0.0295699	-500.869	0.00268817	NaN	NaN	NaN	NaN	-500.869	0.00268817	NaN	NaN	-500.869	0.0241118	-500.869	-0.240872	-500.869	0.0235753	-500.869	-0.113741	NaN	NaN
-500.739	0.0280112	-500.739	0.0588235	NaN	NaN	NaN	NaN	-500.739	0.0364146	NaN	NaN	-500.739	0.0253306	-500.739	-0.249095	-500.739	0.0261662	-500.739	-0.161848	NaN	NaN	NaN	NaN	NaN	NaN	NaN	NaN	-500.739	0.0215054	-500.739	0.00268817	NaN	NaN	NaN	NaN	-500.739	0.00268817	NaN	NaN	-500.739	0.0237093	-500.739	-0.243821	-500.739	0.0238381	-500.739	-0.101888	NaN	NaN
-500.61	0.0112045	-500.61	0.0420168	NaN	NaN	NaN	NaN	-500.61	0.0252101	NaN	NaN	-500.61	0.0253523	-500.61	-0.248988	-500.61	0.0259822	-500.61	-0.165314	NaN	NaN	NaN	NaN	NaN	NaN	NaN	NaN	-500.61	0.0107527	-500.61	0.00268817	NaN	NaN	NaN	NaN	-500.61	0.00268817	NaN	NaN	-500.61	0.0231452	-500.61	-0.226592	-500.61	0.0242765	-500.61	-0.122775	NaN	NaN
-500.481	0.0140056	-500.481	0.070028	NaN	NaN	NaN	NaN	-500.481	0.0392157	NaN	NaN	-500.481	0.0255086	-500.481	-0.230803	-500.481	0.0249735	-500.481	-0.186261	NaN	NaN	NaN	NaN	NaN	NaN	NaN	NaN	-500.481	0.0295699	-500.481	0.00268817	NaN	NaN	NaN	NaN	-500.481	0.00268817	NaN	NaN	-500.481	0.023073	-500.481	-0.248986	-500.481	0.0241597	-500.481	-0.120541	NaN	NaN
-500.351	0.0168067	-500.351	0.0504202	NaN	NaN	NaN	NaN	-500.351	0.0252101	NaN	NaN	-500.351	0.0257132	-500.351	-0.168795	-500.351	0.0267723	-500.351	-0.153529	NaN	NaN	NaN	NaN	NaN	NaN	NaN	NaN	-500.351	0.0188172	-500.351	2.00829e-18	NaN	NaN	NaN	NaN	-500.351	2.79415e-18	NaN	NaN	-500.351	0.0226415	-500.351	-0.229804	-500.351	0.0236998	-500.351	-0.133179	NaN	NaN
-500.222	0.0252101	-500.222	0.0644258	NaN	NaN	NaN	NaN	-500.222	0.0336134	NaN	NaN	-500.222	0.0245707	-500.222	-0.267046	-500.222	0.0248514	-500.222	-0.171581	NaN	NaN	NaN	NaN	NaN	NaN	NaN	NaN	-500.222	0.0107527	-500.222	0.00268817	NaN	NaN	NaN	NaN	-500.222	0.00268817	NaN	NaN	-500.222	0.0238893	-500.222	-0.213343	-500.222	0.0243627	-500.222	-0.116392	NaN	NaN
-500.092	0.0168067	-500.092	0.0616246	NaN	NaN	NaN	NaN	-500.092	0.0364146	NaN	NaN	-500.092	0.0259837	-500.092	-0.245655	-500.092	0.0256195	-500.092	-0.174875	NaN	NaN	NaN	NaN	NaN	NaN	NaN	NaN	-500.092	0.0322581	-500.092	0.00268817	NaN	NaN	NaN	NaN	-500.092	0.00268817	NaN	NaN	-500.092	0.0241532	-500.092	-0.257178	-500.092	0.0237882	-500.092	-0.131517	NaN	NaN
-499.963	0.0140056	-499.963	0.0504202	NaN	NaN	NaN	NaN	-499.963	0.0336134	NaN	NaN	-499.963	0.0262406	-499.963	-0.19925	-499.963	0.0254844	-499.963	-0.180293	NaN	NaN	NaN	NaN	NaN	NaN	NaN	NaN	-499.963	0.0188172	-499.963	0.00268817	NaN	NaN	NaN	NaN	-499.963	0.00268817	NaN	NaN	-499.963	0.0232594	-499.963	-0.228165	-499.963	0.0239416	-499.963	-0.131081	NaN	NaN
-499.834	0.0140056	-499.834	0.0616246	NaN	NaN	NaN	NaN	-499.834	0.0364146	NaN	NaN	-499.834	0.025938	-499.834	-0.192686	-499.834	0.0257377	-499.834	-0.162363	NaN	NaN	NaN	NaN	NaN	NaN	NaN	NaN	-499.834	0.0215054	-499.834	0.00268817	NaN	NaN	NaN	NaN	-499.834	0.00268817	NaN	NaN	-499.834	0.0218448	-499.834	-0.256645	-499.834	0.0239742	-499.834	-0.111306	NaN	NaN
-499.704	0.0140056	-499.704	0.0588235	NaN	NaN	NaN	NaN	-499.704	0.0364146	NaN	NaN	-499.704	0.0244372	-499.704	-0.225548	-499.704	0.0251398	-499.704	-0.184115	NaN	NaN	NaN	NaN	NaN	NaN	NaN	NaN	-499.704	0.0215054	-499.704	0.00268817	NaN	NaN	NaN	NaN	-499.704	0.00268817	NaN	NaN	-499.704	0.0234607	-499.704	-0.260757	-499.704	0.024103	-499.704	-0.111635	NaN	NaN
-499.575	0.022409	-499.575	0.0644258	NaN	NaN	NaN	NaN	-499.575	0.0308123	NaN	NaN	-499.575	0.0255962	-499.575	-0.252001	-499.575	0.0255559	-499.575	-0.163279	NaN	NaN	NaN	NaN	NaN	NaN	NaN	NaN	-499.575	0.0107527	-499.575	4.36585e-19	NaN	NaN	NaN	NaN	-499.575	-5.8777e-18	NaN	NaN	-499.575	0.0226493	-499.575	-0.274125	-499.575	0.0245218	-499.575	-0.130309	NaN	NaN
-499.445	0.0280112	-499.445	0.0644258	NaN	NaN	NaN	NaN	-499.445	0.0364146	NaN	NaN	-499.445	0.0264623	-499.445	-0.180897	-499.445	0.0247575	-499.445	-0.163128	NaN	NaN	NaN	NaN	NaN	NaN	NaN	NaN	-499.445	0.0215054	-499.445	0.00268817	NaN	NaN	NaN	NaN	-499.445	0.00268817	NaN	NaN	-499.445	0.0247577	-499.445	-0.182919	-499.445	0.0245872	-499.445	-0.140646	NaN	NaN
-499.316	0.0196078	-499.316	0.0560224	NaN	NaN	NaN	NaN	-499.316	0.0336134	NaN	NaN	-499.316	0.0258	-499.316	-0.234537	-499.316	0.0250477	-499.316	-0.163599	NaN	NaN	NaN	NaN	NaN	NaN	NaN	NaN	-499.316	0.0215054	-499.316	0.00268817	NaN	NaN	NaN	NaN	-499.316	0.00268817	NaN	NaN	-499.316	0.0238964	-499.316	-0.192543	-499.316	0.0233917	-499.316	-0.148454	NaN	NaN
-499.187	0.0336134	-499.187	0.070028	NaN	NaN	NaN	NaN	-499.187	0.0308123	NaN	NaN	-499.187	0.0254209	-499.187	-0.233016	-499.187	0.0237136	-499.187	-0.180122	NaN	NaN	NaN	NaN	NaN	NaN	NaN	NaN	-499.187	0.016129	-499.187	0.00268817	NaN	NaN	NaN	NaN	-499.187	0.00268817	NaN	NaN	-499.187	0.0235473	-499.187	-0.242749	-499.187	0.0240611	-499.187	-0.132052	NaN	NaN
-499.057	0.0168067	-499.057	0.0616246	NaN	NaN	NaN	NaN	-499.057	0.0308123	NaN	NaN	-499.057	0.0255515	-499.057	-0.204457	-499.057	0.0249132	-499.057	-0.20055	NaN	NaN	NaN	NaN	NaN	NaN	NaN	NaN	-499.057	0.0403226	-499.057	3.49268e-19	NaN	NaN	NaN	NaN	-499.057	-7.16e-18	NaN	NaN	-499.057	0.0236837	-499.057	-0.24608	-499.057	0.0242123	-499.057	-0.132837	NaN	NaN
-498.928	0.0168067	-498.928	0.0504202	NaN	NaN	NaN	NaN	-498.928	0.022409	NaN	NaN	-498.928	0.0259721	-498.928	-0.207168	-498.928	0.0255835	-498.928	-0.162342	NaN	NaN	NaN	NaN	NaN	NaN	NaN	NaN	-498.928	0.0188172	-498.928	0.00268817	NaN	NaN	NaN	NaN	-498.928	0.00268817	NaN	NaN	-498.928	0.0233402	-498.928	-0.243175	-498.928	0.0239678	-498.928	-0.15203	NaN	NaN
-498.799	0.022409	-498.799	0.0672269	NaN	NaN	NaN	NaN	-498.799	0.0336134	NaN	NaN	-498.799	0.0254222	-498.799	-0.172419	-498.799	0.0244582	-498.799	-0.192277	NaN	NaN	NaN	NaN	NaN	NaN	NaN	NaN	-498.799	0.0322581	-498.799	2.79415e-18	NaN	NaN	NaN	NaN	-498.799	-9.08098e-18	NaN	NaN	-498.799	0.0225111	-498.799	-0.232716	-498.799	0.0239697	-498.799	-0.139277	NaN	NaN
-498.669	0.0280112	-498.669	0.070028	NaN	NaN	NaN	NaN	-498.669	0.0364146	NaN	NaN	-498.669	0.0255281	-498.669	-0.23388	-498.669	0.0238579	-498.669	-0.185241	NaN	NaN	NaN	NaN	NaN	NaN	NaN	NaN	-498.669	0.0107527	-498.669	0.00268817	NaN	NaN	NaN	NaN	-498.669	0.00268817	NaN	NaN	-498.669	0.0248332	-498.669	-0.205698	-498.669	0.0244518	-498.669	-0.149096	NaN	NaN
-498.54	0.0364146	-498.54	0.0560224	NaN	NaN	NaN	NaN	-498.54	0.0280112	NaN	NaN	-498.54	0.0259751	-498.54	-0.230536	-498.54	0.0243515	-498.54	-0.19066	NaN	NaN	NaN	NaN	NaN	NaN	NaN	NaN	-498.54	0.0215054	-498.54	0.00268817	NaN	NaN	NaN	NaN	-498.54	0.00268817	NaN	NaN	-498.54	0.0235358	-498.54	-0.215023	-498.54	0.024379	-498.54	-0.142998	NaN	NaN
-498.41	0.0168067	-498.41	0.0560224	NaN	NaN	NaN	NaN	-498.41	0.0252101	NaN	NaN	-498.41	0.0253025	-498.41	-0.260749	-498.41	0.0232905	-498.41	-0.180532	NaN	NaN	NaN	NaN	NaN	NaN	NaN	NaN	-498.41	0.0268817	-498.41	0.00268817	NaN	NaN	NaN	NaN	-498.41	0.00268817	NaN	NaN	-498.41	0.0221865	-498.41	-0.263643	-498.41	0.0249853	-498.41	-0.15194	NaN	NaN
-498.281	0.0196078	-498.281	0.070028	NaN	NaN	NaN	NaN	-498.281	0.0364146	NaN	NaN	-498.281	0.0251336	-498.281	-0.218128	-498.281	0.0223289	-498.281	-0.17322	NaN	NaN	NaN	NaN	NaN	NaN	NaN	NaN	-498.281	0.0295699	-498.281	0.00268817	NaN	NaN	NaN	NaN	-498.281	0.00268817	NaN	NaN	-498.281	0.0231142	-498.281	-0.242425	-498.281	0.0232917	-498.281	-0.159384	NaN	NaN
-498.152	0.0168067	-498.152	0.0560224	NaN	NaN	NaN	NaN	-498.152	0.0252101	NaN	NaN	-498.152	0.025425	-498.152	-0.232208	-498.152	0.0248197	-498.152	-0.185143	NaN	NaN	NaN	NaN	NaN	NaN	NaN	NaN	-498.152	0.016129	-498.152	-1.53678e-17	NaN	NaN	NaN	NaN	-498.152	-6.98537e-18	NaN	NaN	-498.152	0.0235929	-498.152	-0.254176	-498.152	0.0242307	-498.152	-0.163654	NaN	NaN
-498.022	0.00560224	-498.022	0.0504202	NaN	NaN	NaN	NaN	-498.022	0.022409	NaN	NaN	-498.022	0.0252502	-498.022	-0.223374	-498.022	0.0234259	-498.022	-0.190563	NaN	NaN	NaN	NaN	NaN	NaN	NaN	NaN	-498.022	0.0215054	-498.022	0.00268817	NaN	NaN	NaN	NaN	-498.022	0.00268817	NaN	NaN	-498.022	0.0233341	-498.022	-0.175426	-498.022	0.0229916	-498.022	-0.155961	NaN	NaN
-497.893	0.0196078	-497.893	0.0616246	NaN	NaN	NaN	NaN	-497.893	0.0252101	NaN	NaN	-497.893	0.0246772	-497.893	-0.250414	-497.893	0.0242026	-497.893	-0.166628	NaN	NaN	NaN	NaN	NaN	NaN	NaN	NaN	-497.893	0.0268817	-497.893	0.00268817	NaN	NaN	NaN	NaN	-497.893	0.00268817	NaN	NaN	-497.893	0.022251	-497.893	-0.245116	-497.893	0.0246747	-497.893	-0.125562	NaN	NaN
-497.763	0.0140056	-497.763	0.0644258	NaN	NaN	NaN	NaN	-497.763	0.0280112	NaN	NaN	-497.763	0.0253645	-497.763	-0.21403	-497.763	0.0240544	-497.763	-0.188867	NaN	NaN	NaN	NaN	NaN	NaN	NaN	NaN	-497.763	0.0134409	-497.763	0.00268817	NaN	NaN	NaN	NaN	-497.763	0.00268817	NaN	NaN	-497.763	0.0244427	-497.763	-0.209309	-497.763	0.0235194	-497.763	-0.139386	NaN	NaN
-497.634	0.0196078	-497.634	0.0644258	NaN	NaN	NaN	NaN	-497.634	0.0252101	NaN	NaN	-497.634	0.0252516	-497.634	-0.23025	-497.634	0.0236829	-497.634	-0.189878	NaN	NaN	NaN	NaN	NaN	NaN	NaN	NaN	-497.634	0.0188172	-497.634	-8.03317e-18	NaN	NaN	NaN	NaN	-497.634	-2.79415e-18	NaN	NaN	-497.634	0.023825	-497.634	-0.199393	-497.634	0.0239408	-497.634	-0.165015	NaN	NaN
-497.505	0.0252101	-497.505	0.0560224	NaN	NaN	NaN	NaN	-497.505	0.0252101	NaN	NaN	-497.505	0.0235686	-497.505	-0.200018	-497.505	0.0226532	-497.505	-0.196794	NaN	NaN	NaN	NaN	NaN	NaN	NaN	NaN	-497.505	0.0188172	-497.505	0.00268817	NaN	NaN	NaN	NaN	-497.505	0.00268817	NaN	NaN	-497.505	0.0232483	-497.505	-0.247937	-497.505	0.0239668	-497.505	-0.132592	NaN	NaN
-497.375	0.0196078	-497.375	0.0532213	NaN	NaN	NaN	NaN	-497.375	0.0196078	NaN	NaN	-497.375	0.0246769	-497.375	-0.207361	-497.375	0.0244626	-497.375	-0.173707	NaN	NaN	NaN	NaN	NaN	NaN	NaN	NaN	-497.375	0.0295699	-497.375	0.00268817	NaN	NaN	NaN	NaN	-497.375	0.00268817	NaN	NaN	-497.375	0.0237658	-497.375	-0.252882	-497.375	0.0234762	-497.375	-0.143814	NaN	NaN
-497.246	0.0168067	-497.246	0.0504202	NaN	NaN	NaN	NaN	-497.246	0.0196078	NaN	NaN	-497.246	0.026192	-497.246	-0.201666	-497.246	0.0234171	-497.246	-0.195119	NaN	NaN	NaN	NaN	NaN	NaN	NaN	NaN	-497.246	0.0295699	-497.246	8.38244e-18	NaN	NaN	NaN	NaN	-497.246	-5.23902e-18	NaN	NaN	-497.246	0.0218313	-497.246	-0.236181	-497.246	0.023085	-497.246	-0.162615	NaN	NaN
-497.116	0.0112045	-497.116	0.0532213	NaN	NaN	NaN	NaN	-497.116	0.0196078	NaN	NaN	-497.116	0.026364	-497.116	-0.218404	-497.116	0.0236457	-497.116	-0.18793	NaN	NaN	NaN	NaN	NaN	NaN	NaN	NaN	-497.116	0.0134409	-497.116	0.00268817	NaN	NaN	NaN	NaN	-497.116	0.00268817	NaN	NaN	-497.116	0.0238902	-497.116	-0.191893	-497.116	0.0230529	-497.116	-0.178116	NaN	NaN
-496.987	0.0252101	-496.987	0.0448179	NaN	NaN	NaN	NaN	-496.987	0.0168067	NaN	NaN	-496.987	0.0260719	-496.987	-0.186797	-496.987	0.0236444	-496.987	-0.185802	NaN	NaN	NaN	NaN	NaN	NaN	NaN	NaN	-496.987	0.0134409	-496.987	1.85738e-18	NaN	NaN	NaN	NaN	-496.987	0	NaN	NaN	-496.987	0.0236933	-496.987	-0.271953	-496.987	0.0230037	-496.987	-0.161686	NaN	NaN
-496.858	0.0112045	-496.858	0.0448179	NaN	NaN	NaN	NaN	-496.858	0.0168067	NaN	NaN	-496.858	0.0280632	-496.858	-0.175915	-496.858	0.0236895	-496.858	-0.153023	NaN	NaN	NaN	NaN	NaN	NaN	NaN	NaN	-496.858	0.016129	-496.858	9.25561e-18	NaN	NaN	NaN	NaN	-496.858	-4.88976e-18	NaN	NaN	-496.858	0.0247519	-496.858	-0.24074	-496.858	0.0226674	-496.858	-0.167725	NaN	NaN
-496.728	0.0168067	-496.728	0.0448179	NaN	NaN	NaN	NaN	-496.728	0.0168067	NaN	NaN	-496.728	0.0264933	-496.728	-0.214041	-496.728	0.0227729	-496.728	-0.187454	NaN	NaN	NaN	NaN	NaN	NaN	NaN	NaN	-496.728	0.0215054	-496.728	3.14341e-18	NaN	NaN	NaN	NaN	-496.728	-1.25737e-17	NaN	NaN	-496.728	0.0235623	-496.728	-0.228396	-496.728	0.0226096	-496.728	-0.171002	NaN	NaN
-496.599	0.0168067	-496.599	0.0392157	NaN	NaN	NaN	NaN	-496.599	0.0140056	NaN	NaN	-496.599	0.0274394	-496.599	-0.212381	-496.599	0.0226333	-496.599	-0.154581	NaN	NaN	NaN	NaN	NaN	NaN	NaN	NaN	-496.599	0.0134409	-496.599	0.00268817	NaN	NaN	NaN	NaN	-496.599	0.00268817	NaN	NaN	-496.599	0.0228049	-496.599	-0.250761	-496.599	0.0225435	-496.599	-0.160739	NaN	NaN
-496.47	0.0196078	-496.47	0.0392157	NaN	NaN	NaN	NaN	-496.47	0.0140056	NaN	NaN	-496.47	0.0257567	-496.47	-0.198352	-496.47	0.0242293	-496.47	-0.174533	NaN	NaN	NaN	NaN	NaN	NaN	NaN	NaN	-496.47	0.0188172	-496.47	3.98593e-18	NaN	NaN	NaN	NaN	-496.47	-3.49268e-18	NaN	NaN	-496.47	0.023615	-496.47	-0.227408	-496.47	0.0225363	-496.47	-0.16845	NaN	NaN
-496.34	0.0112045	-496.34	0.0448179	NaN	NaN	NaN	NaN	-496.34	0.00840336	NaN	NaN	-496.34	0.0251006	-496.34	-0.218171	-496.34	0.0240926	-496.34	-0.165205	NaN	NaN	NaN	NaN	NaN	NaN	NaN	NaN	-496.34	0.0241935	-496.34	-2.96878e-18	NaN	NaN	NaN	NaN	-496.34	-4.88976e-18	NaN	NaN	-496.34	0.0230004	-496.34	-0.18668	-496.34	0.0224754	-496.34	-0.159159	NaN	NaN
-496.211	0.0168067	-496.211	0.0308123	NaN	NaN	NaN	NaN	-496.211	0.00840336	NaN	NaN	-496.211	0.0251025	-496.211	-0.250676	-496.211	0.0227042	-496.211	-0.174643	NaN	NaN	NaN	NaN	NaN	NaN	NaN	NaN	-496.211	0.0188172	-496.211	0.00268817	NaN	NaN	NaN	NaN	-496.211	0.00268817	NaN	NaN	-496.211	0.0232362	-496.211	-0.222045	-496.211	0.0225444	-496.211	-0.176012	NaN	NaN
-496.081	0.0252101	-496.081	0.0392157	NaN	NaN	NaN	NaN	-496.081	0.0112045	NaN	NaN	-496.081	0.0251347	-496.081	-0.184092	-496.081	0.0236416	-496.081	-0.178489	NaN	NaN	NaN	NaN	NaN	NaN	NaN	NaN	-496.081	0.0215054	-496.081	0.00268817	NaN	NaN	NaN	NaN	-496.081	0.00268817	NaN	NaN	-496.081	0.0244567	-496.081	-0.218132	-496.081	0.0220247	-496.081	-0.172267	NaN	NaN
-495.952	0.0252101	-495.952	0.0420168	NaN	NaN	NaN	NaN	-495.952	0.0140056	NaN	NaN	-495.952	0.0248161	-495.952	-0.22699	-495.952	0.0229183	-495.952	-0.181571	NaN	NaN	NaN	NaN	NaN	NaN	NaN	NaN	-495.952	0.0241935	-495.952	1.50185e-17	NaN	NaN	NaN	NaN	-495.952	-9.77951e-18	NaN	NaN	-495.952	0.02419	-495.952	-0.211628	-495.952	0.0221809	-495.952	-0.163933	NaN	NaN
-495.823	0.0280112	-495.823	0.0308123	NaN	NaN	NaN	NaN	-495.823	0.0112045	NaN	NaN	-495.823	0.0247593	-495.823	-0.232541	-495.823	0.0232578	-495.823	-0.171266	NaN	NaN	NaN	NaN	NaN	NaN	NaN	NaN	-495.823	0.0188172	-495.823	0.00268817	NaN	NaN	NaN	NaN	-495.823	0.00268817	NaN	NaN	-495.823	0.0234467	-495.823	-0.229027	-495.823	0.0224473	-495.823	-0.181193	NaN	NaN
-495.693	0.0308123	-495.693	0.0336134	NaN	NaN	NaN	NaN	-495.693	0.00840336	NaN	NaN	-495.693	0.0273215	-495.693	-0.220488	-495.693	0.022773	-495.693	-0.17098	NaN	NaN	NaN	NaN	NaN	NaN	NaN	NaN	-495.693	0.0215054	-495.693	0.00268817	NaN	NaN	NaN	NaN	-495.693	0.00268817	NaN	NaN	-495.693	0.0223819	-495.693	-0.206198	-495.693	0.0221294	-495.693	-0.174046	NaN	NaN
-495.564	0.0196078	-495.564	0.0392157	NaN	NaN	NaN	NaN	-495.564	0.00560224	NaN	NaN	-495.564	0.0247252	-495.564	-0.224888	-495.564	0.0225043	-495.564	-0.183146	NaN	NaN	NaN	NaN	NaN	NaN	NaN	NaN	-495.564	0.016129	-495.564	-4.1039e-18	NaN	NaN	NaN	NaN	-495.564	-6.28683e-18	NaN	NaN	-495.564	0.0236769	-495.564	-0.215629	-495.564	0.0221596	-495.564	-0.189648	NaN	NaN
-495.434	0.0140056	-495.434	0.0364146	NaN	NaN	NaN	NaN	-495.434	0.00560224	NaN	NaN	-495.434	0.024921	-495.434	-0.24098	-495.434	0.0239596	-495.434	-0.173839	NaN	NaN	NaN	NaN	NaN	NaN	NaN	NaN	-495.434	0.0322581	-495.434	6.1122e-19	NaN	NaN	NaN	NaN	-495.434	-1.11766e-17	NaN	NaN	-495.434	0.0241173	-495.434	-0.217042	-495.434	0.0224007	-495.434	-0.17831	NaN	NaN
-495.305	0.022409	-495.305	0.0308123	NaN	NaN	NaN	NaN	-495.305	0.00560224	NaN	NaN	-495.305	0.0262929	-495.305	-0.254599	-495.305	0.0228888	-495.305	-0.187868	NaN	NaN	NaN	NaN	NaN	NaN	NaN	NaN	-495.305	0.0349462	-495.305	0.00268817	NaN	NaN	NaN	NaN	-495.305	0.00268817	NaN	NaN	-495.305	0.0230063	-495.305	-0.199938	-495.305	0.0216876	-495.305	-0.206958	NaN	NaN
-495.176	0.00840336	-495.176	0.0336134	NaN	NaN	NaN	NaN	-495.176	0.00840336	NaN	NaN	-495.176	0.0251546	-495.176	-0.221922	-495.176	0.0227316	-495.176	-0.172613	NaN	NaN	NaN	NaN	NaN	NaN	NaN	NaN	-495.176	0.0188172	-495.176	0.00268817	NaN	NaN	NaN	NaN	-495.176	0.00268817	NaN	NaN	-495.176	0.0219306	-495.176	-0.249905	-495.176	0.022803	-495.176	-0.188039	NaN	NaN
-495.046	0.0168067	-495.046	0.022409	NaN	NaN	NaN	NaN	-495.046	0.00560224	NaN	NaN	-495.046	0.0261619	-495.046	-0.211122	-495.046	0.0235913	-495.046	-0.197732	NaN	NaN	NaN	NaN	NaN	NaN	NaN	NaN	-495.046	0.0241935	-495.046	0.00268817	NaN	NaN	NaN	NaN	-495.046	0.00268817	NaN	NaN	-495.046	0.0237193	-495.046	-0.222354	-495.046	0.0220575	-495.046	-0.18305	NaN	NaN
-494.917	0.022409	-494.917	0.022409	NaN	NaN	NaN	NaN	-494.917	0.0112045	NaN	NaN	-494.917	0.0248635	-494.917	-0.207371	-494.917	0.0243993	-494.917	-0.196827	NaN	NaN	NaN	NaN	NaN	NaN	NaN	NaN	-494.917	0.0107527	-494.917	0.00268817	NaN	NaN	NaN	NaN	-494.917	0.00268817	NaN	NaN	-494.917	0.0246199	-494.917	-0.230624	-494.917	0.0218144	-494.917	-0.20683	NaN	NaN
-494.787	0.0168067	-494.787	0.0196078	NaN	NaN	NaN	NaN	-494.787	0.00280112	NaN	NaN	-494.787	0.0237633	-494.787	-0.269959	-494.787	0.0232608	-494.787	-0.16563	NaN	NaN	NaN	NaN	NaN	NaN	NaN	NaN	-494.787	0.0241935	-494.787	0.00268817	NaN	NaN	NaN	NaN	-494.787	0.00268817	NaN	NaN	-494.787	0.0249448	-494.787	-0.224619	-494.787	0.0225694	-494.787	-0.19334	NaN	NaN
-494.658	0.0112045	-494.658	0.0308123	NaN	NaN	NaN	NaN	-494.658	-1.09183e-18	NaN	NaN	-494.658	0.0261511	-494.658	-0.187898	-494.658	0.0237824	-494.658	-0.166161	NaN	NaN	NaN	NaN	NaN	NaN	NaN	NaN	-494.658	0.0134409	-494.658	-6.26294e-18	NaN	NaN	NaN	NaN	-494.658	-9.08098e-18	NaN	NaN	-494.658	0.0240483	-494.658	-0.230843	-494.658	0.0221613	-494.658	-0.18752	NaN	NaN
-494.529	0.0140056	-494.529	0.0168067	NaN	NaN	NaN	NaN	-494.529	0.00280112	NaN	NaN	-494.529	0.0261394	-494.529	-0.181624	-494.529	0.0226122	-494.529	-0.188621	NaN	NaN	NaN	NaN	NaN	NaN	NaN	NaN	-494.529	0.0215054	-494.529	0.00268817	NaN	NaN	NaN	NaN	-494.529	0.00268817	NaN	NaN	-494.529	0.023347	-494.529	-0.271375	-494.529	0.0214646	-494.529	-0.199243	NaN	NaN
-494.399	0.022409	-494.399	0.022409	NaN	NaN	NaN	NaN	-494.399	4.36732e-18	NaN	NaN	-494.399	0.0258934	-494.399	-0.224181	-494.399	0.0229181	-494.399	-0.163617	NaN	NaN	NaN	NaN	NaN	NaN	NaN	NaN	-494.399	0.0268817	-494.399	0.00268817	NaN	NaN	NaN	NaN	-494.399	0.00268817	NaN	NaN	-494.399	0.0238882	-494.399	-0.274906	-494.399	0.0220576	-494.399	-0.198836	NaN	NaN
-494.27	0.0196078	-494.27	0.022409	NaN	NaN	NaN	NaN	-494.27	0.00560224	NaN	NaN	-494.27	0.0257992	-494.27	-0.266275	-494.27	0.0234153	-494.27	-0.191001	NaN	NaN	NaN	NaN	NaN	NaN	NaN	NaN	-494.27	0.0188172	-494.27	0.00268817	NaN	NaN	NaN	NaN	-494.27	0.00268817	NaN	NaN	-494.27	0.0248771	-494.27	-0.204719	-494.27	0.0220459	-494.27	-0.197148	NaN	NaN
-494.14	0.0196078	-494.14	0.00840336	NaN	NaN	NaN	NaN	-494.14	-9.82647e-18	NaN	NaN	-494.14	0.0270157	-494.14	-0.243084	-494.14	0.0243151	-494.14	-0.162305	NaN	NaN	NaN	NaN	NaN	NaN	NaN	NaN	-494.14	0.0134409	-494.14	8.79859e-18	NaN	NaN	NaN	NaN	-494.14	-1.74634e-17	NaN	NaN	-494.14	0.0227852	-494.14	-0.231846	-494.14	0.0220858	-494.14	-0.210683	NaN	NaN
-494.011	0.0252101	-494.011	0.022409	NaN	NaN	NaN	NaN	-494.011	-3.45746e-18	NaN	NaN	-494.011	0.0263787	-494.011	-0.230035	-494.011	0.0219613	-494.011	-0.194502	NaN	NaN	NaN	NaN	NaN	NaN	NaN	NaN	-494.011	0.0268817	-494.011	-7.57541e-19	NaN	NaN	NaN	NaN	-494.011	-9.77951e-18	NaN	NaN	-494.011	0.023839	-494.011	-0.220457	-494.011	0.0230175	-494.011	-0.203858	NaN	NaN
-493.882	0.0140056	-493.882	0.0280112	NaN	NaN	NaN	NaN	-493.882	0.00280112	NaN	NaN	-493.882	0.0249339	-493.882	-0.199159	-493.882	0.0222294	-493.882	-0.186029	NaN	NaN	NaN	NaN	NaN	NaN	NaN	NaN	-493.882	0.0215054	-493.882	0.00268817	NaN	NaN	NaN	NaN	-493.882	0.00268817	NaN	NaN	-493.882	0.0242382	-493.882	-0.247413	-493.882	0.0229051	-493.882	-0.230927	NaN	NaN
-493.752	0.022409	-493.752	0.0252101	NaN	NaN	NaN	NaN	-493.752	-1.01904e-17	NaN	NaN	-493.752	0.0258747	-493.752	-0.227403	-493.752	0.0228172	-493.752	-0.17954	NaN	NaN	NaN	NaN	NaN	NaN	NaN	NaN	-493.752	0.0215054	-493.752	1.62345e-17	NaN	NaN	NaN	NaN	-493.752	-7.6839e-18	NaN	NaN	-493.752	0.0238872	-493.752	-0.20476	-493.752	0.0217572	-493.752	-0.213527	NaN	NaN
-493.623	0.0336134	-493.623	0.0196078	NaN	NaN	NaN	NaN	-493.623	-1.20101e-17	NaN	NaN	-493.623	0.0267001	-493.623	-0.235783	-493.623	0.0224742	-493.623	-0.193038	NaN	NaN	NaN	NaN	NaN	NaN	NaN	NaN	-493.623	0.0188172	-493.623	5.76293e-18	NaN	NaN	NaN	NaN	-493.623	5.58829e-18	NaN	NaN	-493.623	0.0237214	-493.623	-0.22332	-493.623	0.0226306	-493.623	-0.224705	NaN	NaN
-493.494	0.0252101	-493.494	0.0252101	NaN	NaN	NaN	NaN	-493.494	-3.63943e-19	NaN	NaN	-493.494	0.02518	-493.494	-0.185336	-493.494	0.0224754	-493.494	-0.18497	NaN	NaN	NaN	NaN	NaN	NaN	NaN	NaN	-493.494	0.00806452	-493.494	-6.72342e-18	NaN	NaN	NaN	NaN	-493.494	-4.19122e-18	NaN	NaN	-493.494	0.0223006	-493.494	-0.239809	-493.494	0.0230541	-493.494	-0.203714	NaN	NaN
-493.364	0.0112045	-493.364	0.022409	NaN	NaN	NaN	NaN	-493.364	0.00280112	NaN	NaN	-493.364	0.0257872	-493.364	-0.18422	-493.364	0.0222729	-493.364	-0.195558	NaN	NaN	NaN	NaN	NaN	NaN	NaN	NaN	-493.364	0.0107527	-493.364	0.00268817	NaN	NaN	NaN	NaN	-493.364	0.00268817	NaN	NaN	-493.364	0.0227182	-493.364	-0.214074	-493.364	0.0223147	-493.364	-0.212911	NaN	NaN
-493.235	0.0168067	-493.235	0.0168067	NaN	NaN	NaN	NaN	-493.235	0.00280112	NaN	NaN	-493.235	0.0263775	-493.235	-0.202798	-493.235	0.0221818	-493.235	-0.200296	NaN	NaN	NaN	NaN	NaN	NaN	NaN	NaN	-493.235	0.016129	-493.235	0.00268817	NaN	NaN	NaN	NaN	-493.235	0.00268817	NaN	NaN	-493.235	0.0243803	-493.235	-0.222937	-493.235	0.0223167	-493.235	-0.239305	NaN	NaN
-493.105	0.0112045	-493.105	0.0280112	NaN	NaN	NaN	NaN	-493.105	0.00560224	NaN	NaN	-493.105	0.0254071	-493.105	-0.187775	-493.105	0.0219184	-493.105	-0.176548	NaN	NaN	NaN	NaN	NaN	NaN	NaN	NaN	-493.105	0.0188172	-493.105	6.37415e-18	NaN	NaN	NaN	NaN	-493.105	-1.25737e-17	NaN	NaN	-493.105	0.0229999	-493.105	-0.250343	-493.105	0.0238434	-493.105	-0.217182	NaN	NaN
-492.976	0.0196078	-492.976	0.0252101	NaN	NaN	NaN	NaN	-492.976	0.00280112	NaN	NaN	-492.976	0.0255552	-492.976	-0.20954	-492.976	0.0218904	-492.976	-0.203832	NaN	NaN	NaN	NaN	NaN	NaN	NaN	NaN	-492.976	0.0241935	-492.976	0.00268817	NaN	NaN	NaN	NaN	-492.976	0.00268817	NaN	NaN	-492.976	0.0224134	-492.976	-0.259675	-492.976	0.021847	-492.976	-0.232393	NaN	NaN
-492.847	0.0168067	-492.847	0.0168067	NaN	NaN	NaN	NaN	-492.847	0.00280112	NaN	NaN	-492.847	0.0261792	-492.847	-0.193278	-492.847	0.0226158	-492.847	-0.199137	NaN	NaN	NaN	NaN	NaN	NaN	NaN	NaN	-492.847	0.0107527	-492.847	0.00268817	NaN	NaN	NaN	NaN	-492.847	0.00268817	NaN	NaN	-492.847	0.0236621	-492.847	-0.252863	-492.847	0.0233685	-492.847	-0.202297	NaN	NaN
-492.717	0.0196078	-492.717	0.0280112	NaN	NaN	NaN	NaN	-492.717	-7.82478e-18	NaN	NaN	-492.717	0.0239313	-492.717	-0.22647	-492.717	0.0215864	-492.717	-0.211803	NaN	NaN	NaN	NaN	NaN	NaN	NaN	NaN	-492.717	0.016129	-492.717	0.00268817	NaN	NaN	NaN	NaN	-492.717	0.00268817	NaN	NaN	-492.717	0.0248759	-492.717	-0.250977	-492.717	0.0225852	-492.717	-0.218654	NaN	NaN
-492.588	0.0196078	-492.588	0.0196078	NaN	NaN	NaN	NaN	-492.588	0.00280112	NaN	NaN	-492.588	0.0272799	-492.588	-0.196666	-492.588	0.0215518	-492.588	-0.19693	NaN	NaN	NaN	NaN	NaN	NaN	NaN	NaN	-492.588	0.0241935	-492.588	-3.14341e-18	NaN	NaN	NaN	NaN	-492.588	-5.93756e-18	NaN	NaN	-492.588	0.0238656	-492.588	-0.240945	-492.588	0.0224166	-492.588	-0.205852	NaN	NaN
-492.458	0.0112045	-492.458	0.0168067	NaN	NaN	NaN	NaN	-492.458	-2.5476e-18	NaN	NaN	-492.458	0.025567	-492.458	-0.25742	-492.458	0.0226917	-492.458	-0.189638	NaN	NaN	NaN	NaN	NaN	NaN	NaN	NaN	-492.458	0.0188172	-492.458	0.00268817	NaN	NaN	NaN	NaN	-492.458	0.00268817	NaN	NaN	-492.458	0.02253	-492.458	-0.22941	-492.458	0.0214318	-492.458	-0.232872	NaN	NaN
-492.329	0.0196078	-492.329	0.0196078	NaN	NaN	NaN	NaN	-492.329	0.00560224	NaN	NaN	-492.329	0.0239195	-492.329	-0.176361	-492.329	0.021063	-492.329	-0.205117	NaN	NaN	NaN	NaN	NaN	NaN	NaN	NaN	-492.329	0.0241935	-492.329	0.00268817	NaN	NaN	NaN	NaN	-492.329	0.00268817	NaN	NaN	-492.329	0.0249614	-492.329	-0.204519	-492.329	0.0222512	-492.329	-0.222636	NaN	NaN
-492.2	0.0196078	-492.2	0.0196078	NaN	NaN	NaN	NaN	-492.2	1.81972e-18	NaN	NaN	-492.2	0.0242492	-492.2	-0.227571	-492.2	0.0229821	-492.2	-0.215534	NaN	NaN	NaN	NaN	NaN	NaN	NaN	NaN	-492.2	0.0268817	-492.2	6.37075e-18	NaN	NaN	NaN	NaN	-492.2	-1.46693e-17	NaN	NaN	-492.2	0.023461	-492.2	-0.237889	-492.2	0.0222166	-492.2	-0.231334	NaN	NaN
-492.07	0.0336134	-492.07	0.0252101	NaN	NaN	NaN	NaN	-492.07	0.00280112	NaN	NaN	-492.07	0.0248958	-492.07	-0.217022	-492.07	0.0217752	-492.07	-0.220621	NaN	NaN	NaN	NaN	NaN	NaN	NaN	NaN	-492.07	0.0349462	-492.07	0.00268817	NaN	NaN	NaN	NaN	-492.07	0.00268817	NaN	NaN	-492.07	0.0234345	-492.07	-0.252898	-492.07	0.022213	-492.07	-0.230603	NaN	NaN
-491.941	0.0280112	-491.941	0.0168067	NaN	NaN	NaN	NaN	-491.941	-7.27887e-18	NaN	NaN	-491.941	0.025976	-491.941	-0.201274	-491.941	0.0217833	-491.941	-0.212219	NaN	NaN	NaN	NaN	NaN	NaN	NaN	NaN	-491.941	0.016129	-491.941	0.00268817	NaN	NaN	NaN	NaN	-491.941	0.00268817	NaN	NaN	-491.941	0.0247196	-491.941	-0.219865	-491.941	0.0213799	-491.941	-0.23247	NaN	NaN
-491.811	0.0112045	-491.811	0.0308123	NaN	NaN	NaN	NaN	-491.811	-8.73464e-18	NaN	NaN	-491.811	0.0253103	-491.811	-0.239297	-491.811	0.0224895	-491.811	-0.202827	NaN	NaN	NaN	NaN	NaN	NaN	NaN	NaN	-491.811	0.016129	-491.811	-1.26849e-18	NaN	NaN	NaN	NaN	-491.811	0	NaN	NaN	-491.811	0.02228	-491.811	-0.209911	-491.811	0.0226097	-491.811	-0.22446	NaN	NaN
-491.682	0.0112045	-491.682	0.0168067	NaN	NaN	NaN	NaN	-491.682	-7.27887e-18	NaN	NaN	-491.682	0.0255886	-491.682	-0.198014	-491.682	0.0226779	-491.682	-0.192694	NaN	NaN	NaN	NaN	NaN	NaN	NaN	NaN	-491.682	0.0215054	-491.682	0.00268817	NaN	NaN	NaN	NaN	-491.682	0.00537634	NaN	NaN	-491.682	0.0243588	-491.682	-0.20625	-491.682	0.0227633	-491.682	-0.214249	NaN	NaN
-491.553	0.0252101	-491.553	0.0140056	NaN	NaN	NaN	NaN	-491.553	0.00280112	NaN	NaN	-491.553	0.0273818	-491.553	-0.180704	-491.553	0.0222965	-491.553	-0.209144	NaN	NaN	NaN	NaN	NaN	NaN	NaN	NaN	-491.553	0.0134409	-491.553	-5.35218e-18	NaN	NaN	NaN	NaN	-491.553	-1.8162e-17	NaN	NaN	-491.553	0.0234829	-491.553	-0.214642	-491.553	0.0216281	-491.553	-0.222344	NaN	NaN
-491.423	0.00840336	-491.423	0.0168067	NaN	NaN	NaN	NaN	-491.423	-5.09521e-18	NaN	NaN	-491.423	0.0242694	-491.423	-0.289449	-491.423	0.0212356	-491.423	-0.216597	NaN	NaN	NaN	NaN	NaN	NaN	NaN	NaN	-491.423	0.0215054	-491.423	0.00268817	NaN	NaN	NaN	NaN	-491.423	0.00268817	NaN	NaN	-491.423	0.0248351	-491.423	-0.215769	-491.423	0.0223192	-491.423	-0.227141	NaN	NaN
-491.294	0.0252101	-491.294	0.0168067	NaN	NaN	NaN	NaN	-491.294	-5.8231e-18	NaN	NaN	-491.294	0.0240033	-491.294	-0.272311	-491.294	0.0224591	-491.294	-0.230679	NaN	NaN	NaN	NaN	NaN	NaN	NaN	NaN	-491.294	0.0268817	-491.294	9.77951e-18	NaN	NaN	NaN	NaN	-491.294	-2.23532e-17	NaN	NaN	-491.294	0.0232494	-491.294	-0.270062	-491.294	0.0220574	-491.294	-0.221253	NaN	NaN
-491.165	0.0280112	-491.165	0.0168067	NaN	NaN	NaN	NaN	-491.165	-7.27887e-19	NaN	NaN	-491.165	0.0268141	-491.165	-0.214938	-491.165	0.0213979	-491.165	-0.202488	NaN	NaN	NaN	NaN	NaN	NaN	NaN	NaN	-491.165	0.0134409	-491.165	0.00268817	NaN	NaN	NaN	NaN	-491.165	0.00268817	NaN	NaN	-491.165	0.0242851	-491.165	-0.228983	-491.165	0.0214174	-491.165	-0.231827	NaN	NaN
-491.035	0.0168067	-491.035	0.0196078	NaN	NaN	NaN	NaN	-491.035	0.00560224	NaN	NaN	-491.035	0.0251281	-491.035	-0.234272	-491.035	0.0216832	-491.035	-0.211551	NaN	NaN	NaN	NaN	NaN	NaN	NaN	NaN	-491.035	0.0215054	-491.035	-2.44488e-18	NaN	NaN	NaN	NaN	-491.035	-1.11766e-17	NaN	NaN	-491.035	0.0239936	-491.035	-0.206469	-491.035	0.0225069	-491.035	-0.23322	NaN	NaN
-490.906	0.0140056	-490.906	0.0168067	NaN	NaN	NaN	NaN	-490.906	-9.82647e-18	NaN	NaN	-490.906	0.0260567	-490.906	-0.247595	-490.906	0.0231148	-490.906	-0.193968	NaN	NaN	NaN	NaN	NaN	NaN	NaN	NaN	-490.906	0.016129	-490.906	0.00268817	NaN	NaN	NaN	NaN	-490.906	0.00268817	NaN	NaN	-490.906	0.0231165	-490.906	-0.232954	-490.906	0.0224238	-490.906	-0.228374	NaN	NaN
-490.776	0.0196078	-490.776	0.0168067	NaN	NaN	NaN	NaN	-490.776	-3.27549e-18	NaN	NaN	-490.776	0.0253344	-490.776	-0.22971	-490.776	0.0227567	-490.776	-0.187226	NaN	NaN	NaN	NaN	NaN	NaN	NaN	NaN	-490.776	0.0188172	-490.776	1.64156e-17	NaN	NaN	NaN	NaN	-490.776	0.00268817	NaN	NaN	-490.776	0.0229433	-490.776	-0.228925	-490.776	0.0231254	-490.776	-0.221803	NaN	NaN
-490.647	0.0140056	-490.647	0.0196078	NaN	NaN	NaN	NaN	-490.647	-1.63775e-18	NaN	NaN	-490.647	0.0251342	-490.647	-0.212913	-490.647	0.0228555	-490.647	-0.215062	NaN	NaN	NaN	NaN	NaN	NaN	NaN	NaN	-490.647	0.0215054	-490.647	-6.33696e-18	NaN	NaN	NaN	NaN	-490.647	-1.8162e-17	NaN	NaN	-490.647	0.0224816	-490.647	-0.242124	-490.647	0.0223638	-490.647	-0.226101	NaN	NaN
-490.518	0.0196078	-490.518	0.0196078	NaN	NaN	NaN	NaN	-490.518	4.36732e-18	NaN	NaN	-490.518	0.026538	-490.518	-0.235609	-490.518	0.0220847	-490.518	-0.205052	NaN	NaN	NaN	NaN	NaN	NaN	NaN	NaN	-490.518	0.0188172	-490.518	0.00268817	NaN	NaN	NaN	NaN	-490.518	0.00268817	NaN	NaN	-490.518	0.0230779	-490.518	-0.21057	-490.518	0.0219786	-490.518	-0.22868	NaN	NaN
-490.388	0.0168067	-490.388	0.0168067	NaN	NaN	NaN	NaN	-490.388	0.00280112	NaN	NaN	-490.388	0.0247938	-490.388	-0.203867	-490.388	0.021421	-490.388	-0.218473	NaN	NaN	NaN	NaN	NaN	NaN	NaN	NaN	-490.388	0.0268817	-490.388	-9.60488e-18	NaN	NaN	NaN	NaN	-490.388	-1.67649e-17	NaN	NaN	-490.388	0.0241366	-490.388	-0.243171	-490.388	0.0212376	-490.388	-0.238034	NaN	NaN
-490.259	0.0112045	-490.259	0.022409	NaN	NaN	NaN	NaN	-490.259	-1.23741e-17	NaN	NaN	-490.259	0.0261467	-490.259	-0.196754	-490.259	0.0222598	-490.259	-0.196491	NaN	NaN	NaN	NaN	NaN	NaN	NaN	NaN	-490.259	0.0268817	-490.259	3.73825e-18	NaN	NaN	NaN	NaN	-490.259	-8.38244e-18	NaN	NaN	-490.259	0.0238442	-490.259	-0.231469	-490.259	0.0222625	-490.259	-0.237958	NaN	NaN
-490.129	0.0252101	-490.129	0.0112045	NaN	NaN	NaN	NaN	-490.129	5.09521e-18	NaN	NaN	-490.129	0.0233314	-490.129	-0.223802	-490.129	0.0220769	-490.129	-0.232387	NaN	NaN	NaN	NaN	NaN	NaN	NaN	NaN	-490.129	0.0188172	-490.129	0.00268817	NaN	NaN	NaN	NaN	-490.129	0.00268817	NaN	NaN	-490.129	0.0235322	-490.129	-0.266018	-490.129	0.021955	-490.129	-0.24869	NaN	NaN
-490	0.0140056	-490	0.0168067	NaN	NaN	NaN	NaN	-490	-1.09183e-18	NaN	NaN	-490	0.0269202	-490	-0.201659	-490	0.021575	-490	-0.207105	NaN	NaN	NaN	NaN	NaN	NaN	NaN	NaN	-490	0.0241935	-490	0.00268817	NaN	NaN	NaN	NaN	-490	0.00268817	NaN	NaN	-490	0.0241554	-490	-0.228545	-490	0.0226017	-490	-0.23801	NaN	NaN
-489.871	0.0196078	-489.871	0.0168067	NaN	NaN	NaN	NaN	-489.871	0.00280112	NaN	NaN	-489.871	0.0259152	-489.871	-0.210468	-489.871	0.0236403	-489.871	-0.199586	NaN	NaN	NaN	NaN	NaN	NaN	NaN	NaN	-489.871	0.0107527	-489.871	-7.00384e-18	NaN	NaN	NaN	NaN	-489.871	-5.58829e-18	NaN	NaN	-489.871	0.0244036	-489.871	-0.213113	-489.871	0.0221418	-489.871	-0.252043	NaN	NaN
-489.741	0.0112045	-489.741	0.0140056	NaN	NaN	NaN	NaN	-489.741	0.00280112	NaN	NaN	-489.741	0.0251383	-489.741	-0.228752	-489.741	0.0217077	-489.741	-0.223537	NaN	NaN	NaN	NaN	NaN	NaN	NaN	NaN	-489.741	0.0107527	-489.741	0.00268817	NaN	NaN	NaN	NaN	-489.741	0.00268817	NaN	NaN	-489.741	0.0223302	-489.741	-0.27799	-489.741	0.0232356	-489.741	-0.240786	NaN	NaN
-489.612	0.00840336	-489.612	0.0112045	NaN	NaN	NaN	NaN	-489.612	-1.45577e-18	NaN	NaN	-489.612	0.0263497	-489.612	-0.23547	-489.612	0.022109	-489.612	-0.205024	NaN	NaN	NaN	NaN	NaN	NaN	NaN	NaN	-489.612	0.0215054	-489.612	4.08008e-18	NaN	NaN	NaN	NaN	-489.612	-9.77951e-18	NaN	NaN	-489.612	0.0222488	-489.612	-0.237594	-489.612	0.0217517	-489.612	-0.249287	NaN	NaN
-489.482	0.022409	-489.482	0.0168067	NaN	NaN	NaN	NaN	-489.482	0.00280112	NaN	NaN	-489.482	0.0244737	-489.482	-0.234479	-489.482	0.0216638	-489.482	-0.223095	NaN	NaN	NaN	NaN	NaN	NaN	NaN	NaN	-489.482	0.0107527	-489.482	0.00268817	NaN	NaN	NaN	NaN	-489.482	0.00268817	NaN	NaN	-489.482	0.024061	-489.482	-0.221433	-489.482	0.021374	-489.482	-0.246548	NaN	NaN
-489.353	0.0196078	-489.353	0.0140056	NaN	NaN	NaN	NaN	-489.353	0.00280112	NaN	NaN	-489.353	0.0277706	-489.353	-0.185831	-489.353	0.0228932	-489.353	-0.188458	NaN	NaN	NaN	NaN	NaN	NaN	NaN	NaN	-489.353	0.0188172	-489.353	-1.04434e-18	NaN	NaN	NaN	NaN	-489.353	-1.39707e-17	NaN	NaN	-489.353	0.0241092	-489.353	-0.179931	-489.353	0.0221043	-489.353	-0.260146	NaN	NaN
-489.224	0.0280112	-489.224	0.00840336	NaN	NaN	NaN	NaN	-489.224	-1.81972e-18	NaN	NaN	-489.224	0.0254348	-489.224	-0.253251	-489.224	0.022638	-489.224	-0.200971	NaN	NaN	NaN	NaN	NaN	NaN	NaN	NaN	-489.224	0.0215054	-489.224	-6.81073e-18	NaN	NaN	NaN	NaN	-489.224	-6.98537e-18	NaN	NaN	-489.224	0.0230702	-489.224	-0.215223	-489.224	0.0223355	-489.224	-0.259144	NaN	NaN
-489.094	0.0168067	-489.094	0.0168067	NaN	NaN	NaN	NaN	-489.094	0.00280112	NaN	NaN	-489.094	0.0262567	-489.094	-0.240102	-489.094	0.0227533	-489.094	-0.220812	NaN	NaN	NaN	NaN	NaN	NaN	NaN	NaN	-489.094	0.00806452	-489.094	3.96224e-18	NaN	NaN	NaN	NaN	-489.094	-1.25737e-17	NaN	NaN	-489.094	0.0245077	-489.094	-0.186436	-489.094	0.0227822	-489.094	-0.244378	NaN	NaN
-488.965	0.0140056	-488.965	0.0168067	NaN	NaN	NaN	NaN	-488.965	-6.91493e-18	NaN	NaN	-488.965	0.0259883	-488.965	-0.232339	-488.965	0.0215658	-488.965	-0.220816	NaN	NaN	NaN	NaN	NaN	NaN	NaN	NaN	-488.965	0.0188172	-488.965	0.00537634	NaN	NaN	NaN	NaN	-488.965	0.00537634	NaN	NaN	-488.965	0.0226508	-488.965	-0.20482	-488.965	0.022175	-488.965	-0.267209	NaN	NaN
-488.835	0.0168067	-488.835	0.0168067	NaN	NaN	NaN	NaN	-488.835	0.00560224	NaN	NaN	-488.835	0.0251923	-488.835	-0.233033	-488.835	0.0225448	-488.835	-0.212711	NaN	NaN	NaN	NaN	NaN	NaN	NaN	NaN	-488.835	0.00806452	-488.835	0.00268817	NaN	NaN	NaN	NaN	-488.835	0.00268817	NaN	NaN	-488.835	0.0226655	-488.835	-0.227672	-488.835	0.0222066	-488.835	-0.24957	NaN	NaN
-488.706	0.0252101	-488.706	0.0140056	NaN	NaN	NaN	NaN	-488.706	-4.73126e-18	NaN	NaN	-488.706	0.0244653	-488.706	-0.207865	-488.706	0.0212236	-488.706	-0.224193	NaN	NaN	NaN	NaN	NaN	NaN	NaN	NaN	-488.706	0.0134409	-488.706	0.00268817	NaN	NaN	NaN	NaN	-488.706	0.00268817	NaN	NaN	-488.706	0.0244963	-488.706	-0.233108	-488.706	0.0231416	-488.706	-0.232529	NaN	NaN
-488.577	0.0196078	-488.577	0.0140056	NaN	NaN	NaN	NaN	-488.577	-2.18366e-18	NaN	NaN	-488.577	0.0260821	-488.577	-0.207656	-488.577	0.0210336	-488.577	-0.223539	NaN	NaN	NaN	NaN	NaN	NaN	NaN	NaN	-488.577	0.0134409	-488.577	0.00268817	NaN	NaN	NaN	NaN	-488.577	0.00537634	NaN	NaN	-488.577	0.0239635	-488.577	-0.223075	-488.577	0.0218224	-488.577	-0.259046	NaN	NaN
-488.447	0.0140056	-488.447	0.00840336	NaN	NaN	NaN	NaN	-488.447	0.00280112	NaN	NaN	-488.447	0.0265476	-488.447	-0.195379	-488.447	0.0225406	-488.447	-0.22305	NaN	NaN	NaN	NaN	NaN	NaN	NaN	NaN	-488.447	0.0295699	-488.447	0.00268817	NaN	NaN	NaN	NaN	-488.447	0.00268817	NaN	NaN	-488.447	0.0234587	-488.447	-0.252833	-488.447	0.0219249	-488.447	-0.270218	NaN	NaN
-488.318	0.00840336	-488.318	0.0168067	NaN	NaN	NaN	NaN	-488.318	0.00280112	NaN	NaN	-488.318	0.0247061	-488.318	-0.25357	-488.318	0.022065	-488.318	-0.213824	NaN	NaN	NaN	NaN	NaN	NaN	NaN	NaN	-488.318	0.016129	-488.318	-7.12363e-18	NaN	NaN	NaN	NaN	-488.318	-4.19122e-18	NaN	NaN	-488.318	0.023952	-488.318	-0.211522	-488.318	0.0219635	-488.318	-0.244341	NaN	NaN
-488.189	0.022409	-488.189	0.0168067	NaN	NaN	NaN	NaN	-488.189	3.82141e-18	NaN	NaN	-488.189	0.0249105	-488.189	-0.181002	-488.189	0.0217183	-488.189	-0.21978	NaN	NaN	NaN	NaN	NaN	NaN	NaN	NaN	-488.189	0.00806452	-488.189	0.00268817	NaN	NaN	NaN	NaN	-488.189	0.00268817	NaN	NaN	-488.189	0.0244845	-488.189	-0.212232	-488.189	0.022208	-488.189	-0.248396	NaN	NaN
-488.059	0.0112045	-488.059	0.00840336	NaN	NaN	NaN	NaN	-488.059	-9.09859e-19	NaN	NaN	-488.059	0.0254854	-488.059	-0.182141	-488.059	0.0222227	-488.059	-0.217867	NaN	NaN	NaN	NaN	NaN	NaN	NaN	NaN	-488.059	0.0188172	-488.059	0.00268817	NaN	NaN	NaN	NaN	-488.059	0.00268817	NaN	NaN	-488.059	0.0240135	-488.059	-0.201607	-488.059	0.022035	-488.059	-0.262283	NaN	NaN
-487.93	0.0196078	-487.93	0.0112045	NaN	NaN	NaN	NaN	-487.93	-3.27549e-18	NaN	NaN	-487.93	0.0262563	-487.93	-0.219461	-487.93	0.0226544	-487.93	-0.179411	NaN	NaN	NaN	NaN	NaN	NaN	NaN	NaN	-487.93	0.0295699	-487.93	0.00537634	NaN	NaN	NaN	NaN	-487.93	0.00537634	NaN	NaN	-487.93	0.0220624	-487.93	-0.235277	-487.93	0.0215098	-487.93	-0.247453	NaN	NaN
-487.8	0.0252101	-487.8	0.0112045	NaN	NaN	NaN	NaN	-487.8	-1.88651e-19	NaN	NaN	-487.8	0.0256469	-487.8	-0.188207	-487.8	0.0236925	-487.8	-0.202482	NaN	NaN	NaN	NaN	NaN	NaN	NaN	NaN	-487.8	0.016129	-487.8	0.00268817	NaN	NaN	NaN	NaN	-487.8	0.00537634	NaN	NaN	-487.8	0.0226112	-487.8	-0.216754	-487.8	0.0218248	-487.8	-0.267798	NaN	NaN
-487.671	0.0252101	-487.671	0.0168067	NaN	NaN	NaN	NaN	-487.671	0.00280112	NaN	NaN	-487.671	0.0242504	-487.671	-0.22424	-487.671	0.0224284	-487.671	-0.200746	NaN	NaN	NaN	NaN	NaN	NaN	NaN	NaN	-487.671	0.00537634	-487.671	0.00268817	NaN	NaN	NaN	NaN	-487.671	0.00268817	NaN	NaN	-487.671	0.0223727	-487.671	-0.22053	-487.671	0.0215256	-487.671	-0.271151	NaN	NaN
-487.542	0.0196078	-487.542	0.00560224	NaN	NaN	NaN	NaN	-487.542	0	NaN	NaN	-487.542	0.0262559	-487.542	-0.239431	-487.542	0.0221146	-487.542	-0.209321	NaN	NaN	NaN	NaN	NaN	NaN	NaN	NaN	-487.542	0.016129	-487.542	0.00268817	NaN	NaN	NaN	NaN	-487.542	0.00268817	NaN	NaN	-487.542	0.0230819	-487.542	-0.25179	-487.542	0.0213094	-487.542	-0.261796	NaN	NaN
-487.412	0.00840336	-487.412	0.0140056	NaN	NaN	NaN	NaN	-487.412	0.00280112	NaN	NaN	-487.412	0.0256516	-487.412	-0.161324	-487.412	0.0216766	-487.412	-0.213816	NaN	NaN	NaN	NaN	NaN	NaN	NaN	NaN	-487.412	0.0241935	-487.412	0.00268817	NaN	NaN	NaN	NaN	-487.412	0.00268817	NaN	NaN	-487.412	0.023344	-487.412	-0.234959	-487.412	0.0209455	-487.412	-0.266016	NaN	NaN
-487.283	0.0112045	-487.283	0.00840336	NaN	NaN	NaN	NaN	-487.283	0.00280112	NaN	NaN	-487.283	0.0244341	-487.283	-0.252003	-487.283	0.0222016	-487.283	-0.207142	NaN	NaN	NaN	NaN	NaN	NaN	NaN	NaN	-487.283	0.0295699	-487.283	0.00268817	NaN	NaN	NaN	NaN	-487.283	0.00268817	NaN	NaN	-487.283	0.0234091	-487.283	-0.200444	-487.283	0.0210019	-487.283	-0.274837	NaN	NaN
-487.153	0.0168067	-487.153	0.0140056	NaN	NaN	NaN	NaN	-487.153	0.00280112	NaN	NaN	-487.153	0.0244181	-487.153	-0.223054	-487.153	0.0221242	-487.153	-0.196606	NaN	NaN	NaN	NaN	NaN	NaN	NaN	NaN	-487.153	0.0295699	-487.153	0.00268817	NaN	NaN	NaN	NaN	-487.153	0.00268817	NaN	NaN	-487.153	0.0232163	-487.153	-0.248695	-487.153	0.0211301	-487.153	-0.254767	NaN	NaN
-487.024	0.0308123	-487.024	0.0140056	NaN	NaN	NaN	NaN	-487.024	0.00280112	NaN	NaN	-487.024	0.0243274	-487.024	-0.261264	-487.024	0.0222424	-487.024	-0.188985	NaN	NaN	NaN	NaN	NaN	NaN	NaN	NaN	-487.024	0.0215054	-487.024	0.00268817	NaN	NaN	NaN	NaN	-487.024	0.00268817	NaN	NaN	-487.024	0.0236457	-487.024	-0.228542	-487.024	0.0210259	-487.024	-0.279311	NaN	NaN
-486.895	0.0168067	-486.895	0.0168067	NaN	NaN	NaN	NaN	-486.895	0.00560224	NaN	NaN	-486.895	0.0257358	-486.895	-0.217606	-486.895	0.0218236	-486.895	-0.212139	NaN	NaN	NaN	NaN	NaN	NaN	NaN	NaN	-486.895	0.0322581	-486.895	0.00268817	NaN	NaN	NaN	NaN	-486.895	0.00268817	NaN	NaN	-486.895	0.0226025	-486.895	-0.255306	-486.895	0.0211807	-486.895	-0.288994	NaN	NaN
-486.765	0.0168067	-486.765	0.00840336	NaN	NaN	NaN	NaN	-486.765	0.00280112	NaN	NaN	-486.765	0.0230007	-486.765	-0.248591	-486.765	0.0222671	-486.765	-0.201994	NaN	NaN	NaN	NaN	NaN	NaN	NaN	NaN	-486.765	0.0107527	-486.765	0.00268817	NaN	NaN	NaN	NaN	-486.765	0.00537634	NaN	NaN	-486.765	0.0231458	-486.765	-0.208854	-486.765	0.0214946	-486.765	-0.268085	NaN	NaN
-486.636	0.0252101	-486.636	0.0112045	NaN	NaN	NaN	NaN	-486.636	0.00280112	NaN	NaN	-486.636	0.0250341	-486.636	-0.236969	-486.636	0.0219987	-486.636	-0.216914	NaN	NaN	NaN	NaN	NaN	NaN	NaN	NaN	-486.636	0.016129	-486.636	0.00268817	NaN	NaN	NaN	NaN	-486.636	0.00268817	NaN	NaN	-486.636	0.0239593	-486.636	-0.208471	-486.636	0.0205928	-486.636	-0.276285	NaN	NaN
-486.506	0.0140056	-486.506	0.00840336	NaN	NaN	NaN	NaN	-486.506	0.00280112	NaN	NaN	-486.506	0.0253603	-486.506	-0.233279	-486.506	0.0223163	-486.506	-0.206327	NaN	NaN	NaN	NaN	NaN	NaN	NaN	NaN	-486.506	0.0188172	-486.506	0.00268817	NaN	NaN	NaN	NaN	-486.506	0.00268817	NaN	NaN	-486.506	0.0235854	-486.506	-0.234334	-486.506	0.0213587	-486.506	-0.28035	NaN	NaN
-486.377	0.022409	-486.377	0.00560224	NaN	NaN	NaN	NaN	-486.377	0.00280112	NaN	NaN	-486.377	0.0258132	-486.377	-0.23779	-486.377	0.0228952	-486.377	-0.189151	NaN	NaN	NaN	NaN	NaN	NaN	NaN	NaN	-486.377	0.0134409	-486.377	0.00537634	NaN	NaN	NaN	NaN	-486.377	0.00537634	NaN	NaN	-486.377	0.0229198	-486.377	-0.228131	-486.377	0.020885	-486.377	-0.278745	NaN	NaN
-486.248	0.0308123	-486.248	0.00560224	NaN	NaN	NaN	NaN	-486.248	0.00280112	NaN	NaN	-486.248	0.0247177	-486.248	-0.191949	-486.248	0.0221575	-486.248	-0.207651	NaN	NaN	NaN	NaN	NaN	NaN	NaN	NaN	-486.248	0.0134409	-486.248	0.00268817	NaN	NaN	NaN	NaN	-486.248	0.00268817	NaN	NaN	-486.248	0.0243423	-486.248	-0.242234	-486.248	0.0206857	-486.248	-0.2731	NaN	NaN
-486.118	0.0168067	-486.118	0.00840336	NaN	NaN	NaN	NaN	-486.118	0.00280112	NaN	NaN	-486.118	0.0247347	-486.118	-0.209687	-486.118	0.0230242	-486.118	-0.21463	NaN	NaN	NaN	NaN	NaN	NaN	NaN	NaN	-486.118	0.0295699	-486.118	0.00537634	NaN	NaN	NaN	NaN	-486.118	0.00537634	NaN	NaN	-486.118	0.0236072	-486.118	-0.225146	-486.118	0.0206838	-486.118	-0.266114	NaN	NaN
-485.989	0.0196078	-485.989	0.0112045	NaN	NaN	NaN	NaN	-485.989	-6.91493e-18	NaN	NaN	-485.989	0.0264346	-485.989	-0.16989	-485.989	0.0224698	-485.989	-0.198858	NaN	NaN	NaN	NaN	NaN	NaN	NaN	NaN	-485.989	0.0188172	-485.989	0.00268817	NaN	NaN	NaN	NaN	-485.989	0.00268817	NaN	NaN	-485.989	0.0235909	-485.989	-0.256704	-485.989	0.0208868	-485.989	-0.270739	NaN	NaN
-485.86	0.022409	-485.86	0.0140056	NaN	NaN	NaN	NaN	-485.86	0.00280112	NaN	NaN	-485.86	0.0252415	-485.86	-0.213298	-485.86	0.0231287	-485.86	-0.195283	NaN	NaN	NaN	NaN	NaN	NaN	NaN	NaN	-485.86	0.0322581	-485.86	0.00268817	NaN	NaN	NaN	NaN	-485.86	0.00268817	NaN	NaN	-485.86	0.0242431	-485.86	-0.17474	-485.86	0.0206952	-485.86	-0.280304	NaN	NaN
-485.73	0.0196078	-485.73	0.00560224	NaN	NaN	NaN	NaN	-485.73	1.63775e-18	NaN	NaN	-485.73	0.0242408	-485.73	-0.245413	-485.73	0.0222833	-485.73	-0.209576	NaN	NaN	NaN	NaN	NaN	NaN	NaN	NaN	-485.73	0.0268817	-485.73	0.00268817	NaN	NaN	NaN	NaN	-485.73	0.00268817	NaN	NaN	-485.73	0.023626	-485.73	-0.193492	-485.73	0.0206964	-485.73	-0.27958	NaN	NaN
-485.601	0.00560224	-485.601	0.00560224	NaN	NaN	NaN	NaN	-485.601	-3.63943e-18	NaN	NaN	-485.601	0.0258574	-485.601	-0.234347	-485.601	0.0240595	-485.601	-0.188503	NaN	NaN	NaN	NaN	NaN	NaN	NaN	NaN	-485.601	0.016129	-485.601	0.00268817	NaN	NaN	NaN	NaN	-485.601	0.00268817	NaN	NaN	-485.601	0.0236458	-485.601	-0.207017	-485.601	0.0215887	-485.601	-0.267388	NaN	NaN
-485.471	0.0168067	-485.471	0.00280112	NaN	NaN	NaN	NaN	-485.471	5.45915e-18	NaN	NaN	-485.471	0.0254476	-485.471	-0.234998	-485.471	0.0227592	-485.471	-0.209338	NaN	NaN	NaN	NaN	NaN	NaN	NaN	NaN	-485.471	0.0134409	-485.471	0.00268817	NaN	NaN	NaN	NaN	-485.471	0.00268817	NaN	NaN	-485.471	0.0250545	-485.471	-0.193279	-485.471	0.0209006	-485.471	-0.278702	NaN	NaN
-485.342	0.0196078	-485.342	0.00840336	NaN	NaN	NaN	NaN	-485.342	-2.5476e-18	NaN	NaN	-485.342	0.0250065	-485.342	-0.239918	-485.342	0.023329	-485.342	-0.183803	NaN	NaN	NaN	NaN	NaN	NaN	NaN	NaN	-485.342	0.016129	-485.342	0.00268817	NaN	NaN	NaN	NaN	-485.342	0.00268817	NaN	NaN	-485.342	0.0238275	-485.342	-0.211225	-485.342	0.0207674	-485.342	-0.267363	NaN	NaN
-485.213	0.022409	-485.213	0.0140056	NaN	NaN	NaN	NaN	-485.213	0.00560224	NaN	NaN	-485.213	0.0249522	-485.213	-0.271079	-485.213	0.0238578	-485.213	-0.185147	NaN	NaN	NaN	NaN	NaN	NaN	NaN	NaN	-485.213	0.0107527	-485.213	0.00268817	NaN	NaN	NaN	NaN	-485.213	0.00268817	NaN	NaN	-485.213	0.0233848	-485.213	-0.248217	-485.213	0.0204047	-485.213	-0.289429	NaN	NaN
-485.083	0.0420168	-485.083	0.00840336	NaN	NaN	NaN	NaN	-485.083	0	NaN	NaN	-485.083	0.0240662	-485.083	-0.239443	-485.083	0.0233673	-485.083	-0.175343	NaN	NaN	NaN	NaN	NaN	NaN	NaN	NaN	-485.083	0.0215054	-485.083	0.00268817	NaN	NaN	NaN	NaN	-485.083	0.00537634	NaN	NaN	-485.083	0.0234746	-485.083	-0.217671	-485.083	0.0206252	-485.083	-0.268192	NaN	NaN
-484.954	0.0112045	-484.954	0.00560224	NaN	NaN	NaN	NaN	-484.954	2.91155e-18	NaN	NaN	-484.954	0.0252073	-484.954	-0.195572	-484.954	0.0239824	-484.954	-0.172517	NaN	NaN	NaN	NaN	NaN	NaN	NaN	NaN	-484.954	0.0188172	-484.954	0.00268817	NaN	NaN	NaN	NaN	-484.954	0.00268817	NaN	NaN	-484.954	0.0229992	-484.954	-0.208308	-484.954	0.020635	-484.954	-0.294622	NaN	NaN
-484.824	0.022409	-484.824	6.36901e-19	NaN	NaN	NaN	NaN	-484.824	8.73464e-18	NaN	NaN	-484.824	0.0258273	-484.824	-0.210511	-484.824	0.0236651	-484.824	-0.180064	NaN	NaN	NaN	NaN	NaN	NaN	NaN	NaN	-484.824	0.0188172	-484.824	0.00537634	NaN	NaN	NaN	NaN	-484.824	0.00537634	NaN	NaN	-484.824	0.0234136	-484.824	-0.239334	-484.824	0.0199296	-484.824	-0.289372	NaN	NaN
-484.695	0.0280112	-484.695	0.0112045	NaN	NaN	NaN	NaN	-484.695	-2.18366e-18	NaN	NaN	-484.695	0.0251636	-484.695	-0.160327	-484.695	0.0232628	-484.695	-0.190654	NaN	NaN	NaN	NaN	NaN	NaN	NaN	NaN	-484.695	0.0134409	-484.695	0.00537634	NaN	NaN	NaN	NaN	-484.695	0.00806452	NaN	NaN	-484.695	0.0227619	-484.695	-0.225323	-484.695	0.0202723	-484.695	-0.283672	NaN	NaN
-484.566	0.0252101	-484.566	0.00280112	NaN	NaN	NaN	NaN	-484.566	3.27549e-18	NaN	NaN	-484.566	0.0265058	-484.566	-0.190243	-484.566	0.0235709	-484.566	-0.169611	NaN	NaN	NaN	NaN	NaN	NaN	NaN	NaN	-484.566	0.00806452	-484.566	0.00268817	NaN	NaN	NaN	NaN	-484.566	0.00268817	NaN	NaN	-484.566	0.0240523	-484.566	-0.211564	-484.566	0.0201312	-484.566	-0.278388	NaN	NaN
-484.436	0.0252101	-484.436	0.0112045	NaN	NaN	NaN	NaN	-484.436	0.00280112	NaN	NaN	-484.436	0.0264338	-484.436	-0.235015	-484.436	0.0232322	-484.436	-0.165447	NaN	NaN	NaN	NaN	NaN	NaN	NaN	NaN	-484.436	0.016129	-484.436	0.00537634	NaN	NaN	NaN	NaN	-484.436	0.00537634	NaN	NaN	-484.436	0.0239167	-484.436	-0.237571	-484.436	0.0202438	-484.436	-0.274542	NaN	NaN
-484.307	0.0140056	-484.307	0.00840336	NaN	NaN	NaN	NaN	-484.307	7.64281e-18	NaN	NaN	-484.307	0.0252202	-484.307	-0.204398	-484.307	0.0243072	-484.307	-0.173345	NaN	NaN	NaN	NaN	NaN	NaN	NaN	NaN	-484.307	0.016129	-484.307	0.00268817	NaN	NaN	NaN	NaN	-484.307	0.00268817	NaN	NaN	-484.307	0.0239186	-484.307	-0.199892	-484.307	0.0203923	-484.307	-0.275445	NaN	NaN
-484.177	0.0140056	-484.177	0.0140056	NaN	NaN	NaN	NaN	-484.177	0.00280112	NaN	NaN	-484.177	0.0253323	-484.177	-0.268944	-484.177	0.024416	-484.177	-0.163952	NaN	NaN	NaN	NaN	NaN	NaN	NaN	NaN	-484.177	0.0188172	-484.177	0.00268817	NaN	NaN	NaN	NaN	-484.177	0.00268817	NaN	NaN	-484.177	0.0236153	-484.177	-0.250277	-484.177	0.0195456	-484.177	-0.304677	NaN	NaN
-484.048	0.0252101	-484.048	0.0168067	NaN	NaN	NaN	NaN	-484.048	0.00280112	NaN	NaN	-484.048	0.0263724	-484.048	-0.214196	-484.048	0.024463	-484.048	-0.149456	NaN	NaN	NaN	NaN	NaN	NaN	NaN	NaN	-484.048	0.0134409	-484.048	0.00806452	NaN	NaN	NaN	NaN	-484.048	0.00806452	NaN	NaN	-484.048	0.0246442	-484.048	-0.179904	-484.048	0.0197505	-484.048	-0.308834	NaN	NaN
-483.919	0.0252101	-483.919	0.00280112	NaN	NaN	NaN	NaN	-483.919	-7.27887e-18	NaN	NaN	-483.919	0.0239341	-483.919	-0.257819	-483.919	0.0245311	-483.919	-0.169778	NaN	NaN	NaN	NaN	NaN	NaN	NaN	NaN	-483.919	0.0188172	-483.919	0.00806452	NaN	NaN	NaN	NaN	-483.919	0.00806452	NaN	NaN	-483.919	0.024962	-483.919	-0.18387	-483.919	0.0204612	-483.919	-0.296605	NaN	NaN
-483.789	0.0308123	-483.789	0.00280112	NaN	NaN	NaN	NaN	-483.789	3.27549e-18	NaN	NaN	-483.789	0.0232225	-483.789	-0.220402	-483.789	0.0239328	-483.789	-0.162477	NaN	NaN	NaN	NaN	NaN	NaN	NaN	NaN	-483.789	0.0134409	-483.789	0.00537634	NaN	NaN	NaN	NaN	-483.789	0.00537634	NaN	NaN	-483.789	0.0231248	-483.789	-0.23111	-483.789	0.0197118	-483.789	-0.302972	NaN	NaN
-483.66	0.0280112	-483.66	-8.00676e-18	NaN	NaN	NaN	NaN	-483.66	-2.18366e-18	NaN	NaN	-483.66	0.0254704	-483.66	-0.2064	-483.66	0.0252967	-483.66	-0.15935	NaN	NaN	NaN	NaN	NaN	NaN	NaN	NaN	-483.66	0.0215054	-483.66	0.00537634	NaN	NaN	NaN	NaN	-483.66	0.00537634	NaN	NaN	-483.66	0.0219889	-483.66	-0.235134	-483.66	0.0192268	-483.66	-0.303613	NaN	NaN
-483.53	0.00840336	-483.53	0.00560224	NaN	NaN	NaN	NaN	-483.53	0.00280112	NaN	NaN	-483.53	0.0255824	-483.53	-0.177949	-483.53	0.0245464	-483.53	-0.148746	NaN	NaN	NaN	NaN	NaN	NaN	NaN	NaN	-483.53	0.0215054	-483.53	0.00537634	NaN	NaN	NaN	NaN	-483.53	0.00537634	NaN	NaN	-483.53	0.0253517	-483.53	-0.222854	-483.53	0.0185346	-483.53	-0.285694	NaN	NaN
-483.401	0.0252101	-483.401	0.00560224	NaN	NaN	NaN	NaN	-483.401	-2.18366e-18	NaN	NaN	-483.401	0.0265478	-483.401	-0.196402	-483.401	0.025003	-483.401	-0.160415	NaN	NaN	NaN	NaN	NaN	NaN	NaN	NaN	-483.401	0.0134409	-483.401	0.00806452	NaN	NaN	NaN	NaN	-483.401	0.00806452	NaN	NaN	-483.401	0.0239512	-483.401	-0.206901	-483.401	0.0200312	-483.401	-0.28409	NaN	NaN
-483.272	0.0168067	-483.272	0.00280112	NaN	NaN	NaN	NaN	-483.272	0.00280112	NaN	NaN	-483.272	0.0246991	-483.272	-0.187715	-483.272	0.0245249	-483.272	-0.180012	NaN	NaN	NaN	NaN	NaN	NaN	NaN	NaN	-483.272	0.0188172	-483.272	0.00268817	NaN	NaN	NaN	NaN	-483.272	0.00268817	NaN	NaN	-483.272	0.0230019	-483.272	-0.211173	-483.272	0.0188902	-483.272	-0.295801	NaN	NaN
-483.142	0.0168067	-483.142	0.00280112	NaN	NaN	NaN	NaN	-483.142	-5.8231e-18	NaN	NaN	-483.142	0.025152	-483.142	-0.252462	-483.142	0.0236252	-483.142	-0.158679	NaN	NaN	NaN	NaN	NaN	NaN	NaN	NaN	-483.142	0.0134409	-483.142	0.00806452	NaN	NaN	NaN	NaN	-483.142	0.0107527	NaN	NaN	-483.142	0.0232958	-483.142	-0.190652	-483.142	0.019222	-483.142	-0.296111	NaN	NaN
-483.013	0.0112045	-483.013	0.00840336	NaN	NaN	NaN	NaN	-483.013	0.00560224	NaN	NaN	-483.013	0.025176	-483.013	-0.208989	-483.013	0.0241527	-483.013	-0.169204	NaN	NaN	NaN	NaN	NaN	NaN	NaN	NaN	-483.013	0.00806452	-483.013	0.00537634	NaN	NaN	NaN	NaN	-483.013	0.00537634	NaN	NaN	-483.013	0.0238477	-483.013	-0.198142	-483.013	0.0192521	-483.013	-0.285894	NaN	NaN
-482.884	0.0112045	-482.884	0.00840336	NaN	NaN	NaN	NaN	-482.884	6.55098e-18	NaN	NaN	-482.884	0.0264136	-482.884	-0.20748	-482.884	0.0247869	-482.884	-0.202615	NaN	NaN	NaN	NaN	NaN	NaN	NaN	NaN	-482.884	0.0188172	-482.884	0.0107527	NaN	NaN	NaN	NaN	-482.884	0.0107527	NaN	NaN	-482.884	0.0233441	-482.884	-0.172674	-482.884	0.0194572	-482.884	-0.302556	NaN	NaN
-482.754	0.022409	-482.754	0.00840336	NaN	NaN	NaN	NaN	-482.754	0.00280112	NaN	NaN	-482.754	0.024094	-482.754	-0.188887	-482.754	0.0246469	-482.754	-0.165222	NaN	NaN	NaN	NaN	NaN	NaN	NaN	NaN	-482.754	0.016129	-482.754	0.00806452	NaN	NaN	NaN	NaN	-482.754	0.00806452	NaN	NaN	-482.754	0.0215102	-482.754	-0.241875	-482.754	0.0191887	-482.754	-0.295331	NaN	NaN
-482.625	0.0140056	-482.625	0.00280112	NaN	NaN	NaN	NaN	-482.625	0.00280112	NaN	NaN	-482.625	0.0246463	-482.625	-0.228753	-482.625	0.0248111	-482.625	-0.193947	NaN	NaN	NaN	NaN	NaN	NaN	NaN	NaN	-482.625	0.0134409	-482.625	0.00806452	NaN	NaN	NaN	NaN	-482.625	0.00806452	NaN	NaN	-482.625	0.0237924	-482.625	-0.205813	-482.625	0.0192804	-482.625	-0.314964	NaN	NaN
-482.495	0.0168067	-482.495	0.0112045	NaN	NaN	NaN	NaN	-482.495	0.00280112	NaN	NaN	-482.495	0.0259225	-482.495	-0.161043	-482.495	0.0236792	-482.495	-0.189431	NaN	NaN	NaN	NaN	NaN	NaN	NaN	NaN	-482.495	0.0268817	-482.495	0.00806452	NaN	NaN	NaN	NaN	-482.495	0.00806452	NaN	NaN	-482.495	0.0229462	-482.495	-0.212308	-482.495	0.0186154	-482.495	-0.282074	NaN	NaN
-482.366	0.022409	-482.366	0.00840336	NaN	NaN	NaN	NaN	-482.366	1.45577e-18	NaN	NaN	-482.366	0.0253097	-482.366	-0.171502	-482.366	0.0245084	-482.366	-0.196741	NaN	NaN	NaN	NaN	NaN	NaN	NaN	NaN	-482.366	0.0268817	-482.366	0.0107527	NaN	NaN	NaN	NaN	-482.366	0.0107527	NaN	NaN	-482.366	0.0231193	-482.366	-0.234881	-482.366	0.0195513	-482.366	-0.295999	NaN	NaN
-482.237	0.0252101	-482.237	0.00840336	NaN	NaN	NaN	NaN	-482.237	0.00280112	NaN	NaN	-482.237	0.025422	-482.237	-0.299689	-482.237	0.0238483	-482.237	-0.196705	NaN	NaN	NaN	NaN	NaN	NaN	NaN	NaN	-482.237	0.0295699	-482.237	0.00806452	NaN	NaN	NaN	NaN	-482.237	0.0107527	NaN	NaN	-482.237	0.0239878	-482.237	-0.222803	-482.237	0.0186413	-482.237	-0.311583	NaN	NaN
-482.107	0.0196078	-482.107	0.00280112	NaN	NaN	NaN	NaN	-482.107	9.09859e-18	NaN	NaN	-482.107	0.0255828	-482.107	-0.226223	-482.107	0.0239792	-482.107	-0.207684	NaN	NaN	NaN	NaN	NaN	NaN	NaN	NaN	-482.107	0.0295699	-482.107	0.00806452	NaN	NaN	NaN	NaN	-482.107	0.00806452	NaN	NaN	-482.107	0.023318	-482.107	-0.212835	-482.107	0.0189391	-482.107	-0.309667	NaN	NaN
-481.978	0.0168067	-481.978	0.00280112	NaN	NaN	NaN	NaN	-481.978	0.00280112	NaN	NaN	-481.978	0.0240211	-481.978	-0.194048	-481.978	0.0235893	-481.978	-0.170136	NaN	NaN	NaN	NaN	NaN	NaN	NaN	NaN	-481.978	0.0107527	-481.978	0.0107527	NaN	NaN	NaN	NaN	-481.978	0.0107527	NaN	NaN	-481.978	0.0236768	-481.978	-0.226035	-481.978	0.0190885	-481.978	-0.320356	NaN	NaN
-481.848	0.0168067	-481.848	0.00840336	NaN	NaN	NaN	NaN	-481.848	0.00280112	NaN	NaN	-481.848	0.0254457	-481.848	-0.187145	-481.848	0.0235927	-481.848	-0.204535	NaN	NaN	NaN	NaN	NaN	NaN	NaN	NaN	-481.848	0.0215054	-481.848	0.0107527	NaN	NaN	NaN	NaN	-481.848	0.0107527	NaN	NaN	-481.848	0.0234125	-481.848	-0.188787	-481.848	0.0187049	-481.848	-0.312731	NaN	NaN
-481.719	0.0112045	-481.719	0.00560224	NaN	NaN	NaN	NaN	-481.719	0.00280112	NaN	NaN	-481.719	0.0249828	-481.719	-0.236787	-481.719	0.0236616	-481.719	-0.21246	NaN	NaN	NaN	NaN	NaN	NaN	NaN	NaN	-481.719	0.0268817	-481.719	0.00806452	NaN	NaN	NaN	NaN	-481.719	0.00806452	NaN	NaN	-481.719	0.0235941	-481.719	-0.204327	-481.719	0.018207	-481.719	-0.324579	NaN	NaN
-481.59	0.0252101	-481.59	1.05768e-18	NaN	NaN	NaN	NaN	-481.59	-1.81972e-19	NaN	NaN	-481.59	0.0256249	-481.59	-0.175286	-481.59	0.0241651	-481.59	-0.194641	NaN	NaN	NaN	NaN	NaN	NaN	NaN	NaN	-481.59	0.0107527	-481.59	0.0107527	NaN	NaN	NaN	NaN	-481.59	0.0107527	NaN	NaN	-481.59	0.0232798	-481.59	-0.216854	-481.59	0.0195023	-481.59	-0.302644	NaN	NaN
-481.46	0.0196078	-481.46	0.00560224	NaN	NaN	NaN	NaN	-481.46	0.00560224	NaN	NaN	-481.46	0.0253965	-481.46	-0.188053	-481.46	0.0234015	-481.46	-0.223642	NaN	NaN	NaN	NaN	NaN	NaN	NaN	NaN	-481.46	0.00806452	-481.46	0.0107527	NaN	NaN	NaN	NaN	-481.46	0.0107527	NaN	NaN	-481.46	0.0244808	-481.46	-0.246366	-481.46	0.0183343	-481.46	-0.296005	NaN	NaN
-481.331	0.0280112	-481.331	0.00280112	NaN	NaN	NaN	NaN	-481.331	0.00280112	NaN	NaN	-481.331	0.0260472	-481.331	-0.221285	-481.331	0.0235938	-481.331	-0.214252	NaN	NaN	NaN	NaN	NaN	NaN	NaN	NaN	-481.331	0.0215054	-481.331	0.00806452	NaN	NaN	NaN	NaN	-481.331	0.00806452	NaN	NaN	-481.331	0.0244617	-481.331	-0.127326	-481.331	0.0184892	-481.331	-0.311105	NaN	NaN
-481.201	0.0196078	-481.201	0.00280112	NaN	NaN	NaN	NaN	-481.201	0.00280112	NaN	NaN	-481.201	0.0252182	-481.201	-0.211104	-481.201	0.0235931	-481.201	-0.232966	NaN	NaN	NaN	NaN	NaN	NaN	NaN	NaN	-481.201	0.0268817	-481.201	0.0107527	NaN	NaN	NaN	NaN	-481.201	0.0107527	NaN	NaN	-481.201	0.0246786	-481.201	-0.193125	-481.201	0.0188907	-481.201	-0.303313	NaN	NaN
-481.072	0.0112045	-481.072	0.00840336	NaN	NaN	NaN	NaN	-481.072	0.00280112	NaN	NaN	-481.072	0.0255112	-481.072	-0.195856	-481.072	0.0231069	-481.072	-0.220226	NaN	NaN	NaN	NaN	NaN	NaN	NaN	NaN	-481.072	0.0295699	-481.072	0.0107527	NaN	NaN	NaN	NaN	-481.072	0.0107527	NaN	NaN	-481.072	0.0235064	-481.072	-0.228432	-481.072	0.0185589	-481.072	-0.313991	NaN	NaN
-480.943	0.022409	-480.943	0.00560224	NaN	NaN	NaN	NaN	-480.943	0.00280112	NaN	NaN	-480.943	0.0243756	-480.943	-0.195668	-480.943	0.0229027	-480.943	-0.225198	NaN	NaN	NaN	NaN	NaN	NaN	NaN	NaN	-480.943	0.0215054	-480.943	0.0107527	NaN	NaN	NaN	NaN	-480.943	0.0107527	NaN	NaN	-480.943	0.0236053	-480.943	-0.214441	-480.943	0.0194167	-480.943	-0.319864	NaN	NaN
-480.813	0.0196078	-480.813	0.00560224	NaN	NaN	NaN	NaN	-480.813	0.00280112	NaN	NaN	-480.813	0.0258407	-480.813	-0.223581	-480.813	0.0225359	-480.813	-0.211295	NaN	NaN	NaN	NaN	NaN	NaN	NaN	NaN	-480.813	0.0107527	-480.813	0.00806452	NaN	NaN	NaN	NaN	-480.813	0.00806452	NaN	NaN	-480.813	0.0227463	-480.813	-0.21147	-480.813	0.0186092	-480.813	-0.327728	NaN	NaN
-480.684	0.0196078	-480.684	0.00280112	NaN	NaN	NaN	NaN	-480.684	0.00280112	NaN	NaN	-480.684	0.0252191	-480.684	-0.170699	-480.684	0.022332	-480.684	-0.226891	NaN	NaN	NaN	NaN	NaN	NaN	NaN	NaN	-480.684	0.0215054	-480.684	0.0107527	NaN	NaN	NaN	NaN	-480.684	0.0134409	NaN	NaN	-480.684	0.0224796	-480.684	-0.231682	-480.684	0.0181031	-480.684	-0.326381	NaN	NaN
-480.555	0.022409	-480.555	0.00840336	NaN	NaN	NaN	NaN	-480.555	0.00280112	NaN	NaN	-480.555	0.025992	-480.555	-0.255263	-480.555	0.0233263	-480.555	-0.212565	NaN	NaN	NaN	NaN	NaN	NaN	NaN	NaN	-480.555	0.0188172	-480.555	0.00806452	NaN	NaN	NaN	NaN	-480.555	0.00806452	NaN	NaN	-480.555	0.0233964	-480.555	-0.21019	-480.555	0.0196247	-480.555	-0.305668	NaN	NaN
-480.425	0.0308123	-480.425	0.00560224	NaN	NaN	NaN	NaN	-480.425	0.00280112	NaN	NaN	-480.425	0.0243703	-480.425	-0.21563	-480.425	0.0221257	-480.425	-0.234442	NaN	NaN	NaN	NaN	NaN	NaN	NaN	NaN	-480.425	0.016129	-480.425	0.00806452	NaN	NaN	NaN	NaN	-480.425	0.0107527	NaN	NaN	-480.425	0.0237368	-480.425	-0.188764	-480.425	0.0187136	-480.425	-0.324394	NaN	NaN
-480.296	0.0168067	-480.296	0.00840336	NaN	NaN	NaN	NaN	-480.296	0.00560224	NaN	NaN	-480.296	0.0236272	-480.296	-0.2353	-480.296	0.0233369	-480.296	-0.22952	NaN	NaN	NaN	NaN	NaN	NaN	NaN	NaN	-480.296	0.00806452	-480.296	0.0107527	NaN	NaN	NaN	NaN	-480.296	0.0107527	NaN	NaN	-480.296	0.025193	-480.296	-0.174946	-480.296	0.0190882	-480.296	-0.31426	NaN	NaN
-480.166	0.0140056	-480.166	0.00560224	NaN	NaN	NaN	NaN	-480.166	0.00280112	NaN	NaN	-480.166	0.0253322	-480.166	-0.25117	-480.166	0.0224358	-480.166	-0.2281	NaN	NaN	NaN	NaN	NaN	NaN	NaN	NaN	-480.166	0.0134409	-480.166	0.0107527	NaN	NaN	NaN	NaN	-480.166	0.0107527	NaN	NaN	-480.166	0.0239706	-480.166	-0.209646	-480.166	0.0186652	-480.166	-0.304755	NaN	NaN
-480.037	0.0168067	-480.037	0.00560224	NaN	NaN	NaN	NaN	-480.037	0.00280112	NaN	NaN	-480.037	0.0257889	-480.037	-0.214971	-480.037	0.0223744	-480.037	-0.206557	NaN	NaN	NaN	NaN	NaN	NaN	NaN	NaN	-480.037	0.0188172	-480.037	0.00806452	NaN	NaN	NaN	NaN	-480.037	0.0107527	NaN	NaN	-480.037	0.0248919	-480.037	-0.22944	-480.037	0.0182016	-480.037	-0.331003	NaN	NaN
-479.908	0.0364146	-479.908	0.0112045	NaN	NaN	NaN	NaN	-479.908	0.00560224	NaN	NaN	-479.908	0.0257902	-479.908	-0.235142	-479.908	0.0236015	-479.908	-0.194178	NaN	NaN	NaN	NaN	NaN	NaN	NaN	NaN	-479.908	0.0376344	-479.908	0.0134409	NaN	NaN	NaN	NaN	-479.908	0.0134409	NaN	NaN	-479.908	0.0240172	-479.908	-0.200824	-479.908	0.0185736	-479.908	-0.311369	NaN	NaN
-479.778	0.00840336	-479.778	0.00560224	NaN	NaN	NaN	NaN	-479.778	0.00560224	NaN	NaN	-479.778	0.026089	-479.778	-0.193969	-479.778	0.0223893	-479.778	-0.218555	NaN	NaN	NaN	NaN	NaN	NaN	NaN	NaN	-479.778	0.0349462	-479.778	0.00806452	NaN	NaN	NaN	NaN	-479.778	0.00806452	NaN	NaN	-479.778	0.0228868	-479.778	-0.191856	-479.778	0.0194523	-479.778	-0.318075	NaN	NaN
-479.649	0.0196078	-479.649	0.00280112	NaN	NaN	NaN	NaN	-479.649	0.00280112	NaN	NaN	-479.649	0.0246379	-479.649	-0.203326	-479.649	0.0232797	-479.649	-0.242969	NaN	NaN	NaN	NaN	NaN	NaN	NaN	NaN	-479.649	0.0188172	-479.649	0.0107527	NaN	NaN	NaN	NaN	-479.649	0.0107527	NaN	NaN	-479.649	0.0236417	-479.649	-0.268263	-479.649	0.0184975	-479.649	-0.311477	NaN	NaN
-479.519	0.022409	-479.519	0.0112045	NaN	NaN	NaN	NaN	-479.519	0.00840336	NaN	NaN	-479.519	0.0266192	-479.519	-0.213753	-479.519	0.0217907	-479.519	-0.214657	NaN	NaN	NaN	NaN	NaN	NaN	NaN	NaN	-479.519	0.0215054	-479.519	0.0134409	NaN	NaN	NaN	NaN	-479.519	0.016129	NaN	NaN	-479.519	0.0240589	-479.519	-0.201269	-479.519	0.0191857	-479.519	-0.295546	NaN	NaN
-479.39	0.0168067	-479.39	0.00840336	NaN	NaN	NaN	NaN	-479.39	0.00560224	NaN	NaN	-479.39	0.0266661	-479.39	-0.203831	-479.39	0.0230504	-479.39	-0.193902	NaN	NaN	NaN	NaN	NaN	NaN	NaN	NaN	-479.39	0.0268817	-479.39	0.0134409	NaN	NaN	NaN	NaN	-479.39	0.016129	NaN	NaN	-479.39	0.023342	-479.39	-0.202942	-479.39	0.0193835	-479.39	-0.315379	NaN	NaN
-479.261	0.0308123	-479.261	0.0112045	NaN	NaN	NaN	NaN	-479.261	0.00560224	NaN	NaN	-479.261	0.024853	-479.261	-0.258132	-479.261	0.0218644	-479.261	-0.231237	NaN	NaN	NaN	NaN	NaN	NaN	NaN	NaN	-479.261	0.00806452	-479.261	0.0188172	NaN	NaN	NaN	NaN	-479.261	0.0188172	NaN	NaN	-479.261	0.0234333	-479.261	-0.204272	-479.261	0.0190226	-479.261	-0.327739	NaN	NaN
-479.131	0.0252101	-479.131	0.00840336	NaN	NaN	NaN	NaN	-479.131	0.00560224	NaN	NaN	-479.131	0.0268504	-479.131	-0.185799	-479.131	0.0228267	-479.131	-0.231654	NaN	NaN	NaN	NaN	NaN	NaN	NaN	NaN	-479.131	0.0376344	-479.131	0.0107527	NaN	NaN	NaN	NaN	-479.131	0.0107527	NaN	NaN	-479.131	0.023764	-479.131	-0.222999	-479.131	0.0192249	-479.131	-0.311419	NaN	NaN
-479.002	0.00840336	-479.002	0.0112045	NaN	NaN	NaN	NaN	-479.002	0.00840336	NaN	NaN	-479.002	0.0266871	-479.002	-0.206872	-479.002	0.0220519	-479.002	-0.25329	NaN	NaN	NaN	NaN	NaN	NaN	NaN	NaN	-479.002	0.016129	-479.002	0.0107527	NaN	NaN	NaN	NaN	-479.002	0.0107527	NaN	NaN	-479.002	0.0236463	-479.002	-0.19791	-479.002	0.0200838	-479.002	-0.305331	NaN	NaN
-478.872	0.00840336	-478.872	0.00280112	NaN	NaN	NaN	NaN	-478.872	0.00280112	NaN	NaN	-478.872	0.0258554	-478.872	-0.216981	-478.872	0.0228145	-478.872	-0.214209	NaN	NaN	NaN	NaN	NaN	NaN	NaN	NaN	-478.872	0.0268817	-478.872	0.0188172	NaN	NaN	NaN	NaN	-478.872	0.0188172	NaN	NaN	-478.872	0.0241008	-478.872	-0.176515	-478.872	0.0191471	-478.872	-0.32876	NaN	NaN
-478.743	0.00560224	-478.743	0.00280112	NaN	NaN	NaN	NaN	-478.743	0.00280112	NaN	NaN	-478.743	0.0259173	-478.743	-0.179712	-478.743	0.0216881	-478.743	-0.233725	NaN	NaN	NaN	NaN	NaN	NaN	NaN	NaN	-478.743	0.016129	-478.743	0.016129	NaN	NaN	NaN	NaN	-478.743	0.016129	NaN	NaN	-478.743	0.0237654	-478.743	-0.153872	-478.743	0.01925	-478.743	-0.325747	NaN	NaN
-478.614	0.00560224	-478.614	0.00840336	NaN	NaN	NaN	NaN	-478.614	0.00560224	NaN	NaN	-478.614	0.0243831	-478.614	-0.202706	-478.614	0.022446	-478.614	-0.21574	NaN	NaN	NaN	NaN	NaN	NaN	NaN	NaN	-478.614	0.0215054	-478.614	0.016129	NaN	NaN	NaN	NaN	-478.614	0.016129	NaN	NaN	-478.614	0.0230561	-478.614	-0.242009	-478.614	0.0195888	-478.614	-0.309126	NaN	NaN
-478.484	0.022409	-478.484	0.00840336	NaN	NaN	NaN	NaN	-478.484	0.00560224	NaN	NaN	-478.484	0.0245557	-478.484	-0.248896	-478.484	0.0220268	-478.484	-0.222096	NaN	NaN	NaN	NaN	NaN	NaN	NaN	NaN	-478.484	0.0241935	-478.484	0.0107527	NaN	NaN	NaN	NaN	-478.484	0.0134409	NaN	NaN	-478.484	0.0235194	-478.484	-0.172974	-478.484	0.0205478	-478.484	-0.289066	NaN	NaN
-478.355	0.0168067	-478.355	0.00560224	NaN	NaN	NaN	NaN	-478.355	0.00560224	NaN	NaN	-478.355	0.0264787	-478.355	-0.200061	-478.355	0.0224296	-478.355	-0.23027	NaN	NaN	NaN	NaN	NaN	NaN	NaN	NaN	-478.355	0.0215054	-478.355	0.0134409	NaN	NaN	NaN	NaN	-478.355	0.0134409	NaN	NaN	-478.355	0.0240358	-478.355	-0.177678	-478.355	0.0194671	-478.355	-0.308194	NaN	NaN
-478.226	0.0196078	-478.226	0.0112045	NaN	NaN	NaN	NaN	-478.226	0.00840336	NaN	NaN	-478.226	0.0248965	-478.226	-0.242341	-478.226	0.0226302	-478.226	-0.229211	NaN	NaN	NaN	NaN	NaN	NaN	NaN	NaN	-478.226	0.0134409	-478.226	0.0134409	NaN	NaN	NaN	NaN	-478.226	0.016129	NaN	NaN	-478.226	0.0237347	-478.226	-0.219126	-478.226	0.0204845	-478.226	-0.282654	NaN	NaN
-478.096	0.022409	-478.096	0.00840336	NaN	NaN	NaN	NaN	-478.096	0.00840336	NaN	NaN	-478.096	0.0268791	-478.096	-0.149828	-478.096	0.022084	-478.096	-0.23435	NaN	NaN	NaN	NaN	NaN	NaN	NaN	NaN	-478.096	0.0322581	-478.096	0.0107527	NaN	NaN	NaN	NaN	-478.096	0.0107527	NaN	NaN	-478.096	0.0239157	-478.096	-0.233341	-478.096	0.020155	-478.096	-0.296763	NaN	NaN
-477.967	0.0252101	-477.967	0.00840336	NaN	NaN	NaN	NaN	-477.967	0.0112045	NaN	NaN	-477.967	0.0274427	-477.967	-0.176065	-477.967	0.0225456	-477.967	-0.208349	NaN	NaN	NaN	NaN	NaN	NaN	NaN	NaN	-477.967	0.00806452	-477.967	0.016129	NaN	NaN	NaN	NaN	-477.967	0.0188172	NaN	NaN	-477.967	0.0233263	-477.967	-0.212992	-477.967	0.0197999	-477.967	-0.297186	NaN	NaN
-477.837	0.022409	-477.837	0.00840336	NaN	NaN	NaN	NaN	-477.837	0.0112045	NaN	NaN	-477.837	0.0245869	-477.837	-0.244219	-477.837	0.0224568	-477.837	-0.214941	NaN	NaN	NaN	NaN	NaN	NaN	NaN	NaN	-477.837	0.0215054	-477.837	0.0188172	NaN	NaN	NaN	NaN	-477.837	0.0215054	NaN	NaN	-477.837	0.0238519	-477.837	-0.241334	-477.837	0.0208639	-477.837	-0.292484	NaN	NaN
-477.708	0.0168067	-477.708	0.0112045	NaN	NaN	NaN	NaN	-477.708	0.0112045	NaN	NaN	-477.708	0.0254714	-477.708	-0.188942	-477.708	0.0234832	-477.708	-0.21466	NaN	NaN	NaN	NaN	NaN	NaN	NaN	NaN	-477.708	0.0241935	-477.708	0.016129	NaN	NaN	NaN	NaN	-477.708	0.016129	NaN	NaN	-477.708	0.022789	-477.708	-0.20522	-477.708	0.020556	-477.708	-0.293877	NaN	NaN
-477.579	0.0112045	-477.579	0.0112045	NaN	NaN	NaN	NaN	-477.579	0.00560224	NaN	NaN	-477.579	0.0263538	-477.579	-0.228705	-477.579	0.0224544	-477.579	-0.217983	NaN	NaN	NaN	NaN	NaN	NaN	NaN	NaN	-477.579	0.00806452	-477.579	0.016129	NaN	NaN	NaN	NaN	-477.579	0.016129	NaN	NaN	-477.579	0.0232134	-477.579	-0.182867	-477.579	0.0210414	-477.579	-0.275331	NaN	NaN
-477.449	0.0280112	-477.449	0.0112045	NaN	NaN	NaN	NaN	-477.449	0.00840336	NaN	NaN	-477.449	0.0247614	-477.449	-0.166425	-477.449	0.022931	-477.449	-0.199167	NaN	NaN	NaN	NaN	NaN	NaN	NaN	NaN	-477.449	0.0188172	-477.449	0.0215054	NaN	NaN	NaN	NaN	-477.449	0.0241935	NaN	NaN	-477.449	0.0240442	-477.449	-0.20842	-477.449	0.0205325	-477.449	-0.276708	NaN	NaN
-477.32	0.0140056	-477.32	0.00560224	NaN	NaN	NaN	NaN	-477.32	0.00280112	NaN	NaN	-477.32	0.0263293	-477.32	-0.14835	-477.32	0.0235972	-477.32	-0.218615	NaN	NaN	NaN	NaN	NaN	NaN	NaN	NaN	-477.32	0.0241935	-477.32	0.0188172	NaN	NaN	NaN	NaN	-477.32	0.0188172	NaN	NaN	-477.32	0.0237928	-477.32	-0.198724	-477.32	0.0215821	-477.32	-0.277078	NaN	NaN
-477.19	0.00560224	-477.19	0.00840336	NaN	NaN	NaN	NaN	-477.19	0.00840336	NaN	NaN	-477.19	0.0260688	-477.19	-0.208552	-477.19	0.0233572	-477.19	-0.212939	NaN	NaN	NaN	NaN	NaN	NaN	NaN	NaN	-477.19	0.0241935	-477.19	0.0134409	NaN	NaN	NaN	NaN	-477.19	0.0134409	NaN	NaN	-477.19	0.0236864	-477.19	-0.183925	-477.19	0.0196993	-477.19	-0.277649	NaN	NaN
-477.061	0.00840336	-477.061	0.0112045	NaN	NaN	NaN	NaN	-477.061	0.0112045	NaN	NaN	-477.061	0.0246879	-477.061	-0.17024	-477.061	0.0229675	-477.061	-0.199635	NaN	NaN	NaN	NaN	NaN	NaN	NaN	NaN	-477.061	0.0134409	-477.061	0.0188172	NaN	NaN	NaN	NaN	-477.061	0.0215054	NaN	NaN	-477.061	0.0220962	-477.061	-0.223388	-477.061	0.0219333	-477.061	-0.276129	NaN	NaN
-476.932	0.0308123	-476.932	0.0112045	NaN	NaN	NaN	NaN	-476.932	0.00840336	NaN	NaN	-476.932	0.0268536	-476.932	-0.227372	-476.932	0.0236095	-476.932	-0.195784	NaN	NaN	NaN	NaN	NaN	NaN	NaN	NaN	-476.932	0.0215054	-476.932	0.016129	NaN	NaN	NaN	NaN	-476.932	0.0188172	NaN	NaN	-476.932	0.0237764	-476.932	-0.214938	-476.932	0.0208123	-476.932	-0.273882	NaN	NaN
-476.802	0.022409	-476.802	0.00560224	NaN	NaN	NaN	NaN	-476.802	0.00560224	NaN	NaN	-476.802	0.025919	-476.802	-0.226888	-476.802	0.0234229	-476.802	-0.208025	NaN	NaN	NaN	NaN	NaN	NaN	NaN	NaN	-476.802	0.0295699	-476.802	0.0215054	NaN	NaN	NaN	NaN	-476.802	0.0215054	NaN	NaN	-476.802	0.0238376	-476.802	-0.216624	-476.802	0.0218728	-476.802	-0.261817	NaN	NaN
-476.673	0.0280112	-476.673	0.0112045	NaN	NaN	NaN	NaN	-476.673	0.00840336	NaN	NaN	-476.673	0.0265413	-476.673	-0.201383	-476.673	0.023616	-476.673	-0.223552	NaN	NaN	NaN	NaN	NaN	NaN	NaN	NaN	-476.673	0.016129	-476.673	0.0188172	NaN	NaN	NaN	NaN	-476.673	0.0188172	NaN	NaN	-476.673	0.0238142	-476.673	-0.217863	-476.673	0.0217194	-476.673	-0.260038	NaN	NaN
-476.543	0.022409	-476.543	0.0112045	NaN	NaN	NaN	NaN	-476.543	0.0140056	NaN	NaN	-476.543	0.0263384	-476.543	-0.218941	-476.543	0.0227578	-476.543	-0.212593	NaN	NaN	NaN	NaN	NaN	NaN	NaN	NaN	-476.543	0.016129	-476.543	0.0215054	NaN	NaN	NaN	NaN	-476.543	0.0215054	NaN	NaN	-476.543	0.0234849	-476.543	-0.191174	-476.543	0.0210358	-476.543	-0.251168	NaN	NaN
-476.414	0.0168067	-476.414	0.00840336	NaN	NaN	NaN	NaN	-476.414	0.00840336	NaN	NaN	-476.414	0.0257105	-476.414	-0.176763	-476.414	0.0231882	-476.414	-0.216976	NaN	NaN	NaN	NaN	NaN	NaN	NaN	NaN	-476.414	0.00537634	-476.414	0.0215054	NaN	NaN	NaN	NaN	-476.414	0.0215054	NaN	NaN	-476.414	0.0232113	-476.414	-0.218809	-476.414	0.0222197	-476.414	-0.257989	NaN	NaN
-476.285	0.0364146	-476.285	0.0112045	NaN	NaN	NaN	NaN	-476.285	0.00840336	NaN	NaN	-476.285	0.0254922	-476.285	-0.188379	-476.285	0.0236225	-476.285	-0.224048	NaN	NaN	NaN	NaN	NaN	NaN	NaN	NaN	-476.285	0.0215054	-476.285	0.0215054	NaN	NaN	NaN	NaN	-476.285	0.0241935	NaN	NaN	-476.285	0.0249338	-476.285	-0.215433	-476.285	0.0210076	-476.285	-0.252332	NaN	NaN
-476.155	0.0280112	-476.155	0.00840336	NaN	NaN	NaN	NaN	-476.155	0.00840336	NaN	NaN	-476.155	0.0250457	-476.155	-0.244268	-476.155	0.0232172	-476.155	-0.236434	NaN	NaN	NaN	NaN	NaN	NaN	NaN	NaN	-476.155	0.0134409	-476.155	0.0241935	NaN	NaN	NaN	NaN	-476.155	0.0241935	NaN	NaN	-476.155	0.0229088	-476.155	-0.222742	-476.155	0.0225141	-476.155	-0.244192	NaN	NaN
-476.026	0.0140056	-476.026	0.00840336	NaN	NaN	NaN	NaN	-476.026	0.00840336	NaN	NaN	-476.026	0.026186	-476.026	-0.182436	-476.026	0.024079	-476.026	-0.211896	NaN	NaN	NaN	NaN	NaN	NaN	NaN	NaN	-476.026	0.0241935	-476.026	0.0268817	NaN	NaN	NaN	NaN	-476.026	0.0268817	NaN	NaN	-476.026	0.023903	-476.026	-0.227429	-476.026	0.0214525	-476.026	-0.243083	NaN	NaN
-475.896	0.0336134	-475.896	0.00840336	NaN	NaN	NaN	NaN	-475.896	0.00840336	NaN	NaN	-475.896	0.0246701	-475.896	-0.224143	-475.896	0.0235971	-475.896	-0.215075	NaN	NaN	NaN	NaN	NaN	NaN	NaN	NaN	-475.896	0.0188172	-475.896	0.0268817	NaN	NaN	NaN	NaN	-475.896	0.0268817	NaN	NaN	-475.896	0.021864	-475.896	-0.203394	-475.896	0.0236722	-475.896	-0.238141	NaN	NaN
-475.767	0.0336134	-475.767	0.0112045	NaN	NaN	NaN	NaN	-475.767	0.00840336	NaN	NaN	-475.767	0.025141	-475.767	-0.210087	-475.767	0.022088	-475.767	-0.216441	NaN	NaN	NaN	NaN	NaN	NaN	NaN	NaN	-475.767	0.0134409	-475.767	0.0241935	NaN	NaN	NaN	NaN	-475.767	0.0241935	NaN	NaN	-475.767	0.023572	-475.767	-0.227909	-475.767	0.0232521	-475.767	-0.23454	NaN	NaN
-475.638	0.0140056	-475.638	0.00560224	NaN	NaN	NaN	NaN	-475.638	0.00840336	NaN	NaN	-475.638	0.0256482	-475.638	-0.180101	-475.638	0.0233883	-475.638	-0.211315	NaN	NaN	NaN	NaN	NaN	NaN	NaN	NaN	-475.638	0.0134409	-475.638	0.0241935	NaN	NaN	NaN	NaN	-475.638	0.0241935	NaN	NaN	-475.638	0.0230646	-475.638	-0.193153	-475.638	0.0224393	-475.638	-0.250233	NaN	NaN
-475.508	0.0280112	-475.508	0.00560224	NaN	NaN	NaN	NaN	-475.508	0.00560224	NaN	NaN	-475.508	0.0244089	-475.508	-0.187594	-475.508	0.0221399	-475.508	-0.21952	NaN	NaN	NaN	NaN	NaN	NaN	NaN	NaN	-475.508	0.0107527	-475.508	0.0215054	NaN	NaN	NaN	NaN	-475.508	0.0215054	NaN	NaN	-475.508	0.0228558	-475.508	-0.197998	-475.508	0.0219108	-475.508	-0.241205	NaN	NaN
-475.379	0.0140056	-475.379	0.0112045	NaN	NaN	NaN	NaN	-475.379	0.00840336	NaN	NaN	-475.379	0.0257244	-475.379	-0.183433	-475.379	0.0241138	-475.379	-0.199777	NaN	NaN	NaN	NaN	NaN	NaN	NaN	NaN	-475.379	0.0107527	-475.379	0.0322581	NaN	NaN	NaN	NaN	-475.379	0.0322581	NaN	NaN	-475.379	0.0230872	-475.379	-0.213862	-475.379	0.0236386	-475.379	-0.220694	NaN	NaN
-475.25	0.0168067	-475.25	0.00840336	NaN	NaN	NaN	NaN	-475.25	0.00560224	NaN	NaN	-475.25	0.0249003	-475.25	-0.21662	-475.25	0.0219782	-475.25	-0.222734	NaN	NaN	NaN	NaN	NaN	NaN	NaN	NaN	-475.25	0.016129	-475.25	0.0241935	NaN	NaN	NaN	NaN	-475.25	0.0241935	NaN	NaN	-475.25	0.023347	-475.25	-0.190624	-475.25	0.0239723	-475.25	-0.210177	NaN	NaN
-475.12	0.0140056	-475.12	0.0112045	NaN	NaN	NaN	NaN	-475.12	0.00840336	NaN	NaN	-475.12	0.025115	-475.12	-0.179637	-475.12	0.0221127	-475.12	-0.219869	NaN	NaN	NaN	NaN	NaN	NaN	NaN	NaN	-475.12	0.0107527	-475.12	0.0322581	NaN	NaN	NaN	NaN	-475.12	0.0349462	NaN	NaN	-475.12	0.023122	-475.12	-0.216302	-475.12	0.022615	-475.12	-0.234456	NaN	NaN
-474.991	0.0196078	-474.991	0.0112045	NaN	NaN	NaN	NaN	-474.991	0.00840336	NaN	NaN	-474.991	0.0265379	-474.991	-0.165053	-474.991	0.0228599	-474.991	-0.204946	NaN	NaN	NaN	NaN	NaN	NaN	NaN	NaN	-474.991	0.0188172	-474.991	0.0295699	NaN	NaN	NaN	NaN	-474.991	0.0295699	NaN	NaN	-474.991	0.0254121	-474.991	-0.200992	-474.991	0.0234269	-474.991	-0.229815	NaN	NaN
-474.861	0.0168067	-474.861	0.00840336	NaN	NaN	NaN	NaN	-474.861	0.00840336	NaN	NaN	-474.861	0.026095	-474.861	-0.213738	-474.861	0.0224835	-474.861	-0.233785	NaN	NaN	NaN	NaN	NaN	NaN	NaN	NaN	-474.861	0.0107527	-474.861	0.0268817	NaN	NaN	NaN	NaN	-474.861	0.0268817	NaN	NaN	-474.861	0.0238417	-474.861	-0.221099	-474.861	0.0231724	-474.861	-0.219654	NaN	NaN
-474.732	0.0280112	-474.732	0.00280112	NaN	NaN	NaN	NaN	-474.732	0.00280112	NaN	NaN	-474.732	0.0264108	-474.732	-0.174146	-474.732	0.0228045	-474.732	-0.243753	NaN	NaN	NaN	NaN	NaN	NaN	NaN	NaN	-474.732	0.0215054	-474.732	0.0349462	NaN	NaN	NaN	NaN	-474.732	0.0376344	NaN	NaN	-474.732	0.0232179	-474.732	-0.252166	-474.732	0.0247418	-474.732	-0.210367	NaN	NaN
-474.603	0.0280112	-474.603	0.00840336	NaN	NaN	NaN	NaN	-474.603	0.0112045	NaN	NaN	-474.603	0.0262032	-474.603	-0.190569	-474.603	0.0232518	-474.603	-0.207388	NaN	NaN	NaN	NaN	NaN	NaN	NaN	NaN	-474.603	0.0188172	-474.603	0.0295699	NaN	NaN	NaN	NaN	-474.603	0.0295699	NaN	NaN	-474.603	0.0240884	-474.603	-0.191504	-474.603	0.0234797	-474.603	-0.210812	NaN	NaN
-474.473	0.0252101	-474.473	0.00560224	NaN	NaN	NaN	NaN	-474.473	0.00840336	NaN	NaN	-474.473	0.0255173	-474.473	-0.212882	-474.473	0.0227657	-474.473	-0.21202	NaN	NaN	NaN	NaN	NaN	NaN	NaN	NaN	-474.473	0.016129	-474.473	0.0295699	NaN	NaN	NaN	NaN	-474.473	0.0322581	NaN	NaN	-474.473	0.0244571	-474.473	-0.219843	-474.473	0.0236796	-474.473	-0.230127	NaN	NaN
-474.344	0.0168067	-474.344	0.00840336	NaN	NaN	NaN	NaN	-474.344	0.0140056	NaN	NaN	-474.344	0.0262291	-474.344	-0.197231	-474.344	0.0226624	-474.344	-0.213812	NaN	NaN	NaN	NaN	NaN	NaN	NaN	NaN	-474.344	0.0188172	-474.344	0.0241935	NaN	NaN	NaN	NaN	-474.344	0.0241935	NaN	NaN	-474.344	0.0227677	-474.344	-0.228854	-474.344	0.0243788	-474.344	-0.213092	NaN	NaN
-474.214	0.0196078	-474.214	0.00840336	NaN	NaN	NaN	NaN	-474.214	0.0140056	NaN	NaN	-474.214	0.0250562	-474.214	-0.184834	-474.214	0.0228673	-474.214	-0.216155	NaN	NaN	NaN	NaN	NaN	NaN	NaN	NaN	-474.214	0.0134409	-474.214	0.0322581	NaN	NaN	NaN	NaN	-474.214	0.0349462	NaN	NaN	-474.214	0.0240746	-474.214	-0.234237	-474.214	0.0243045	-474.214	-0.212918	NaN	NaN
-474.085	0.0252101	-474.085	0.00840336	NaN	NaN	NaN	NaN	-474.085	0.0112045	NaN	NaN	-474.085	0.0251599	-474.085	-0.185422	-474.085	0.0227114	-474.085	-0.205501	NaN	NaN	NaN	NaN	NaN	NaN	NaN	NaN	-474.085	0.016129	-474.085	0.0295699	NaN	NaN	NaN	NaN	-474.085	0.0322581	NaN	NaN	-474.085	0.0242053	-474.085	-0.189365	-474.085	0.0242508	-474.085	-0.208316	NaN	NaN
-473.956	0.0168067	-473.956	0.00840336	NaN	NaN	NaN	NaN	-473.956	0.00840336	NaN	NaN	-473.956	0.0275232	-473.956	-0.22474	-473.956	0.0228349	-473.956	-0.240799	NaN	NaN	NaN	NaN	NaN	NaN	NaN	NaN	-473.956	0.0215054	-473.956	0.0295699	NaN	NaN	NaN	NaN	-473.956	0.0295699	NaN	NaN	-473.956	0.0245537	-473.956	-0.25693	-473.956	0.0242546	-473.956	-0.202952	NaN	NaN
-473.826	0.022409	-473.826	0.0112045	NaN	NaN	NaN	NaN	-473.826	0.0112045	NaN	NaN	-473.826	0.0278095	-473.826	-0.183931	-473.826	0.0228582	-473.826	-0.222954	NaN	NaN	NaN	NaN	NaN	NaN	NaN	NaN	-473.826	0.0268817	-473.826	0.0295699	NaN	NaN	NaN	NaN	-473.826	0.0295699	NaN	NaN	-473.826	0.0224112	-473.826	-0.210917	-473.826	0.0249715	-473.826	-0.205589	NaN	NaN
-473.697	0.0168067	-473.697	0.00840336	NaN	NaN	NaN	NaN	-473.697	0.00840336	NaN	NaN	-473.697	0.0251883	-473.697	-0.195133	-473.697	0.0221341	-473.697	-0.221615	NaN	NaN	NaN	NaN	NaN	NaN	NaN	NaN	-473.697	0.0241935	-473.697	0.0295699	NaN	NaN	NaN	NaN	-473.697	0.0322581	NaN	NaN	-473.697	0.0240893	-473.697	-0.217157	-473.697	0.0249436	-473.697	-0.201638	NaN	NaN
-473.567	0.0168067	-473.567	0.00840336	NaN	NaN	NaN	NaN	-473.567	0.00840336	NaN	NaN	-473.567	0.0254017	-473.567	-0.252471	-473.567	0.022454	-473.567	-0.231024	NaN	NaN	NaN	NaN	NaN	NaN	NaN	NaN	-473.567	0.0188172	-473.567	0.0322581	NaN	NaN	NaN	NaN	-473.567	0.0322581	NaN	NaN	-473.567	0.0224481	-473.567	-0.211521	-473.567	0.0245582	-473.567	-0.205939	NaN	NaN
-473.438	0.0252101	-473.438	0.00840336	NaN	NaN	NaN	NaN	-473.438	0.00560224	NaN	NaN	-473.438	0.0264312	-473.438	-0.183406	-473.438	0.0228969	-473.438	-0.217105	NaN	NaN	NaN	NaN	NaN	NaN	NaN	NaN	-473.438	0.0188172	-473.438	0.0241935	NaN	NaN	NaN	NaN	-473.438	0.0241935	NaN	NaN	-473.438	0.0246275	-473.438	-0.21738	-473.438	0.0253029	-473.438	-0.19239	NaN	NaN
-473.309	0.0140056	-473.309	0.00560224	NaN	NaN	NaN	NaN	-473.309	0.00840336	NaN	NaN	-473.309	0.0238996	-473.309	-0.190683	-473.309	0.02253	-473.309	-0.224996	NaN	NaN	NaN	NaN	NaN	NaN	NaN	NaN	-473.309	0.0188172	-473.309	0.0430108	NaN	NaN	NaN	NaN	-473.309	0.0483871	NaN	NaN	-473.309	0.0235819	-473.309	-0.210071	-473.309	0.0243918	-473.309	-0.182308	NaN	NaN
-473.179	0.00560224	-473.179	0.00840336	NaN	NaN	NaN	NaN	-473.179	0.00560224	NaN	NaN	-473.179	0.0248537	-473.179	-0.20303	-473.179	0.0226973	-473.179	-0.220069	NaN	NaN	NaN	NaN	NaN	NaN	NaN	NaN	-473.179	0.0322581	-473.179	0.0349462	NaN	NaN	NaN	NaN	-473.179	0.0376344	NaN	NaN	-473.179	0.0234103	-473.179	-0.180625	-473.179	0.025355	-473.179	-0.178626	NaN	NaN
-473.05	0.0168067	-473.05	0.00840336	NaN	NaN	NaN	NaN	-473.05	0.0112045	NaN	NaN	-473.05	0.0257857	-473.05	-0.193374	-473.05	0.023546	-473.05	-0.246046	NaN	NaN	NaN	NaN	NaN	NaN	NaN	NaN	-473.05	0.0188172	-473.05	0.0322581	NaN	NaN	NaN	NaN	-473.05	0.0349462	NaN	NaN	-473.05	0.0243595	-473.05	-0.172956	-473.05	0.0247949	-473.05	-0.169359	NaN	NaN
-472.921	0.0112045	-472.921	0.00560224	NaN	NaN	NaN	NaN	-472.921	0.00560224	NaN	NaN	-472.921	0.0250067	-472.921	-0.215856	-472.921	0.0229003	-472.921	-0.228078	NaN	NaN	NaN	NaN	NaN	NaN	NaN	NaN	-472.921	0.0107527	-472.921	0.0349462	NaN	NaN	NaN	NaN	-472.921	0.0349462	NaN	NaN	-472.921	0.0229713	-472.921	-0.215631	-472.921	0.0253973	-472.921	-0.167243	NaN	NaN
-472.791	0.0112045	-472.791	0.00840336	NaN	NaN	NaN	NaN	-472.791	0.0112045	NaN	NaN	-472.791	0.0272354	-472.791	-0.167453	-472.791	0.0223602	-472.791	-0.232347	NaN	NaN	NaN	NaN	NaN	NaN	NaN	NaN	-472.791	0.0134409	-472.791	0.0376344	NaN	NaN	NaN	NaN	-472.791	0.0430108	NaN	NaN	-472.791	0.023662	-472.791	-0.183054	-472.791	0.0251596	-472.791	-0.176522	NaN	NaN
-472.662	0.0336134	-472.662	0.00560224	NaN	NaN	NaN	NaN	-472.662	0.00560224	NaN	NaN	-472.662	0.024689	-472.662	-0.207021	-472.662	0.0236722	-472.662	-0.227211	NaN	NaN	NaN	NaN	NaN	NaN	NaN	NaN	-472.662	0.0349462	-472.662	0.0349462	NaN	NaN	NaN	NaN	-472.662	0.0403226	NaN	NaN	-472.662	0.0241562	-472.662	-0.210808	-472.662	0.0259193	-472.662	-0.13827	NaN	NaN
-472.532	0.0140056	-472.532	0.00280112	NaN	NaN	NaN	NaN	-472.532	0.00280112	NaN	NaN	-472.532	0.0251387	-472.532	-0.20692	-472.532	0.0237106	-472.532	-0.221161	NaN	NaN	NaN	NaN	NaN	NaN	NaN	NaN	-472.532	0.0188172	-472.532	0.0376344	NaN	NaN	NaN	NaN	-472.532	0.0403226	NaN	NaN	-472.532	0.0232041	-472.532	-0.230235	-472.532	0.0252931	-472.532	-0.161234	NaN	NaN
-472.403	0.022409	-472.403	0.00280112	NaN	NaN	NaN	NaN	-472.403	0.00280112	NaN	NaN	-472.403	0.0260104	-472.403	-0.213623	-472.403	0.0230214	-472.403	-0.232909	NaN	NaN	NaN	NaN	NaN	NaN	NaN	NaN	-472.403	0.00806452	-472.403	0.0403226	NaN	NaN	NaN	NaN	-472.403	0.0403226	NaN	NaN	-472.403	0.0244139	-472.403	-0.16456	-472.403	0.0249129	-472.403	-0.136643	NaN	NaN
-472.274	0.0168067	-472.274	0.00840336	NaN	NaN	NaN	NaN	-472.274	0.00560224	NaN	NaN	-472.274	0.0272715	-472.274	-0.177059	-472.274	0.02343	-472.274	-0.225718	NaN	NaN	NaN	NaN	NaN	NaN	NaN	NaN	-472.274	0.0188172	-472.274	0.0322581	NaN	NaN	NaN	NaN	-472.274	0.0349462	NaN	NaN	-472.274	0.0246318	-472.274	-0.174082	-472.274	0.0257753	-472.274	-0.145435	NaN	NaN
-472.144	0.0196078	-472.144	0.00840336	NaN	NaN	NaN	NaN	-472.144	0.0140056	NaN	NaN	-472.144	0.0257843	-472.144	-0.210859	-472.144	0.0234785	-472.144	-0.217863	NaN	NaN	NaN	NaN	NaN	NaN	NaN	NaN	-472.144	0.0268817	-472.144	0.0349462	NaN	NaN	NaN	NaN	-472.144	0.0403226	NaN	NaN	-472.144	0.0226874	-472.144	-0.239306	-472.144	0.0252656	-472.144	-0.149992	NaN	NaN
-472.015	0.022409	-472.015	0.00560224	NaN	NaN	NaN	NaN	-472.015	0.00560224	NaN	NaN	-472.015	0.0247683	-472.015	-0.253277	-472.015	0.0232576	-472.015	-0.222167	NaN	NaN	NaN	NaN	NaN	NaN	NaN	NaN	-472.015	0.0188172	-472.015	0.0349462	NaN	NaN	NaN	NaN	-472.015	0.0376344	NaN	NaN	-472.015	0.023945	-472.015	-0.220183	-472.015	0.0264674	-472.015	-0.127151	NaN	NaN
-471.885	0.0112045	-471.885	0.00560224	NaN	NaN	NaN	NaN	-471.885	0.00840336	NaN	NaN	-471.885	0.026062	-471.885	-0.18079	-471.885	0.0230484	-471.885	-0.216365	NaN	NaN	NaN	NaN	NaN	NaN	NaN	NaN	-471.885	0.016129	-471.885	0.0349462	NaN	NaN	NaN	NaN	-471.885	0.0403226	NaN	NaN	-471.885	0.0229117	-471.885	-0.223988	-471.885	0.0256438	-471.885	-0.129068	NaN	NaN
-471.756	0.0168067	-471.756	0.0140056	NaN	NaN	NaN	NaN	-471.756	0.0112045	NaN	NaN	-471.756	0.0258234	-471.756	-0.186039	-471.756	0.0233227	-471.756	-0.220506	NaN	NaN	NaN	NaN	NaN	NaN	NaN	NaN	-471.756	0.016129	-471.756	0.0322581	NaN	NaN	NaN	NaN	-471.756	0.0349462	NaN	NaN	-471.756	0.0240356	-471.756	-0.189665	-471.756	0.0249709	-471.756	-0.130307	NaN	NaN
-471.627	0.022409	-471.627	0.00840336	NaN	NaN	NaN	NaN	-471.627	0.00560224	NaN	NaN	-471.627	0.0256975	-471.627	-0.21254	-471.627	0.0229515	-471.627	-0.21549	NaN	NaN	NaN	NaN	NaN	NaN	NaN	NaN	-471.627	0.0215054	-471.627	0.0268817	NaN	NaN	NaN	NaN	-471.627	0.0322581	NaN	NaN	-471.627	0.0241603	-471.627	-0.213302	-471.627	0.0253409	-471.627	-0.135045	NaN	NaN
-471.497	0.0112045	-471.497	0.00560224	NaN	NaN	NaN	NaN	-471.497	0.00560224	NaN	NaN	-471.497	0.0255483	-471.497	-0.199227	-471.497	0.0222518	-471.497	-0.225301	NaN	NaN	NaN	NaN	NaN	NaN	NaN	NaN	-471.497	0.0134409	-471.497	0.0295699	NaN	NaN	NaN	NaN	-471.497	0.0295699	NaN	NaN	-471.497	0.0230065	-471.497	-0.192322	-471.497	0.0257312	-471.497	-0.147125	NaN	NaN
-471.368	0.0196078	-471.368	0.00280112	NaN	NaN	NaN	NaN	-471.368	0.00280112	NaN	NaN	-471.368	0.0259819	-471.368	-0.196461	-471.368	0.0240277	-471.368	-0.218848	NaN	NaN	NaN	NaN	NaN	NaN	NaN	NaN	-471.368	0.0134409	-471.368	0.0268817	NaN	NaN	NaN	NaN	-471.368	0.0322581	NaN	NaN	-471.368	0.0235139	-471.368	-0.203619	-471.368	0.0259483	-471.368	-0.106395	NaN	NaN
-471.238	0.0112045	-471.238	0.00560224	NaN	NaN	NaN	NaN	-471.238	0.00560224	NaN	NaN	-471.238	0.0240827	-471.238	-0.161914	-471.238	0.0222016	-471.238	-0.25016	NaN	NaN	NaN	NaN	NaN	NaN	NaN	NaN	-471.238	0.0134409	-471.238	0.0295699	NaN	NaN	NaN	NaN	-471.238	0.0322581	NaN	NaN	-471.238	0.0230497	-471.238	-0.178414	-471.238	0.0249798	-471.238	-0.132689	NaN	NaN
-471.109	0.0168067	-471.109	0.0112045	NaN	NaN	NaN	NaN	-471.109	0.0112045	NaN	NaN	-471.109	0.025131	-471.109	-0.24798	-471.109	0.0222304	-471.109	-0.238099	NaN	NaN	NaN	NaN	NaN	NaN	NaN	NaN	-471.109	0.0134409	-471.109	0.0295699	NaN	NaN	NaN	NaN	-471.109	0.0322581	NaN	NaN	-471.109	0.0242897	-471.109	-0.184092	-471.109	0.025386	-471.109	-0.142924	NaN	NaN
-470.98	0.022409	-470.98	0.00840336	NaN	NaN	NaN	NaN	-470.98	0.00560224	NaN	NaN	-470.98	0.0245504	-470.98	-0.245347	-470.98	0.0228901	-470.98	-0.245446	NaN	NaN	NaN	NaN	NaN	NaN	NaN	NaN	-470.98	0.016129	-470.98	0.0268817	NaN	NaN	NaN	NaN	-470.98	0.0295699	NaN	NaN	-470.98	0.0236152	-470.98	-0.201251	-470.98	0.0250405	-470.98	-0.124814	NaN	NaN
-470.85	0.0196078	-470.85	0.00280112	NaN	NaN	NaN	NaN	-470.85	0.00280112	NaN	NaN	-470.85	0.0251228	-470.85	-0.201406	-470.85	0.0226027	-470.85	-0.22168	NaN	NaN	NaN	NaN	NaN	NaN	NaN	NaN	-470.85	0.0241935	-470.85	0.0268817	NaN	NaN	NaN	NaN	-470.85	0.0295699	NaN	NaN	-470.85	0.0237899	-470.85	-0.186857	-470.85	0.0259218	-470.85	-0.111215	NaN	NaN
-470.721	0.0112045	-470.721	0.00840336	NaN	NaN	NaN	NaN	-470.721	0.00840336	NaN	NaN	-470.721	0.0248764	-470.721	-0.203901	-470.721	0.0222897	-470.721	-0.237935	NaN	NaN	NaN	NaN	NaN	NaN	NaN	NaN	-470.721	0.0241935	-470.721	0.0268817	NaN	NaN	NaN	NaN	-470.721	0.0322581	NaN	NaN	-470.721	0.0234514	-470.721	-0.191178	-470.721	0.0263792	-470.721	-0.10769	NaN	NaN
-470.591	0.0308123	-470.591	0.0112045	NaN	NaN	NaN	NaN	-470.591	0.00840336	NaN	NaN	-470.591	0.024844	-470.591	-0.244986	-470.591	0.0215679	-470.591	-0.237319	NaN	NaN	NaN	NaN	NaN	NaN	NaN	NaN	-470.591	0.0134409	-470.591	0.0241935	NaN	NaN	NaN	NaN	-470.591	0.0295699	NaN	NaN	-470.591	0.0229708	-470.591	-0.220512	-470.591	0.0255305	-470.591	-0.110092	NaN	NaN
-470.462	0.022409	-470.462	0.00560224	NaN	NaN	NaN	NaN	-470.462	0.00280112	NaN	NaN	-470.462	0.0251956	-470.462	-0.220216	-470.462	0.0226583	-470.462	-0.241942	NaN	NaN	NaN	NaN	NaN	NaN	NaN	NaN	-470.462	0.0268817	-470.462	0.0268817	NaN	NaN	NaN	NaN	-470.462	0.0349462	NaN	NaN	-470.462	0.0239242	-470.462	-0.221421	-470.462	0.0268795	-470.462	-0.0965361	NaN	NaN
-470.333	0.0140056	-470.333	0.00840336	NaN	NaN	NaN	NaN	-470.333	0.00560224	NaN	NaN	-470.333	0.026766	-470.333	-0.183416	-470.333	0.0226087	-470.333	-0.220445	NaN	NaN	NaN	NaN	NaN	NaN	NaN	NaN	-470.333	0.0215054	-470.333	0.0188172	NaN	NaN	NaN	NaN	-470.333	0.0215054	NaN	NaN	-470.333	0.0243009	-470.333	-0.200504	-470.333	0.0250974	-470.333	-0.109435	NaN	NaN
-470.203	0.00840336	-470.203	0.00840336	NaN	NaN	NaN	NaN	-470.203	0.00840336	NaN	NaN	-470.203	0.0250929	-470.203	-0.236883	-470.203	0.0219371	-470.203	-0.255537	NaN	NaN	NaN	NaN	NaN	NaN	NaN	NaN	-470.203	0.0107527	-470.203	0.0295699	NaN	NaN	NaN	NaN	-470.203	0.0403226	NaN	NaN	-470.203	0.0240278	-470.203	-0.209168	-470.203	0.0261536	-470.203	-0.110122	NaN	NaN
-470.074	0.0112045	-470.074	0.00560224	NaN	NaN	NaN	NaN	-470.074	0.00560224	NaN	NaN	-470.074	0.0259834	-470.074	-0.178156	-470.074	0.0225137	-470.074	-0.237408	NaN	NaN	NaN	NaN	NaN	NaN	NaN	NaN	-470.074	0.016129	-470.074	0.0268817	NaN	NaN	NaN	NaN	-470.074	0.0349462	NaN	NaN	-470.074	0.0248051	-470.074	-0.240531	-470.074	0.0250896	-470.074	-0.100272	NaN	NaN
-469.945	0.0280112	-469.945	0.00560224	NaN	NaN	NaN	NaN	-469.945	0.00280112	NaN	NaN	-469.945	0.0255705	-469.945	-0.251898	-469.945	0.0215857	-469.945	-0.241352	NaN	NaN	NaN	NaN	NaN	NaN	NaN	NaN	-469.945	0.0134409	-469.945	0.0349462	NaN	NaN	NaN	NaN	-469.945	0.0403226	NaN	NaN	-469.945	0.0227641	-469.945	-0.216465	-469.945	0.0255187	-469.945	-0.0772228	NaN	NaN
-469.815	0.00280112	-469.815	0.00560224	NaN	NaN	NaN	NaN	-469.815	0.00560224	NaN	NaN	-469.815	0.0257896	-469.815	-0.192407	-469.815	0.0222721	-469.815	-0.219807	NaN	NaN	NaN	NaN	NaN	NaN	NaN	NaN	-469.815	0.0322581	-469.815	0.0295699	NaN	NaN	NaN	NaN	-469.815	0.0349462	NaN	NaN	-469.815	0.0242284	-469.815	-0.185185	-469.815	0.0254983	-469.815	-0.0934389	NaN	NaN
-469.686	0.0168067	-469.686	0.00560224	NaN	NaN	NaN	NaN	-469.686	0.00560224	NaN	NaN	-469.686	0.0251515	-469.686	-0.224188	-469.686	0.0225234	-469.686	-0.241815	NaN	NaN	NaN	NaN	NaN	NaN	NaN	NaN	-469.686	0.016129	-469.686	0.0322581	NaN	NaN	NaN	NaN	-469.686	0.0376344	NaN	NaN	-469.686	0.0244704	-469.686	-0.226778	-469.686	0.0260012	-469.686	-0.0787933	NaN	NaN
-469.556	0.0308123	-469.556	0.00840336	NaN	NaN	NaN	NaN	-469.556	0.00560224	NaN	NaN	-469.556	0.0269981	-469.556	-0.1454	-469.556	0.0223509	-469.556	-0.230583	NaN	NaN	NaN	NaN	NaN	NaN	NaN	NaN	-469.556	0.0215054	-469.556	0.0295699	NaN	NaN	NaN	NaN	-469.556	0.0349462	NaN	NaN	-469.556	0.0235638	-469.556	-0.168888	-469.556	0.0254963	-469.556	-0.0739049	NaN	NaN
-469.427	0.0280112	-469.427	0.00840336	NaN	NaN	NaN	NaN	-469.427	0.00560224	NaN	NaN	-469.427	0.0262285	-469.427	-0.173775	-469.427	0.0217602	-469.427	-0.231883	NaN	NaN	NaN	NaN	NaN	NaN	NaN	NaN	-469.427	0.0188172	-469.427	0.0268817	NaN	NaN	NaN	NaN	-469.427	0.0268817	NaN	NaN	-469.427	0.0231662	-469.427	-0.229399	-469.427	0.0273901	-469.427	-0.0525818	NaN	NaN
-469.298	0.0168067	-469.298	0.00840336	NaN	NaN	NaN	NaN	-469.298	0.00280112	NaN	NaN	-469.298	0.0253845	-469.298	-0.192604	-469.298	0.0225478	-469.298	-0.235989	NaN	NaN	NaN	NaN	NaN	NaN	NaN	NaN	-469.298	0.0188172	-469.298	0.0349462	NaN	NaN	NaN	NaN	-469.298	0.0403226	NaN	NaN	-469.298	0.0246075	-469.298	-0.206416	-469.298	0.0245974	-469.298	-0.0742665	NaN	NaN
-469.168	0.0140056	-469.168	0.00280112	NaN	NaN	NaN	NaN	-469.168	0.00280112	NaN	NaN	-469.168	0.027675	-469.168	-0.217934	-469.168	0.0230731	-469.168	-0.234868	NaN	NaN	NaN	NaN	NaN	NaN	NaN	NaN	-469.168	0.0241935	-469.168	0.0268817	NaN	NaN	NaN	NaN	-469.168	0.0268817	NaN	NaN	-469.168	0.0241725	-469.168	-0.221205	-469.168	0.0257189	-469.168	-0.0899816	NaN	NaN
-469.039	0.0140056	-469.039	0.00560224	NaN	NaN	NaN	NaN	-469.039	0.00560224	NaN	NaN	-469.039	0.0257624	-469.039	-0.181202	-469.039	0.0217305	-469.039	-0.238123	NaN	NaN	NaN	NaN	NaN	NaN	NaN	NaN	-469.039	0.0241935	-469.039	0.0322581	NaN	NaN	NaN	NaN	-469.039	0.0376344	NaN	NaN	-469.039	0.0228487	-469.039	-0.231525	-469.039	0.0247711	-469.039	-0.0919669	NaN	NaN
-468.909	0.0168067	-468.909	0.00840336	NaN	NaN	NaN	NaN	-468.909	0.00560224	NaN	NaN	-468.909	0.026746	-468.909	-0.249801	-468.909	0.0225641	-468.909	-0.229389	NaN	NaN	NaN	NaN	NaN	NaN	NaN	NaN	-468.909	0.0322581	-468.909	0.0349462	NaN	NaN	NaN	NaN	-468.909	0.0376344	NaN	NaN	-468.909	0.0224817	-468.909	-0.214199	-468.909	0.0256076	-468.909	-0.0730898	NaN	NaN
-468.78	0.0196078	-468.78	0.00840336	NaN	NaN	NaN	NaN	-468.78	0.00280112	NaN	NaN	-468.78	0.0251985	-468.78	-0.169402	-468.78	0.0220606	-468.78	-0.229043	NaN	NaN	NaN	NaN	NaN	NaN	NaN	NaN	-468.78	0.00806452	-468.78	0.0376344	NaN	NaN	NaN	NaN	-468.78	0.0403226	NaN	NaN	-468.78	0.0221463	-468.78	-0.187947	-468.78	0.0262909	-468.78	-0.0736936	NaN	NaN
-468.651	0.0196078	-468.651	0.00840336	NaN	NaN	NaN	NaN	-468.651	0.00560224	NaN	NaN	-468.651	0.0263201	-468.651	-0.1658	-468.651	0.0214901	-468.651	-0.238906	NaN	NaN	NaN	NaN	NaN	NaN	NaN	NaN	-468.651	0.00806452	-468.651	0.0241935	NaN	NaN	NaN	NaN	-468.651	0.0268817	NaN	NaN	-468.651	0.0238927	-468.651	-0.204658	-468.651	0.0256377	-468.651	-0.0753672	NaN	NaN
-468.521	0.0112045	-468.521	0.00560224	NaN	NaN	NaN	NaN	-468.521	0.00560224	NaN	NaN	-468.521	0.026684	-468.521	-0.192504	-468.521	0.0235067	-468.521	-0.231192	NaN	NaN	NaN	NaN	NaN	NaN	NaN	NaN	-468.521	0.0188172	-468.521	0.0376344	NaN	NaN	NaN	NaN	-468.521	0.0430108	NaN	NaN	-468.521	0.0231361	-468.521	-0.234214	-468.521	0.0263597	-468.521	-0.0786292	NaN	NaN
-468.392	0.022409	-468.392	0.0112045	NaN	NaN	NaN	NaN	-468.392	0.00840336	NaN	NaN	-468.392	0.0248428	-468.392	-0.187604	-468.392	0.0229154	-468.392	-0.209749	NaN	NaN	NaN	NaN	NaN	NaN	NaN	NaN	-468.392	0.0188172	-468.392	0.0349462	NaN	NaN	NaN	NaN	-468.392	0.0456989	NaN	NaN	-468.392	0.0235369	-468.392	-0.227014	-468.392	0.0254272	-468.392	-0.0587942	NaN	NaN
-468.262	0.0168067	-468.262	0.0140056	NaN	NaN	NaN	NaN	-468.262	0.00840336	NaN	NaN	-468.262	0.0261401	-468.262	-0.13741	-468.262	0.0221736	-468.262	-0.208378	NaN	NaN	NaN	NaN	NaN	NaN	NaN	NaN	-468.262	0.016129	-468.262	0.0295699	NaN	NaN	NaN	NaN	-468.262	0.0322581	NaN	NaN	-468.262	0.024162	-468.262	-0.223279	-468.262	0.0257022	-468.262	-0.0532083	NaN	NaN
-468.133	0.0196078	-468.133	0.00560224	NaN	NaN	NaN	NaN	-468.133	0.00280112	NaN	NaN	-468.133	0.0253969	-468.133	-0.136622	-468.133	0.0224035	-468.133	-0.225023	NaN	NaN	NaN	NaN	NaN	NaN	NaN	NaN	-468.133	0.016129	-468.133	0.0268817	NaN	NaN	NaN	NaN	-468.133	0.0322581	NaN	NaN	-468.133	0.0230283	-468.133	-0.174968	-468.133	0.0249651	-468.133	-0.0663382	NaN	NaN
-468.004	0.0308123	-468.004	0.00560224	NaN	NaN	NaN	NaN	-468.004	0.00560224	NaN	NaN	-468.004	0.0246971	-468.004	-0.186128	-468.004	0.0214379	-468.004	-0.239538	NaN	NaN	NaN	NaN	NaN	NaN	NaN	NaN	-468.004	0.0134409	-468.004	0.0322581	NaN	NaN	NaN	NaN	-468.004	0.0322581	NaN	NaN	-468.004	0.0229876	-468.004	-0.207961	-468.004	0.0257849	-468.004	-0.0838785	NaN	NaN
-467.874	0.0168067	-467.874	0.00840336	NaN	NaN	NaN	NaN	-467.874	0.00560224	NaN	NaN	-467.874	0.024075	-467.874	-0.217639	-467.874	0.02274	-467.874	-0.211026	NaN	NaN	NaN	NaN	NaN	NaN	NaN	NaN	-467.874	0.0215054	-467.874	0.0349462	NaN	NaN	NaN	NaN	-467.874	0.0430108	NaN	NaN	-467.874	0.0235544	-467.874	-0.210994	-467.874	0.0258824	-467.874	-0.0743599	NaN	NaN
-467.745	0.0196078	-467.745	0.00840336	NaN	NaN	NaN	NaN	-467.745	6.55098e-18	NaN	NaN	-467.745	0.0262237	-467.745	-0.188755	-467.745	0.0224313	-467.745	-0.224641	NaN	NaN	NaN	NaN	NaN	NaN	NaN	NaN	-467.745	0.0188172	-467.745	0.0295699	NaN	NaN	NaN	NaN	-467.745	0.0376344	NaN	NaN	-467.745	0.0231981	-467.745	-0.183724	-467.745	0.0261504	-467.745	-0.0614789	NaN	NaN
-467.616	0.0336134	-467.616	0.0168067	NaN	NaN	NaN	NaN	-467.616	0.00840336	NaN	NaN	-467.616	0.0249762	-467.616	-0.158754	-467.616	0.0225807	-467.616	-0.232581	NaN	NaN	NaN	NaN	NaN	NaN	NaN	NaN	-467.616	0.0107527	-467.616	0.0322581	NaN	NaN	NaN	NaN	-467.616	0.0403226	NaN	NaN	-467.616	0.0243976	-467.616	-0.194959	-467.616	0.0249143	-467.616	-0.0598858	NaN	NaN
-467.486	0.0280112	-467.486	0.00280112	NaN	NaN	NaN	NaN	-467.486	0.00280112	NaN	NaN	-467.486	0.0267133	-467.486	-0.194537	-467.486	0.0229034	-467.486	-0.237107	NaN	NaN	NaN	NaN	NaN	NaN	NaN	NaN	-467.486	0.0268817	-467.486	0.0295699	NaN	NaN	NaN	NaN	-467.486	0.0322581	NaN	NaN	-467.486	0.0242512	-467.486	-0.189894	-467.486	0.0256854	-467.486	-0.0685866	NaN	NaN
-467.357	0.0140056	-467.357	0.00840336	NaN	NaN	NaN	NaN	-467.357	0.00840336	NaN	NaN	-467.357	0.0261844	-467.357	-0.1908	-467.357	0.0235521	-467.357	-0.2333	NaN	NaN	NaN	NaN	NaN	NaN	NaN	NaN	-467.357	0.016129	-467.357	0.0295699	NaN	NaN	NaN	NaN	-467.357	0.0376344	NaN	NaN	-467.357	0.0238924	-467.357	-0.206234	-467.357	0.0247989	-467.357	-0.056204	NaN	NaN
-467.227	0.0196078	-467.227	0.00560224	NaN	NaN	NaN	NaN	-467.227	0.00560224	NaN	NaN	-467.227	0.024968	-467.227	-0.183494	-467.227	0.0218629	-467.227	-0.23286	NaN	NaN	NaN	NaN	NaN	NaN	NaN	NaN	-467.227	0.0188172	-467.227	0.0215054	NaN	NaN	NaN	NaN	-467.227	0.0268817	NaN	NaN	-467.227	0.0231279	-467.227	-0.207211	-467.227	0.0257149	-467.227	-0.0663865	NaN	NaN
-467.098	0.0280112	-467.098	0.00280112	NaN	NaN	NaN	NaN	-467.098	2.5476e-18	NaN	NaN	-467.098	0.0250677	-467.098	-0.198463	-467.098	0.0232814	-467.098	-0.22818	NaN	NaN	NaN	NaN	NaN	NaN	NaN	NaN	-467.098	0.016129	-467.098	0.0268817	NaN	NaN	NaN	NaN	-467.098	0.0349462	NaN	NaN	-467.098	0.0223021	-467.098	-0.210547	-467.098	0.024786	-467.098	-0.0498559	NaN	NaN
-466.969	0.0252101	-466.969	0.00840336	NaN	NaN	NaN	NaN	-466.969	0.00560224	NaN	NaN	-466.969	0.0253718	-466.969	-0.197036	-466.969	0.0226733	-466.969	-0.246768	NaN	NaN	NaN	NaN	NaN	NaN	NaN	NaN	-466.969	0.0107527	-466.969	0.0295699	NaN	NaN	NaN	NaN	-466.969	0.0376344	NaN	NaN	-466.969	0.0242549	-466.969	-0.185574	-466.969	0.0264614	-466.969	-0.0693242	NaN	NaN
-466.839	0.0280112	-466.839	0.00280112	NaN	NaN	NaN	NaN	-466.839	0.00280112	NaN	NaN	-466.839	0.0260534	-466.839	-0.204166	-466.839	0.022831	-466.839	-0.228608	NaN	NaN	NaN	NaN	NaN	NaN	NaN	NaN	-466.839	0.0188172	-466.839	0.0241935	NaN	NaN	NaN	NaN	-466.839	0.0268817	NaN	NaN	-466.839	0.0233519	-466.839	-0.188012	-466.839	0.0245362	-466.839	-0.0573268	NaN	NaN
-466.71	0.0140056	-466.71	0.0112045	NaN	NaN	NaN	NaN	-466.71	0.00560224	NaN	NaN	-466.71	0.0273331	-466.71	-0.17447	-466.71	0.0231556	-466.71	-0.232206	NaN	NaN	NaN	NaN	NaN	NaN	NaN	NaN	-466.71	0.0215054	-466.71	0.0268817	NaN	NaN	NaN	NaN	-466.71	0.0403226	NaN	NaN	-466.71	0.0241687	-466.71	-0.219934	-466.71	0.0244138	-466.71	-0.0639873	NaN	NaN
-466.58	0.0140056	-466.58	0.00560224	NaN	NaN	NaN	NaN	-466.58	0.00560224	NaN	NaN	-466.58	0.0268711	-466.58	-0.179511	-466.58	0.0225783	-466.58	-0.210497	NaN	NaN	NaN	NaN	NaN	NaN	NaN	NaN	-466.58	0.0295699	-466.58	0.0268817	NaN	NaN	NaN	NaN	-466.58	0.0349462	NaN	NaN	-466.58	0.0229683	-466.58	-0.205149	-466.58	0.0255957	-466.58	-0.0550819	NaN	NaN
-466.451	0.0168067	-466.451	0.0168067	NaN	NaN	NaN	NaN	-466.451	0.0112045	NaN	NaN	-466.451	0.0247806	-466.451	-0.18774	-466.451	0.0222972	-466.451	-0.219018	NaN	NaN	NaN	NaN	NaN	NaN	NaN	NaN	-466.451	0.0134409	-466.451	0.0241935	NaN	NaN	NaN	NaN	-466.451	0.0322581	NaN	NaN	-466.451	0.0237177	-466.451	-0.218742	-466.451	0.02413	-466.451	-0.0423645	NaN	NaN
-466.322	0.0252101	-466.322	0.00280112	NaN	NaN	NaN	NaN	-466.322	0.00560224	NaN	NaN	-466.322	0.0259627	-466.322	-0.179202	-466.322	0.0224176	-466.322	-0.239328	NaN	NaN	NaN	NaN	NaN	NaN	NaN	NaN	-466.322	0.0215054	-466.322	0.0188172	NaN	NaN	NaN	NaN	-466.322	0.0268817	NaN	NaN	-466.322	0.0240951	-466.322	-0.201432	-466.322	0.0243781	-466.322	-0.0498714	NaN	NaN
-466.192	0.00840336	-466.192	0.00560224	NaN	NaN	NaN	NaN	-466.192	0.00840336	NaN	NaN	-466.192	0.0256388	-466.192	-0.22628	-466.192	0.0223298	-466.192	-0.236614	NaN	NaN	NaN	NaN	NaN	NaN	NaN	NaN	-466.192	0.0188172	-466.192	0.0268817	NaN	NaN	NaN	NaN	-466.192	0.0376344	NaN	NaN	-466.192	0.0230861	-466.192	-0.206889	-466.192	0.0245643	-466.192	-0.0494775	NaN	NaN
-466.063	0.0196078	-466.063	0.00280112	NaN	NaN	NaN	NaN	-466.063	-8.73464e-18	NaN	NaN	-466.063	0.0254547	-466.063	-0.22976	-466.063	0.0225798	-466.063	-0.22291	NaN	NaN	NaN	NaN	NaN	NaN	NaN	NaN	-466.063	0.0268817	-466.063	0.0241935	NaN	NaN	NaN	NaN	-466.063	0.0376344	NaN	NaN	-466.063	0.0232376	-466.063	-0.186734	-466.063	0.0260082	-466.063	-0.0410937	NaN	NaN
-465.933	0.0196078	-465.933	0.0168067	NaN	NaN	NaN	NaN	-465.933	0.00560224	NaN	NaN	-465.933	0.025086	-465.933	-0.179401	-465.933	0.0231074	-465.933	-0.218864	NaN	NaN	NaN	NaN	NaN	NaN	NaN	NaN	-465.933	0.0107527	-465.933	0.0295699	NaN	NaN	NaN	NaN	-465.933	0.0376344	NaN	NaN	-465.933	0.0250296	-465.933	-0.206765	-465.933	0.0248749	-465.933	-0.0680442	NaN	NaN
-465.804	0.0168067	-465.804	0.0112045	NaN	NaN	NaN	NaN	-465.804	0.00560224	NaN	NaN	-465.804	0.0251374	-465.804	-0.176222	-465.804	0.0234361	-465.804	-0.2064	NaN	NaN	NaN	NaN	NaN	NaN	NaN	NaN	-465.804	0.0268817	-465.804	0.0188172	NaN	NaN	NaN	NaN	-465.804	0.0295699	NaN	NaN	-465.804	0.023709	-465.804	-0.205051	-465.804	0.0246425	-465.804	-0.0489051	NaN	NaN
-465.675	0.00840336	-465.675	0.00840336	NaN	NaN	NaN	NaN	-465.675	0.00840336	NaN	NaN	-465.675	0.0247425	-465.675	-0.278894	-465.675	0.0229149	-465.675	-0.23474	NaN	NaN	NaN	NaN	NaN	NaN	NaN	NaN	-465.675	0.0241935	-465.675	0.0322581	NaN	NaN	NaN	NaN	-465.675	0.0376344	NaN	NaN	-465.675	0.0240825	-465.675	-0.165565	-465.675	0.0253614	-465.675	-0.0277892	NaN	NaN
-465.545	0.0140056	-465.545	-1.89251e-17	NaN	NaN	NaN	NaN	-465.545	-1.16462e-17	NaN	NaN	-465.545	0.0247797	-465.545	-0.213002	-465.545	0.0232864	-465.545	-0.218545	NaN	NaN	NaN	NaN	NaN	NaN	NaN	NaN	-465.545	0.0215054	-465.545	0.0268817	NaN	NaN	NaN	NaN	-465.545	0.0349462	NaN	NaN	-465.545	0.0223901	-465.545	-0.240219	-465.545	0.0256293	-465.545	-0.0339863	NaN	NaN
-465.416	0.0196078	-465.416	0.00280112	NaN	NaN	NaN	NaN	-465.416	-1.3102e-17	NaN	NaN	-465.416	0.0245538	-465.416	-0.192581	-465.416	0.0234266	-465.416	-0.223794	NaN	NaN	NaN	NaN	NaN	NaN	NaN	NaN	-465.416	0.00537634	-465.416	0.0268817	NaN	NaN	NaN	NaN	-465.416	0.0295699	NaN	NaN	-465.416	0.0237026	-465.416	-0.167312	-465.416	0.02543	-465.416	-0.0222731	NaN	NaN
-465.287	0.022409	-465.287	0.0112045	NaN	NaN	NaN	NaN	-465.287	0.00840336	NaN	NaN	-465.287	0.0258754	-465.287	-0.178632	-465.287	0.0231067	-465.287	-0.227388	NaN	NaN	NaN	NaN	NaN	NaN	NaN	NaN	-465.287	0.0215054	-465.287	0.0215054	NaN	NaN	NaN	NaN	-465.287	0.0295699	NaN	NaN	-465.287	0.0231893	-465.287	-0.204518	-465.287	0.0255494	-465.287	-0.0513126	NaN	NaN
-465.157	0.0308123	-465.157	0.00840336	NaN	NaN	NaN	NaN	-465.157	0.00280112	NaN	NaN	-465.157	0.0252844	-465.157	-0.207262	-465.157	0.0244802	-465.157	-0.223899	NaN	NaN	NaN	NaN	NaN	NaN	NaN	NaN	-465.157	0.016129	-465.157	0.0376344	NaN	NaN	NaN	NaN	-465.157	0.0430108	NaN	NaN	-465.157	0.0238956	-465.157	-0.257904	-465.157	0.0264982	-465.157	-0.0298852	NaN	NaN
-465.028	0.0168067	-465.028	0.00840336	NaN	NaN	NaN	NaN	-465.028	0.00280112	NaN	NaN	-465.028	0.0243324	-465.028	-0.19605	-465.028	0.023935	-465.028	-0.200946	NaN	NaN	NaN	NaN	NaN	NaN	NaN	NaN	-465.028	0.016129	-465.028	0.0215054	NaN	NaN	NaN	NaN	-465.028	0.0322581	NaN	NaN	-465.028	0.0259202	-465.028	-0.155224	-465.028	0.0259875	-465.028	-0.0436713	NaN	NaN
-464.898	0.0252101	-464.898	0.00840336	NaN	NaN	NaN	NaN	-464.898	0.00280112	NaN	NaN	-464.898	0.0254113	-464.898	-0.216755	-464.898	0.0238643	-464.898	-0.235652	NaN	NaN	NaN	NaN	NaN	NaN	NaN	NaN	-464.898	0.0134409	-464.898	0.0241935	NaN	NaN	NaN	NaN	-464.898	0.0268817	NaN	NaN	-464.898	0.0234507	-464.898	-0.192316	-464.898	0.0260119	-464.898	-0.0494298	NaN	NaN
-464.769	0.0168067	-464.769	0.00280112	NaN	NaN	NaN	NaN	-464.769	-1.45577e-17	NaN	NaN	-464.769	0.024473	-464.769	-0.160847	-464.769	0.0233768	-464.769	-0.218633	NaN	NaN	NaN	NaN	NaN	NaN	NaN	NaN	-464.769	0.0188172	-464.769	0.0268817	NaN	NaN	NaN	NaN	-464.769	0.0295699	NaN	NaN	-464.769	0.0240116	-464.769	-0.19434	-464.769	0.0247588	-464.769	-0.0491258	NaN	NaN
-464.64	0.0140056	-464.64	0.00840336	NaN	NaN	NaN	NaN	-464.64	0.00280112	NaN	NaN	-464.64	0.0250774	-464.64	-0.184315	-464.64	0.0233899	-464.64	-0.222367	NaN	NaN	NaN	NaN	NaN	NaN	NaN	NaN	-464.64	0.0241935	-464.64	0.0241935	NaN	NaN	NaN	NaN	-464.64	0.0322581	NaN	NaN	-464.64	0.0241601	-464.64	-0.22206	-464.64	0.0250939	-464.64	-0.0752778	NaN	NaN
-464.51	0.0252101	-464.51	0.00560224	NaN	NaN	NaN	NaN	-464.51	-1.01904e-17	NaN	NaN	-464.51	0.0269837	-464.51	-0.168616	-464.51	0.0226985	-464.51	-0.229991	NaN	NaN	NaN	NaN	NaN	NaN	NaN	NaN	-464.51	0.0215054	-464.51	0.0241935	NaN	NaN	NaN	NaN	-464.51	0.0295699	NaN	NaN	-464.51	0.0239633	-464.51	-0.231939	-464.51	0.0253027	-464.51	-0.0515441	NaN	NaN
-464.381	0.0140056	-464.381	0.00840336	NaN	NaN	NaN	NaN	-464.381	0.00560224	NaN	NaN	-464.381	0.0261255	-464.381	-0.20885	-464.381	0.0227755	-464.381	-0.221069	NaN	NaN	NaN	NaN	NaN	NaN	NaN	NaN	-464.381	0.016129	-464.381	0.0241935	NaN	NaN	NaN	NaN	-464.381	0.0376344	NaN	NaN	-464.381	0.0237446	-464.381	-0.184271	-464.381	0.026222	-464.381	-0.0461368	NaN	NaN
-464.251	0.0252101	-464.251	0.00560224	NaN	NaN	NaN	NaN	-464.251	0.00280112	NaN	NaN	-464.251	0.0254726	-464.251	-0.223384	-464.251	0.0226575	-464.251	-0.239961	NaN	NaN	NaN	NaN	NaN	NaN	NaN	NaN	-464.251	0.016129	-464.251	0.0268817	NaN	NaN	NaN	NaN	-464.251	0.0295699	NaN	NaN	-464.251	0.0242399	-464.251	-0.159678	-464.251	0.0264465	-464.251	-0.0520262	NaN	NaN
-464.122	0.0252101	-464.122	0.0112045	NaN	NaN	NaN	NaN	-464.122	0.00560224	NaN	NaN	-464.122	0.0264249	-464.122	-0.185822	-464.122	0.0232457	-464.122	-0.20715	NaN	NaN	NaN	NaN	NaN	NaN	NaN	NaN	-464.122	0.0215054	-464.122	0.0215054	NaN	NaN	NaN	NaN	-464.122	0.0268817	NaN	NaN	-464.122	0.0247185	-464.122	-0.193756	-464.122	0.0251532	-464.122	-0.069754	NaN	NaN
-463.993	0.00840336	-463.993	0.00840336	NaN	NaN	NaN	NaN	-463.993	0.00280112	NaN	NaN	-463.993	0.027008	-463.993	-0.155076	-463.993	0.0223231	-463.993	-0.230548	NaN	NaN	NaN	NaN	NaN	NaN	NaN	NaN	-463.993	0.0188172	-463.993	0.0295699	NaN	NaN	NaN	NaN	-463.993	0.0349462	NaN	NaN	-463.993	0.0252799	-463.993	-0.174841	-463.993	0.0263589	-463.993	-0.0425003	NaN	NaN
-463.863	0.022409	-463.863	0.00560224	NaN	NaN	NaN	NaN	-463.863	0.00280112	NaN	NaN	-463.863	0.0244668	-463.863	-0.224389	-463.863	0.0236386	-463.863	-0.200496	NaN	NaN	NaN	NaN	NaN	NaN	NaN	NaN	-463.863	0.0188172	-463.863	0.0215054	NaN	NaN	NaN	NaN	-463.863	0.0403226	NaN	NaN	-463.863	0.0239492	-463.863	-0.202175	-463.863	0.0260429	-463.863	-0.0406003	NaN	NaN
-463.734	0.0140056	-463.734	0.00560224	NaN	NaN	NaN	NaN	-463.734	0.00280112	NaN	NaN	-463.734	0.0258861	-463.734	-0.190555	-463.734	0.0215705	-463.734	-0.213281	NaN	NaN	NaN	NaN	NaN	NaN	NaN	NaN	-463.734	0.0268817	-463.734	0.0295699	NaN	NaN	NaN	NaN	-463.734	0.0349462	NaN	NaN	-463.734	0.0236021	-463.734	-0.204696	-463.734	0.0256872	-463.734	-0.0314554	NaN	NaN
-463.604	0.0112045	-463.604	0.00280112	NaN	NaN	NaN	NaN	-463.604	1.45577e-18	NaN	NaN	-463.604	0.0264387	-463.604	-0.154788	-463.604	0.0233171	-463.604	-0.216115	NaN	NaN	NaN	NaN	NaN	NaN	NaN	NaN	-463.604	0.0188172	-463.604	0.0241935	NaN	NaN	NaN	NaN	-463.604	0.0322581	NaN	NaN	-463.604	0.0238076	-463.604	-0.176937	-463.604	0.0261954	-463.604	-0.0415816	NaN	NaN
-463.475	0.0280112	-463.475	0.0168067	NaN	NaN	NaN	NaN	-463.475	0.00560224	NaN	NaN	-463.475	0.0243254	-463.475	-0.255677	-463.475	0.0229489	-463.475	-0.221776	NaN	NaN	NaN	NaN	NaN	NaN	NaN	NaN	-463.475	0.0268817	-463.475	0.0215054	NaN	NaN	NaN	NaN	-463.475	0.0322581	NaN	NaN	-463.475	0.0248222	-463.475	-0.178134	-463.475	0.0245956	-463.475	-0.0371236	NaN	NaN
-463.346	0.00840336	-463.346	0.00840336	NaN	NaN	NaN	NaN	-463.346	0.00280112	NaN	NaN	-463.346	0.0267035	-463.346	-0.221067	-463.346	0.0241472	-463.346	-0.206745	NaN	NaN	NaN	NaN	NaN	NaN	NaN	NaN	-463.346	0.0107527	-463.346	0.0295699	NaN	NaN	NaN	NaN	-463.346	0.0403226	NaN	NaN	-463.346	0.024566	-463.346	-0.139762	-463.346	0.0258928	-463.346	-0.0537899	NaN	NaN
-463.216	0.0112045	-463.216	0.00840336	NaN	NaN	NaN	NaN	-463.216	0.00280112	NaN	NaN	-463.216	0.0264683	-463.216	-0.208809	-463.216	0.0230408	-463.216	-0.209905	NaN	NaN	NaN	NaN	NaN	NaN	NaN	NaN	-463.216	0.0241935	-463.216	0.016129	NaN	NaN	NaN	NaN	-463.216	0.0241935	NaN	NaN	-463.216	0.0235808	-463.216	-0.209613	-463.216	0.0254522	-463.216	-0.0597015	NaN	NaN
-463.087	0.0140056	-463.087	0.00560224	NaN	NaN	NaN	NaN	-463.087	-8.73464e-18	NaN	NaN	-463.087	0.0264802	-463.087	-0.219139	-463.087	0.0226237	-463.087	-0.247441	NaN	NaN	NaN	NaN	NaN	NaN	NaN	NaN	-463.087	0.0134409	-463.087	0.016129	NaN	NaN	NaN	NaN	-463.087	0.0215054	NaN	NaN	-463.087	0.0224325	-463.087	-0.194341	-463.087	0.0262546	-463.087	-0.0498392	NaN	NaN
-462.957	0.022409	-462.957	0.0140056	NaN	NaN	NaN	NaN	-462.957	0.00560224	NaN	NaN	-462.957	0.0260982	-462.957	-0.186314	-462.957	0.0223743	-462.957	-0.216211	NaN	NaN	NaN	NaN	NaN	NaN	NaN	NaN	-462.957	0.016129	-462.957	0.0188172	NaN	NaN	NaN	NaN	-462.957	0.0241935	NaN	NaN	-462.957	0.0252476	-462.957	-0.205994	-462.957	0.0261509	-462.957	-0.0285954	NaN	NaN
-462.828	0.0140056	-462.828	0.0168067	NaN	NaN	NaN	NaN	-462.828	0.00840336	NaN	NaN	-462.828	0.0246678	-462.828	-0.185301	-462.828	0.0221666	-462.828	-0.204992	NaN	NaN	NaN	NaN	NaN	NaN	NaN	NaN	-462.828	0.0241935	-462.828	0.0268817	NaN	NaN	NaN	NaN	-462.828	0.0295699	NaN	NaN	-462.828	0.0234068	-462.828	-0.18342	-462.828	0.0256938	-462.828	-0.0279487	NaN	NaN
-462.699	0.0420168	-462.699	0.0112045	NaN	NaN	NaN	NaN	-462.699	0.00840336	NaN	NaN	-462.699	0.026461	-462.699	-0.177325	-462.699	0.0231316	-462.699	-0.191347	NaN	NaN	NaN	NaN	NaN	NaN	NaN	NaN	-462.699	0.0188172	-462.699	0.0134409	NaN	NaN	NaN	NaN	-462.699	0.0188172	NaN	NaN	-462.699	0.0247252	-462.699	-0.189999	-462.699	0.026027	-462.699	-0.0427703	NaN	NaN
-462.569	0.0168067	-462.569	0.0112045	NaN	NaN	NaN	NaN	-462.569	0.00560224	NaN	NaN	-462.569	0.0251892	-462.569	-0.191535	-462.569	0.0225635	-462.569	-0.215522	NaN	NaN	NaN	NaN	NaN	NaN	NaN	NaN	-462.569	0.016129	-462.569	0.0188172	NaN	NaN	NaN	NaN	-462.569	0.0241935	NaN	NaN	-462.569	0.0238678	-462.569	-0.159525	-462.569	0.0256535	-462.569	-0.0561254	NaN	NaN
-462.44	0.0112045	-462.44	0.00840336	NaN	NaN	NaN	NaN	-462.44	0.00560224	NaN	NaN	-462.44	0.0256228	-462.44	-0.209434	-462.44	0.0218318	-462.44	-0.214329	NaN	NaN	NaN	NaN	NaN	NaN	NaN	NaN	-462.44	0.0268817	-462.44	0.0295699	NaN	NaN	NaN	NaN	-462.44	0.0376344	NaN	NaN	-462.44	0.0234926	-462.44	-0.193462	-462.44	0.0266137	-462.44	-0.0171268	NaN	NaN
-462.311	0.022409	-462.311	0.00560224	NaN	NaN	NaN	NaN	-462.311	0.00280112	NaN	NaN	-462.311	0.0276343	-462.311	-0.186322	-462.311	0.022266	-462.311	-0.198285	NaN	NaN	NaN	NaN	NaN	NaN	NaN	NaN	-462.311	0.0215054	-462.311	0.016129	NaN	NaN	NaN	NaN	-462.311	0.0215054	NaN	NaN	-462.311	0.0236293	-462.311	-0.190002	-462.311	0.0259483	-462.311	-0.0383131	NaN	NaN
-462.181	0.0112045	-462.181	0.00280112	NaN	NaN	NaN	NaN	-462.181	-1.09183e-17	NaN	NaN	-462.181	0.0257765	-462.181	-0.187202	-462.181	0.0217544	-462.181	-0.204883	NaN	NaN	NaN	NaN	NaN	NaN	NaN	NaN	-462.181	0.016129	-462.181	0.0215054	NaN	NaN	NaN	NaN	-462.181	0.0322581	NaN	NaN	-462.181	0.0230381	-462.181	-0.220906	-462.181	0.0251913	-462.181	-0.042836	NaN	NaN
-462.052	0.0308123	-462.052	0.00560224	NaN	NaN	NaN	NaN	-462.052	0.00280112	NaN	NaN	-462.052	0.0257416	-462.052	-0.188262	-462.052	0.0227226	-462.052	-0.204177	NaN	NaN	NaN	NaN	NaN	NaN	NaN	NaN	-462.052	0.0268817	-462.052	0.0188172	NaN	NaN	NaN	NaN	-462.052	0.0241935	NaN	NaN	-462.052	0.0239724	-462.052	-0.173969	-462.052	0.0253004	-462.052	-0.0385125	NaN	NaN
-461.922	0.0112045	-461.922	0.0112045	NaN	NaN	NaN	NaN	-461.922	0.00560224	NaN	NaN	-461.922	0.0271032	-461.922	-0.227284	-461.922	0.022141	-461.922	-0.210302	NaN	NaN	NaN	NaN	NaN	NaN	NaN	NaN	-461.922	0.016129	-461.922	0.0268817	NaN	NaN	NaN	NaN	-461.922	0.0295699	NaN	NaN	-461.922	0.0246262	-461.922	-0.164496	-461.922	0.0257278	-461.922	-0.0296518	NaN	NaN
-461.793	0.0252101	-461.793	0.0140056	NaN	NaN	NaN	NaN	-461.793	0.00840336	NaN	NaN	-461.793	0.024704	-461.793	-0.210988	-461.793	0.0227118	-461.793	-0.199035	NaN	NaN	NaN	NaN	NaN	NaN	NaN	NaN	-461.793	0.0215054	-461.793	0.016129	NaN	NaN	NaN	NaN	-461.793	0.0241935	NaN	NaN	-461.793	0.0244225	-461.793	-0.175413	-461.793	0.025827	-461.793	-0.051892	NaN	NaN
-461.664	0.00840336	-461.664	0.00840336	NaN	NaN	NaN	NaN	-461.664	0.00280112	NaN	NaN	-461.664	0.0261398	-461.664	-0.16473	-461.664	0.0223289	-461.664	-0.228538	NaN	NaN	NaN	NaN	NaN	NaN	NaN	NaN	-461.664	0.0188172	-461.664	0.0134409	NaN	NaN	NaN	NaN	-461.664	0.016129	NaN	NaN	-461.664	0.0232644	-461.664	-0.173708	-461.664	0.026202	-461.664	-0.0667821	NaN	NaN
-461.534	0.0112045	-461.534	0.00840336	NaN	NaN	NaN	NaN	-461.534	-2.18366e-18	NaN	NaN	-461.534	0.0262781	-461.534	-0.221685	-461.534	0.0224887	-461.534	-0.202835	NaN	NaN	NaN	NaN	NaN	NaN	NaN	NaN	-461.534	0.016129	-461.534	0.0268817	NaN	NaN	NaN	NaN	-461.534	0.0376344	NaN	NaN	-461.534	0.0238141	-461.534	-0.183542	-461.534	0.0258494	-461.534	-0.0632574	NaN	NaN
-461.405	0.00560224	-461.405	0.00280112	NaN	NaN	NaN	NaN	-461.405	0.00280112	NaN	NaN	-461.405	0.0259349	-461.405	-0.194748	-461.405	0.0225302	-461.405	-0.207923	NaN	NaN	NaN	NaN	NaN	NaN	NaN	NaN	-461.405	0.0241935	-461.405	0.0215054	NaN	NaN	NaN	NaN	-461.405	0.0241935	NaN	NaN	-461.405	0.0228247	-461.405	-0.194039	-461.405	0.0246992	-461.405	-0.0679412	NaN	NaN
-461.275	0.0196078	-461.275	0.00560224	NaN	NaN	NaN	NaN	-461.275	0.00280112	NaN	NaN	-461.275	0.0273512	-461.275	-0.164737	-461.275	0.0227883	-461.275	-0.203261	NaN	NaN	NaN	NaN	NaN	NaN	NaN	NaN	-461.275	0.0215054	-461.275	0.016129	NaN	NaN	NaN	NaN	-461.275	0.0188172	NaN	NaN	-461.275	0.0238233	-461.275	-0.214583	-461.275	0.0248015	-461.275	-0.0322388	NaN	NaN
-461.146	0.022409	-461.146	0.0112045	NaN	NaN	NaN	NaN	-461.146	0.00280112	NaN	NaN	-461.146	0.0255167	-461.146	-0.154104	-461.146	0.0225664	-461.146	-0.200422	NaN	NaN	NaN	NaN	NaN	NaN	NaN	NaN	-461.146	0.0215054	-461.146	0.0215054	NaN	NaN	NaN	NaN	-461.146	0.0322581	NaN	NaN	-461.146	0.0248033	-461.146	-0.176778	-461.146	0.0254535	-461.146	-0.0700346	NaN	NaN
-461.017	0.0112045	-461.017	0.00560224	NaN	NaN	NaN	NaN	-461.017	0.00560224	NaN	NaN	-461.017	0.0264092	-461.017	-0.211544	-461.017	0.0217723	-461.017	-0.184315	NaN	NaN	NaN	NaN	NaN	NaN	NaN	NaN	-461.017	0.0241935	-461.017	0.0268817	NaN	NaN	NaN	NaN	-461.017	0.0403226	NaN	NaN	-461.017	0.0261026	-461.017	-0.220104	-461.017	0.0249027	-461.017	-0.0724485	NaN	NaN
-460.887	0.0168067	-460.887	0.00840336	NaN	NaN	NaN	NaN	-460.887	0.00560224	NaN	NaN	-460.887	0.0265249	-460.887	-0.18363	-460.887	0.0217348	-460.887	-0.200269	NaN	NaN	NaN	NaN	NaN	NaN	NaN	NaN	-460.887	0.0215054	-460.887	0.0215054	NaN	NaN	NaN	NaN	-460.887	0.0295699	NaN	NaN	-460.887	0.0232381	-460.887	-0.186047	-460.887	0.0247333	-460.887	-0.0847267	NaN	NaN
-460.758	0.022409	-460.758	0.00560224	NaN	NaN	NaN	NaN	-460.758	0.00560224	NaN	NaN	-460.758	0.0260429	-460.758	-0.172771	-460.758	0.0235657	-460.758	-0.17001	NaN	NaN	NaN	NaN	NaN	NaN	NaN	NaN	-460.758	0.0322581	-460.758	0.0188172	NaN	NaN	NaN	NaN	-460.758	0.0322581	NaN	NaN	-460.758	0.0243309	-460.758	-0.201882	-460.758	0.0244423	-460.758	-0.0802894	NaN	NaN
-460.628	0.0168067	-460.628	0.00840336	NaN	NaN	NaN	NaN	-460.628	0.00560224	NaN	NaN	-460.628	0.0259294	-460.628	-0.16542	-460.628	0.0220637	-460.628	-0.197921	NaN	NaN	NaN	NaN	NaN	NaN	NaN	NaN	-460.628	0.0107527	-460.628	0.0322581	NaN	NaN	NaN	NaN	-460.628	0.0430108	NaN	NaN	-460.628	0.023836	-460.628	-0.206765	-460.628	0.0251231	-460.628	-0.0695398	NaN	NaN
-460.499	0.0168067	-460.499	0.00560224	NaN	NaN	NaN	NaN	-460.499	0.00560224	NaN	NaN	-460.499	0.0257261	-460.499	-0.220517	-460.499	0.0229375	-460.499	-0.165891	NaN	NaN	NaN	NaN	NaN	NaN	NaN	NaN	-460.499	0.0268817	-460.499	0.0215054	NaN	NaN	NaN	NaN	-460.499	0.0322581	NaN	NaN	-460.499	0.0234965	-460.499	-0.169924	-460.499	0.0241701	-460.499	-0.0687093	NaN	NaN
-460.37	0.022409	-460.37	0.00840336	NaN	NaN	NaN	NaN	-460.37	0.00840336	NaN	NaN	-460.37	0.0251777	-460.37	-0.155385	-460.37	0.0233657	-460.37	-0.176603	NaN	NaN	NaN	NaN	NaN	NaN	NaN	NaN	-460.37	0.0134409	-460.37	0.0188172	NaN	NaN	NaN	NaN	-460.37	0.0295699	NaN	NaN	-460.37	0.0236926	-460.37	-0.208196	-460.37	0.0258738	-460.37	-0.0910065	NaN	NaN
-460.24	0.0252101	-460.24	0.00560224	NaN	NaN	NaN	NaN	-460.24	0.00280112	NaN	NaN	-460.24	0.0266263	-460.24	-0.190184	-460.24	0.0234035	-460.24	-0.190317	NaN	NaN	NaN	NaN	NaN	NaN	NaN	NaN	-460.24	0.0134409	-460.24	0.0215054	NaN	NaN	NaN	NaN	-460.24	0.0295699	NaN	NaN	-460.24	0.024863	-460.24	-0.212828	-460.24	0.0240226	-460.24	-0.0878201	NaN	NaN
-460.111	0.0168067	-460.111	0.0140056	NaN	NaN	NaN	NaN	-460.111	0.0112045	NaN	NaN	-460.111	0.0267582	-460.111	-0.18968	-460.111	0.0236659	-460.111	-0.183107	NaN	NaN	NaN	NaN	NaN	NaN	NaN	NaN	-460.111	0.0241935	-460.111	0.0295699	NaN	NaN	NaN	NaN	-460.111	0.0403226	NaN	NaN	-460.111	0.0238502	-460.111	-0.216308	-460.111	0.0250715	-460.111	-0.0749401	NaN	NaN
-459.982	0.0196078	-459.982	0.00840336	NaN	NaN	NaN	NaN	-459.982	0.00560224	NaN	NaN	-459.982	0.0258717	-459.982	-0.211934	-459.982	0.0229951	-459.982	-0.185733	NaN	NaN	NaN	NaN	NaN	NaN	NaN	NaN	-459.982	0.0188172	-459.982	0.0188172	NaN	NaN	NaN	NaN	-459.982	0.0241935	NaN	NaN	-459.982	0.0237079	-459.982	-0.158772	-459.982	0.0235537	-459.982	-0.0988391	NaN	NaN
-459.852	0.0140056	-459.852	0.00560224	NaN	NaN	NaN	NaN	-459.852	0.00560224	NaN	NaN	-459.852	0.0239633	-459.852	-0.219819	-459.852	0.0232319	-459.852	-0.186475	NaN	NaN	NaN	NaN	NaN	NaN	NaN	NaN	-459.852	0.0188172	-459.852	0.016129	NaN	NaN	NaN	NaN	-459.852	0.0268817	NaN	NaN	-459.852	0.0227644	-459.852	-0.202629	-459.852	0.0255625	-459.852	-0.0568274	NaN	NaN
-459.723	0.0308123	-459.723	0.00840336	NaN	NaN	NaN	NaN	-459.723	0.0112045	NaN	NaN	-459.723	0.0266437	-459.723	-0.186813	-459.723	0.0233093	-459.723	-0.165401	NaN	NaN	NaN	NaN	NaN	NaN	NaN	NaN	-459.723	0.00806452	-459.723	0.0134409	NaN	NaN	NaN	NaN	-459.723	0.0241935	NaN	NaN	-459.723	0.0242734	-459.723	-0.156856	-459.723	0.024137	-459.723	-0.116022	NaN	NaN
-459.593	0.00840336	-459.593	0.00280112	NaN	NaN	NaN	NaN	-459.593	0.00280112	NaN	NaN	-459.593	0.0264592	-459.593	-0.189146	-459.593	0.0235273	-459.593	-0.177834	NaN	NaN	NaN	NaN	NaN	NaN	NaN	NaN	-459.593	0.0241935	-459.593	0.0295699	NaN	NaN	NaN	NaN	-459.593	0.0403226	NaN	NaN	-459.593	0.0237657	-459.593	-0.186508	-459.593	0.0246823	-459.593	-0.0918574	NaN	NaN
-459.464	0.0252101	-459.464	0.0112045	NaN	NaN	NaN	NaN	-459.464	0.0140056	NaN	NaN	-459.464	0.0241329	-459.464	-0.206608	-459.464	0.022767	-459.464	-0.173564	NaN	NaN	NaN	NaN	NaN	NaN	NaN	NaN	-459.464	0.0241935	-459.464	0.0107527	NaN	NaN	NaN	NaN	-459.464	0.016129	NaN	NaN	-459.464	0.0235569	-459.464	-0.249949	-459.464	0.0246384	-459.464	-0.0972273	NaN	NaN
-459.335	0.0252101	-459.335	0.00560224	NaN	NaN	NaN	NaN	-459.335	0.00560224	NaN	NaN	-459.335	0.0251181	-459.335	-0.201653	-459.335	0.0240307	-459.335	-0.164139	NaN	NaN	NaN	NaN	NaN	NaN	NaN	NaN	-459.335	0.016129	-459.335	0.016129	NaN	NaN	NaN	NaN	-459.335	0.0241935	NaN	NaN	-459.335	0.0225475	-459.335	-0.222321	-459.335	0.0249463	-459.335	-0.0886517	NaN	NaN
-459.205	0.0252101	-459.205	0.00280112	NaN	NaN	NaN	NaN	-459.205	0.00560224	NaN	NaN	-459.205	0.0254935	-459.205	-0.161793	-459.205	0.0231343	-459.205	-0.183261	NaN	NaN	NaN	NaN	NaN	NaN	NaN	NaN	-459.205	0.0134409	-459.205	0.0188172	NaN	NaN	NaN	NaN	-459.205	0.0295699	NaN	NaN	-459.205	0.0248641	-459.205	-0.18543	-459.205	0.0260139	-459.205	-0.0975333	NaN	NaN
-459.076	0.0140056	-459.076	0.0140056	NaN	NaN	NaN	NaN	-459.076	0.0196078	NaN	NaN	-459.076	0.0277101	-459.076	-0.169925	-459.076	0.0225028	-459.076	-0.169332	NaN	NaN	NaN	NaN	NaN	NaN	NaN	NaN	-459.076	0.0241935	-459.076	0.0241935	NaN	NaN	NaN	NaN	-459.076	0.0295699	NaN	NaN	-459.076	0.0231168	-459.076	-0.200932	-459.076	0.025128	-459.076	-0.0951701	NaN	NaN
-458.946	0.022409	-458.946	0.0112045	NaN	NaN	NaN	NaN	-458.946	0.0112045	NaN	NaN	-458.946	0.0275489	-458.946	-0.159016	-458.946	0.0226123	-458.946	-0.160656	NaN	NaN	NaN	NaN	NaN	NaN	NaN	NaN	-458.946	0.0215054	-458.946	0.0134409	NaN	NaN	NaN	NaN	-458.946	0.0241935	NaN	NaN	-458.946	0.0246458	-458.946	-0.156493	-458.946	0.0254478	-458.946	-0.0929615	NaN	NaN
-458.817	0.022409	-458.817	0.00280112	NaN	NaN	NaN	NaN	-458.817	0.00560224	NaN	NaN	-458.817	0.0250374	-458.817	-0.211043	-458.817	0.0235938	-458.817	-0.160586	NaN	NaN	NaN	NaN	NaN	NaN	NaN	NaN	-458.817	0.0134409	-458.817	0.016129	NaN	NaN	NaN	NaN	-458.817	0.0268817	NaN	NaN	-458.817	0.0242995	-458.817	-0.199	-458.817	0.0254098	-458.817	-0.112487	NaN	NaN
-458.688	0.0196078	-458.688	0.00560224	NaN	NaN	NaN	NaN	-458.688	0.00560224	NaN	NaN	-458.688	0.0260736	-458.688	-0.152826	-458.688	0.02321	-458.688	-0.171947	NaN	NaN	NaN	NaN	NaN	NaN	NaN	NaN	-458.688	0.0215054	-458.688	0.016129	NaN	NaN	NaN	NaN	-458.688	0.0241935	NaN	NaN	-458.688	0.0247005	-458.688	-0.17295	-458.688	0.0241935	-458.688	-0.101302	NaN	NaN
-458.558	0.0252101	-458.558	0.0168067	NaN	NaN	NaN	NaN	-458.558	0.0196078	NaN	NaN	-458.558	0.0261713	-458.558	-0.188404	-458.558	0.0231185	-458.558	-0.183889	NaN	NaN	NaN	NaN	NaN	NaN	NaN	NaN	-458.558	0.0241935	-458.558	0.0188172	NaN	NaN	NaN	NaN	-458.558	0.0241935	NaN	NaN	-458.558	0.025615	-458.558	-0.154407	-458.558	0.0245041	-458.558	-0.113609	NaN	NaN
-458.429	0.022409	-458.429	0.00560224	NaN	NaN	NaN	NaN	-458.429	0.00840336	NaN	NaN	-458.429	0.0255541	-458.429	-0.176272	-458.429	0.0240422	-458.429	-0.153106	NaN	NaN	NaN	NaN	NaN	NaN	NaN	NaN	-458.429	0.016129	-458.429	0.0107527	NaN	NaN	NaN	NaN	-458.429	0.0188172	NaN	NaN	-458.429	0.0239762	-458.429	-0.192163	-458.429	0.025446	-458.429	-0.116766	NaN	NaN
-458.299	0.0196078	-458.299	0.00840336	NaN	NaN	NaN	NaN	-458.299	0.00840336	NaN	NaN	-458.299	0.0247649	-458.299	-0.20186	-458.299	0.0237371	-458.299	-0.172589	NaN	NaN	NaN	NaN	NaN	NaN	NaN	NaN	-458.299	0.016129	-458.299	0.016129	NaN	NaN	NaN	NaN	-458.299	0.0241935	NaN	NaN	-458.299	0.0239168	-458.299	-0.212481	-458.299	0.0252501	-458.299	-0.142228	NaN	NaN
-458.17	0.022409	-458.17	0.0140056	NaN	NaN	NaN	NaN	-458.17	0.0112045	NaN	NaN	-458.17	0.0248732	-458.17	-0.163967	-458.17	0.0240353	-458.17	-0.136615	NaN	NaN	NaN	NaN	NaN	NaN	NaN	NaN	-458.17	0.016129	-458.17	0.0188172	NaN	NaN	NaN	NaN	-458.17	0.0295699	NaN	NaN	-458.17	0.0243285	-458.17	-0.17747	-458.17	0.0244043	-458.17	-0.123691	NaN	NaN
-458.041	0.0140056	-458.041	0.00560224	NaN	NaN	NaN	NaN	-458.041	0.0140056	NaN	NaN	-458.041	0.0259079	-458.041	-0.183912	-458.041	0.0232654	-458.041	-0.150056	NaN	NaN	NaN	NaN	NaN	NaN	NaN	NaN	-458.041	0.0241935	-458.041	0.0215054	NaN	NaN	NaN	NaN	-458.041	0.0268817	NaN	NaN	-458.041	0.024781	-458.041	-0.179517	-458.041	0.0242456	-458.041	-0.137141	NaN	NaN
-457.911	0.0308123	-457.911	0.00560224	NaN	NaN	NaN	NaN	-457.911	0.00560224	NaN	NaN	-457.911	0.0245515	-457.911	-0.171623	-457.911	0.023935	-457.911	-0.163592	NaN	NaN	NaN	NaN	NaN	NaN	NaN	NaN	-457.911	0.0241935	-457.911	0.016129	NaN	NaN	NaN	NaN	-457.911	0.0215054	NaN	NaN	-457.911	0.0244299	-457.911	-0.189925	-457.911	0.0244531	-457.911	-0.138736	NaN	NaN
-457.782	0.0112045	-457.782	0.00840336	NaN	NaN	NaN	NaN	-457.782	0.0140056	NaN	NaN	-457.782	0.0259437	-457.782	-0.211686	-457.782	0.0246756	-457.782	-0.155009	NaN	NaN	NaN	NaN	NaN	NaN	NaN	NaN	-457.782	0.016129	-457.782	0.0188172	NaN	NaN	NaN	NaN	-457.782	0.0215054	NaN	NaN	-457.782	0.0249855	-457.782	-0.183895	-457.782	0.023682	-457.782	-0.150655	NaN	NaN
-457.652	0.022409	-457.652	0.00560224	NaN	NaN	NaN	NaN	-457.652	0.00560224	NaN	NaN	-457.652	0.0243222	-457.652	-0.16539	-457.652	0.0245814	-457.652	-0.147567	NaN	NaN	NaN	NaN	NaN	NaN	NaN	NaN	-457.652	0.0107527	-457.652	0.0188172	NaN	NaN	NaN	NaN	-457.652	0.0215054	NaN	NaN	-457.652	0.0236475	-457.652	-0.189936	-457.652	0.0245605	-457.652	-0.142675	NaN	NaN
-457.523	0.0252101	-457.523	0.00840336	NaN	NaN	NaN	NaN	-457.523	0.0112045	NaN	NaN	-457.523	0.024539	-457.523	-0.193274	-457.523	0.0242201	-457.523	-0.126479	NaN	NaN	NaN	NaN	NaN	NaN	NaN	NaN	-457.523	0.0134409	-457.523	0.0107527	NaN	NaN	NaN	NaN	-457.523	0.016129	NaN	NaN	-457.523	0.0238779	-457.523	-0.226813	-457.523	0.0242012	-457.523	-0.156069	NaN	NaN
-457.394	0.0196078	-457.394	0.0112045	NaN	NaN	NaN	NaN	-457.394	0.0196078	NaN	NaN	-457.394	0.0255086	-457.394	-0.169033	-457.394	0.0248965	-457.394	-0.139378	NaN	NaN	NaN	NaN	NaN	NaN	NaN	NaN	-457.394	0.016129	-457.394	0.0215054	NaN	NaN	NaN	NaN	-457.394	0.0188172	NaN	NaN	-457.394	0.0231163	-457.394	-0.189234	-457.394	0.0232599	-457.394	-0.140177	NaN	NaN
-457.264	0.0252101	-457.264	0.0112045	NaN	NaN	NaN	NaN	-457.264	0.0112045	NaN	NaN	-457.264	0.0264928	-457.264	-0.19324	-457.264	0.0239478	-457.264	-0.148942	NaN	NaN	NaN	NaN	NaN	NaN	NaN	NaN	-457.264	0.0215054	-457.264	0.0134409	NaN	NaN	NaN	NaN	-457.264	0.016129	NaN	NaN	-457.264	0.0244488	-457.264	-0.182905	-457.264	0.0239016	-457.264	-0.166995	NaN	NaN
-457.135	0.0252101	-457.135	0.00840336	NaN	NaN	NaN	NaN	-457.135	0.00840336	NaN	NaN	-457.135	0.0248525	-457.135	-0.137694	-457.135	0.0244253	-457.135	-0.151183	NaN	NaN	NaN	NaN	NaN	NaN	NaN	NaN	-457.135	0.0215054	-457.135	0.0188172	NaN	NaN	NaN	NaN	-457.135	0.0188172	NaN	NaN	-457.135	0.0238593	-457.135	-0.184204	-457.135	0.0229658	-457.135	-0.157687	NaN	NaN
-457.006	0.0196078	-457.006	0.00840336	NaN	NaN	NaN	NaN	-457.006	0.00840336	NaN	NaN	-457.006	0.025567	-457.006	-0.195351	-457.006	0.0242062	-457.006	-0.131781	NaN	NaN	NaN	NaN	NaN	NaN	NaN	NaN	-457.006	0.0215054	-457.006	0.016129	NaN	NaN	NaN	NaN	-457.006	0.0134409	NaN	NaN	-457.006	0.0239674	-457.006	-0.186058	-457.006	0.0228678	-457.006	-0.149923	NaN	NaN
-456.876	0.022409	-456.876	0.0168067	NaN	NaN	NaN	NaN	-456.876	0.0140056	NaN	NaN	-456.876	0.0256873	-456.876	-0.172911	-456.876	0.0241291	-456.876	-0.140458	NaN	NaN	NaN	NaN	NaN	NaN	NaN	NaN	-456.876	0.0268817	-456.876	0.016129	NaN	NaN	NaN	NaN	-456.876	0.0188172	NaN	NaN	-456.876	0.0248088	-456.876	-0.144147	-456.876	0.0234288	-456.876	-0.142934	NaN	NaN
-456.747	0.0196078	-456.747	0.00280112	NaN	NaN	NaN	NaN	-456.747	0.00560224	NaN	NaN	-456.747	0.0263173	-456.747	-0.196872	-456.747	0.0259306	-456.747	-0.14486	NaN	NaN	NaN	NaN	NaN	NaN	NaN	NaN	-456.747	0.0268817	-456.747	0.0215054	NaN	NaN	NaN	NaN	-456.747	0.0188172	NaN	NaN	-456.747	0.023064	-456.747	-0.186239	-456.747	0.0224817	-456.747	-0.149613	NaN	NaN
-456.617	0.0252101	-456.617	0.00280112	NaN	NaN	NaN	NaN	-456.617	0.00280112	NaN	NaN	-456.617	0.0258684	-456.617	-0.191783	-456.617	0.0251728	-456.617	-0.137692	NaN	NaN	NaN	NaN	NaN	NaN	NaN	NaN	-456.617	0.0268817	-456.617	0.0134409	NaN	NaN	NaN	NaN	-456.617	0.00806452	NaN	NaN	-456.617	0.0226707	-456.617	-0.225045	-456.617	0.0223013	-456.617	-0.169422	NaN	NaN
-456.488	0.0168067	-456.488	0.00280112	NaN	NaN	NaN	NaN	-456.488	0.00280112	NaN	NaN	-456.488	0.0263004	-456.488	-0.207393	-456.488	0.024961	-456.488	-0.149533	NaN	NaN	NaN	NaN	NaN	NaN	NaN	NaN	-456.488	0.0215054	-456.488	0.0215054	NaN	NaN	NaN	NaN	-456.488	0.0188172	NaN	NaN	-456.488	0.0221172	-456.488	-0.205694	-456.488	0.0220319	-456.488	-0.185351	NaN	NaN
-456.359	0.0196078	-456.359	0.00280112	NaN	NaN	NaN	NaN	-456.359	0.00840336	NaN	NaN	-456.359	0.0264389	-456.359	-0.171778	-456.359	0.026091	-456.359	-0.134038	NaN	NaN	NaN	NaN	NaN	NaN	NaN	NaN	-456.359	0.0134409	-456.359	0.0107527	NaN	NaN	NaN	NaN	-456.359	0.0134409	NaN	NaN	-456.359	0.0231592	-456.359	-0.168583	-456.359	0.0234152	-456.359	-0.181932	NaN	NaN
-456.229	0.0168067	-456.229	0.00560224	NaN	NaN	NaN	NaN	-456.229	0.00560224	NaN	NaN	-456.229	0.0278887	-456.229	-0.197436	-456.229	0.026076	-456.229	-0.132917	NaN	NaN	NaN	NaN	NaN	NaN	NaN	NaN	-456.229	0.0107527	-456.229	0.0215054	NaN	NaN	NaN	NaN	-456.229	0.0188172	NaN	NaN	-456.229	0.023439	-456.229	-0.17341	-456.229	0.0232986	-456.229	-0.171447	NaN	NaN
-456.1	0.0140056	-456.1	0.00560224	NaN	NaN	NaN	NaN	-456.1	0.00560224	NaN	NaN	-456.1	0.0267315	-456.1	-0.19738	-456.1	0.0259589	-456.1	-0.125823	NaN	NaN	NaN	NaN	NaN	NaN	NaN	NaN	-456.1	0.0241935	-456.1	0.00806452	NaN	NaN	NaN	NaN	-456.1	0.00806452	NaN	NaN	-456.1	0.02199	-456.1	-0.219568	-456.1	0.0221315	-456.1	-0.185647	NaN	NaN
-455.97	0.0112045	-455.97	-1.01904e-17	NaN	NaN	NaN	NaN	-455.97	0.00280112	NaN	NaN	-455.97	0.0241818	-455.97	-0.195985	-455.97	0.0257544	-455.97	-0.142965	NaN	NaN	NaN	NaN	NaN	NaN	NaN	NaN	-455.97	0.016129	-455.97	0.016129	NaN	NaN	NaN	NaN	-455.97	0.016129	NaN	NaN	-455.97	0.023981	-455.97	-0.156593	-455.97	0.0226871	-455.97	-0.208459	NaN	NaN
-455.841	0.0112045	-455.841	2.18366e-18	NaN	NaN	NaN	NaN	-455.841	2.18366e-18	NaN	NaN	-455.841	0.0241029	-455.841	-0.181157	-455.841	0.0255344	-455.841	-0.134828	NaN	NaN	NaN	NaN	NaN	NaN	NaN	NaN	-455.841	0.0134409	-455.841	0.0188172	NaN	NaN	NaN	NaN	-455.841	0.0215054	NaN	NaN	-455.841	0.023775	-455.841	-0.155185	-455.841	0.0227251	-455.841	-0.200833	NaN	NaN
-455.712	0.0112045	-455.712	0.0112045	NaN	NaN	NaN	NaN	-455.712	0.0140056	NaN	NaN	-455.712	0.0244053	-455.712	-0.198175	-455.712	0.026599	-455.712	-0.104022	NaN	NaN	NaN	NaN	NaN	NaN	NaN	NaN	-455.712	0.0241935	-455.712	0.0188172	NaN	NaN	NaN	NaN	-455.712	0.016129	NaN	NaN	-455.712	0.0228665	-455.712	-0.14451	-455.712	0.0225534	-455.712	-0.202913	NaN	NaN
-455.582	0.022409	-455.582	0.00560224	NaN	NaN	NaN	NaN	-455.582	0.00280112	NaN	NaN	-455.582	0.0252381	-455.582	-0.243315	-455.582	0.0253124	-455.582	-0.142331	NaN	NaN	NaN	NaN	NaN	NaN	NaN	NaN	-455.582	0.0241935	-455.582	0.0107527	NaN	NaN	NaN	NaN	-455.582	0.016129	NaN	NaN	-455.582	0.0242201	-455.582	-0.181846	-455.582	0.0214225	-455.582	-0.211974	NaN	NaN
-455.453	0.0112045	-455.453	0.00840336	NaN	NaN	NaN	NaN	-455.453	0.0112045	NaN	NaN	-455.453	0.0260713	-455.453	-0.196379	-455.453	0.0255635	-455.453	-0.12728	NaN	NaN	NaN	NaN	NaN	NaN	NaN	NaN	-455.453	0.0241935	-455.453	0.0188172	NaN	NaN	NaN	NaN	-455.453	0.016129	NaN	NaN	-455.453	0.0256282	-455.453	-0.14644	-455.453	0.0217639	-455.453	-0.204534	NaN	NaN
-455.323	0.0112045	-455.323	0.00560224	NaN	NaN	NaN	NaN	-455.323	0.00840336	NaN	NaN	-455.323	0.0260508	-455.323	-0.192122	-455.323	0.0246671	-455.323	-0.139831	NaN	NaN	NaN	NaN	NaN	NaN	NaN	NaN	-455.323	0.0134409	-455.323	0.0107527	NaN	NaN	NaN	NaN	-455.323	0.0134409	NaN	NaN	-455.323	0.0244333	-455.323	-0.192714	-455.323	0.0219193	-455.323	-0.208369	NaN	NaN
-455.194	0.0252101	-455.194	-9.46253e-18	NaN	NaN	NaN	NaN	-455.194	-9.82647e-18	NaN	NaN	-455.194	0.0258318	-455.194	-0.129231	-455.194	0.0256994	-455.194	-0.122183	NaN	NaN	NaN	NaN	NaN	NaN	NaN	NaN	-455.194	0.00537634	-455.194	0.0188172	NaN	NaN	NaN	NaN	-455.194	0.016129	NaN	NaN	-455.194	0.0243291	-455.194	-0.168756	-455.194	0.0225109	-455.194	-0.215677	NaN	NaN
-455.065	0.0112045	-455.065	0.00560224	NaN	NaN	NaN	NaN	-455.065	0.00840336	NaN	NaN	-455.065	0.027149	-455.065	-0.184943	-455.065	0.0258191	-455.065	-0.112705	NaN	NaN	NaN	NaN	NaN	NaN	NaN	NaN	-455.065	0.0241935	-455.065	0.0107527	NaN	NaN	NaN	NaN	-455.065	0.00806452	NaN	NaN	-455.065	0.0241527	-455.065	-0.198748	-455.065	0.0211294	-455.065	-0.199273	NaN	NaN
-454.935	0.022409	-454.935	0.00280112	NaN	NaN	NaN	NaN	-454.935	0.00280112	NaN	NaN	-454.935	0.0244657	-454.935	-0.175948	-454.935	0.0257136	-454.935	-0.135951	NaN	NaN	NaN	NaN	NaN	NaN	NaN	NaN	-454.935	0.0268817	-454.935	0.00806452	NaN	NaN	NaN	NaN	-454.935	0.00806452	NaN	NaN	-454.935	0.023789	-454.935	-0.159294	-454.935	0.0220695	-454.935	-0.202028	NaN	NaN
-454.806	0.0168067	-454.806	0.00560224	NaN	NaN	NaN	NaN	-454.806	0.00840336	NaN	NaN	-454.806	0.025468	-454.806	-0.213304	-454.806	0.0255287	-454.806	-0.135577	NaN	NaN	NaN	NaN	NaN	NaN	NaN	NaN	-454.806	0.0188172	-454.806	0.0134409	NaN	NaN	NaN	NaN	-454.806	0.0134409	NaN	NaN	-454.806	0.0241946	-454.806	-0.178584	-454.806	0.0219924	-454.806	-0.197077	NaN	NaN
-454.677	0.0112045	-454.677	0.00560224	NaN	NaN	NaN	NaN	-454.677	0.00280112	NaN	NaN	-454.677	0.0268708	-454.677	-0.174033	-454.677	0.0256995	-454.677	-0.130622	NaN	NaN	NaN	NaN	NaN	NaN	NaN	NaN	-454.677	0.016129	-454.677	0.00537634	NaN	NaN	NaN	NaN	-454.677	0.00537634	NaN	NaN	-454.677	0.0236099	-454.677	-0.189373	-454.677	0.0216346	-454.677	-0.215783	NaN	NaN
-454.547	0.00560224	-454.547	0.00280112	NaN	NaN	NaN	NaN	-454.547	0.00560224	NaN	NaN	-454.547	0.0264386	-454.547	-0.200537	-454.547	0.0260925	-454.547	-0.114125	NaN	NaN	NaN	NaN	NaN	NaN	NaN	NaN	-454.547	0.016129	-454.547	0.0134409	NaN	NaN	NaN	NaN	-454.547	0.0134409	NaN	NaN	-454.547	0.0237557	-454.547	-0.187112	-454.547	0.0218608	-454.547	-0.222005	NaN	NaN
-454.418	0.0252101	-454.418	0.0112045	NaN	NaN	NaN	NaN	-454.418	0.0112045	NaN	NaN	-454.418	0.02599	-454.418	-0.180073	-454.418	0.0251543	-454.418	-0.124651	NaN	NaN	NaN	NaN	NaN	NaN	NaN	NaN	-454.418	0.0322581	-454.418	0.00268817	NaN	NaN	NaN	NaN	-454.418	0.00268817	NaN	NaN	-454.418	0.0238873	-454.418	-0.181349	-454.418	0.0218999	-454.418	-0.228589	NaN	NaN
-454.288	0.00840336	-454.288	0.00560224	NaN	NaN	NaN	NaN	-454.288	0.0112045	NaN	NaN	-454.288	0.0258995	-454.288	-0.176454	-454.288	0.0267132	-454.288	-0.123204	NaN	NaN	NaN	NaN	NaN	NaN	NaN	NaN	-454.288	0.0295699	-454.288	0.0107527	NaN	NaN	NaN	NaN	-454.288	0.0107527	NaN	NaN	-454.288	0.024906	-454.288	-0.193399	-454.288	0.0218373	-454.288	-0.217155	NaN	NaN
-454.159	0.0252101	-454.159	0.00560224	NaN	NaN	NaN	NaN	-454.159	0.00280112	NaN	NaN	-454.159	0.0248277	-454.159	-0.224319	-454.159	0.0261394	-454.159	-0.152301	NaN	NaN	NaN	NaN	NaN	NaN	NaN	NaN	-454.159	0.00537634	-454.159	0.00268817	NaN	NaN	NaN	NaN	-454.159	0.00537634	NaN	NaN	-454.159	0.0251024	-454.159	-0.214042	-454.159	0.0224363	-454.159	-0.236109	NaN	NaN
-454.03	0.0112045	-454.03	0.00280112	NaN	NaN	NaN	NaN	-454.03	0.00560224	NaN	NaN	-454.03	0.0264555	-454.03	-0.141726	-454.03	0.0262316	-454.03	-0.123294	NaN	NaN	NaN	NaN	NaN	NaN	NaN	NaN	-454.03	0.00806452	-454.03	0.00806452	NaN	NaN	NaN	NaN	-454.03	0.00806452	NaN	NaN	-454.03	0.0252365	-454.03	-0.183534	-454.03	0.0213886	-454.03	-0.230375	NaN	NaN
-453.9	0.0140056	-453.9	0.00560224	NaN	NaN	NaN	NaN	-453.9	0.00560224	NaN	NaN	-453.9	0.0247305	-453.9	-0.174408	-453.9	0.0261876	-453.9	-0.148863	NaN	NaN	NaN	NaN	NaN	NaN	NaN	NaN	-453.9	0.0268817	-453.9	0.00268817	NaN	NaN	NaN	NaN	-453.9	0.00268817	NaN	NaN	-453.9	0.0232763	-453.9	-0.183139	-453.9	0.0216078	-453.9	-0.22191	NaN	NaN
-453.771	0.0168067	-453.771	0.00560224	NaN	NaN	NaN	NaN	-453.771	0.0112045	NaN	NaN	-453.771	0.0253123	-453.771	-0.203021	-453.771	0.0271344	-453.771	-0.121033	NaN	NaN	NaN	NaN	NaN	NaN	NaN	NaN	-453.771	0.00537634	-453.771	0.0134409	NaN	NaN	NaN	NaN	-453.771	0.0107527	NaN	NaN	-453.771	0.0231967	-453.771	-0.216576	-453.771	0.0223872	-453.771	-0.238046	NaN	NaN
-453.641	0.022409	-453.641	0.00560224	NaN	NaN	NaN	NaN	-453.641	0.00560224	NaN	NaN	-453.641	0.0253532	-453.641	-0.191924	-453.641	0.0256772	-453.641	-0.129923	NaN	NaN	NaN	NaN	NaN	NaN	NaN	NaN	-453.641	0.0107527	-453.641	0.0134409	NaN	NaN	NaN	NaN	-453.641	0.0107527	NaN	NaN	-453.641	0.0240681	-453.641	-0.175204	-453.641	0.0210355	-453.641	-0.237426	NaN	NaN
-453.512	0.0140056	-453.512	0.0112045	NaN	NaN	NaN	NaN	-453.512	0.0112045	NaN	NaN	-453.512	0.0243125	-453.512	-0.21456	-453.512	0.0261289	-453.512	-0.127525	NaN	NaN	NaN	NaN	NaN	NaN	NaN	NaN	-453.512	0.0241935	-453.512	0.00537634	NaN	NaN	NaN	NaN	-453.512	0.00537634	NaN	NaN	-453.512	0.0235988	-453.512	-0.168879	-453.512	0.0217551	-453.512	-0.252079	NaN	NaN
-453.383	0.0280112	-453.383	0.00560224	NaN	NaN	NaN	NaN	-453.383	0.00560224	NaN	NaN	-453.383	0.0244853	-453.383	-0.174916	-453.383	0.0267423	-453.383	-0.116616	NaN	NaN	NaN	NaN	NaN	NaN	NaN	NaN	-453.383	0.0295699	-453.383	0.00806452	NaN	NaN	NaN	NaN	-453.383	0.00268817	NaN	NaN	-453.383	0.0236717	-453.383	-0.158505	-453.383	0.0226781	-453.383	-0.249011	NaN	NaN
-453.253	0.0308123	-453.253	0.00840336	NaN	NaN	NaN	NaN	-453.253	0.00560224	NaN	NaN	-453.253	0.0257696	-453.253	-0.174769	-453.253	0.0275843	-453.253	-0.117725	NaN	NaN	NaN	NaN	NaN	NaN	NaN	NaN	-453.253	0.0215054	-453.253	0.00806452	NaN	NaN	NaN	NaN	-453.253	0.00806452	NaN	NaN	-453.253	0.0245787	-453.253	-0.180793	-453.253	0.0209727	-453.253	-0.267218	NaN	NaN
-453.124	0.0196078	-453.124	0.00840336	NaN	NaN	NaN	NaN	-453.124	0.00560224	NaN	NaN	-453.124	0.0246536	-453.124	-0.171552	-453.124	0.0266749	-453.124	-0.141269	NaN	NaN	NaN	NaN	NaN	NaN	NaN	NaN	-453.124	0.0134409	-453.124	0.016129	NaN	NaN	NaN	NaN	-453.124	0.00806452	NaN	NaN	-453.124	0.024186	-453.124	-0.183627	-453.124	0.0222448	-453.124	-0.248054	NaN	NaN
-452.994	0.0168067	-452.994	0.00840336	NaN	NaN	NaN	NaN	-452.994	0.00840336	NaN	NaN	-452.994	0.0259114	-452.994	-0.198993	-452.994	0.0275307	-452.994	-0.131188	NaN	NaN	NaN	NaN	NaN	NaN	NaN	NaN	-452.994	0.0107527	-452.994	0.00806452	NaN	NaN	NaN	NaN	-452.994	0.00806452	NaN	NaN	-452.994	0.0239589	-452.994	-0.171183	-452.994	0.0224367	-452.994	-0.251471	NaN	NaN
-452.865	0.0140056	-452.865	0.00840336	NaN	NaN	NaN	NaN	-452.865	0.00840336	NaN	NaN	-452.865	0.0242894	-452.865	-0.199363	-452.865	0.0277471	-452.865	-0.119799	NaN	NaN	NaN	NaN	NaN	NaN	NaN	NaN	-452.865	0.0188172	-452.865	0.0188172	NaN	NaN	NaN	NaN	-452.865	0.0134409	NaN	NaN	-452.865	0.0234322	-452.865	-0.223632	-452.865	0.0215813	-452.865	-0.238501	NaN	NaN
-452.736	0.022409	-452.736	0.00560224	NaN	NaN	NaN	NaN	-452.736	0.00560224	NaN	NaN	-452.736	0.0256531	-452.736	-0.184417	-452.736	0.0269147	-452.736	-0.117945	NaN	NaN	NaN	NaN	NaN	NaN	NaN	NaN	-452.736	0.0188172	-452.736	0.0107527	NaN	NaN	NaN	NaN	-452.736	0.0107527	NaN	NaN	-452.736	0.0245399	-452.736	-0.155613	-452.736	0.0217177	-452.736	-0.241543	NaN	NaN
-452.606	0.0140056	-452.606	-1.45577e-17	NaN	NaN	NaN	NaN	-452.606	-6.18704e-18	NaN	NaN	-452.606	0.0247348	-452.606	-0.178518	-452.606	0.0288348	-452.606	-0.106459	NaN	NaN	NaN	NaN	NaN	NaN	NaN	NaN	-452.606	0.0268817	-452.606	0.0188172	NaN	NaN	NaN	NaN	-452.606	0.0134409	NaN	NaN	-452.606	0.0241881	-452.606	-0.198372	-452.606	0.0219912	-452.606	-0.256844	NaN	NaN
-452.477	0.0196078	-452.477	5.8231e-18	NaN	NaN	NaN	NaN	-452.477	-5.8231e-18	NaN	NaN	-452.477	0.0264797	-452.477	-0.159373	-452.477	0.0275132	-452.477	-0.10666	NaN	NaN	NaN	NaN	NaN	NaN	NaN	NaN	-452.477	0.0188172	-452.477	0.0134409	NaN	NaN	NaN	NaN	-452.477	0.0107527	NaN	NaN	-452.477	0.0239706	-452.477	-0.155103	-452.477	0.0211888	-452.477	-0.256722	NaN	NaN
-452.348	0.0168067	-452.348	0.0112045	NaN	NaN	NaN	NaN	-452.348	0.0112045	NaN	NaN	-452.348	0.0247108	-452.348	-0.198711	-452.348	0.0271985	-452.348	-0.110925	NaN	NaN	NaN	NaN	NaN	NaN	NaN	NaN	-452.348	0.016129	-452.348	0.016129	NaN	NaN	NaN	NaN	-452.348	0.00806452	NaN	NaN	-452.348	0.024548	-452.348	-0.208774	-452.348	0.0230033	-452.348	-0.258089	NaN	NaN
-452.218	0.0308123	-452.218	6.55098e-18	NaN	NaN	NaN	NaN	-452.218	-8.73464e-18	NaN	NaN	-452.218	0.0261022	-452.218	-0.176652	-452.218	0.0274603	-452.218	-0.119838	NaN	NaN	NaN	NaN	NaN	NaN	NaN	NaN	-452.218	0.016129	-452.218	0.0215054	NaN	NaN	NaN	NaN	-452.218	0.0107527	NaN	NaN	-452.218	0.0230915	-452.218	-0.174342	-452.218	0.0208689	-452.218	-0.28779	NaN	NaN
-452.089	0.0168067	-452.089	0.00840336	NaN	NaN	NaN	NaN	-452.089	0.00840336	NaN	NaN	-452.089	0.027698	-452.089	-0.183844	-452.089	0.0266183	-452.089	-0.11223	NaN	NaN	NaN	NaN	NaN	NaN	NaN	NaN	-452.089	0.0322581	-452.089	0.0134409	NaN	NaN	NaN	NaN	-452.089	0.0107527	NaN	NaN	-452.089	0.0235797	-452.089	-0.214128	-452.089	0.0214544	-452.089	-0.270188	NaN	NaN
-451.959	0.022409	-451.959	0.00840336	NaN	NaN	NaN	NaN	-451.959	0.00840336	NaN	NaN	-451.959	0.0268981	-451.959	-0.155846	-451.959	0.0266756	-451.959	-0.104937	NaN	NaN	NaN	NaN	NaN	NaN	NaN	NaN	-451.959	0.0295699	-451.959	0.0268817	NaN	NaN	NaN	NaN	-451.959	0.0134409	NaN	NaN	-451.959	0.0228162	-451.959	-0.213004	-451.959	0.0218701	-451.959	-0.275956	NaN	NaN
-451.83	0.0112045	-451.83	-7.27887e-18	NaN	NaN	NaN	NaN	-451.83	-2.14727e-17	NaN	NaN	-451.83	0.024733	-451.83	-0.119695	-451.83	0.0263909	-451.83	-0.142139	NaN	NaN	NaN	NaN	NaN	NaN	NaN	NaN	-451.83	0.0241935	-451.83	0.0107527	NaN	NaN	NaN	NaN	-451.83	0.00537634	NaN	NaN	-451.83	0.022667	-451.83	-0.190431	-451.83	0.0217718	-451.83	-0.284503	NaN	NaN
-451.701	0.00840336	-451.701	0.0112045	NaN	NaN	NaN	NaN	-451.701	0.0112045	NaN	NaN	-451.701	0.0278605	-451.701	-0.16799	-451.701	0.0274023	-451.701	-0.131863	NaN	NaN	NaN	NaN	NaN	NaN	NaN	NaN	-451.701	0.016129	-451.701	0.0241935	NaN	NaN	NaN	NaN	-451.701	0.0107527	NaN	NaN	-451.701	0.0244615	-451.701	-0.145284	-451.701	0.0225297	-451.701	-0.25969	NaN	NaN
-451.571	0.022409	-451.571	0.00840336	NaN	NaN	NaN	NaN	-451.571	0.00840336	NaN	NaN	-451.571	0.0263595	-451.571	-0.176299	-451.571	0.0266466	-451.571	-0.1201	NaN	NaN	NaN	NaN	NaN	NaN	NaN	NaN	-451.571	0.00806452	-451.571	0.00537634	NaN	NaN	NaN	NaN	-451.571	-7.52278e-18	NaN	NaN	-451.571	0.0240617	-451.571	-0.173909	-451.571	0.0212609	-451.571	-0.259719	NaN	NaN
-451.442	0.022409	-451.442	0.00840336	NaN	NaN	NaN	NaN	-451.442	0.00840336	NaN	NaN	-451.442	0.0239201	-451.442	-0.209122	-451.442	0.0259499	-451.442	-0.111011	NaN	NaN	NaN	NaN	NaN	NaN	NaN	NaN	-451.442	0.0134409	-451.442	0.0215054	NaN	NaN	NaN	NaN	-451.442	0.0134409	NaN	NaN	-451.442	0.0233815	-451.442	-0.180856	-451.442	0.0225601	-451.442	-0.25926	NaN	NaN
-451.312	0.0112045	-451.312	0.00560224	NaN	NaN	NaN	NaN	-451.312	0.00560224	NaN	NaN	-451.312	0.024295	-451.312	-0.198724	-451.312	0.0275956	-451.312	-0.121482	NaN	NaN	NaN	NaN	NaN	NaN	NaN	NaN	-451.312	0.0241935	-451.312	0.00806452	NaN	NaN	NaN	NaN	-451.312	0.00268817	NaN	NaN	-451.312	0.0247188	-451.312	-0.193965	-451.312	0.0207805	-451.312	-0.274456	NaN	NaN
-451.183	0.0168067	-451.183	0.00280112	NaN	NaN	NaN	NaN	-451.183	0.00280112	NaN	NaN	-451.183	0.0253974	-451.183	-0.181331	-451.183	0.0266936	-451.183	-0.131927	NaN	NaN	NaN	NaN	NaN	NaN	NaN	NaN	-451.183	0.0241935	-451.183	0.0134409	NaN	NaN	NaN	NaN	-451.183	0.00806452	NaN	NaN	-451.183	0.0249618	-451.183	-0.160079	-451.183	0.0213313	-451.183	-0.276212	NaN	NaN
-451.054	0.0196078	-451.054	0.00560224	NaN	NaN	NaN	NaN	-451.054	0.00560224	NaN	NaN	-451.054	0.0255481	-451.054	-0.210284	-451.054	0.0264679	-451.054	-0.119892	NaN	NaN	NaN	NaN	NaN	NaN	NaN	NaN	-451.054	0.0241935	-451.054	0.00537634	NaN	NaN	NaN	NaN	-451.054	-1.19583e-17	NaN	NaN	-451.054	0.024226	-451.054	-0.183855	-451.054	0.0218184	-451.054	-0.297117	NaN	NaN
-450.924	0.0252101	-450.924	0.0112045	NaN	NaN	NaN	NaN	-450.924	0.0112045	NaN	NaN	-450.924	0.0274686	-450.924	-0.210607	-450.924	0.0262028	-450.924	-0.120478	NaN	NaN	NaN	NaN	NaN	NaN	NaN	NaN	-450.924	0.0188172	-450.924	0.0134409	NaN	NaN	NaN	NaN	-450.924	0.0107527	NaN	NaN	-450.924	0.024051	-450.924	-0.184129	-450.924	0.0217575	-450.924	-0.264601	NaN	NaN
-450.795	0.00560224	-450.795	0.00840336	NaN	NaN	NaN	NaN	-450.795	0.00840336	NaN	NaN	-450.795	0.026654	-450.795	-0.104568	-450.795	0.0266409	-450.795	-0.136683	NaN	NaN	NaN	NaN	NaN	NaN	NaN	NaN	-450.795	0.0188172	-450.795	0.0107527	NaN	NaN	NaN	NaN	-450.795	0.00268817	NaN	NaN	-450.795	0.0230862	-450.795	-0.205623	-450.795	0.0216134	-450.795	-0.273964	NaN	NaN
-450.665	0.022409	-450.665	0.00280112	NaN	NaN	NaN	NaN	-450.665	0.00280112	NaN	NaN	-450.665	0.0253355	-450.665	-0.161044	-450.665	0.0257789	-450.665	-0.112373	NaN	NaN	NaN	NaN	NaN	NaN	NaN	NaN	-450.665	0.0107527	-450.665	0.0107527	NaN	NaN	NaN	NaN	-450.665	0.00537634	NaN	NaN	-450.665	0.0233335	-450.665	-0.177802	-450.665	0.0219393	-450.665	-0.278316	NaN	NaN
-450.536	0.0196078	-450.536	-1.01904e-17	NaN	NaN	NaN	NaN	-450.536	-9.82647e-18	NaN	NaN	-450.536	0.0269744	-450.536	-0.146769	-450.536	0.0268877	-450.536	-0.124038	NaN	NaN	NaN	NaN	NaN	NaN	NaN	NaN	-450.536	0.0349462	-450.536	0.016129	NaN	NaN	NaN	NaN	-450.536	0.00537634	NaN	NaN	-450.536	0.0234651	-450.536	-0.194392	-450.536	0.0212243	-450.536	-0.290078	NaN	NaN
-450.407	0.022409	-450.407	0.00560224	NaN	NaN	NaN	NaN	-450.407	0.00560224	NaN	NaN	-450.407	0.0237838	-450.407	-0.204977	-450.407	0.0259211	-450.407	-0.140563	NaN	NaN	NaN	NaN	NaN	NaN	NaN	NaN	-450.407	0.0134409	-450.407	0.0107527	NaN	NaN	NaN	NaN	-450.407	0.00537634	NaN	NaN	-450.407	0.0250023	-450.407	-0.182323	-450.407	0.0209658	-450.407	-0.289499	NaN	NaN
-450.277	0.0392157	-450.277	0.00280112	NaN	NaN	NaN	NaN	-450.277	0.00280112	NaN	NaN	-450.277	0.0266023	-450.277	-0.182397	-450.277	0.0261807	-450.277	-0.126981	NaN	NaN	NaN	NaN	NaN	NaN	NaN	NaN	-450.277	0.0188172	-450.277	0.0134409	NaN	NaN	NaN	NaN	-450.277	0.00268817	NaN	NaN	-450.277	0.0230805	-450.277	-0.218966	-450.277	0.0210474	-450.277	-0.286768	NaN	NaN
-450.148	0.0336134	-450.148	0.00840336	NaN	NaN	NaN	NaN	-450.148	0.00840336	NaN	NaN	-450.148	0.0263531	-450.148	-0.161384	-450.148	0.0264706	-450.148	-0.130985	NaN	NaN	NaN	NaN	NaN	NaN	NaN	NaN	-450.148	0.0215054	-450.148	0.00537634	NaN	NaN	NaN	NaN	-450.148	0.00537634	NaN	NaN	-450.148	0.0233338	-450.148	-0.22103	-450.148	0.0206853	-450.148	-0.281084	NaN	NaN
-450.018	0.00840336	-450.018	0.00560224	NaN	NaN	NaN	NaN	-450.018	0.00560224	NaN	NaN	-450.018	0.0262275	-450.018	-0.204692	-450.018	0.0257342	-450.018	-0.107993	NaN	NaN	NaN	NaN	NaN	NaN	NaN	NaN	-450.018	0.0134409	-450.018	0.0107527	NaN	NaN	NaN	NaN	-450.018	0	NaN	NaN	-450.018	0.0237027	-450.018	-0.202779	-450.018	0.0221162	-450.018	-0.283155	NaN	NaN
-449.889	0.0252101	-449.889	0.00840336	NaN	NaN	NaN	NaN	-449.889	0.00840336	NaN	NaN	-449.889	0.0268839	-449.889	-0.212156	-449.889	0.025969	-449.889	-0.13839	NaN	NaN	NaN	NaN	NaN	NaN	NaN	NaN	-449.889	0.0188172	-449.889	0.00537634	NaN	NaN	NaN	NaN	-449.889	0.00537634	NaN	NaN	-449.889	0.022973	-449.889	-0.187936	-449.889	0.0216174	-449.889	-0.272214	NaN	NaN
-449.76	0.0392157	-449.76	0.00840336	NaN	NaN	NaN	NaN	-449.76	0.00840336	NaN	NaN	-449.76	0.0241476	-449.76	-0.167889	-449.76	0.0261184	-449.76	-0.129618	NaN	NaN	NaN	NaN	NaN	NaN	NaN	NaN	-449.76	0.016129	-449.76	0.00806452	NaN	NaN	NaN	NaN	-449.76	4.19122e-18	NaN	NaN	-449.76	0.0249999	-449.76	-0.200928	-449.76	0.0205906	-449.76	-0.294414	NaN	NaN
-449.63	0.022409	-449.63	0.00560224	NaN	NaN	NaN	NaN	-449.63	0.00560224	NaN	NaN	-449.63	0.026089	-449.63	-0.153505	-449.63	0.0247204	-449.63	-0.145061	NaN	NaN	NaN	NaN	NaN	NaN	NaN	NaN	-449.63	0.0107527	-449.63	0.00806452	NaN	NaN	NaN	NaN	-449.63	0.00268817	NaN	NaN	-449.63	0.0246585	-449.63	-0.140005	-449.63	0.0214978	-449.63	-0.278916	NaN	NaN
-449.501	0.0252101	-449.501	0.00840336	NaN	NaN	NaN	NaN	-449.501	0.00840336	NaN	NaN	-449.501	0.0264802	-449.501	-0.167893	-449.501	0.0257718	-449.501	-0.130048	NaN	NaN	NaN	NaN	NaN	NaN	NaN	NaN	-449.501	0.00806452	-449.501	0.0188172	NaN	NaN	NaN	NaN	-449.501	0.0107527	NaN	NaN	-449.501	0.0247099	-449.501	-0.165525	-449.501	0.0203793	-449.501	-0.250236	NaN	NaN
-449.372	0.0168067	-449.372	0.00840336	NaN	NaN	NaN	NaN	-449.372	0.00840336	NaN	NaN	-449.372	0.0259039	-449.372	-0.172625	-449.372	0.0255074	-449.372	-0.140198	NaN	NaN	NaN	NaN	NaN	NaN	NaN	NaN	-449.372	0.016129	-449.372	0.0134409	NaN	NaN	NaN	NaN	-449.372	0.00537634	NaN	NaN	-449.372	0.0235238	-449.372	-0.176481	-449.372	0.021351	-449.372	-0.24544	NaN	NaN
-449.242	0.00560224	-449.242	0.00840336	NaN	NaN	NaN	NaN	-449.242	0.00840336	NaN	NaN	-449.242	0.0256678	-449.242	-0.154479	-449.242	0.0247426	-449.242	-0.156935	NaN	NaN	NaN	NaN	NaN	NaN	NaN	NaN	-449.242	0.0241935	-449.242	0.0134409	NaN	NaN	NaN	NaN	-449.242	0.00537634	NaN	NaN	-449.242	0.0233084	-449.242	-0.208868	-449.242	0.0215742	-449.242	-0.279793	NaN	NaN
-449.113	0.0112045	-449.113	0.00840336	NaN	NaN	NaN	NaN	-449.113	0.00840336	NaN	NaN	-449.113	0.0236084	-449.113	-0.188107	-449.113	0.0247456	-449.113	-0.117003	NaN	NaN	NaN	NaN	NaN	NaN	NaN	NaN	-449.113	0.0107527	-449.113	0.016129	NaN	NaN	NaN	NaN	-449.113	0.00268817	NaN	NaN	-449.113	0.0249702	-449.113	-0.16496	-449.113	0.0212166	-449.113	-0.276976	NaN	NaN
-448.983	0.0280112	-448.983	0.00560224	NaN	NaN	NaN	NaN	-448.983	0.00560224	NaN	NaN	-448.983	0.0256142	-448.983	-0.196337	-448.983	0.0253607	-448.983	-0.114175	NaN	NaN	NaN	NaN	NaN	NaN	NaN	NaN	-448.983	0.0134409	-448.983	0.0188172	NaN	NaN	NaN	NaN	-448.983	0.00806452	NaN	NaN	-448.983	0.0236985	-448.983	-0.158807	-448.983	0.020877	-448.983	-0.274506	NaN	NaN
-448.854	0.0140056	-448.854	0.0112045	NaN	NaN	NaN	NaN	-448.854	0.0112045	NaN	NaN	-448.854	0.0276551	-448.854	-0.115497	-448.854	0.0252533	-448.854	-0.136231	NaN	NaN	NaN	NaN	NaN	NaN	NaN	NaN	-448.854	0.00806452	-448.854	0.016129	NaN	NaN	NaN	NaN	-448.854	0.00537634	NaN	NaN	-448.854	0.0247812	-448.854	-0.167152	-448.854	0.0209043	-448.854	-0.275751	NaN	NaN
-448.725	0.0420168	-448.725	0.00840336	NaN	NaN	NaN	NaN	-448.725	0.00840336	NaN	NaN	-448.725	0.0254028	-448.725	-0.143993	-448.725	0.0252175	-448.725	-0.140069	NaN	NaN	NaN	NaN	NaN	NaN	NaN	NaN	-448.725	0.0188172	-448.725	0.0107527	NaN	NaN	NaN	NaN	-448.725	-1.16335e-18	NaN	NaN	-448.725	0.0239714	-448.725	-0.184632	-448.725	0.0213643	-448.725	-0.26478	NaN	NaN
-448.595	0.0196078	-448.595	0.00280112	NaN	NaN	NaN	NaN	-448.595	0.00280112	NaN	NaN	-448.595	0.025441	-448.595	-0.195111	-448.595	0.0259521	-448.595	-0.134927	NaN	NaN	NaN	NaN	NaN	NaN	NaN	NaN	-448.595	0.0188172	-448.595	0.0134409	NaN	NaN	NaN	NaN	-448.595	0.00268817	NaN	NaN	-448.595	0.0250125	-448.595	-0.173672	-448.595	0.0219077	-448.595	-0.260378	NaN	NaN
-448.466	0.0252101	-448.466	-7.27887e-19	NaN	NaN	NaN	NaN	-448.466	1.45577e-18	NaN	NaN	-448.466	0.0262913	-448.466	-0.191248	-448.466	0.0243859	-448.466	-0.141385	NaN	NaN	NaN	NaN	NaN	NaN	NaN	NaN	-448.466	0.0295699	-448.466	0.016129	NaN	NaN	NaN	NaN	-448.466	0.00806452	NaN	NaN	-448.466	0.0245276	-448.466	-0.187304	-448.466	0.0206762	-448.466	-0.261644	NaN	NaN
-448.336	0.0112045	-448.336	0.0112045	NaN	NaN	NaN	NaN	-448.336	0.0112045	NaN	NaN	-448.336	0.0252476	-448.336	-0.145038	-448.336	0.0258598	-448.336	-0.158246	NaN	NaN	NaN	NaN	NaN	NaN	NaN	NaN	-448.336	0.016129	-448.336	0.0241935	NaN	NaN	NaN	NaN	-448.336	0.00537634	NaN	NaN	-448.336	0.0241995	-448.336	-0.173675	-448.336	0.0214843	-448.336	-0.260058	NaN	NaN
-448.207	0.0196078	-448.207	0.0140056	NaN	NaN	NaN	NaN	-448.207	0.0140056	NaN	NaN	-448.207	0.0262832	-448.207	-0.182785	-448.207	0.0239345	-448.207	-0.149177	NaN	NaN	NaN	NaN	NaN	NaN	NaN	NaN	-448.207	0.016129	-448.207	0.0107527	NaN	NaN	NaN	NaN	-448.207	0.00806452	NaN	NaN	-448.207	0.0242336	-448.207	-0.217162	-448.207	0.0210126	-448.207	-0.262007	NaN	NaN
-448.078	0.0196078	-448.078	0.00280112	NaN	NaN	NaN	NaN	-448.078	0.00280112	NaN	NaN	-448.078	0.0264642	-448.078	-0.196714	-448.078	0.0243749	-448.078	-0.152755	NaN	NaN	NaN	NaN	NaN	NaN	NaN	NaN	-448.078	0.0268817	-448.078	0.0215054	NaN	NaN	NaN	NaN	-448.078	0.00806452	NaN	NaN	-448.078	0.0228971	-448.078	-0.187419	-448.078	0.0202844	-448.078	-0.257398	NaN	NaN
-447.948	0.022409	-447.948	0.00840336	NaN	NaN	NaN	NaN	-447.948	0.00840336	NaN	NaN	-447.948	0.0254167	-447.948	-0.186721	-447.948	0.0256771	-447.948	-0.134252	NaN	NaN	NaN	NaN	NaN	NaN	NaN	NaN	-447.948	0.0268817	-447.948	0.0241935	NaN	NaN	NaN	NaN	-447.948	0.0107527	NaN	NaN	-447.948	0.0229728	-447.948	-0.220346	-447.948	0.0206852	-447.948	-0.268385	NaN	NaN
-447.819	0.0168067	-447.819	0.00280112	NaN	NaN	NaN	NaN	-447.819	0.00280112	NaN	NaN	-447.819	0.0267351	-447.819	-0.211995	-447.819	0.0259672	-447.819	-0.15036	NaN	NaN	NaN	NaN	NaN	NaN	NaN	NaN	-447.819	0.0134409	-447.819	0.016129	NaN	NaN	NaN	NaN	-447.819	0.00537634	NaN	NaN	-447.819	0.0225586	-447.819	-0.202213	-447.819	0.0206789	-447.819	-0.259586	NaN	NaN
-447.689	0.0168067	-447.689	0.00560224	NaN	NaN	NaN	NaN	-447.689	0.00560224	NaN	NaN	-447.689	0.0258244	-447.689	-0.148438	-447.689	0.0243067	-447.689	-0.166813	NaN	NaN	NaN	NaN	NaN	NaN	NaN	NaN	-447.689	0.00806452	-447.689	0.0188172	NaN	NaN	NaN	NaN	-447.689	0.0134409	NaN	NaN	-447.689	0.0235017	-447.689	-0.185377	-447.689	0.0210516	-447.689	-0.262912	NaN	NaN
-447.56	0.0196078	-447.56	0.00280112	NaN	NaN	NaN	NaN	-447.56	0.00280112	NaN	NaN	-447.56	0.0255535	-447.56	-0.156599	-447.56	0.0242544	-447.56	-0.159959	NaN	NaN	NaN	NaN	NaN	NaN	NaN	NaN	-447.56	0.016129	-447.56	0.0188172	NaN	NaN	NaN	NaN	-447.56	0.00537634	NaN	NaN	-447.56	0.0226715	-447.56	-0.180874	-447.56	0.0204702	-447.56	-0.273896	NaN	NaN
-447.431	0.0112045	-447.431	0.00280112	NaN	NaN	NaN	NaN	-447.431	0.00560224	NaN	NaN	-447.431	0.0255513	-447.431	-0.118712	-447.431	0.0254643	-447.431	-0.158644	NaN	NaN	NaN	NaN	NaN	NaN	NaN	NaN	-447.431	0.0403226	-447.431	0.0215054	NaN	NaN	NaN	NaN	-447.431	9.08098e-18	NaN	NaN	-447.431	0.0239374	-447.431	-0.18117	-447.431	0.0202301	-447.431	-0.27893	NaN	NaN
-447.301	0.022409	-447.301	0.0140056	NaN	NaN	NaN	NaN	-447.301	0.0168067	NaN	NaN	-447.301	0.025817	-447.301	-0.155627	-447.301	0.0254801	-447.301	-0.156969	NaN	NaN	NaN	NaN	NaN	NaN	NaN	NaN	-447.301	0.0215054	-447.301	0.00806452	NaN	NaN	NaN	NaN	-447.301	4.54049e-18	NaN	NaN	-447.301	0.0239592	-447.301	-0.163917	-447.301	0.0219689	-447.301	-0.267829	NaN	NaN
-447.172	0.00840336	-447.172	0.00560224	NaN	NaN	NaN	NaN	-447.172	0.0112045	NaN	NaN	-447.172	0.0249986	-447.172	-0.203703	-447.172	0.0243178	-447.172	-0.15025	NaN	NaN	NaN	NaN	NaN	NaN	NaN	NaN	-447.172	0.00806452	-447.172	0.0241935	NaN	NaN	NaN	NaN	-447.172	0.00268817	NaN	NaN	-447.172	0.0231915	-447.172	-0.200766	-447.172	0.0215241	-447.172	-0.255727	NaN	NaN
-447.043	0.0252101	-447.043	0.00560224	NaN	NaN	NaN	NaN	-447.043	0.00840336	NaN	NaN	-447.043	0.0258698	-447.043	-0.173157	-447.043	0.0261026	-447.043	-0.15059	NaN	NaN	NaN	NaN	NaN	NaN	NaN	NaN	-447.043	0.00806452	-447.043	0.0107527	NaN	NaN	NaN	NaN	-447.043	5.58829e-18	NaN	NaN	-447.043	0.0239105	-447.043	-0.136386	-447.043	0.020836	-447.043	-0.269437	NaN	NaN
-446.913	0.0280112	-446.913	0.00280112	NaN	NaN	NaN	NaN	-446.913	0.00560224	NaN	NaN	-446.913	0.027879	-446.913	-0.173378	-446.913	0.0248878	-446.913	-0.151631	NaN	NaN	NaN	NaN	NaN	NaN	NaN	NaN	-446.913	0.0188172	-446.913	0.0268817	NaN	NaN	NaN	NaN	-446.913	0.00537634	NaN	NaN	-446.913	0.0242252	-446.913	-0.192209	-446.913	0.0224767	-446.913	-0.259552	NaN	NaN
-446.784	0.0196078	-446.784	0.00560224	NaN	NaN	NaN	NaN	-446.784	0.00560224	NaN	NaN	-446.784	0.0257105	-446.784	-0.168067	-446.784	0.0254766	-446.784	-0.156619	NaN	NaN	NaN	NaN	NaN	NaN	NaN	NaN	-446.784	0.016129	-446.784	0.0241935	NaN	NaN	NaN	NaN	-446.784	0.00537634	NaN	NaN	-446.784	0.0250758	-446.784	-0.166257	-446.784	0.0215421	-446.784	-0.254427	NaN	NaN
-446.654	0.0280112	-446.654	0.0112045	NaN	NaN	NaN	NaN	-446.654	0.0112045	NaN	NaN	-446.654	0.0259638	-446.654	-0.177264	-446.654	0.0250261	-446.654	-0.151577	NaN	NaN	NaN	NaN	NaN	NaN	NaN	NaN	-446.654	0.0134409	-446.654	0.0188172	NaN	NaN	NaN	NaN	-446.654	0.00537634	NaN	NaN	-446.654	0.0232939	-446.654	-0.169881	-446.654	0.0212488	-446.654	-0.271278	NaN	NaN
-446.525	0.00840336	-446.525	0.00280112	NaN	NaN	NaN	NaN	-446.525	0.00280112	NaN	NaN	-446.525	0.0263733	-446.525	-0.165052	-446.525	0.024384	-446.525	-0.157857	NaN	NaN	NaN	NaN	NaN	NaN	NaN	NaN	-446.525	0.0241935	-446.525	0.0188172	NaN	NaN	NaN	NaN	-446.525	5.58829e-18	NaN	NaN	-446.525	0.0233877	-446.525	-0.171077	-446.525	0.0218822	-446.525	-0.238264	NaN	NaN
-446.396	0.0364146	-446.396	-7.27887e-19	NaN	NaN	NaN	NaN	-446.396	0.00280112	NaN	NaN	-446.396	0.0245777	-446.396	-0.20629	-446.396	0.0230882	-446.396	-0.173618	NaN	NaN	NaN	NaN	NaN	NaN	NaN	NaN	-446.396	0.0241935	-446.396	0.0215054	NaN	NaN	NaN	NaN	-446.396	-5.93756e-18	NaN	NaN	-446.396	0.0248882	-446.396	-0.177577	-446.396	0.0221274	-446.396	-0.252239	NaN	NaN
-446.266	0.0252101	-446.266	0.00840336	NaN	NaN	NaN	NaN	-446.266	0.0112045	NaN	NaN	-446.266	0.0265977	-446.266	-0.1789	-446.266	0.0243827	-446.266	-0.189196	NaN	NaN	NaN	NaN	NaN	NaN	NaN	NaN	-446.266	0.0134409	-446.266	0.016129	NaN	NaN	NaN	NaN	-446.266	0.00268817	NaN	NaN	-446.266	0.0246457	-446.266	-0.169495	-446.266	0.0219605	-446.266	-0.244792	NaN	NaN
-446.137	0.00840336	-446.137	0.00840336	NaN	NaN	NaN	NaN	-446.137	0.0112045	NaN	NaN	-446.137	0.0263649	-446.137	-0.190819	-446.137	0.0240365	-446.137	-0.157306	NaN	NaN	NaN	NaN	NaN	NaN	NaN	NaN	-446.137	0.0295699	-446.137	0.016129	NaN	NaN	NaN	NaN	-446.137	7.85854e-18	NaN	NaN	-446.137	0.0244674	-446.137	-0.198549	-446.137	0.0217213	-446.137	-0.240049	NaN	NaN
-446.007	0.0196078	-446.007	8.00676e-18	NaN	NaN	NaN	NaN	-446.007	-9.82647e-18	NaN	NaN	-446.007	0.0245032	-446.007	-0.18211	-446.007	0.0252135	-446.007	-0.163607	NaN	NaN	NaN	NaN	NaN	NaN	NaN	NaN	-446.007	0.0134409	-446.007	0.016129	NaN	NaN	NaN	NaN	-446.007	-5.35457e-18	NaN	NaN	-446.007	0.0246996	-446.007	-0.188802	-446.007	0.0217828	-446.007	-0.246668	NaN	NaN
-445.878	0.022409	-445.878	0.00840336	NaN	NaN	NaN	NaN	-445.878	0.00840336	NaN	NaN	-445.878	0.025321	-445.878	-0.142376	-445.878	0.0236556	-445.878	-0.176187	NaN	NaN	NaN	NaN	NaN	NaN	NaN	NaN	-445.878	0.0107527	-445.878	0.0188172	NaN	NaN	NaN	NaN	-445.878	0.00268817	NaN	NaN	-445.878	0.0251124	-445.878	-0.160412	-445.878	0.0215124	-445.878	-0.240308	NaN	NaN
-445.749	0.0140056	-445.749	0.00280112	NaN	NaN	NaN	NaN	-445.749	0.00280112	NaN	NaN	-445.749	0.026983	-445.749	-0.140565	-445.749	0.0234897	-445.749	-0.15296	NaN	NaN	NaN	NaN	NaN	NaN	NaN	NaN	-445.749	0.0188172	-445.749	0.016129	NaN	NaN	NaN	NaN	-445.749	4.19122e-18	NaN	NaN	-445.749	0.0236637	-445.749	-0.163484	-445.749	0.0218509	-445.749	-0.248367	NaN	NaN
-445.619	0.00840336	-445.619	0.00560224	NaN	NaN	NaN	NaN	-445.619	0.00840336	NaN	NaN	-445.619	0.0259986	-445.619	-0.192571	-445.619	0.0245295	-445.619	-0.187391	NaN	NaN	NaN	NaN	NaN	NaN	NaN	NaN	-445.619	0.0188172	-445.619	0.0215054	NaN	NaN	NaN	NaN	-445.619	5.23902e-18	NaN	NaN	-445.619	0.023634	-445.619	-0.179447	-445.619	0.022447	-445.619	-0.210138	NaN	NaN
-445.49	0.0196078	-445.49	0.00280112	NaN	NaN	NaN	NaN	-445.49	0.00280112	NaN	NaN	-445.49	0.0268138	-445.49	-0.177881	-445.49	0.024284	-445.49	-0.163083	NaN	NaN	NaN	NaN	NaN	NaN	NaN	NaN	-445.49	0.0188172	-445.49	0.0134409	NaN	NaN	NaN	NaN	-445.49	0.00268817	NaN	NaN	-445.49	0.0247939	-445.49	-0.169425	-445.49	0.0231026	-445.49	-0.239082	NaN	NaN
-445.36	0.0168067	-445.36	0.00280112	NaN	NaN	NaN	NaN	-445.36	0.00560224	NaN	NaN	-445.36	0.0254846	-445.36	-0.160892	-445.36	0.0243584	-445.36	-0.17258	NaN	NaN	NaN	NaN	NaN	NaN	NaN	NaN	-445.36	0.016129	-445.36	0.0188172	NaN	NaN	NaN	NaN	-445.36	5.41366e-18	NaN	NaN	-445.36	0.0234664	-445.36	-0.188871	-445.36	0.0223548	-445.36	-0.238071	NaN	NaN
-445.231	0.022409	-445.231	0.0112045	NaN	NaN	NaN	NaN	-445.231	0.0112045	NaN	NaN	-445.231	0.0263563	-445.231	-0.144953	-445.231	0.024335	-445.231	-0.161781	NaN	NaN	NaN	NaN	NaN	NaN	NaN	NaN	-445.231	0.0107527	-445.231	0.0241935	NaN	NaN	NaN	NaN	-445.231	0.00268817	NaN	NaN	-445.231	0.0254183	-445.231	-0.145423	-445.231	0.0232153	-445.231	-0.222867	NaN	NaN
-445.102	0.0196078	-445.102	0.00280112	NaN	NaN	NaN	NaN	-445.102	0.00280112	NaN	NaN	-445.102	0.0255888	-445.102	-0.175807	-445.102	0.0244064	-445.102	-0.16235	NaN	NaN	NaN	NaN	NaN	NaN	NaN	NaN	-445.102	0.0322581	-445.102	0.0107527	NaN	NaN	NaN	NaN	-445.102	-9.60488e-18	NaN	NaN	-445.102	0.0230619	-445.102	-0.189959	-445.102	0.0233096	-445.102	-0.208145	NaN	NaN
-444.972	0.0308123	-444.972	0.00560224	NaN	NaN	NaN	NaN	-444.972	0.00560224	NaN	NaN	-444.972	0.0249433	-444.972	-0.18249	-444.972	0.0240137	-444.972	-0.154147	NaN	NaN	NaN	NaN	NaN	NaN	NaN	NaN	-444.972	0.0322581	-444.972	0.016129	NaN	NaN	NaN	NaN	-444.972	-2.96878e-18	NaN	NaN	-444.972	0.0235312	-444.972	-0.188248	-444.972	0.0227574	-444.972	-0.198082	NaN	NaN
-444.843	0.0280112	-444.843	0.00280112	NaN	NaN	NaN	NaN	-444.843	0.00280112	NaN	NaN	-444.843	0.0250951	-444.843	-0.226925	-444.843	0.0235022	-444.843	-0.141783	NaN	NaN	NaN	NaN	NaN	NaN	NaN	NaN	-444.843	0.0188172	-444.843	0.016129	NaN	NaN	NaN	NaN	-444.843	0.00268817	NaN	NaN	-444.843	0.0243693	-444.843	-0.180876	-444.843	0.0237588	-444.843	-0.189396	NaN	NaN
-444.713	0.0112045	-444.713	0.0112045	NaN	NaN	NaN	NaN	-444.713	0.0112045	NaN	NaN	-444.713	0.0269108	-444.713	-0.156218	-444.713	0.0233981	-444.713	-0.190132	NaN	NaN	NaN	NaN	NaN	NaN	NaN	NaN	-444.713	0.0295699	-444.713	0.016129	NaN	NaN	NaN	NaN	-444.713	0.00537634	NaN	NaN	-444.713	0.02232	-444.713	-0.136071	-444.713	0.02302	-444.713	-0.212771	NaN	NaN
-444.584	0.0308123	-444.584	0.00560224	NaN	NaN	NaN	NaN	-444.584	0.0112045	NaN	NaN	-444.584	0.0259985	-444.584	-0.175496	-444.584	0.0234382	-444.584	-0.1644	NaN	NaN	NaN	NaN	NaN	NaN	NaN	NaN	-444.584	0.0215054	-444.584	0.0188172	NaN	NaN	NaN	NaN	-444.584	0.00268817	NaN	NaN	-444.584	0.0233172	-444.584	-0.195583	-444.584	0.0235936	-444.584	-0.186567	NaN	NaN
-444.455	0.0280112	-444.455	0.00840336	NaN	NaN	NaN	NaN	-444.455	0.0112045	NaN	NaN	-444.455	0.0260644	-444.455	-0.164409	-444.455	0.02459	-444.455	-0.179546	NaN	NaN	NaN	NaN	NaN	NaN	NaN	NaN	-444.455	0.0215054	-444.455	0.0188172	NaN	NaN	NaN	NaN	-444.455	5.23902e-18	NaN	NaN	-444.455	0.0241372	-444.455	-0.154406	-444.455	0.0234023	-444.455	-0.206749	NaN	NaN
-444.325	0.022409	-444.325	0.00560224	NaN	NaN	NaN	NaN	-444.325	0.00840336	NaN	NaN	-444.325	0.0257482	-444.325	-0.157008	-444.325	0.0234633	-444.325	-0.166192	NaN	NaN	NaN	NaN	NaN	NaN	NaN	NaN	-444.325	0.0134409	-444.325	0.0107527	NaN	NaN	NaN	NaN	-444.325	-4.88976e-18	NaN	NaN	-444.325	0.0240238	-444.325	-0.163135	-444.325	0.0231389	-444.325	-0.190893	NaN	NaN
-444.196	0.0308123	-444.196	0.00280112	NaN	NaN	NaN	NaN	-444.196	0.00280112	NaN	NaN	-444.196	0.0255765	-444.196	-0.176681	-444.196	0.0234928	-444.196	-0.183683	NaN	NaN	NaN	NaN	NaN	NaN	NaN	NaN	-444.196	0.0215054	-444.196	0.0241935	NaN	NaN	NaN	NaN	-444.196	0.00268817	NaN	NaN	-444.196	0.0239541	-444.196	-0.16401	-444.196	0.0226	-444.196	-0.184128	NaN	NaN
-444.067	0.0168067	-444.067	0.00560224	NaN	NaN	NaN	NaN	-444.067	0.00560224	NaN	NaN	-444.067	0.026907	-444.067	-0.1802	-444.067	0.0239807	-444.067	-0.182076	NaN	NaN	NaN	NaN	NaN	NaN	NaN	NaN	-444.067	0.016129	-444.067	0.0215054	NaN	NaN	NaN	NaN	-444.067	-1.74634e-18	NaN	NaN	-444.067	0.0251428	-444.067	-0.166594	-444.067	0.0232445	-444.067	-0.20795	NaN	NaN
-443.937	0.0112045	-443.937	0.00560224	NaN	NaN	NaN	NaN	-443.937	0.00560224	NaN	NaN	-443.937	0.0272194	-443.937	-0.153081	-443.937	0.0242663	-443.937	-0.161585	NaN	NaN	NaN	NaN	NaN	NaN	NaN	NaN	-443.937	0.0215054	-443.937	0.0188172	NaN	NaN	NaN	NaN	-443.937	-1.9559e-17	NaN	NaN	-443.937	0.0246689	-443.937	-0.14904	-443.937	0.0239402	-443.937	-0.191303	NaN	NaN
-443.808	0.0112045	-443.808	0.00560224	NaN	NaN	NaN	NaN	-443.808	0.00560224	NaN	NaN	-443.808	0.0248778	-443.808	-0.142975	-443.808	0.0239903	-443.808	-0.163181	NaN	NaN	NaN	NaN	NaN	NaN	NaN	NaN	-443.808	0.016129	-443.808	0.016129	NaN	NaN	NaN	NaN	-443.808	-1.39707e-18	NaN	NaN	-443.808	0.0248285	-443.808	-0.169263	-443.808	0.0233343	-443.808	-0.202381	NaN	NaN
-443.678	0.0168067	-443.678	0.00280112	NaN	NaN	NaN	NaN	-443.678	0.00280112	NaN	NaN	-443.678	0.0266657	-443.678	-0.170664	-443.678	0.0235783	-443.678	-0.166063	NaN	NaN	NaN	NaN	NaN	NaN	NaN	NaN	-443.678	0.0215054	-443.678	0.0295699	NaN	NaN	NaN	NaN	-443.678	0.00806452	NaN	NaN	-443.678	0.0236853	-443.678	-0.180333	-443.678	0.0237124	-443.678	-0.194546	NaN	NaN
-443.549	0.0196078	-443.549	0.00560224	NaN	NaN	NaN	NaN	-443.549	0.00560224	NaN	NaN	-443.549	0.0252709	-443.549	-0.134573	-443.549	0.0237956	-443.549	-0.180815	NaN	NaN	NaN	NaN	NaN	NaN	NaN	NaN	-443.549	0.00806452	-443.549	0.0241935	NaN	NaN	NaN	NaN	-443.549	-2.44488e-18	NaN	NaN	-443.549	0.0223679	-443.549	-0.215496	-443.549	0.0231834	-443.549	-0.192327	NaN	NaN
-443.42	0.0168067	-443.42	0.00560224	NaN	NaN	NaN	NaN	-443.42	0.00560224	NaN	NaN	-443.42	0.0248917	-443.42	-0.216377	-443.42	0.0239054	-443.42	-0.176157	NaN	NaN	NaN	NaN	NaN	NaN	NaN	NaN	-443.42	0.016129	-443.42	0.0215054	NaN	NaN	NaN	NaN	-443.42	3.49268e-18	NaN	NaN	-443.42	0.0246666	-443.42	-0.19112	-443.42	0.0234739	-443.42	-0.174011	NaN	NaN
-443.29	0.0112045	-443.29	0.00840336	NaN	NaN	NaN	NaN	-443.29	0.00840336	NaN	NaN	-443.29	0.0266628	-443.29	-0.202477	-443.29	0.0240799	-443.29	-0.178683	NaN	NaN	NaN	NaN	NaN	NaN	NaN	NaN	-443.29	0.0134409	-443.29	0.016129	NaN	NaN	NaN	NaN	-443.29	5.41366e-18	NaN	NaN	-443.29	0.0240824	-443.29	-0.214691	-443.29	0.0232244	-443.29	-0.20245	NaN	NaN
-443.161	0.0168067	-443.161	0.00560224	NaN	NaN	NaN	NaN	-443.161	0.00560224	NaN	NaN	-443.161	0.026045	-443.161	-0.149281	-443.161	0.0237619	-443.161	-0.182989	NaN	NaN	NaN	NaN	NaN	NaN	NaN	NaN	-443.161	0.0322581	-443.161	0.0215054	NaN	NaN	NaN	NaN	-443.161	0.00268817	NaN	NaN	-443.161	0.0245983	-443.161	-0.194013	-443.161	0.0233733	-443.161	-0.182101	NaN	NaN
-443.031	0.0168067	-443.031	0.00560224	NaN	NaN	NaN	NaN	-443.031	0.00560224	NaN	NaN	-443.031	0.0276595	-443.031	-0.135054	-443.031	0.0242437	-443.031	-0.158281	NaN	NaN	NaN	NaN	NaN	NaN	NaN	NaN	-443.031	0.0268817	-443.031	0.0215054	NaN	NaN	NaN	NaN	-443.031	-3.49268e-19	NaN	NaN	-443.031	0.0228702	-443.031	-0.190322	-443.031	0.0233093	-443.031	-0.206697	NaN	NaN
-442.902	0.0196078	-442.902	0.00840336	NaN	NaN	NaN	NaN	-442.902	0.00840336	NaN	NaN	-442.902	0.0254785	-442.902	-0.174427	-442.902	0.0239733	-442.902	-0.178698	NaN	NaN	NaN	NaN	NaN	NaN	NaN	NaN	-442.902	0.0188172	-442.902	0.0107527	NaN	NaN	NaN	NaN	-442.902	1.35353e-17	NaN	NaN	-442.902	0.0236631	-442.902	-0.179213	-442.902	0.0237617	-442.902	-0.194024	NaN	NaN
-442.773	0.0308123	-442.773	0.00280112	NaN	NaN	NaN	NaN	-442.773	0.00560224	NaN	NaN	-442.773	0.0246515	-442.773	-0.20347	-442.773	0.0237753	-442.773	-0.184415	NaN	NaN	NaN	NaN	NaN	NaN	NaN	NaN	-442.773	0.0241935	-442.773	0.0107527	NaN	NaN	NaN	NaN	-442.773	-1.0478e-18	NaN	NaN	-442.773	0.0245539	-442.773	-0.175476	-442.773	0.0232182	-442.773	-0.194029	NaN	NaN
-442.643	0.0112045	-442.643	0.00840336	NaN	NaN	NaN	NaN	-442.643	0.00840336	NaN	NaN	-442.643	0.0267652	-442.643	-0.142907	-442.643	0.022462	-442.643	-0.1752	NaN	NaN	NaN	NaN	NaN	NaN	NaN	NaN	-442.643	0.016129	-442.643	0.0268817	NaN	NaN	NaN	NaN	-442.643	0.00268817	NaN	NaN	-442.643	0.0239631	-442.643	-0.189978	-442.643	0.0242125	-442.643	-0.197736	NaN	NaN
-442.514	0.0252101	-442.514	0.00280112	NaN	NaN	NaN	NaN	-442.514	0.00280112	NaN	NaN	-442.514	0.0237358	-442.514	-0.227042	-442.514	0.0252535	-442.514	-0.16556	NaN	NaN	NaN	NaN	NaN	NaN	NaN	NaN	-442.514	0.0215054	-442.514	0.0107527	NaN	NaN	NaN	NaN	-442.514	-1.64155e-18	NaN	NaN	-442.514	0.0231776	-442.514	-0.207829	-442.514	0.0239921	-442.514	-0.179951	NaN	NaN
-442.384	0.0252101	-442.384	0.00280112	NaN	NaN	NaN	NaN	-442.384	0.00280112	NaN	NaN	-442.384	0.0261967	-442.384	-0.182192	-442.384	0.0239478	-442.384	-0.206859	NaN	NaN	NaN	NaN	NaN	NaN	NaN	NaN	-442.384	0.0268817	-442.384	0.0241935	NaN	NaN	NaN	NaN	-442.384	0.00268817	NaN	NaN	-442.384	0.0234539	-442.384	-0.223338	-442.384	0.0241691	-442.384	-0.165333	NaN	NaN
-442.255	0.0336134	-442.255	0.00840336	NaN	NaN	NaN	NaN	-442.255	0.00840336	NaN	NaN	-442.255	0.0256602	-442.255	-0.181582	-442.255	0.0245552	-442.255	-0.164978	NaN	NaN	NaN	NaN	NaN	NaN	NaN	NaN	-442.255	0.0134409	-442.255	0.016129	NaN	NaN	NaN	NaN	-442.255	4.36585e-18	NaN	NaN	-442.255	0.0232023	-442.255	-0.196264	-442.255	0.0237135	-442.255	-0.20668	NaN	NaN
-442.126	0.0308123	-442.126	0.00840336	NaN	NaN	NaN	NaN	-442.126	0.00840336	NaN	NaN	-442.126	0.0250722	-442.126	-0.168113	-442.126	0.024165	-442.126	-0.180333	NaN	NaN	NaN	NaN	NaN	NaN	NaN	NaN	-442.126	0.0188172	-442.126	0.0188172	NaN	NaN	NaN	NaN	-442.126	0.00268817	NaN	NaN	-442.126	0.0243453	-442.126	-0.181546	-442.126	0.0237221	-442.126	-0.17635	NaN	NaN
-441.996	0.022409	-441.996	0.0140056	NaN	NaN	NaN	NaN	-441.996	0.0168067	NaN	NaN	-441.996	0.0253398	-441.996	-0.15066	-441.996	0.0228452	-441.996	-0.178529	NaN	NaN	NaN	NaN	NaN	NaN	NaN	NaN	-441.996	0.016129	-441.996	0.0188172	NaN	NaN	NaN	NaN	-441.996	0.00268817	NaN	NaN	-441.996	0.0232204	-441.996	-0.211139	-441.996	0.0248416	-441.996	-0.163263	NaN	NaN
-441.867	0.0112045	-441.867	0.00840336	NaN	NaN	NaN	NaN	-441.867	0.0112045	NaN	NaN	-441.867	0.0255421	-441.867	-0.177302	-441.867	0.0233608	-441.867	-0.181861	NaN	NaN	NaN	NaN	NaN	NaN	NaN	NaN	-441.867	0.0241935	-441.867	0.016129	NaN	NaN	NaN	NaN	-441.867	-1.60062e-17	NaN	NaN	-441.867	0.0242946	-441.867	-0.143711	-441.867	0.0241689	-441.867	-0.183462	NaN	NaN
-441.738	0.0112045	-441.738	0.00560224	NaN	NaN	NaN	NaN	-441.738	0.00840336	NaN	NaN	-441.738	0.0262369	-441.738	-0.153634	-441.738	0.0229699	-441.738	-0.194945	NaN	NaN	NaN	NaN	NaN	NaN	NaN	NaN	-441.738	0.00537634	-441.738	0.0188172	NaN	NaN	NaN	NaN	-441.738	-6.76663e-18	NaN	NaN	-441.738	0.0233113	-441.738	-0.187234	-441.738	0.0237821	-441.738	-0.183421	NaN	NaN
-441.608	0.0140056	-441.608	0.00840336	NaN	NaN	NaN	NaN	-441.608	0.0112045	NaN	NaN	-441.608	0.026901	-441.608	-0.158738	-441.608	0.0243228	-441.608	-0.167231	NaN	NaN	NaN	NaN	NaN	NaN	NaN	NaN	-441.608	0.0215054	-441.608	0.00806452	NaN	NaN	NaN	NaN	-441.608	0.00268817	NaN	NaN	-441.608	0.0239388	-441.608	-0.172234	-441.608	0.0247651	-441.608	-0.190406	NaN	NaN
-441.479	0.0112045	-441.479	0.00560224	NaN	NaN	NaN	NaN	-441.479	0.00840336	NaN	NaN	-441.479	0.0266914	-441.479	-0.164161	-441.479	0.0236881	-441.479	-0.176285	NaN	NaN	NaN	NaN	NaN	NaN	NaN	NaN	-441.479	0.0134409	-441.479	0.0268817	NaN	NaN	NaN	NaN	-441.479	0.00268817	NaN	NaN	-441.479	0.0246853	-441.479	-0.199013	-441.479	0.024153	-441.479	-0.168351	NaN	NaN
-441.349	0.0196078	-441.349	0.00840336	NaN	NaN	NaN	NaN	-441.349	0.0112045	NaN	NaN	-441.349	0.0283098	-441.349	-0.0690724	-441.349	0.023365	-441.349	-0.163658	NaN	NaN	NaN	NaN	NaN	NaN	NaN	NaN	-441.349	0.0268817	-441.349	0.016129	NaN	NaN	NaN	NaN	-441.349	0.00537634	NaN	NaN	-441.349	0.0246666	-441.349	-0.174678	-441.349	0.0244218	-441.349	-0.1827	NaN	NaN
-441.22	0.022409	-441.22	0.0112045	NaN	NaN	NaN	NaN	-441.22	0.0112045	NaN	NaN	-441.22	0.0243222	-441.22	-0.137901	-441.22	0.0249334	-441.22	-0.173613	NaN	NaN	NaN	NaN	NaN	NaN	NaN	NaN	-441.22	0.016129	-441.22	0.0215054	NaN	NaN	NaN	NaN	-441.22	-1.0478e-18	NaN	NaN	-441.22	0.0229347	-441.22	-0.173705	-441.22	0.024284	-441.22	-0.161325	NaN	NaN
-441.091	0.0252101	-441.091	0.00840336	NaN	NaN	NaN	NaN	-441.091	0.0112045	NaN	NaN	-441.091	0.024448	-441.091	-0.151351	-441.091	0.0244376	-441.091	-0.179457	NaN	NaN	NaN	NaN	NaN	NaN	NaN	NaN	-441.091	0.016129	-441.091	0.0241935	NaN	NaN	NaN	NaN	-441.091	2.54702e-18	NaN	NaN	-441.091	0.0237406	-441.091	-0.217849	-441.091	0.0243969	-441.091	-0.167253	NaN	NaN
-440.961	0.0308123	-440.961	0.00840336	NaN	NaN	NaN	NaN	-440.961	0.0112045	NaN	NaN	-440.961	0.0267095	-440.961	-0.188434	-440.961	0.0234853	-440.961	-0.170786	NaN	NaN	NaN	NaN	NaN	NaN	NaN	NaN	-440.961	0.016129	-440.961	0.0215054	NaN	NaN	NaN	NaN	-440.961	0.00268817	NaN	NaN	-440.961	0.0232352	-440.961	-0.209449	-440.961	0.0238675	-440.961	-0.181707	NaN	NaN
-440.832	0.0280112	-440.832	0.0112045	NaN	NaN	NaN	NaN	-440.832	0.0140056	NaN	NaN	-440.832	0.0266999	-440.832	-0.123333	-440.832	0.0264085	-440.832	-0.166464	NaN	NaN	NaN	NaN	NaN	NaN	NaN	NaN	-440.832	0.0188172	-440.832	0.0268817	NaN	NaN	NaN	NaN	-440.832	5.80001e-20	NaN	NaN	-440.832	0.0244446	-440.832	-0.155574	-440.832	0.0244876	-440.832	-0.154645	NaN	NaN
-440.702	0.022409	-440.702	0.00560224	NaN	NaN	NaN	NaN	-440.702	0.00560224	NaN	NaN	-440.702	0.0256771	-440.702	-0.20565	-440.702	0.0253411	-440.702	-0.163122	NaN	NaN	NaN	NaN	NaN	NaN	NaN	NaN	-440.702	0.00806452	-440.702	0.0188172	NaN	NaN	NaN	NaN	-440.702	2.04965e-17	NaN	NaN	-440.702	0.0237737	-440.702	-0.118006	-440.702	0.0245018	-440.702	-0.167316	NaN	NaN
-440.573	0.0112045	-440.573	0.0140056	NaN	NaN	NaN	NaN	-440.573	0.0140056	NaN	NaN	-440.573	0.0274692	-440.573	-0.244958	-440.573	0.0259042	-440.573	-0.149681	NaN	NaN	NaN	NaN	NaN	NaN	NaN	NaN	-440.573	0.0241935	-440.573	0.0268817	NaN	NaN	NaN	NaN	-440.573	2.04559e-18	NaN	NaN	-440.573	0.0228474	-440.573	-0.171274	-440.573	0.0236912	-440.573	-0.175056	NaN	NaN
-440.444	0.0364146	-440.444	0.00560224	NaN	NaN	NaN	NaN	-440.444	0.00560224	NaN	NaN	-440.444	0.0252715	-440.444	-0.174241	-440.444	0.0240939	-440.444	-0.162978	NaN	NaN	NaN	NaN	NaN	NaN	NaN	NaN	-440.444	0.0134409	-440.444	0.016129	NaN	NaN	NaN	NaN	-440.444	-1.83189e-18	NaN	NaN	-440.444	0.0224868	-440.444	-0.160942	-440.444	0.024784	-440.444	-0.16715	NaN	NaN
-440.314	0.00840336	-440.314	0.0112045	NaN	NaN	NaN	NaN	-440.314	0.0112045	NaN	NaN	-440.314	0.0257318	-440.314	-0.196686	-440.314	0.0261466	-440.314	-0.15274	NaN	NaN	NaN	NaN	NaN	NaN	NaN	NaN	-440.314	0.0295699	-440.314	0.0295699	NaN	NaN	NaN	NaN	-440.314	2.13911e-17	NaN	NaN	-440.314	0.0232484	-440.314	-0.178179	-440.314	0.0250512	-440.314	-0.159749	NaN	NaN
-440.185	0.0168067	-440.185	0.0112045	NaN	NaN	NaN	NaN	-440.185	0.0140056	NaN	NaN	-440.185	0.0255774	-440.185	-0.180522	-440.185	0.0256185	-440.185	-0.152518	NaN	NaN	NaN	NaN	NaN	NaN	NaN	NaN	-440.185	0.0188172	-440.185	0.0215054	NaN	NaN	NaN	NaN	-440.185	-3.74351e-19	NaN	NaN	-440.185	0.0249978	-440.185	-0.123851	-440.185	0.0244506	-440.185	-0.147491	NaN	NaN
-440.055	0.0196078	-440.055	0.00840336	NaN	NaN	NaN	NaN	-440.055	0.00840336	NaN	NaN	-440.055	0.0261648	-440.055	-0.176477	-440.055	0.0253425	-440.055	-0.134675	NaN	NaN	NaN	NaN	NaN	NaN	NaN	NaN	-440.055	0.0241935	-440.055	0.0215054	NaN	NaN	NaN	NaN	-440.055	0.00268817	NaN	NaN	-440.055	0.0243047	-440.055	-0.159307	-440.055	0.0245073	-440.055	-0.145517	NaN	NaN
-439.926	0.0280112	-439.926	0.00840336	NaN	NaN	NaN	NaN	-439.926	0.00840336	NaN	NaN	-439.926	0.0259092	-439.926	-0.149191	-439.926	0.0242982	-439.926	-0.171013	NaN	NaN	NaN	NaN	NaN	NaN	NaN	NaN	-439.926	0.016129	-439.926	0.0188172	NaN	NaN	NaN	NaN	-439.926	1.51059e-17	NaN	NaN	-439.926	0.0232557	-439.926	-0.184416	-439.926	0.0241057	-439.926	-0.153148	NaN	NaN
-439.797	0.00560224	-439.797	0.00840336	NaN	NaN	NaN	NaN	-439.797	0.0112045	NaN	NaN	-439.797	0.0261166	-439.797	-0.121819	-439.797	0.0255089	-439.797	-0.148559	NaN	NaN	NaN	NaN	NaN	NaN	NaN	NaN	-439.797	0.0241935	-439.797	0.0215054	NaN	NaN	NaN	NaN	-439.797	2.08671e-18	NaN	NaN	-439.797	0.0246233	-439.797	-0.16185	-439.797	0.0244981	-439.797	-0.135504	NaN	NaN
-439.667	0.0196078	-439.667	0.0140056	NaN	NaN	NaN	NaN	-439.667	0.0168067	NaN	NaN	-439.667	0.0259524	-439.667	-0.126822	-439.667	0.0259242	-439.667	-0.141657	NaN	NaN	NaN	NaN	NaN	NaN	NaN	NaN	-439.667	0.0268817	-439.667	0.0215054	NaN	NaN	NaN	NaN	-439.667	8.23124e-18	NaN	NaN	-439.667	0.0243783	-439.667	-0.219622	-439.667	0.025123	-439.667	-0.142473	NaN	NaN
-439.538	0.0196078	-439.538	0.0112045	NaN	NaN	NaN	NaN	-439.538	0.0140056	NaN	NaN	-439.538	0.0252454	-439.538	-0.154525	-439.538	0.0238893	-439.538	-0.176786	NaN	NaN	NaN	NaN	NaN	NaN	NaN	NaN	-439.538	0.0241935	-439.538	0.0215054	NaN	NaN	NaN	NaN	-439.538	6.02611e-18	NaN	NaN	-439.538	0.0235786	-439.538	-0.187195	-439.538	0.0254343	-439.538	-0.134654	NaN	NaN
-439.409	0.0196078	-439.409	0.0112045	NaN	NaN	NaN	NaN	-439.409	0.0140056	NaN	NaN	-439.409	0.0252671	-439.409	-0.152309	-439.409	0.0262032	-439.409	-0.135787	NaN	NaN	NaN	NaN	NaN	NaN	NaN	NaN	-439.409	0.016129	-439.409	0.0215054	NaN	NaN	NaN	NaN	-439.409	0.00268817	NaN	NaN	-439.409	0.0242885	-439.409	-0.189461	-439.409	0.0247442	-439.409	-0.134135	NaN	NaN
-439.279	0.0168067	-439.279	0.0168067	NaN	NaN	NaN	NaN	-439.279	0.0196078	NaN	NaN	-439.279	0.0275656	-439.279	-0.13232	-439.279	0.024181	-439.279	-0.175975	NaN	NaN	NaN	NaN	NaN	NaN	NaN	NaN	-439.279	0.00537634	-439.279	0.0215054	NaN	NaN	NaN	NaN	-439.279	8.60649e-19	NaN	NaN	-439.279	0.0226425	-439.279	-0.179193	-439.279	0.0250595	-439.279	-0.125307	NaN	NaN
-439.15	0.0140056	-439.15	0.0112045	NaN	NaN	NaN	NaN	-439.15	0.0112045	NaN	NaN	-439.15	0.0242103	-439.15	-0.208902	-439.15	0.0259545	-439.15	-0.140906	NaN	NaN	NaN	NaN	NaN	NaN	NaN	NaN	-439.15	0.0322581	-439.15	0.0322581	NaN	NaN	NaN	NaN	-439.15	0.00806452	NaN	NaN	-439.15	0.0248663	-439.15	-0.173625	-439.15	0.0243891	-439.15	-0.152094	NaN	NaN
-439.02	0.00840336	-439.02	0.00560224	NaN	NaN	NaN	NaN	-439.02	0.00840336	NaN	NaN	-439.02	0.0249008	-439.02	-0.16774	-439.02	0.0254602	-439.02	-0.142313	NaN	NaN	NaN	NaN	NaN	NaN	NaN	NaN	-439.02	0.0188172	-439.02	0.0215054	NaN	NaN	NaN	NaN	-439.02	4.72714e-18	NaN	NaN	-439.02	0.0242427	-439.02	-0.165115	-439.02	0.0249626	-439.02	-0.130416	NaN	NaN
-438.891	0.0252101	-438.891	0.0112045	NaN	NaN	NaN	NaN	-438.891	0.0140056	NaN	NaN	-438.891	0.024977	-438.891	-0.13257	-438.891	0.0248264	-438.891	-0.175242	NaN	NaN	NaN	NaN	NaN	NaN	NaN	NaN	-438.891	0.0215054	-438.891	0.0241935	NaN	NaN	NaN	NaN	-438.891	0.00268817	NaN	NaN	-438.891	0.0235912	-438.891	-0.165641	-438.891	0.0251974	-438.891	-0.119616	NaN	NaN
-438.762	0.0196078	-438.762	0.00840336	NaN	NaN	NaN	NaN	-438.762	0.0140056	NaN	NaN	-438.762	0.0257387	-438.762	-0.159083	-438.762	0.0256228	-438.762	-0.136285	NaN	NaN	NaN	NaN	NaN	NaN	NaN	NaN	-438.762	0.0188172	-438.762	0.0241935	NaN	NaN	NaN	NaN	-438.762	-1.14385e-17	NaN	NaN	-438.762	0.0233483	-438.762	-0.171645	-438.762	0.0247131	-438.762	-0.116309	NaN	NaN
-438.632	0.0196078	-438.632	0.00560224	NaN	NaN	NaN	NaN	-438.632	0.00840336	NaN	NaN	-438.632	0.0251013	-438.632	-0.204816	-438.632	0.0271258	-438.632	-0.147526	NaN	NaN	NaN	NaN	NaN	NaN	NaN	NaN	-438.632	0.0241935	-438.632	0.0322581	NaN	NaN	NaN	NaN	-438.632	0.00268817	NaN	NaN	-438.632	0.0237907	-438.632	-0.181688	-438.632	0.0247485	-438.632	-0.128326	NaN	NaN
-438.503	0.022409	-438.503	0.0112045	NaN	NaN	NaN	NaN	-438.503	0.0168067	NaN	NaN	-438.503	0.0251324	-438.503	-0.182462	-438.503	0.025569	-438.503	-0.174269	NaN	NaN	NaN	NaN	NaN	NaN	NaN	NaN	-438.503	0.0188172	-438.503	0.016129	NaN	NaN	NaN	NaN	-438.503	-4.71512e-18	NaN	NaN	-438.503	0.0236626	-438.503	-0.160523	-438.503	0.0247523	-438.503	-0.128137	NaN	NaN
-438.373	0.0196078	-438.373	0.0112045	NaN	NaN	NaN	NaN	-438.373	0.0140056	NaN	NaN	-438.373	0.02613	-438.373	-0.167251	-438.373	0.0265922	-438.373	-0.157662	NaN	NaN	NaN	NaN	NaN	NaN	NaN	NaN	-438.373	0.016129	-438.373	0.0295699	NaN	NaN	NaN	NaN	-438.373	-1.19624e-17	NaN	NaN	-438.373	0.0240977	-438.373	-0.154713	-438.373	0.0246592	-438.373	-0.124371	NaN	NaN
-438.244	0.0140056	-438.244	0.0140056	NaN	NaN	NaN	NaN	-438.244	0.0196078	NaN	NaN	-438.244	0.0253829	-438.244	-0.207661	-438.244	0.0262477	-438.244	-0.158317	NaN	NaN	NaN	NaN	NaN	NaN	NaN	NaN	-438.244	0.0215054	-438.244	0.0241935	NaN	NaN	NaN	NaN	-438.244	0.00268817	NaN	NaN	-438.244	0.0224833	-438.244	-0.148977	-438.244	0.0241206	-438.244	-0.138386	NaN	NaN
-438.115	0.0308123	-438.115	0.00840336	NaN	NaN	NaN	NaN	-438.115	0.0112045	NaN	NaN	-438.115	0.0252593	-438.115	-0.15333	-438.115	0.0278759	-438.115	-0.143673	NaN	NaN	NaN	NaN	NaN	NaN	NaN	NaN	-438.115	0.0134409	-438.115	0.0241935	NaN	NaN	NaN	NaN	-438.115	0.00268817	NaN	NaN	-438.115	0.0233179	-438.115	-0.213774	-438.115	0.0258427	-438.115	-0.103721	NaN	NaN
-437.985	0.0280112	-437.985	0.00840336	NaN	NaN	NaN	NaN	-437.985	0.0112045	NaN	NaN	-437.985	0.026995	-437.985	-0.150075	-437.985	0.0266748	-437.985	-0.148743	NaN	NaN	NaN	NaN	NaN	NaN	NaN	NaN	-437.985	0.0107527	-437.985	0.0215054	NaN	NaN	NaN	NaN	-437.985	8.90634e-18	NaN	NaN	-437.985	0.0223073	-437.985	-0.19833	-437.985	0.0244654	-437.985	-0.124132	NaN	NaN
-437.856	0.0112045	-437.856	0.0140056	NaN	NaN	NaN	NaN	-437.856	0.0168067	NaN	NaN	-437.856	0.0268499	-437.856	-0.162507	-437.856	0.0269704	-437.856	-0.16629	NaN	NaN	NaN	NaN	NaN	NaN	NaN	NaN	-437.856	0.0215054	-437.856	0.0268817	NaN	NaN	NaN	NaN	-437.856	-2.42886e-18	NaN	NaN	-437.856	0.0238554	-437.856	-0.187452	-437.856	0.0250076	-437.856	-0.130793	NaN	NaN
-437.726	0.0168067	-437.726	0.00840336	NaN	NaN	NaN	NaN	-437.726	0.00840336	NaN	NaN	-437.726	0.025196	-437.726	-0.171803	-437.726	0.0271667	-437.726	-0.144315	NaN	NaN	NaN	NaN	NaN	NaN	NaN	NaN	-437.726	0.0188172	-437.726	0.0241935	NaN	NaN	NaN	NaN	-437.726	0.00268817	NaN	NaN	-437.726	0.0232849	-437.726	-0.174686	-437.726	0.0250314	-437.726	-0.138826	NaN	NaN
-437.597	0.0112045	-437.597	0.0168067	NaN	NaN	NaN	NaN	-437.597	0.0196078	NaN	NaN	-437.597	0.0264792	-437.597	-0.135437	-437.597	0.0271714	-437.597	-0.138352	NaN	NaN	NaN	NaN	NaN	NaN	NaN	NaN	-437.597	0.0188172	-437.597	0.0241935	NaN	NaN	NaN	NaN	-437.597	0.00537634	NaN	NaN	-437.597	0.0247115	-437.597	-0.142947	-437.597	0.0256586	-437.597	-0.120456	NaN	NaN
-437.468	0.0196078	-437.468	0.00560224	NaN	NaN	NaN	NaN	-437.468	0.00840336	NaN	NaN	-437.468	0.0257376	-437.468	-0.217152	-437.468	0.02679	-437.468	-0.15923	NaN	NaN	NaN	NaN	NaN	NaN	NaN	NaN	-437.468	0.0188172	-437.468	0.0295699	NaN	NaN	NaN	NaN	-437.468	-1.44129e-18	NaN	NaN	-437.468	0.0235631	-437.468	-0.150892	-437.468	0.0243111	-437.468	-0.128795	NaN	NaN
-437.338	0.0280112	-437.338	0.0112045	NaN	NaN	NaN	NaN	-437.338	0.0168067	NaN	NaN	-437.338	0.0259436	-437.338	-0.201949	-437.338	0.027484	-437.338	-0.152317	NaN	NaN	NaN	NaN	NaN	NaN	NaN	NaN	-437.338	0.0188172	-437.338	0.0215054	NaN	NaN	NaN	NaN	-437.338	0.00268817	NaN	NaN	-437.338	0.0253536	-437.338	-0.129764	-437.338	0.0245136	-437.338	-0.128971	NaN	NaN
-437.209	0.0168067	-437.209	0.0112045	NaN	NaN	NaN	NaN	-437.209	0.0168067	NaN	NaN	-437.209	0.0251428	-437.209	-0.136642	-437.209	0.0274823	-437.209	-0.139275	NaN	NaN	NaN	NaN	NaN	NaN	NaN	NaN	-437.209	0.016129	-437.209	0.0215054	NaN	NaN	NaN	NaN	-437.209	-5.86899e-18	NaN	NaN	-437.209	0.0233263	-437.209	-0.157019	-437.209	0.0241448	-437.209	-0.126701	NaN	NaN
-437.079	0.0280112	-437.079	0.00840336	NaN	NaN	NaN	NaN	-437.079	0.0112045	NaN	NaN	-437.079	0.0238351	-437.079	-0.126175	-437.079	0.0282285	-437.079	-0.141669	NaN	NaN	NaN	NaN	NaN	NaN	NaN	NaN	-437.079	0.0188172	-437.079	0.0215054	NaN	NaN	NaN	NaN	-437.079	2.19166e-17	NaN	NaN	-437.079	0.023508	-437.079	-0.18322	-437.079	0.0238702	-437.079	-0.122908	NaN	NaN
-436.95	0.0168067	-436.95	0.0140056	NaN	NaN	NaN	NaN	-436.95	0.0168067	NaN	NaN	-436.95	0.0239977	-436.95	-0.182616	-436.95	0.0276846	-436.95	-0.152591	NaN	NaN	NaN	NaN	NaN	NaN	NaN	NaN	-436.95	0.0134409	-436.95	0.0295699	NaN	NaN	NaN	NaN	-436.95	0.00268817	NaN	NaN	-436.95	0.023955	-436.95	-0.18383	-436.95	0.0242937	-436.95	-0.13006	NaN	NaN
-436.821	0.0140056	-436.821	0.0112045	NaN	NaN	NaN	NaN	-436.821	0.0112045	NaN	NaN	-436.821	0.0258072	-436.821	-0.177601	-436.821	0.0270303	-436.821	-0.149531	NaN	NaN	NaN	NaN	NaN	NaN	NaN	NaN	-436.821	0.0107527	-436.821	0.0215054	NaN	NaN	NaN	NaN	-436.821	-2.90509e-17	NaN	NaN	-436.821	0.0255235	-436.821	-0.175405	-436.821	0.0237738	-436.821	-0.126315	NaN	NaN
-436.691	0.0252101	-436.691	0.00840336	NaN	NaN	NaN	NaN	-436.691	0.0140056	NaN	NaN	-436.691	0.0272273	-436.691	-0.155631	-436.691	0.0290384	-436.691	-0.14444	NaN	NaN	NaN	NaN	NaN	NaN	NaN	NaN	-436.691	0.0430108	-436.691	0.0268817	NaN	NaN	NaN	NaN	-436.691	5.60257e-18	NaN	NaN	-436.691	0.0236312	-436.691	-0.128508	-436.691	0.0241076	-436.691	-0.148741	NaN	NaN
-436.562	0.0252101	-436.562	0.0112045	NaN	NaN	NaN	NaN	-436.562	0.0140056	NaN	NaN	-436.562	0.0259207	-436.562	-0.153503	-436.562	0.0277597	-436.562	-0.168955	NaN	NaN	NaN	NaN	NaN	NaN	NaN	NaN	-436.562	0.00806452	-436.562	0.0241935	NaN	NaN	NaN	NaN	-436.562	0.00268817	NaN	NaN	-436.562	0.0236556	-436.562	-0.159366	-436.562	0.0234455	-436.562	-0.12761	NaN	NaN
-436.433	0.0196078	-436.433	0.0112045	NaN	NaN	NaN	NaN	-436.433	0.0196078	NaN	NaN	-436.433	0.0254816	-436.433	-0.173065	-436.433	0.027883	-436.433	-0.135368	NaN	NaN	NaN	NaN	NaN	NaN	NaN	NaN	-436.433	0.0188172	-436.433	0.0295699	NaN	NaN	NaN	NaN	-436.433	0.00268817	NaN	NaN	-436.433	0.0236156	-436.433	-0.172037	-436.433	0.0232242	-436.433	-0.124476	NaN	NaN
-436.303	0.022409	-436.303	0.0112045	NaN	NaN	NaN	NaN	-436.303	0.0140056	NaN	NaN	-436.303	0.0257798	-436.303	-0.130155	-436.303	0.0285297	-436.303	-0.130745	NaN	NaN	NaN	NaN	NaN	NaN	NaN	NaN	-436.303	0.0134409	-436.303	0.0241935	NaN	NaN	NaN	NaN	-436.303	0.00268817	NaN	NaN	-436.303	0.0235424	-436.303	-0.182532	-436.303	0.0233958	-436.303	-0.136599	NaN	NaN
-436.174	0.0168067	-436.174	0.0112045	NaN	NaN	NaN	NaN	-436.174	0.0140056	NaN	NaN	-436.174	0.0264365	-436.174	-0.156721	-436.174	0.0285875	-436.174	-0.13205	NaN	NaN	NaN	NaN	NaN	NaN	NaN	NaN	-436.174	0.0188172	-436.174	0.0295699	NaN	NaN	NaN	NaN	-436.174	-9.37331e-18	NaN	NaN	-436.174	0.0240084	-436.174	-0.154725	-436.174	0.0241367	-436.174	-0.124108	NaN	NaN
-436.044	0.0140056	-436.044	0.00840336	NaN	NaN	NaN	NaN	-436.044	0.0112045	NaN	NaN	-436.044	0.0249223	-436.044	-0.185322	-436.044	0.028172	-436.044	-0.158399	NaN	NaN	NaN	NaN	NaN	NaN	NaN	NaN	-436.044	0.016129	-436.044	0.0349462	NaN	NaN	NaN	NaN	-436.044	0.00268817	NaN	NaN	-436.044	0.0235951	-436.044	-0.168874	-436.044	0.0230677	-436.044	-0.12864	NaN	NaN
-435.915	0.0196078	-435.915	0.0112045	NaN	NaN	NaN	NaN	-435.915	0.0168067	NaN	NaN	-435.915	0.0263749	-435.915	-0.119745	-435.915	0.0293273	-435.915	-0.124891	NaN	NaN	NaN	NaN	NaN	NaN	NaN	NaN	-435.915	0.0268817	-435.915	0.0241935	NaN	NaN	NaN	NaN	-435.915	-1.16156e-17	NaN	NaN	-435.915	0.0238828	-435.915	-0.168281	-435.915	0.0234955	-435.915	-0.125288	NaN	NaN
-435.786	0.0196078	-435.786	0.0168067	NaN	NaN	NaN	NaN	-435.786	0.0252101	NaN	NaN	-435.786	0.0266018	-435.786	-0.131169	-435.786	0.0294965	-435.786	-0.15841	NaN	NaN	NaN	NaN	NaN	NaN	NaN	NaN	-435.786	0.0268817	-435.786	0.0322581	NaN	NaN	NaN	NaN	-435.786	0.00268817	NaN	NaN	-435.786	0.0232122	-435.786	-0.163847	-435.786	0.0238527	-435.786	-0.108653	NaN	NaN
-435.656	0.0168067	-435.656	0.00840336	NaN	NaN	NaN	NaN	-435.656	0.0112045	NaN	NaN	-435.656	0.0259266	-435.656	-0.19454	-435.656	0.0300026	-435.656	-0.143812	NaN	NaN	NaN	NaN	NaN	NaN	NaN	NaN	-435.656	0.0241935	-435.656	0.0295699	NaN	NaN	NaN	NaN	-435.656	-1.90926e-17	NaN	NaN	-435.656	0.0252391	-435.656	-0.1716	-435.656	0.0232053	-435.656	-0.129923	NaN	NaN
-435.527	0.0308123	-435.527	0.0112045	NaN	NaN	NaN	NaN	-435.527	0.0140056	NaN	NaN	-435.527	0.0272474	-435.527	-0.139943	-435.527	0.030114	-435.527	-0.150313	NaN	NaN	NaN	NaN	NaN	NaN	NaN	NaN	-435.527	0.0215054	-435.527	0.0322581	NaN	NaN	NaN	NaN	-435.527	0.00268817	NaN	NaN	-435.527	0.0249617	-435.527	-0.166145	-435.527	0.0236361	-435.527	-0.115491	NaN	NaN
-435.397	0.0196078	-435.397	0.00560224	NaN	NaN	NaN	NaN	-435.397	0.00560224	NaN	NaN	-435.397	0.0262346	-435.397	-0.19504	-435.397	0.0289421	-435.397	-0.129307	NaN	NaN	NaN	NaN	NaN	NaN	NaN	NaN	-435.397	0.016129	-435.397	0.0268817	NaN	NaN	NaN	NaN	-435.397	0.00537634	NaN	NaN	-435.397	0.0246623	-435.397	-0.121762	-435.397	0.0228986	-435.397	-0.121087	NaN	NaN
-435.268	0.0196078	-435.268	0.00840336	NaN	NaN	NaN	NaN	-435.268	0.0112045	NaN	NaN	-435.268	0.0247516	-435.268	-0.193886	-435.268	0.0302347	-435.268	-0.149959	NaN	NaN	NaN	NaN	NaN	NaN	NaN	NaN	-435.268	0.0134409	-435.268	0.0295699	NaN	NaN	NaN	NaN	-435.268	-7.14954e-18	NaN	NaN	-435.268	0.0233777	-435.268	-0.185956	-435.268	0.0229505	-435.268	-0.118808	NaN	NaN
-435.139	0.022409	-435.139	0.0168067	NaN	NaN	NaN	NaN	-435.139	0.0196078	NaN	NaN	-435.139	0.0258215	-435.139	-0.185892	-435.139	0.0285087	-435.139	-0.147292	NaN	NaN	NaN	NaN	NaN	NaN	NaN	NaN	-435.139	0.0134409	-435.139	0.0295699	NaN	NaN	NaN	NaN	-435.139	0.00268817	NaN	NaN	-435.139	0.0236208	-435.139	-0.193157	-435.139	0.0240126	-435.139	-0.11975	NaN	NaN
-435.009	0.022409	-435.009	0.0140056	NaN	NaN	NaN	NaN	-435.009	0.0168067	NaN	NaN	-435.009	0.0260001	-435.009	-0.145981	-435.009	0.0281046	-435.009	-0.157315	NaN	NaN	NaN	NaN	NaN	NaN	NaN	NaN	-435.009	0.0322581	-435.009	0.0268817	NaN	NaN	NaN	NaN	-435.009	0.00268817	NaN	NaN	-435.009	0.0237628	-435.009	-0.191247	-435.009	0.0230289	-435.009	-0.105288	NaN	NaN
-434.88	0.0196078	-434.88	0.0112045	NaN	NaN	NaN	NaN	-434.88	0.0140056	NaN	NaN	-434.88	0.0261832	-434.88	-0.152645	-434.88	0.0294049	-434.88	-0.145942	NaN	NaN	NaN	NaN	NaN	NaN	NaN	NaN	-434.88	0.016129	-434.88	0.0295699	NaN	NaN	NaN	NaN	-434.88	0.00268817	NaN	NaN	-434.88	0.0247043	-434.88	-0.117631	-434.88	0.0230981	-434.88	-0.116247	NaN	NaN
-434.75	0.022409	-434.75	0.00840336	NaN	NaN	NaN	NaN	-434.75	0.00840336	NaN	NaN	-434.75	0.0263983	-434.75	-0.179877	-434.75	0.0290865	-434.75	-0.142879	NaN	NaN	NaN	NaN	NaN	NaN	NaN	NaN	-434.75	0.0134409	-434.75	0.0241935	NaN	NaN	NaN	NaN	-434.75	0.00268817	NaN	NaN	-434.75	0.0234006	-434.75	-0.188155	-434.75	0.0230734	-434.75	-0.0934205	NaN	NaN
-434.621	0.022409	-434.621	0.00840336	NaN	NaN	NaN	NaN	-434.621	0.0112045	NaN	NaN	-434.621	0.0252528	-434.621	-0.216031	-434.621	0.0299292	-434.621	-0.142235	NaN	NaN	NaN	NaN	NaN	NaN	NaN	NaN	-434.621	0.0215054	-434.621	0.0349462	NaN	NaN	NaN	NaN	-434.621	0.00268817	NaN	NaN	-434.621	0.0250537	-434.621	-0.203755	-434.621	0.023794	-434.621	-0.0876539	NaN	NaN
-434.492	0.0140056	-434.492	0.0112045	NaN	NaN	NaN	NaN	-434.492	0.0140056	NaN	NaN	-434.492	0.0271701	-434.492	-0.12738	-434.492	0.0293648	-434.492	-0.124678	NaN	NaN	NaN	NaN	NaN	NaN	NaN	NaN	-434.492	0.0215054	-434.492	0.0241935	NaN	NaN	NaN	NaN	-434.492	-3.38713e-18	NaN	NaN	-434.492	0.0243889	-434.492	-0.142522	-434.492	0.0234448	-434.492	-0.114146	NaN	NaN
-434.362	0.00840336	-434.362	0.00840336	NaN	NaN	NaN	NaN	-434.362	0.0112045	NaN	NaN	-434.362	0.0249477	-434.362	-0.17773	-434.362	0.0295028	-434.362	-0.145463	NaN	NaN	NaN	NaN	NaN	NaN	NaN	NaN	-434.362	0.0188172	-434.362	0.0241935	NaN	NaN	NaN	NaN	-434.362	0.00537634	NaN	NaN	-434.362	0.0233139	-434.362	-0.167607	-434.362	0.0239081	-434.362	-0.126585	NaN	NaN
-434.233	0.0252101	-434.233	0.00840336	NaN	NaN	NaN	NaN	-434.233	0.0168067	NaN	NaN	-434.233	0.0254048	-434.233	-0.147301	-434.233	0.0291141	-434.233	-0.156665	NaN	NaN	NaN	NaN	NaN	NaN	NaN	NaN	-434.233	0.0241935	-434.233	0.0241935	NaN	NaN	NaN	NaN	-434.233	5.09144e-18	NaN	NaN	-434.233	0.0234582	-434.233	-0.163651	-434.233	0.023389	-434.233	-0.113711	NaN	NaN
-434.104	0.0168067	-434.104	0.00840336	NaN	NaN	NaN	NaN	-434.104	0.0140056	NaN	NaN	-434.104	0.0263348	-434.104	-0.128435	-434.104	0.0287023	-434.104	-0.145011	NaN	NaN	NaN	NaN	NaN	NaN	NaN	NaN	-434.104	0.00806452	-434.104	0.0215054	NaN	NaN	NaN	NaN	-434.104	0.00268817	NaN	NaN	-434.104	0.0233416	-434.104	-0.14056	-434.104	0.0237776	-434.104	-0.114141	NaN	NaN
-433.974	0.0140056	-433.974	0.00560224	NaN	NaN	NaN	NaN	-433.974	0.00840336	NaN	NaN	-433.974	0.0262829	-433.974	-0.152735	-433.974	0.0286608	-433.974	-0.164545	NaN	NaN	NaN	NaN	NaN	NaN	NaN	NaN	-433.974	0.016129	-433.974	0.0188172	NaN	NaN	NaN	NaN	-433.974	0.00268817	NaN	NaN	-433.974	0.0249132	-433.974	-0.164989	-433.974	0.0231905	-433.974	-0.109082	NaN	NaN
-433.845	0.0252101	-433.845	0.0140056	NaN	NaN	NaN	NaN	-433.845	0.0168067	NaN	NaN	-433.845	0.0262588	-433.845	-0.152237	-433.845	0.0280129	-433.845	-0.15741	NaN	NaN	NaN	NaN	NaN	NaN	NaN	NaN	-433.845	0.0295699	-433.845	0.0241935	NaN	NaN	NaN	NaN	-433.845	0.00537634	NaN	NaN	-433.845	0.0255911	-433.845	-0.140053	-433.845	0.023625	-433.845	-0.10653	NaN	NaN
-433.715	0.0196078	-433.715	0.0112045	NaN	NaN	NaN	NaN	-433.715	0.0168067	NaN	NaN	-433.715	0.0257925	-433.715	-0.142502	-433.715	0.0282356	-433.715	-0.175512	NaN	NaN	NaN	NaN	NaN	NaN	NaN	NaN	-433.715	0.0107527	-433.715	0.0241935	NaN	NaN	NaN	NaN	-433.715	-1.71141e-17	NaN	NaN	-433.715	0.022875	-433.715	-0.214334	-433.715	0.0235136	-433.715	-0.095804	NaN	NaN
-433.586	0.0168067	-433.586	0.00840336	NaN	NaN	NaN	NaN	-433.586	0.0140056	NaN	NaN	-433.586	0.0251484	-433.586	-0.122498	-433.586	0.0277921	-433.586	-0.1698	NaN	NaN	NaN	NaN	NaN	NaN	NaN	NaN	-433.586	0.0241935	-433.586	0.0268817	NaN	NaN	NaN	NaN	-433.586	0.00268817	NaN	NaN	-433.586	0.0238968	-433.586	-0.206453	-433.586	0.0234916	-433.586	-0.0930032	NaN	NaN
-433.457	0.0308123	-433.457	0.00840336	NaN	NaN	NaN	NaN	-433.457	0.0168067	NaN	NaN	-433.457	0.0270523	-433.457	-0.170512	-433.457	0.0292152	-433.457	-0.154737	NaN	NaN	NaN	NaN	NaN	NaN	NaN	NaN	-433.457	0.016129	-433.457	0.0268817	NaN	NaN	NaN	NaN	-433.457	0.00268817	NaN	NaN	-433.457	0.0244437	-433.457	-0.170421	-433.457	0.0235579	-433.457	-0.0742969	NaN	NaN
-433.327	0.00560224	-433.327	0.00840336	NaN	NaN	NaN	NaN	-433.327	0.0112045	NaN	NaN	-433.327	0.0257712	-433.327	-0.164525	-433.327	0.0290241	-433.327	-0.174526	NaN	NaN	NaN	NaN	NaN	NaN	NaN	NaN	-433.327	0.0376344	-433.327	0.0268817	NaN	NaN	NaN	NaN	-433.327	-8.90634e-18	NaN	NaN	-433.327	0.0237445	-433.327	-0.191476	-433.327	0.0239295	-433.327	-0.0967517	NaN	NaN
-433.198	0.0168067	-433.198	0.0112045	NaN	NaN	NaN	NaN	-433.198	0.0168067	NaN	NaN	-433.198	0.0266256	-433.198	-0.143357	-433.198	0.0282968	-433.198	-0.171518	NaN	NaN	NaN	NaN	NaN	NaN	NaN	NaN	-433.198	0.0134409	-433.198	0.0295699	NaN	NaN	NaN	NaN	-433.198	0.00537634	NaN	NaN	-433.198	0.0237654	-433.198	-0.167571	-433.198	0.0236795	-433.198	-0.0993397	NaN	NaN
-433.068	0.0168067	-433.068	0.00840336	NaN	NaN	NaN	NaN	-433.068	0.0112045	NaN	NaN	-433.068	0.0253056	-433.068	-0.171961	-433.068	0.0279689	-433.068	-0.177766	NaN	NaN	NaN	NaN	NaN	NaN	NaN	NaN	-433.068	0.0107527	-433.068	0.0241935	NaN	NaN	NaN	NaN	-433.068	0.00268817	NaN	NaN	-433.068	0.023708	-433.068	-0.148883	-433.068	0.0230486	-433.068	-0.0916404	NaN	NaN
-432.939	0.00840336	-432.939	0.00560224	NaN	NaN	NaN	NaN	-432.939	0.0112045	NaN	NaN	-432.939	0.0257474	-432.939	-0.16349	-432.939	0.0276643	-432.939	-0.165986	NaN	NaN	NaN	NaN	NaN	NaN	NaN	NaN	-432.939	0.0322581	-432.939	0.0268817	NaN	NaN	NaN	NaN	-432.939	3.69495e-18	NaN	NaN	-432.939	0.0244479	-432.939	-0.182298	-432.939	0.0240111	-432.939	-0.102052	NaN	NaN
-432.81	0.0196078	-432.81	0.00560224	NaN	NaN	NaN	NaN	-432.81	0.0112045	NaN	NaN	-432.81	0.024321	-432.81	-0.178217	-432.81	0.0274717	-432.81	-0.163626	NaN	NaN	NaN	NaN	NaN	NaN	NaN	NaN	-432.81	0.0215054	-432.81	0.0268817	NaN	NaN	NaN	NaN	-432.81	0.00268817	NaN	NaN	-432.81	0.0236283	-432.81	-0.175104	-432.81	0.0249029	-432.81	-0.0765036	NaN	NaN
-432.68	0.0196078	-432.68	0.00560224	NaN	NaN	NaN	NaN	-432.68	0.0140056	NaN	NaN	-432.68	0.0262196	-432.68	-0.13991	-432.68	0.0284302	-432.68	-0.156082	NaN	NaN	NaN	NaN	NaN	NaN	NaN	NaN	-432.68	0.0241935	-432.68	0.0295699	NaN	NaN	NaN	NaN	-432.68	0.00268817	NaN	NaN	-432.68	0.0232202	-432.68	-0.196194	-432.68	0.022933	-432.68	-0.072058	NaN	NaN
-432.551	0.0196078	-432.551	0.00840336	NaN	NaN	NaN	NaN	-432.551	0.0112045	NaN	NaN	-432.551	0.0266989	-432.551	-0.161628	-432.551	0.0281466	-432.551	-0.184307	NaN	NaN	NaN	NaN	NaN	NaN	NaN	NaN	-432.551	0.0215054	-432.551	0.0241935	NaN	NaN	NaN	NaN	-432.551	0.00268817	NaN	NaN	-432.551	0.023092	-432.551	-0.146833	-432.551	0.0238392	-432.551	-0.0871441	NaN	NaN
-432.421	0.0252101	-432.421	0.00840336	NaN	NaN	NaN	NaN	-432.421	0.0112045	NaN	NaN	-432.421	0.0262569	-432.421	-0.104423	-432.421	0.0297674	-432.421	-0.145769	NaN	NaN	NaN	NaN	NaN	NaN	NaN	NaN	-432.421	0.0215054	-432.421	0.0295699	NaN	NaN	NaN	NaN	-432.421	-7.77122e-18	NaN	NaN	-432.421	0.0246371	-432.421	-0.157968	-432.421	0.0233617	-432.421	-0.0738996	NaN	NaN
-432.292	0.0196078	-432.292	0.0112045	NaN	NaN	NaN	NaN	-432.292	0.0112045	NaN	NaN	-432.292	0.0258218	-432.292	-0.145213	-432.292	0.0275465	-432.292	-0.192663	NaN	NaN	NaN	NaN	NaN	NaN	NaN	NaN	-432.292	0.0241935	-432.292	0.0295699	NaN	NaN	NaN	NaN	-432.292	0.00268817	NaN	NaN	-432.292	0.0244891	-432.292	-0.167685	-432.292	0.0230372	-432.292	-0.0841168	NaN	NaN
-432.163	0.0168067	-432.163	0.0112045	NaN	NaN	NaN	NaN	-432.163	0.0140056	NaN	NaN	-432.163	0.0261862	-432.163	-0.15085	-432.163	0.0291763	-432.163	-0.149605	NaN	NaN	NaN	NaN	NaN	NaN	NaN	NaN	-432.163	0.0188172	-432.163	0.0322581	NaN	NaN	NaN	NaN	-432.163	0.00268817	NaN	NaN	-432.163	0.026137	-432.163	-0.146742	-432.163	0.0234498	-432.163	-0.0805245	NaN	NaN
-432.033	0.0308123	-432.033	0.00560224	NaN	NaN	NaN	NaN	-432.033	0.0140056	NaN	NaN	-432.033	0.0266004	-432.033	-0.132643	-432.033	0.0278655	-432.033	-0.181836	NaN	NaN	NaN	NaN	NaN	NaN	NaN	NaN	-432.033	0.0188172	-432.033	0.0295699	NaN	NaN	NaN	NaN	-432.033	0.00268817	NaN	NaN	-432.033	0.024834	-432.033	-0.171073	-432.033	0.0233928	-432.033	-0.0734662	NaN	NaN
-431.904	0.0196078	-431.904	-2.91155e-18	NaN	NaN	NaN	NaN	-431.904	0.0112045	NaN	NaN	-431.904	0.0270073	-431.904	-0.0863429	-431.904	0.0290988	-431.904	-0.191198	NaN	NaN	NaN	NaN	NaN	NaN	NaN	NaN	-431.904	0.0268817	-431.904	0.0241935	NaN	NaN	NaN	NaN	-431.904	1.20894e-17	NaN	NaN	-431.904	0.023605	-431.904	-0.187016	-431.904	0.0239756	-431.904	-0.066845	NaN	NaN
-431.774	0.0308123	-431.774	0.00560224	NaN	NaN	NaN	NaN	-431.774	0.0140056	NaN	NaN	-431.774	0.0262504	-431.774	-0.12387	-431.774	0.0270936	-431.774	-0.17486	NaN	NaN	NaN	NaN	NaN	NaN	NaN	NaN	-431.774	0.0215054	-431.774	0.0322581	NaN	NaN	NaN	NaN	-431.774	1.23117e-17	NaN	NaN	-431.774	0.0254575	-431.774	-0.189434	-431.774	0.0225342	-431.774	-0.0687085	NaN	NaN
-431.645	0.0196078	-431.645	0.00560224	NaN	NaN	NaN	NaN	-431.645	0.0140056	NaN	NaN	-431.645	0.0279188	-431.645	-0.147128	-431.645	0.026947	-431.645	-0.17446	NaN	NaN	NaN	NaN	NaN	NaN	NaN	NaN	-431.645	0.016129	-431.645	0.0268817	NaN	NaN	NaN	NaN	-431.645	0.00537634	NaN	NaN	-431.645	0.0252775	-431.645	-0.148158	-431.645	0.0237002	-431.645	-0.0933646	NaN	NaN
-431.516	0.0196078	-431.516	0.00560224	NaN	NaN	NaN	NaN	-431.516	0.00840336	NaN	NaN	-431.516	0.0260278	-431.516	-0.119028	-431.516	0.0274327	-431.516	-0.178213	NaN	NaN	NaN	NaN	NaN	NaN	NaN	NaN	-431.516	0.0268817	-431.516	0.0295699	NaN	NaN	NaN	NaN	-431.516	-6.34353e-18	NaN	NaN	-431.516	0.0255275	-431.516	-0.159954	-431.516	0.0236113	-431.516	-0.0835387	NaN	NaN
-431.386	0.0252101	-431.386	0.00560224	NaN	NaN	NaN	NaN	-431.386	0.00840336	NaN	NaN	-431.386	0.025677	-431.386	-0.14039	-431.386	0.0257959	-431.386	-0.169633	NaN	NaN	NaN	NaN	NaN	NaN	NaN	NaN	-431.386	0.0268817	-431.386	0.0241935	NaN	NaN	NaN	NaN	-431.386	0.00268817	NaN	NaN	-431.386	0.0241722	-431.386	-0.180952	-431.386	0.0232711	-431.386	-0.0902682	NaN	NaN
-431.257	0.0252101	-431.257	2.91155e-18	NaN	NaN	NaN	NaN	-431.257	-1.26478e-17	NaN	NaN	-431.257	0.0263893	-431.257	-0.134772	-431.257	0.0268034	-431.257	-0.183641	NaN	NaN	NaN	NaN	NaN	NaN	NaN	NaN	-431.257	0.0188172	-431.257	0.0349462	NaN	NaN	NaN	NaN	-431.257	0.00268817	NaN	NaN	-431.257	0.0236362	-431.257	-0.156357	-431.257	0.0226092	-431.257	-0.077042	NaN	NaN
-431.128	0.0168067	-431.128	0.00560224	NaN	NaN	NaN	NaN	-431.128	0.0112045	NaN	NaN	-431.128	0.0252045	-431.128	-0.165692	-431.128	0.026208	-431.128	-0.18363	NaN	NaN	NaN	NaN	NaN	NaN	NaN	NaN	-431.128	0.0241935	-431.128	0.0268817	NaN	NaN	NaN	NaN	-431.128	0.00537634	NaN	NaN	-431.128	0.0238234	-431.128	-0.106182	-431.128	0.0234658	-431.128	-0.0600867	NaN	NaN
-430.998	0.0280112	-430.998	0.00280112	NaN	NaN	NaN	NaN	-430.998	0.00840336	NaN	NaN	-430.998	0.0257853	-430.998	-0.1894	-430.998	0.0252371	-430.998	-0.188953	NaN	NaN	NaN	NaN	NaN	NaN	NaN	NaN	-430.998	0.0295699	-430.998	0.0295699	NaN	NaN	NaN	NaN	-430.998	0.00537634	NaN	NaN	-430.998	0.0240344	-430.998	-0.166465	-430.998	0.0232355	-430.998	-0.0627847	NaN	NaN
-430.869	0.0252101	-430.869	-2.91155e-18	NaN	NaN	NaN	NaN	-430.869	0.00560224	NaN	NaN	-430.869	0.0263838	-430.869	-0.146135	-430.869	0.0256198	-430.869	-0.163865	NaN	NaN	NaN	NaN	NaN	NaN	NaN	NaN	-430.869	0.00806452	-430.869	0.0268817	NaN	NaN	NaN	NaN	-430.869	4.19122e-18	NaN	NaN	-430.869	0.0252696	-430.869	-0.162371	-430.869	0.0228802	-430.869	-0.0598756	NaN	NaN
-430.739	0.0112045	-430.739	0.00280112	NaN	NaN	NaN	NaN	-430.739	0.00840336	NaN	NaN	-430.739	0.0262152	-430.739	-0.160012	-430.739	0.0264077	-430.739	-0.172498	NaN	NaN	NaN	NaN	NaN	NaN	NaN	NaN	-430.739	0.0134409	-430.739	0.0268817	NaN	NaN	NaN	NaN	-430.739	0.00268817	NaN	NaN	-430.739	0.0248228	-430.739	-0.130314	-430.739	0.023874	-430.739	-0.0754104	NaN	NaN
-430.61	0.0168067	-430.61	1.74693e-17	NaN	NaN	NaN	NaN	-430.61	0.00840336	NaN	NaN	-430.61	0.0283511	-430.61	-0.149209	-430.61	0.0253515	-430.61	-0.169577	NaN	NaN	NaN	NaN	NaN	NaN	NaN	NaN	-430.61	0.0107527	-430.61	0.0295699	NaN	NaN	NaN	NaN	-430.61	0.00537634	NaN	NaN	-430.61	0.0258462	-430.61	-0.103184	-430.61	0.0227386	-430.61	-0.0646451	NaN	NaN
-430.481	0.022409	-430.481	0	NaN	NaN	NaN	NaN	-430.481	0.00560224	NaN	NaN	-430.481	0.0262586	-430.481	-0.125987	-430.481	0.0253608	-430.481	-0.180756	NaN	NaN	NaN	NaN	NaN	NaN	NaN	NaN	-430.481	0.0215054	-430.481	0.0268817	NaN	NaN	NaN	NaN	-430.481	0.00268817	NaN	NaN	-430.481	0.0218845	-430.481	-0.154459	-430.481	0.0231805	-430.481	-0.0624622	NaN	NaN
-430.351	0.0196078	-430.351	0.00280112	NaN	NaN	NaN	NaN	-430.351	0.0112045	NaN	NaN	-430.351	0.0240549	-430.351	-0.204159	-430.351	0.0268234	-430.351	-0.156433	NaN	NaN	NaN	NaN	NaN	NaN	NaN	NaN	-430.351	0.0134409	-430.351	0.0295699	NaN	NaN	NaN	NaN	-430.351	0.00268817	NaN	NaN	-430.351	0.0250891	-430.351	-0.176118	-430.351	0.0229586	-430.351	-0.0809576	NaN	NaN
-430.222	0.0112045	-430.222	0.00280112	NaN	NaN	NaN	NaN	-430.222	0.00840336	NaN	NaN	-430.222	0.0266177	-430.222	-0.153178	-430.222	0.0249931	-430.222	-0.180458	NaN	NaN	NaN	NaN	NaN	NaN	NaN	NaN	-430.222	0.0241935	-430.222	0.0215054	NaN	NaN	NaN	NaN	-430.222	0.00537634	NaN	NaN	-430.222	0.0228249	-430.222	-0.160109	-430.222	0.023913	-430.222	-0.071238	NaN	NaN
-430.092	0.0252101	-430.092	0.00560224	NaN	NaN	NaN	NaN	-430.092	0.0140056	NaN	NaN	-430.092	0.0271811	-430.092	-0.183098	-430.092	0.0254938	-430.092	-0.178595	NaN	NaN	NaN	NaN	NaN	NaN	NaN	NaN	-430.092	0.0215054	-430.092	0.0322581	NaN	NaN	NaN	NaN	-430.092	0.00268817	NaN	NaN	-430.092	0.0232453	-430.092	-0.152801	-430.092	0.0229922	-430.092	-0.0716342	NaN	NaN
-429.963	0.0140056	-429.963	-2.91155e-18	NaN	NaN	NaN	NaN	-429.963	0.00840336	NaN	NaN	-429.963	0.0263378	-429.963	-0.152039	-429.963	0.0260012	-429.963	-0.15713	NaN	NaN	NaN	NaN	NaN	NaN	NaN	NaN	-429.963	0.0241935	-429.963	0.0241935	NaN	NaN	NaN	NaN	-429.963	0.00537634	NaN	NaN	-429.963	0.0244138	-429.963	-0.136305	-429.963	0.0240356	-429.963	-0.0711226	NaN	NaN
-429.834	0.0140056	-429.834	0	NaN	NaN	NaN	NaN	-429.834	0.00840336	NaN	NaN	-429.834	0.0256015	-429.834	-0.134266	-429.834	0.0251082	-429.834	-0.180376	NaN	NaN	NaN	NaN	NaN	NaN	NaN	NaN	-429.834	0.0215054	-429.834	0.0268817	NaN	NaN	NaN	NaN	-429.834	0.00268817	NaN	NaN	-429.834	0.023586	-429.834	-0.145921	-429.834	0.0233117	-429.834	-0.0720245	NaN	NaN
-429.704	0.0196078	-429.704	5.8231e-18	NaN	NaN	NaN	NaN	-429.704	0.00560224	NaN	NaN	-429.704	0.0271028	-429.704	-0.157248	-429.704	0.026265	-429.704	-0.188889	NaN	NaN	NaN	NaN	NaN	NaN	NaN	NaN	-429.704	0.0241935	-429.704	0.0295699	NaN	NaN	NaN	NaN	-429.704	0.00268817	NaN	NaN	-429.704	0.0239773	-429.704	-0.159803	-429.704	0.0238906	-429.704	-0.0632797	NaN	NaN
-429.575	0.0112045	-429.575	0	NaN	NaN	NaN	NaN	-429.575	0.00560224	NaN	NaN	-429.575	0.0257756	-429.575	-0.15954	-429.575	0.0258526	-429.575	-0.15175	NaN	NaN	NaN	NaN	NaN	NaN	NaN	NaN	-429.575	0.016129	-429.575	0.0295699	NaN	NaN	NaN	NaN	-429.575	0.00537634	NaN	NaN	-429.575	0.0238505	-429.575	-0.181881	-429.575	0.0238291	-429.575	-0.0565414	NaN	NaN
-429.445	0.0196078	-429.445	-2.91155e-18	NaN	NaN	NaN	NaN	-429.445	0.00560224	NaN	NaN	-429.445	0.0235256	-429.445	-0.154722	-429.445	0.0257352	-429.445	-0.171622	NaN	NaN	NaN	NaN	NaN	NaN	NaN	NaN	-429.445	0.016129	-429.445	0.0268817	NaN	NaN	NaN	NaN	-429.445	0.00268817	NaN	NaN	-429.445	0.023768	-429.445	-0.190818	-429.445	0.0255513	-429.445	-0.062597	NaN	NaN
-429.316	0.0252101	-429.316	0.00280112	NaN	NaN	NaN	NaN	-429.316	0.0140056	NaN	NaN	-429.316	0.0256829	-429.316	-0.221403	-429.316	0.0257136	-429.316	-0.183084	NaN	NaN	NaN	NaN	NaN	NaN	NaN	NaN	-429.316	0.016129	-429.316	0.0268817	NaN	NaN	NaN	NaN	-429.316	0.00268817	NaN	NaN	-429.316	0.0244046	-429.316	-0.162769	-429.316	0.0246012	-429.316	-0.0663965	NaN	NaN
-429.187	0.0196078	-429.187	8.73464e-18	NaN	NaN	NaN	NaN	-429.187	0.0140056	NaN	NaN	-429.187	0.0260949	-429.187	-0.144573	-429.187	0.0265191	-429.187	-0.195217	NaN	NaN	NaN	NaN	NaN	NaN	NaN	NaN	-429.187	0.016129	-429.187	0.0241935	NaN	NaN	NaN	NaN	-429.187	-5.93756e-18	NaN	NaN	-429.187	0.0247936	-429.187	-0.125343	-429.187	0.0239708	-429.187	-0.0437293	NaN	NaN
-429.057	0.0140056	-429.057	1.16462e-17	NaN	NaN	NaN	NaN	-429.057	0.0140056	NaN	NaN	-429.057	0.0255196	-429.057	-0.170225	-429.057	0.0259182	-429.057	-0.215939	NaN	NaN	NaN	NaN	NaN	NaN	NaN	NaN	-429.057	0.00537634	-429.057	0.016129	NaN	NaN	NaN	NaN	-429.057	-5.06439e-18	NaN	NaN	-429.057	0.024871	-429.057	-0.121477	-429.057	0.0237314	-429.057	-0.0598079	NaN	NaN
-428.928	0.0308123	-428.928	-5.8231e-18	NaN	NaN	NaN	NaN	-428.928	0.0140056	NaN	NaN	-428.928	0.0262049	-428.928	-0.168647	-428.928	0.0265652	-428.928	-0.16276	NaN	NaN	NaN	NaN	NaN	NaN	NaN	NaN	-428.928	0.0215054	-428.928	0.0241935	NaN	NaN	NaN	NaN	-428.928	0.00268817	NaN	NaN	-428.928	0.0243401	-428.928	-0.177935	-428.928	0.0242138	-428.928	-0.0517994	NaN	NaN
-428.799	0.0140056	-428.799	2.91155e-18	NaN	NaN	NaN	NaN	-428.799	0.0140056	NaN	NaN	-428.799	0.0277574	-428.799	-0.139678	-428.799	0.0248891	-428.799	-0.186386	NaN	NaN	NaN	NaN	NaN	NaN	NaN	NaN	-428.799	0.0107527	-428.799	0.016129	NaN	NaN	NaN	NaN	-428.799	0.00268817	NaN	NaN	-428.799	0.0234229	-428.799	-0.184401	-428.799	0.0247916	-428.799	-0.0572425	NaN	NaN
-428.669	0.0168067	-428.669	-8.73464e-18	NaN	NaN	NaN	NaN	-428.669	0.00840336	NaN	NaN	-428.669	0.0258088	-428.669	-0.161124	-428.669	0.0261053	-428.669	-0.185425	NaN	NaN	NaN	NaN	NaN	NaN	NaN	NaN	-428.669	0.0322581	-428.669	0.0215054	NaN	NaN	NaN	NaN	-428.669	0.00268817	NaN	NaN	-428.669	0.0239264	-428.669	-0.151858	-428.669	0.0242391	-428.669	-0.0567082	NaN	NaN
-428.54	0.00840336	-428.54	0.00280112	NaN	NaN	NaN	NaN	-428.54	0.0112045	NaN	NaN	-428.54	0.0247181	-428.54	-0.139691	-428.54	0.0236386	-428.54	-0.186522	NaN	NaN	NaN	NaN	NaN	NaN	NaN	NaN	-428.54	0.0322581	-428.54	0.016129	NaN	NaN	NaN	NaN	-428.54	0.00268817	NaN	NaN	-428.54	0.0239353	-428.54	-0.156533	-428.54	0.0241397	-428.54	-0.0663264	NaN	NaN
-428.41	0.022409	-428.41	8.73464e-18	NaN	NaN	NaN	NaN	-428.41	0.00840336	NaN	NaN	-428.41	0.0255983	-428.41	-0.174903	-428.41	0.0245861	-428.41	-0.178823	NaN	NaN	NaN	NaN	NaN	NaN	NaN	NaN	-428.41	0.0295699	-428.41	0.0241935	NaN	NaN	NaN	NaN	-428.41	0.00268817	NaN	NaN	-428.41	0.023886	-428.41	-0.153314	-428.41	0.0242827	-428.41	-0.0606919	NaN	NaN
-428.281	0.0252101	-428.281	-7.27887e-18	NaN	NaN	NaN	NaN	-428.281	0.0112045	NaN	NaN	-428.281	0.0249609	-428.281	-0.137999	-428.281	0.026566	-428.281	-0.152493	NaN	NaN	NaN	NaN	NaN	NaN	NaN	NaN	-428.281	0.0188172	-428.281	0.016129	NaN	NaN	NaN	NaN	-428.281	0.00268817	NaN	NaN	-428.281	0.0241112	-428.281	-0.144031	-428.281	0.0253831	-428.281	-0.0490899	NaN	NaN
-428.152	0.0140056	-428.152	2.91155e-18	NaN	NaN	NaN	NaN	-428.152	0.0140056	NaN	NaN	-428.152	0.0258355	-428.152	-0.162455	-428.152	0.0257318	-428.152	-0.153187	NaN	NaN	NaN	NaN	NaN	NaN	NaN	NaN	-428.152	0.0268817	-428.152	0.0134409	NaN	NaN	NaN	NaN	-428.152	0.00268817	NaN	NaN	-428.152	0.0233899	-428.152	-0.172391	-428.152	0.0241473	-428.152	-0.0646512	NaN	NaN
-428.022	0.0168067	-428.022	8.73464e-18	NaN	NaN	NaN	NaN	-428.022	0.0112045	NaN	NaN	-428.022	0.0274908	-428.022	-0.15107	-428.022	0.0248791	-428.022	-0.161244	NaN	NaN	NaN	NaN	NaN	NaN	NaN	NaN	-428.022	0.016129	-428.022	0.0134409	NaN	NaN	NaN	NaN	-428.022	0.00537634	NaN	NaN	-428.022	0.0237799	-428.022	-0.139209	-428.022	0.0248087	-428.022	-0.0692594	NaN	NaN
-427.893	0.0196078	-427.893	2.91155e-18	NaN	NaN	NaN	NaN	-427.893	0.00840336	NaN	NaN	-427.893	0.0258268	-427.893	-0.169648	-427.893	0.0249209	-427.893	-0.166977	NaN	NaN	NaN	NaN	NaN	NaN	NaN	NaN	-427.893	0.0215054	-427.893	0.0107527	NaN	NaN	NaN	NaN	-427.893	5.87435e-18	NaN	NaN	-427.893	0.0238301	-427.893	-0.161854	-427.893	0.0246377	-427.893	-0.0571533	NaN	NaN
-427.763	0.0168067	-427.763	2.91155e-18	NaN	NaN	NaN	NaN	-427.763	0.0112045	NaN	NaN	-427.763	0.0259636	-427.763	-0.192357	-427.763	0.0243466	-427.763	-0.166145	NaN	NaN	NaN	NaN	NaN	NaN	NaN	NaN	-427.763	0.0241935	-427.763	0.00806452	NaN	NaN	NaN	NaN	-427.763	0.00537634	NaN	NaN	-427.763	0.0239303	-427.763	-0.143761	-427.763	0.0244778	-427.763	-0.0600467	NaN	NaN
-427.634	0.0196078	-427.634	0.00560224	NaN	NaN	NaN	NaN	-427.634	0.0168067	NaN	NaN	-427.634	0.0253285	-427.634	-0.170713	-427.634	0.0246064	-427.634	-0.160312	NaN	NaN	NaN	NaN	NaN	NaN	NaN	NaN	-427.634	0.0107527	-427.634	0.0107527	NaN	NaN	NaN	NaN	-427.634	0.00268817	NaN	NaN	-427.634	0.0237382	-427.634	-0.167467	-427.634	0.0240387	-427.634	-0.0707639	NaN	NaN
-427.505	0.0140056	-427.505	5.8231e-18	NaN	NaN	NaN	NaN	-427.505	0.00560224	NaN	NaN	-427.505	0.025608	-427.505	-0.190523	-427.505	0.0240636	-427.505	-0.175499	NaN	NaN	NaN	NaN	NaN	NaN	NaN	NaN	-427.505	0.0215054	-427.505	0.0107527	NaN	NaN	NaN	NaN	-427.505	0.00537634	NaN	NaN	-427.505	0.0239413	-427.505	-0.118746	-427.505	0.0248154	-427.505	-0.0624849	NaN	NaN
-427.375	0.0336134	-427.375	0.00280112	NaN	NaN	NaN	NaN	-427.375	0.0140056	NaN	NaN	-427.375	0.0244278	-427.375	-0.171212	-427.375	0.0247404	-427.375	-0.177823	NaN	NaN	NaN	NaN	NaN	NaN	NaN	NaN	-427.375	0.0241935	-427.375	0.00537634	NaN	NaN	NaN	NaN	-427.375	0.00268817	NaN	NaN	-427.375	0.0243557	-427.375	-0.145839	-427.375	0.0244989	-427.375	-0.0749285	NaN	NaN
-427.246	0.0140056	-427.246	0.00280112	NaN	NaN	NaN	NaN	-427.246	0.0168067	NaN	NaN	-427.246	0.0261394	-427.246	-0.133363	-427.246	0.023715	-427.246	-0.175272	NaN	NaN	NaN	NaN	NaN	NaN	NaN	NaN	-427.246	0.0134409	-427.246	0.0107527	NaN	NaN	NaN	NaN	-427.246	0.00537634	NaN	NaN	-427.246	0.0236295	-427.246	-0.153702	-427.246	0.0241663	-427.246	-0.0746248	NaN	NaN
-427.116	0.022409	-427.116	2.91155e-18	NaN	NaN	NaN	NaN	-427.116	0.0140056	NaN	NaN	-427.116	0.0263776	-427.116	-0.166466	-427.116	0.0229738	-427.116	-0.17997	NaN	NaN	NaN	NaN	NaN	NaN	NaN	NaN	-427.116	0.0268817	-427.116	0.0134409	NaN	NaN	NaN	NaN	-427.116	0.00537634	NaN	NaN	-427.116	0.0250083	-427.116	-0.132043	-427.116	0.0249807	-427.116	-0.0582108	NaN	NaN
-426.987	0.0168067	-426.987	2.91155e-18	NaN	NaN	NaN	NaN	-426.987	0.00840336	NaN	NaN	-426.987	0.0269826	-426.987	-0.135692	-426.987	0.0239088	-426.987	-0.163279	NaN	NaN	NaN	NaN	NaN	NaN	NaN	NaN	-426.987	0.0268817	-426.987	0.0134409	NaN	NaN	NaN	NaN	-426.987	0.00537634	NaN	NaN	-426.987	0.0247757	-426.987	-0.133868	-426.987	0.0240358	-426.987	-0.0800829	NaN	NaN
-426.858	0.0196078	-426.858	0.00280112	NaN	NaN	NaN	NaN	-426.858	0.0112045	NaN	NaN	-426.858	0.0247283	-426.858	-0.157209	-426.858	0.0230978	-426.858	-0.177926	NaN	NaN	NaN	NaN	NaN	NaN	NaN	NaN	-426.858	0.0376344	-426.858	0.0134409	NaN	NaN	NaN	NaN	-426.858	0.00537634	NaN	NaN	-426.858	0.0237867	-426.858	-0.186191	-426.858	0.0252967	-426.858	-0.0708445	NaN	NaN
-426.728	0.00840336	-426.728	-1.74693e-17	NaN	NaN	NaN	NaN	-426.728	0.0112045	NaN	NaN	-426.728	0.0260102	-426.728	-0.177824	-426.728	0.0226766	-426.728	-0.188458	NaN	NaN	NaN	NaN	NaN	NaN	NaN	NaN	-426.728	0.016129	-426.728	0.0107527	NaN	NaN	NaN	NaN	-426.728	0.00537634	NaN	NaN	-426.728	0.0225783	-426.728	-0.161413	-426.728	0.0250522	-426.728	-0.0596378	NaN	NaN
-426.599	0.0308123	-426.599	0.00280112	NaN	NaN	NaN	NaN	-426.599	0.0140056	NaN	NaN	-426.599	0.0242141	-426.599	-0.163661	-426.599	0.0229095	-426.599	-0.171752	NaN	NaN	NaN	NaN	NaN	NaN	NaN	NaN	-426.599	0.0215054	-426.599	0.0134409	NaN	NaN	NaN	NaN	-426.599	0.00806452	NaN	NaN	-426.599	0.0245322	-426.599	-0.187473	-426.599	0.0247239	-426.599	-0.0377488	NaN	NaN
-426.47	0.0112045	-426.47	0.00280112	NaN	NaN	NaN	NaN	-426.47	0.0140056	NaN	NaN	-426.47	0.0241119	-426.47	-0.163328	-426.47	0.0236751	-426.47	-0.164747	NaN	NaN	NaN	NaN	NaN	NaN	NaN	NaN	-426.47	0.0188172	-426.47	0.0107527	NaN	NaN	NaN	NaN	-426.47	0.00268817	NaN	NaN	-426.47	0.0230883	-426.47	-0.213071	-426.47	0.02535	-426.47	-0.0745456	NaN	NaN
-426.34	0.0168067	-426.34	-5.8231e-18	NaN	NaN	NaN	NaN	-426.34	0.0140056	NaN	NaN	-426.34	0.0254197	-426.34	-0.17947	-426.34	0.0228675	-426.34	-0.17997	NaN	NaN	NaN	NaN	NaN	NaN	NaN	NaN	-426.34	0.0241935	-426.34	0.0107527	NaN	NaN	NaN	NaN	-426.34	0.00537634	NaN	NaN	-426.34	0.0248879	-426.34	-0.103197	-426.34	0.0250615	-426.34	-0.052885	NaN	NaN
-426.211	0.0168067	-426.211	-7.27887e-18	NaN	NaN	NaN	NaN	-426.211	0.0112045	NaN	NaN	-426.211	0.0273354	-426.211	-0.177047	-426.211	0.0244647	-426.211	-0.162057	NaN	NaN	NaN	NaN	NaN	NaN	NaN	NaN	-426.211	0.00268817	-426.211	0.0107527	NaN	NaN	NaN	NaN	-426.211	0.00537634	NaN	NaN	-426.211	0.0224038	-426.211	-0.187439	-426.211	0.0258967	-426.211	-0.0560904	NaN	NaN
-426.081	0.022409	-426.081	7.27887e-18	NaN	NaN	NaN	NaN	-426.081	0.0112045	NaN	NaN	-426.081	0.0253235	-426.081	-0.122875	-426.081	0.0237749	-426.081	-0.175259	NaN	NaN	NaN	NaN	NaN	NaN	NaN	NaN	-426.081	0.0322581	-426.081	0.0134409	NaN	NaN	NaN	NaN	-426.081	0.00537634	NaN	NaN	-426.081	0.0246871	-426.081	-0.12318	-426.081	0.0254962	-426.081	-0.0598172	NaN	NaN
-425.952	0.0168067	-425.952	0.00280112	NaN	NaN	NaN	NaN	-425.952	0.0168067	NaN	NaN	-425.952	0.0247184	-425.952	-0.148804	-425.952	0.0234908	-425.952	-0.199953	NaN	NaN	NaN	NaN	NaN	NaN	NaN	NaN	-425.952	0.0215054	-425.952	0.0107527	NaN	NaN	NaN	NaN	-425.952	0.00268817	NaN	NaN	-425.952	0.024003	-425.952	-0.187707	-425.952	0.0265033	-425.952	-0.0581372	NaN	NaN
-425.823	0.0336134	-425.823	1.3102e-17	NaN	NaN	NaN	NaN	-425.823	0.0168067	NaN	NaN	-425.823	0.0287161	-425.823	-0.140817	-425.823	0.0229389	-425.823	-0.175808	NaN	NaN	NaN	NaN	NaN	NaN	NaN	NaN	-425.823	0.0107527	-425.823	0.00806452	NaN	NaN	NaN	NaN	-425.823	0.00268817	NaN	NaN	-425.823	0.0248968	-425.823	-0.173599	-425.823	0.0255117	-425.823	-0.0749623	NaN	NaN
-425.693	0.0168067	-425.693	0.00280112	NaN	NaN	NaN	NaN	-425.693	0.0140056	NaN	NaN	-425.693	0.0267397	-425.693	-0.185942	-425.693	0.0228443	-425.693	-0.183792	NaN	NaN	NaN	NaN	NaN	NaN	NaN	NaN	-425.693	0.0295699	-425.693	0.0107527	NaN	NaN	NaN	NaN	-425.693	0.00806452	NaN	NaN	-425.693	0.0239471	-425.693	-0.14863	-425.693	0.0255892	-425.693	-0.0665914	NaN	NaN
-425.564	0.0112045	-425.564	0.00280112	NaN	NaN	NaN	NaN	-425.564	0.0140056	NaN	NaN	-425.564	0.0249428	-425.564	-0.16859	-425.564	0.0229585	-425.564	-0.178639	NaN	NaN	NaN	NaN	NaN	NaN	NaN	NaN	-425.564	0.0295699	-425.564	0.0134409	NaN	NaN	NaN	NaN	-425.564	0.00806452	NaN	NaN	-425.564	0.0246339	-425.564	-0.161115	-425.564	0.0262955	-425.564	-0.0471445	NaN	NaN
-425.434	0.0168067	-425.434	1.16462e-17	NaN	NaN	NaN	NaN	-425.434	0.0168067	NaN	NaN	-425.434	0.0261585	-425.434	-0.137212	-425.434	0.023226	-425.434	-0.176619	NaN	NaN	NaN	NaN	NaN	NaN	NaN	NaN	-425.434	0.0241935	-425.434	0.00806452	NaN	NaN	NaN	NaN	-425.434	0.00537634	NaN	NaN	-425.434	0.0250321	-425.434	-0.102908	-425.434	0.0253849	-425.434	-0.0670151	NaN	NaN
-425.305	0.00840336	-425.305	-5.8231e-18	NaN	NaN	NaN	NaN	-425.305	0.0140056	NaN	NaN	-425.305	0.0250098	-425.305	-0.177881	-425.305	0.0231563	-425.305	-0.185787	NaN	NaN	NaN	NaN	NaN	NaN	NaN	NaN	-425.305	0.0107527	-425.305	0.0107527	NaN	NaN	NaN	NaN	-425.305	0.00806452	NaN	NaN	-425.305	0.023964	-425.305	-0.181106	-425.305	0.0268471	-425.305	-0.0620967	NaN	NaN
-425.176	0.0168067	-425.176	0	NaN	NaN	NaN	NaN	-425.176	0.0140056	NaN	NaN	-425.176	0.0259223	-425.176	-0.139571	-425.176	0.0242809	-425.176	-0.179927	NaN	NaN	NaN	NaN	NaN	NaN	NaN	NaN	-425.176	0.0295699	-425.176	0.0107527	NaN	NaN	NaN	NaN	-425.176	0.00537634	NaN	NaN	-425.176	0.0232284	-425.176	-0.153761	-425.176	0.0263714	-425.176	-0.0685693	NaN	NaN
-425.046	0.0112045	-425.046	-2.91155e-18	NaN	NaN	NaN	NaN	-425.046	0.0140056	NaN	NaN	-425.046	0.0254374	-425.046	-0.148715	-425.046	0.0220136	-425.046	-0.203509	NaN	NaN	NaN	NaN	NaN	NaN	NaN	NaN	-425.046	0.0241935	-425.046	0.00806452	NaN	NaN	NaN	NaN	-425.046	0.00537634	NaN	NaN	-425.046	0.024315	-425.046	-0.178125	-425.046	0.0266852	-425.046	-0.0517897	NaN	NaN
-424.917	0.022409	-424.917	2.91155e-18	NaN	NaN	NaN	NaN	-424.917	0.0140056	NaN	NaN	-424.917	0.0246127	-424.917	-0.149389	-424.917	0.0214802	-424.917	-0.182047	NaN	NaN	NaN	NaN	NaN	NaN	NaN	NaN	-424.917	0.0376344	-424.917	0.00806452	NaN	NaN	NaN	NaN	-424.917	0.00537634	NaN	NaN	-424.917	0.0232466	-424.917	-0.150658	-424.917	0.0259641	-424.917	-0.0561395	NaN	NaN
-424.787	0.0140056	-424.787	0.00280112	NaN	NaN	NaN	NaN	-424.787	0.0140056	NaN	NaN	-424.787	0.0274298	-424.787	-0.133055	-424.787	0.0216945	-424.787	-0.181917	NaN	NaN	NaN	NaN	NaN	NaN	NaN	NaN	-424.787	0.0403226	-424.787	0.00806452	NaN	NaN	NaN	NaN	-424.787	0.00268817	NaN	NaN	-424.787	0.0242795	-424.787	-0.10811	-424.787	0.0264133	-424.787	-0.0705653	NaN	NaN
-424.658	0.0196078	-424.658	0	NaN	NaN	NaN	NaN	-424.658	0.0140056	NaN	NaN	-424.658	0.0265137	-424.658	-0.172436	-424.658	0.0226529	-424.658	-0.195305	NaN	NaN	NaN	NaN	NaN	NaN	NaN	NaN	-424.658	0.0188172	-424.658	0.00806452	NaN	NaN	NaN	NaN	-424.658	0.00537634	NaN	NaN	-424.658	0.0246115	-424.658	-0.201443	-424.658	0.0269653	-424.658	-0.0650603	NaN	NaN
-424.529	0.0196078	-424.529	1.01904e-17	NaN	NaN	NaN	NaN	-424.529	0.0112045	NaN	NaN	-424.529	0.0271356	-424.529	-0.150122	-424.529	0.0227758	-424.529	-0.176925	NaN	NaN	NaN	NaN	NaN	NaN	NaN	NaN	-424.529	0.0188172	-424.529	1.11766e-17	NaN	NaN	NaN	NaN	-424.529	0.00268817	NaN	NaN	-424.529	0.0238962	-424.529	-0.13346	-424.529	0.025763	-424.529	-0.0584471	NaN	NaN
-424.399	0.0252101	-424.399	0.00280112	NaN	NaN	NaN	NaN	-424.399	0.0140056	NaN	NaN	-424.399	0.0264929	-424.399	-0.143818	-424.399	0.0220081	-424.399	-0.178707	NaN	NaN	NaN	NaN	NaN	NaN	NaN	NaN	-424.399	0.0268817	-424.399	0.0107527	NaN	NaN	NaN	NaN	-424.399	0.00806452	NaN	NaN	-424.399	0.0243336	-424.399	-0.156868	-424.399	0.0261969	-424.399	-0.0661677	NaN	NaN
-424.27	0.022409	-424.27	5.8231e-18	NaN	NaN	NaN	NaN	-424.27	0.0112045	NaN	NaN	-424.27	0.0247649	-424.27	-0.158992	-424.27	0.0219183	-424.27	-0.20712	NaN	NaN	NaN	NaN	NaN	NaN	NaN	NaN	-424.27	0.0215054	-424.27	0.00806452	NaN	NaN	NaN	NaN	-424.27	0.00537634	NaN	NaN	-424.27	0.0246105	-424.27	-0.164005	-424.27	0.0274936	-424.27	-0.0396504	NaN	NaN
-424.14	0.0336134	-424.14	0.00280112	NaN	NaN	NaN	NaN	-424.14	0.0140056	NaN	NaN	-424.14	0.0255546	-424.14	-0.140036	-424.14	0.0221834	-424.14	-0.195717	NaN	NaN	NaN	NaN	NaN	NaN	NaN	NaN	-424.14	0.0134409	-424.14	0.00806452	NaN	NaN	NaN	NaN	-424.14	0.00537634	NaN	NaN	-424.14	0.023439	-424.14	-0.176487	-424.14	0.0260737	-424.14	-0.063882	NaN	NaN
-424.011	0.0280112	-424.011	0.00280112	NaN	NaN	NaN	NaN	-424.011	0.0140056	NaN	NaN	-424.011	0.0249865	-424.011	-0.149979	-424.011	0.0215606	-424.011	-0.209256	NaN	NaN	NaN	NaN	NaN	NaN	NaN	NaN	-424.011	0.0215054	-424.011	0.00537634	NaN	NaN	NaN	NaN	-424.011	0.00537634	NaN	NaN	-424.011	0.0242694	-424.011	-0.143459	-424.011	0.026523	-424.011	-0.0531507	NaN	NaN
-423.882	0.0168067	-423.882	0.00280112	NaN	NaN	NaN	NaN	-423.882	0.0168067	NaN	NaN	-423.882	0.0243314	-423.882	-0.156857	-423.882	0.0223906	-423.882	-0.17471	NaN	NaN	NaN	NaN	NaN	NaN	NaN	NaN	-423.882	0.00806452	-423.882	0.0107527	NaN	NaN	NaN	NaN	-423.882	0.00806452	NaN	NaN	-423.882	0.0230881	-423.882	-0.134419	-423.882	0.0261069	-423.882	-0.0532083	NaN	NaN
-423.752	0.0168067	-423.752	0.00280112	NaN	NaN	NaN	NaN	-423.752	0.0168067	NaN	NaN	-423.752	0.0277765	-423.752	-0.1276	-423.752	0.0222212	-423.752	-0.187625	NaN	NaN	NaN	NaN	NaN	NaN	NaN	NaN	-423.752	0.0241935	-423.752	0.00806452	NaN	NaN	NaN	NaN	-423.752	0.00268817	NaN	NaN	-423.752	0.0243154	-423.752	-0.171208	-423.752	0.0266488	-423.752	-0.0628902	NaN	NaN
-423.623	0.0196078	-423.623	0.00280112	NaN	NaN	NaN	NaN	-423.623	0.0140056	NaN	NaN	-423.623	0.0267929	-423.623	-0.151421	-423.623	0.0214291	-423.623	-0.212182	NaN	NaN	NaN	NaN	NaN	NaN	NaN	NaN	-423.623	0.00806452	-423.623	0.00537634	NaN	NaN	NaN	NaN	-423.623	0.00806452	NaN	NaN	-423.623	0.0233071	-423.623	-0.173856	-423.623	0.0254249	-423.623	-0.0671952	NaN	NaN
-423.494	0.022409	-423.494	4.36732e-18	NaN	NaN	NaN	NaN	-423.494	0.0112045	NaN	NaN	-423.494	0.0262449	-423.494	-0.145672	-423.494	0.0235113	-423.494	-0.191779	NaN	NaN	NaN	NaN	NaN	NaN	NaN	NaN	-423.494	0.0107527	-423.494	0.00806452	NaN	NaN	NaN	NaN	-423.494	0.00537634	NaN	NaN	-423.494	0.0236651	-423.494	-0.117532	-423.494	0.0264468	-423.494	-0.0577513	NaN	NaN
-423.364	0.0252101	-423.364	-7.27887e-19	NaN	NaN	NaN	NaN	-423.364	0.00840336	NaN	NaN	-423.364	0.0257153	-423.364	-0.21987	-423.364	0.0230764	-423.364	-0.19221	NaN	NaN	NaN	NaN	NaN	NaN	NaN	NaN	-423.364	0.00806452	-423.364	0.0107527	NaN	NaN	NaN	NaN	-423.364	0.00537634	NaN	NaN	-423.364	0.0255469	-423.364	-0.167657	-423.364	0.026768	-423.364	-0.0535489	NaN	NaN
-423.235	0.0112045	-423.235	0.00280112	NaN	NaN	NaN	NaN	-423.235	0.0140056	NaN	NaN	-423.235	0.0260228	-423.235	-0.15982	-423.235	0.022019	-423.235	-0.187012	NaN	NaN	NaN	NaN	NaN	NaN	NaN	NaN	-423.235	0.016129	-423.235	0.00537634	NaN	NaN	NaN	NaN	-423.235	0.00806452	NaN	NaN	-423.235	0.0229549	-423.235	-0.180789	-423.235	0.0265798	-423.235	-0.0682992	NaN	NaN
-423.105	0.022409	-423.105	-3.63943e-18	NaN	NaN	NaN	NaN	-423.105	0.00840336	NaN	NaN	-423.105	0.0257805	-423.105	-0.15898	-423.105	0.0222522	-423.105	-0.192168	NaN	NaN	NaN	NaN	NaN	NaN	NaN	NaN	-423.105	0.0241935	-423.105	0.00537634	NaN	NaN	NaN	NaN	-423.105	0.0107527	NaN	NaN	-423.105	0.0230289	-423.105	-0.196102	-423.105	0.0256959	-423.105	-0.0596047	NaN	NaN
-422.976	0.0280112	-422.976	0.00280112	NaN	NaN	NaN	NaN	-422.976	0.0168067	NaN	NaN	-422.976	0.0265802	-422.976	-0.165467	-422.976	0.0221399	-422.976	-0.186291	NaN	NaN	NaN	NaN	NaN	NaN	NaN	NaN	-422.976	0.0268817	-422.976	0.00806452	NaN	NaN	NaN	NaN	-422.976	0.0134409	NaN	NaN	-422.976	0.0239458	-422.976	-0.147787	-422.976	0.0267921	-422.976	-0.0570448	NaN	NaN
-422.847	0.0112045	-422.847	0.00280112	NaN	NaN	NaN	NaN	-422.847	0.0112045	NaN	NaN	-422.847	0.0232972	-422.847	-0.181267	-422.847	0.0217915	-422.847	-0.187124	NaN	NaN	NaN	NaN	NaN	NaN	NaN	NaN	-422.847	0.0215054	-422.847	0.00537634	NaN	NaN	NaN	NaN	-422.847	0.00806452	NaN	NaN	-422.847	0.0248267	-422.847	-0.13202	-422.847	0.0267045	-422.847	-0.0359398	NaN	NaN
-422.717	0.0168067	-422.717	-2.91155e-18	NaN	NaN	NaN	NaN	-422.717	0.00840336	NaN	NaN	-422.717	0.0271065	-422.717	-0.17557	-422.717	0.0229285	-422.717	-0.191195	NaN	NaN	NaN	NaN	NaN	NaN	NaN	NaN	-422.717	0.0188172	-422.717	0.00537634	NaN	NaN	NaN	NaN	-422.717	0.00806452	NaN	NaN	-422.717	0.0242328	-422.717	-0.176269	-422.717	0.025953	-422.717	-0.0626239	NaN	NaN
-422.588	0.022409	-422.588	-5.09521e-18	NaN	NaN	NaN	NaN	-422.588	0.00560224	NaN	NaN	-422.588	0.0265761	-422.588	-0.114711	-422.588	0.022321	-422.588	-0.178476	NaN	NaN	NaN	NaN	NaN	NaN	NaN	NaN	-422.588	0.0107527	-422.588	0.00537634	NaN	NaN	NaN	NaN	-422.588	0.0107527	NaN	NaN	-422.588	0.0234145	-422.588	-0.132412	-422.588	0.0274402	-422.588	-0.0723881	NaN	NaN
-422.458	0.0112045	-422.458	0.00280112	NaN	NaN	NaN	NaN	-422.458	0.0112045	NaN	NaN	-422.458	0.0259485	-422.458	-0.115829	-422.458	0.0221395	-422.458	-0.185832	NaN	NaN	NaN	NaN	NaN	NaN	NaN	NaN	-422.458	0.0188172	-422.458	0.00806452	NaN	NaN	NaN	NaN	-422.458	0.016129	NaN	NaN	-422.458	0.0240363	-422.458	-0.196021	-422.458	0.0269877	-422.458	-0.0474959	NaN	NaN
-422.329	0.0280112	-422.329	0.00280112	NaN	NaN	NaN	NaN	-422.329	0.0112045	NaN	NaN	-422.329	0.0251481	-422.329	-0.179506	-422.329	0.022629	-422.329	-0.179823	NaN	NaN	NaN	NaN	NaN	NaN	NaN	NaN	-422.329	0.0268817	-422.329	0.00806452	NaN	NaN	NaN	NaN	-422.329	0.0107527	NaN	NaN	-422.329	0.0250376	-422.329	-0.159041	-422.329	0.0263163	-422.329	-0.0815663	NaN	NaN
-422.2	0.00840336	-422.2	0.00560224	NaN	NaN	NaN	NaN	-422.2	0.0168067	NaN	NaN	-422.2	0.0257297	-422.2	-0.173972	-422.2	0.023841	-422.2	-0.188101	NaN	NaN	NaN	NaN	NaN	NaN	NaN	NaN	-422.2	0.0268817	-422.2	0.00806452	NaN	NaN	NaN	NaN	-422.2	0.00806452	NaN	NaN	-422.2	0.0236521	-422.2	-0.147536	-422.2	0.026661	-422.2	-0.0629995	NaN	NaN
-422.07	0.022409	-422.07	-1.09183e-17	NaN	NaN	NaN	NaN	-422.07	0.00840336	NaN	NaN	-422.07	0.0255647	-422.07	-0.159222	-422.07	0.0222805	-422.07	-0.179871	NaN	NaN	NaN	NaN	NaN	NaN	NaN	NaN	-422.07	0.00806452	-422.07	0.00806452	NaN	NaN	NaN	NaN	-422.07	0.0134409	NaN	NaN	-422.07	0.0223213	-422.07	-0.160487	-422.07	0.0263544	-422.07	-0.0683275	NaN	NaN
-421.941	0.0280112	-421.941	0.00560224	NaN	NaN	NaN	NaN	-421.941	0.0140056	NaN	NaN	-421.941	0.0254807	-421.941	-0.1564	-421.941	0.021011	-421.941	-0.223351	NaN	NaN	NaN	NaN	NaN	NaN	NaN	NaN	-421.941	0.0134409	-421.941	0.00268817	NaN	NaN	NaN	NaN	-421.941	0.00806452	NaN	NaN	-421.941	0.0248915	-421.941	-0.129111	-421.941	0.0266746	-421.941	-0.0734883	NaN	NaN
-421.811	0.0280112	-421.811	0.00560224	NaN	NaN	NaN	NaN	-421.811	0.0112045	NaN	NaN	-421.811	0.0251546	-421.811	-0.106208	-421.811	0.0224313	-421.811	-0.188336	NaN	NaN	NaN	NaN	NaN	NaN	NaN	NaN	-421.811	0.0295699	-421.811	0.0107527	NaN	NaN	NaN	NaN	-421.811	0.016129	NaN	NaN	-421.811	0.0239803	-421.811	-0.185872	-421.811	0.0263116	-421.811	-0.0509494	NaN	NaN
-421.682	0.0196078	-421.682	0.00280112	NaN	NaN	NaN	NaN	-421.682	0.00840336	NaN	NaN	-421.682	0.0258821	-421.682	-0.139884	-421.682	0.023143	-421.682	-0.183968	NaN	NaN	NaN	NaN	NaN	NaN	NaN	NaN	-421.682	0.0268817	-421.682	0.00806452	NaN	NaN	NaN	NaN	-421.682	0.0134409	NaN	NaN	-421.682	0.0245483	-421.682	-0.126954	-421.682	0.026265	-421.682	-0.0753934	NaN	NaN
-421.553	0.0280112	-421.553	0.00280112	NaN	NaN	NaN	NaN	-421.553	0.00280112	NaN	NaN	-421.553	0.0255128	-421.553	-0.204568	-421.553	0.0222745	-421.553	-0.212586	NaN	NaN	NaN	NaN	NaN	NaN	NaN	NaN	-421.553	0.0268817	-421.553	0.0107527	NaN	NaN	NaN	NaN	-421.553	0.0107527	NaN	NaN	-421.553	0.0238105	-421.553	-0.12663	-421.553	0.026485	-421.553	-0.0907994	NaN	NaN
-421.423	0.0112045	-421.423	-1.01904e-17	NaN	NaN	NaN	NaN	-421.423	0.00560224	NaN	NaN	-421.423	0.0255497	-421.423	-0.148288	-421.423	0.0234076	-421.423	-0.195267	NaN	NaN	NaN	NaN	NaN	NaN	NaN	NaN	-421.423	0.0241935	-421.423	0.0107527	NaN	NaN	NaN	NaN	-421.423	0.0107527	NaN	NaN	-421.423	0.0266398	-421.423	-0.1489	-421.423	0.0261504	-421.423	-0.0825726	NaN	NaN
-421.294	0.0140056	-421.294	0	NaN	NaN	NaN	NaN	-421.294	0.00280112	NaN	NaN	-421.294	0.0257218	-421.294	-0.168972	-421.294	0.0247638	-421.294	-0.159651	NaN	NaN	NaN	NaN	NaN	NaN	NaN	NaN	-421.294	0.0134409	-421.294	0.0107527	NaN	NaN	NaN	NaN	-421.294	0.0188172	NaN	NaN	-421.294	0.0235821	-421.294	-0.128624	-421.294	0.0263736	-421.294	-0.0721001	NaN	NaN
-421.165	0.022409	-421.165	0.00280112	NaN	NaN	NaN	NaN	-421.165	0.00840336	NaN	NaN	-421.165	0.0259896	-421.165	-0.119988	-421.165	0.0220868	-421.165	-0.205182	NaN	NaN	NaN	NaN	NaN	NaN	NaN	NaN	-421.165	0.0295699	-421.165	0.00537634	NaN	NaN	NaN	NaN	-421.165	0.0107527	NaN	NaN	-421.165	0.0246051	-421.165	-0.143622	-421.165	0.0268724	-421.165	-0.0871142	NaN	NaN
-421.035	0.0252101	-421.035	-8.00676e-18	NaN	NaN	NaN	NaN	-421.035	-1.96529e-17	NaN	NaN	-421.035	0.0265093	-421.035	-0.167935	-421.035	0.0222835	-421.035	-0.192145	NaN	NaN	NaN	NaN	NaN	NaN	NaN	NaN	-421.035	0.016129	-421.035	0.00806452	NaN	NaN	NaN	NaN	-421.035	0.0107527	NaN	NaN	-421.035	0.0237191	-421.035	-0.152342	-421.035	0.0256076	-421.035	-0.098319	NaN	NaN
-420.906	0.022409	-420.906	0.00280112	NaN	NaN	NaN	NaN	-420.906	0.00560224	NaN	NaN	-420.906	0.0278963	-420.906	-0.0982386	-420.906	0.0223488	-420.906	-0.213908	NaN	NaN	NaN	NaN	NaN	NaN	NaN	NaN	-420.906	0.0134409	-420.906	0.0134409	NaN	NaN	NaN	NaN	-420.906	0.0188172	NaN	NaN	-420.906	0.0248524	-420.906	-0.169687	-420.906	0.0251476	-420.906	-0.101099	NaN	NaN
-420.776	0.0140056	-420.776	0.00280112	NaN	NaN	NaN	NaN	-420.776	0.00560224	NaN	NaN	-420.776	0.0257619	-420.776	-0.176315	-420.776	0.0214395	-420.776	-0.195539	NaN	NaN	NaN	NaN	NaN	NaN	NaN	NaN	-420.776	0.0322581	-420.776	0.0188172	NaN	NaN	NaN	NaN	-420.776	0.0268817	NaN	NaN	-420.776	0.0256219	-420.776	-0.127715	-420.776	0.0258912	-420.776	-0.0952468	NaN	NaN
-420.647	0.0112045	-420.647	0.00280112	NaN	NaN	NaN	NaN	-420.647	0.00560224	NaN	NaN	-420.647	0.0255302	-420.647	-0.162988	-420.647	0.0215007	-420.647	-0.203861	NaN	NaN	NaN	NaN	NaN	NaN	NaN	NaN	-420.647	0.0349462	-420.647	0.0188172	NaN	NaN	NaN	NaN	-420.647	0.0241935	NaN	NaN	-420.647	0.0234459	-420.647	-0.159877	-420.647	0.0261448	-420.647	-0.0931998	NaN	NaN
-420.518	0.0168067	-420.518	-1.89251e-17	NaN	NaN	NaN	NaN	-420.518	0.00280112	NaN	NaN	-420.518	0.0262515	-420.518	-0.158545	-420.518	0.0235464	-420.518	-0.192059	NaN	NaN	NaN	NaN	NaN	NaN	NaN	NaN	-420.518	0.016129	-420.518	0.0107527	NaN	NaN	NaN	NaN	-420.518	0.016129	NaN	NaN	-420.518	0.0237403	-420.518	-0.165551	-420.518	0.0254164	-420.518	-0.0924328	NaN	NaN
-420.388	0.022409	-420.388	0.00280112	NaN	NaN	NaN	NaN	-420.388	0.00560224	NaN	NaN	-420.388	0.0258179	-420.388	-0.139855	-420.388	0.0234983	-420.388	-0.178129	NaN	NaN	NaN	NaN	NaN	NaN	NaN	NaN	-420.388	0.0188172	-420.388	0.0134409	NaN	NaN	NaN	NaN	-420.388	0.016129	NaN	NaN	-420.388	0.0243046	-420.388	-0.200914	-420.388	0.0246116	-420.388	-0.0866173	NaN	NaN
-420.259	0.0140056	-420.259	-7.27887e-19	NaN	NaN	NaN	NaN	-420.259	0.00280112	NaN	NaN	-420.259	0.0256177	-420.259	-0.192819	-420.259	0.0215971	-420.259	-0.22213	NaN	NaN	NaN	NaN	NaN	NaN	NaN	NaN	-420.259	0.0215054	-420.259	0.0107527	NaN	NaN	NaN	NaN	-420.259	0.0188172	NaN	NaN	-420.259	0.02394	-420.259	-0.160811	-420.259	0.0254439	-420.259	-0.104466	NaN	NaN
-420.129	0.0112045	-420.129	-4.00338e-18	NaN	NaN	NaN	NaN	-420.129	0.00280112	NaN	NaN	-420.129	0.0269445	-420.129	-0.10032	-420.129	0.022122	-420.129	-0.201936	NaN	NaN	NaN	NaN	NaN	NaN	NaN	NaN	-420.129	0.0188172	-420.129	0.0134409	NaN	NaN	NaN	NaN	-420.129	0.0241935	NaN	NaN	-420.129	0.0239069	-420.129	-0.17832	-420.129	0.0244708	-420.129	-0.0946747	NaN	NaN
-420	0.0252101	-420	-4.00338e-18	NaN	NaN	NaN	NaN	-420	3.63943e-18	NaN	NaN	-420	0.0264351	-420	-0.158594	-420	0.02256	-420	-0.19524	NaN	NaN	NaN	NaN	NaN	NaN	NaN	NaN	-420	0.016129	-420	0.016129	NaN	NaN	NaN	NaN	-420	0.0268817	NaN	NaN	-420	0.0252491	-420	-0.143653	-420	0.0242012	-420	-0.121348	NaN	NaN
-419.871	0.0196078	-419.871	0.00560224	NaN	NaN	NaN	NaN	-419.871	0.00560224	NaN	NaN	-419.871	0.025497	-419.871	-0.144279	-419.871	0.0222554	-419.871	-0.201137	NaN	NaN	NaN	NaN	NaN	NaN	NaN	NaN	-419.871	0.0188172	-419.871	0.0134409	NaN	NaN	NaN	NaN	-419.871	0.0215054	NaN	NaN	-419.871	0.0240445	-419.871	-0.191094	-419.871	0.0247078	-419.871	-0.120301	NaN	NaN
-419.741	0.0252101	-419.741	2.91155e-18	NaN	NaN	NaN	NaN	-419.741	-1.56496e-17	NaN	NaN	-419.741	0.0263847	-419.741	-0.159042	-419.741	0.0211089	-419.741	-0.192882	NaN	NaN	NaN	NaN	NaN	NaN	NaN	NaN	-419.741	0.0215054	-419.741	0.0134409	NaN	NaN	NaN	NaN	-419.741	0.0188172	NaN	NaN	-419.741	0.0239135	-419.741	-0.156826	-419.741	0.0244566	-419.741	-0.126135	NaN	NaN
-419.612	0.022409	-419.612	0.00560224	NaN	NaN	NaN	NaN	-419.612	0.00280112	NaN	NaN	-419.612	0.0273558	-419.612	-0.14081	-419.612	0.0218747	-419.612	-0.185196	NaN	NaN	NaN	NaN	NaN	NaN	NaN	NaN	-419.612	0.0215054	-419.612	0.016129	NaN	NaN	NaN	NaN	-419.612	0.0241935	NaN	NaN	-419.612	0.0238216	-419.612	-0.170465	-419.612	0.0240979	-419.612	-0.11762	NaN	NaN
-419.482	0.022409	-419.482	0.00280112	NaN	NaN	NaN	NaN	-419.482	0.00280112	NaN	NaN	-419.482	0.026508	-419.482	-0.151319	-419.482	0.0223803	-419.482	-0.220665	NaN	NaN	NaN	NaN	NaN	NaN	NaN	NaN	-419.482	0.0188172	-419.482	0.016129	NaN	NaN	NaN	NaN	-419.482	0.0241935	NaN	NaN	-419.482	0.0240931	-419.482	-0.174303	-419.482	0.0243048	-419.482	-0.123954	NaN	NaN
-419.353	0.0448179	-419.353	2.18366e-18	NaN	NaN	NaN	NaN	-419.353	0.00280112	NaN	NaN	-419.353	0.0252161	-419.353	-0.197233	-419.353	0.0216206	-419.353	-0.208297	NaN	NaN	NaN	NaN	NaN	NaN	NaN	NaN	-419.353	0.0215054	-419.353	0.0134409	NaN	NaN	NaN	NaN	-419.353	0.0241935	NaN	NaN	-419.353	0.0233981	-419.353	-0.209462	-419.353	0.023696	-419.353	-0.129401	NaN	NaN
-419.224	0.0196078	-419.224	0.00560224	NaN	NaN	NaN	NaN	-419.224	0.00280112	NaN	NaN	-419.224	0.0260377	-419.224	-0.138703	-419.224	0.0216329	-419.224	-0.189497	NaN	NaN	NaN	NaN	NaN	NaN	NaN	NaN	-419.224	0.0188172	-419.224	0.0188172	NaN	NaN	NaN	NaN	-419.224	0.0215054	NaN	NaN	-419.224	0.0241374	-419.224	-0.207402	-419.224	0.0246413	-419.224	-0.135478	NaN	NaN
-419.094	0.0196078	-419.094	0.00560224	NaN	NaN	NaN	NaN	-419.094	0.00280112	NaN	NaN	-419.094	0.0252729	-419.094	-0.102481	-419.094	0.0211855	-419.094	-0.211867	NaN	NaN	NaN	NaN	NaN	NaN	NaN	NaN	-419.094	0.0241935	-419.094	0.0215054	NaN	NaN	NaN	NaN	-419.094	0.0322581	NaN	NaN	-419.094	0.0239452	-419.094	-0.152064	-419.094	0.0241162	-419.094	-0.121862	NaN	NaN
-418.965	0.00840336	-418.965	0.00560224	NaN	NaN	NaN	NaN	-418.965	0.00280112	NaN	NaN	-418.965	0.0249926	-418.965	-0.158522	-418.965	0.0217482	-418.965	-0.193112	NaN	NaN	NaN	NaN	NaN	NaN	NaN	NaN	-418.965	0.0268817	-418.965	0.016129	NaN	NaN	NaN	NaN	-418.965	0.0268817	NaN	NaN	-418.965	0.0237265	-418.965	-0.180772	-418.965	0.0236715	-418.965	-0.138251	NaN	NaN
-418.835	0.022409	-418.835	0.00280112	NaN	NaN	NaN	NaN	-418.835	-1.45577e-18	NaN	NaN	-418.835	0.025774	-418.835	-0.118988	-418.835	0.0228056	-418.835	-0.191097	NaN	NaN	NaN	NaN	NaN	NaN	NaN	NaN	-418.835	0.0241935	-418.835	0.0107527	NaN	NaN	NaN	NaN	-418.835	0.0188172	NaN	NaN	-418.835	0.023721	-418.835	-0.117318	-418.835	0.0227671	-418.835	-0.134704	NaN	NaN
-418.706	0.0308123	-418.706	0.00840336	NaN	NaN	NaN	NaN	-418.706	0.00280112	NaN	NaN	-418.706	0.025139	-418.706	-0.15095	-418.706	0.0224262	-418.706	-0.211999	NaN	NaN	NaN	NaN	NaN	NaN	NaN	NaN	-418.706	0.0134409	-418.706	0.00806452	NaN	NaN	NaN	NaN	-418.706	0.0107527	NaN	NaN	-418.706	0.0253078	-418.706	-0.119756	-418.706	0.0231307	-418.706	-0.165693	NaN	NaN
-418.577	0.0252101	-418.577	0.00280112	NaN	NaN	NaN	NaN	-418.577	4.36732e-18	NaN	NaN	-418.577	0.0250705	-418.577	-0.191037	-418.577	0.0223258	-418.577	-0.203942	NaN	NaN	NaN	NaN	NaN	NaN	NaN	NaN	-418.577	0.0134409	-418.577	0.0134409	NaN	NaN	NaN	NaN	-418.577	0.0241935	NaN	NaN	-418.577	0.0224138	-418.577	-0.147382	-418.577	0.0225323	-418.577	-0.160851	NaN	NaN
-418.447	0.0196078	-418.447	0.00560224	NaN	NaN	NaN	NaN	-418.447	0.00280112	NaN	NaN	-418.447	0.0250776	-418.447	-0.108228	-418.447	0.0227906	-418.447	-0.186086	NaN	NaN	NaN	NaN	NaN	NaN	NaN	NaN	-418.447	0.0107527	-418.447	0.0188172	NaN	NaN	NaN	NaN	-418.447	0.0322581	NaN	NaN	-418.447	0.0243567	-418.447	-0.153921	-418.447	0.0235186	-418.447	-0.16151	NaN	NaN
-418.318	0.0168067	-418.318	0.00560224	NaN	NaN	NaN	NaN	-418.318	0.00280112	NaN	NaN	-418.318	0.0257007	-418.318	-0.134751	-418.318	0.0221937	-418.318	-0.204409	NaN	NaN	NaN	NaN	NaN	NaN	NaN	NaN	-418.318	0.0268817	-418.318	0.016129	NaN	NaN	NaN	NaN	-418.318	0.0322581	NaN	NaN	-418.318	0.0243301	-418.318	-0.133544	-418.318	0.0228554	-418.318	-0.140339	NaN	NaN
[truncated: 7,561 more rows]
[truncated: 370 more columns]

## Sheet: Explanation of EDF3a-f
In the previous sheet (EDF3a-f) the data of all panels and all sessions is presented. Each session has a total of 28 columns, and the data in each column is structured as presented below.
[truncated: 21 more rows]
