# Supplementary material for: Minute-scale oscillatory sequences in medial entorhinal cortex
Source: Nature. 2023 Dec 20;625(7994):338–44. doi: 10.1038/s41586-023-06864-1 (PMC10781645; doi:10.1038/s41586-023-06864-1)
Supplement: Supplementary file 12 — Source Data Extended Data Fig. 4 [file 41586_2023_6864_MOESM12_ESM.xlsx]

## Sheet: EDF4a
Left			Right
Distance	Time lag		Time lag	Distance 5	Distance 199	Distance 401
1	28.4605		-248.383	0.194523	-0.244872	-1.2619
2	21.7335		-247.865	0.195476	-0.233065	-1.26295
3	11.9017		-247.348	0.19574	-0.221337	-1.26401
4	17.5938		-246.831	0.195316	-0.209701	-1.26508
5	8.7969		-246.313	0.194211	-0.19817	-1.26615
6	9.31436		-245.796	0.192432	-0.18676	-1.26722
7	24.3208		-245.278	0.189986	-0.175484	-1.26828
8	17.0763		-244.761	0.186882	-0.164357	-1.26932
9	18.6287		-244.243	0.18313	-0.153394	-1.27034
10	124.709		-243.726	0.17874	-0.142609	-1.27132
11	18.1113		-243.208	0.173725	-0.132017	-1.27225
12	18.6287		-242.691	0.168097	-0.121632	-1.27313
13	12.4191		-242.173	0.16187	-0.11147	-1.27395
14	12.9366		-241.656	0.155059	-0.101544	-1.27468
15	17.0763		-241.138	0.147681	-0.0918704	-1.27531
16	10.8668		-240.621	0.139752	-0.0824626	-1.27584
17	124.709		-240.103	0.131289	-0.0733356	-1.27625
18	24.8383		-239.586	0.122311	-0.0645043	-1.27651
19	5.69211		-239.069	0.112837	-0.0559827	-1.27662
20	122.639		-238.551	0.102886	-0.0477857	-1.27655
21	3.62225		-238.034	0.0924785	-0.0399273	-1.27629
22	27.9431		-237.516	0.0816348	-0.0324214	-1.27581
23	14.489		-236.999	0.0703758	-0.0252816	-1.2751
24	24.3208		-236.481	0.0587234	-0.0185215	-1.27414
25	8.27943		-235.964	0.0466998	-0.0121539	-1.27289
26	1.03493		-235.446	0.0343271	-0.0061917	-1.27135
27	27.4256		-234.929	0.0216285	-0.000646729	-1.26949
28	39.8448		-234.411	0.00862664	0.0044692	-1.26728
29	0.517464		-233.894	-0.00465519	0.00914495	-1.26471
30	0.517464		-233.376	-0.0181936	0.0133697	-1.26174
31	43.9845		-232.859	-0.0319621	0.0171334	-1.25835
32	23.2859		-232.342	-0.0459349	0.0204261	-1.25452
33	4.65718		-231.824	-0.0600864	0.0232386	-1.25023
34	18.1113		-231.307	-0.0743918	0.0255629	-1.24543
35	20.1811		-230.789	-0.0888295	0.0273911	-1.24012
36	121.087		-230.272	-0.103373	0.0287165	-1.23426
37	22.251		-229.754	-0.118001	0.029533	-1.22782
38	27.9431		-229.237	-0.132689	0.0298355	-1.2208
39	0.517464		-228.719	-0.147414	0.0296191	-1.21314
40	0.517464		-228.202	-0.162151	0.0288805	-1.20484
41	92.1087		-227.684	-0.176876	0.0276166	-1.19587
42	0.517464		-227.167	-0.191568	0.0258254	-1.1862
43	71.9276		-226.649	-0.206203	0.0235056	-1.1758
44	33.1177		-226.132	-0.220759	0.020657	-1.16466
45	124.709		-225.614	-0.235215	0.0172805	-1.15275
46	17.5938		-225.097	-0.249548	0.013378	-1.14005
47	27.4256		-224.58	-0.263737	0.00895216	-1.12654
48	124.709		-224.062	-0.277762	0.00400652	-1.11219
49	23.8034		-223.545	-0.291602	-0.00145415	-1.097
50	28.978		-223.027	-0.305238	-0.00742426	-1.08093
51	23.8034		-222.51	-0.318651	-0.0138974	-1.06397
52	7.76197		-221.992	-0.331823	-0.0208659	-1.04611
53	73.4799		-221.475	-0.344736	-0.0283219	-1.02733
54	24.8383		-220.957	-0.357374	-0.0362559	-1.00762
55	36.74		-220.44	-0.36972	-0.0446578	-0.986963
56	11.3842		-219.922	-0.381759	-0.0535167	-0.965354
57	71.9276		-219.405	-0.393477	-0.0628206	-0.942782
58	8.7969		-218.887	-0.404859	-0.072557	-0.919239
59	23.8034		-218.37	-0.415893	-0.0827129	-0.89472
60	63.1307		-217.853	-0.426565	-0.0932738	-0.869222
61	17.0763		-217.335	-0.436867	-0.104225	-0.842742
62	17.5938		-216.818	-0.446786	-0.115552	-0.815281
63	9.31436		-216.3	-0.456313	-0.127237	-0.786839
64	17.0763		-215.783	-0.465441	-0.139265	-0.757421
65	0.517464		-215.265	-0.474163	-0.151619	-0.727031
66	65.2005		-214.748	-0.482472	-0.164281	-0.695679
67	45.0194		-214.23	-0.490363	-0.177233	-0.663372
68	9.31436		-213.713	-0.497834	-0.190456	-0.630123
69	26.3907		-213.195	-0.50488	-0.203932	-0.595945
70	68.3053		-212.678	-0.511501	-0.217642	-0.560854
71	40.3622		-212.16	-0.517696	-0.231566	-0.524868
72	32.0828		-211.643	-0.523465	-0.245685	-0.488005
73	22.251		-211.125	-0.528808	-0.25998	-0.450288
74	124.709		-210.608	-0.533729	-0.27443	-0.411741
75	18.1113		-210.091	-0.53823	-0.289015	-0.372389
76	59.5084		-209.573	-0.542318	-0.303716	-0.33226
77	15.0065		-209.056	-0.545997	-0.318512	-0.291383
78	35.705		-208.538	-0.549274	-0.333384	-0.24979
79	30.5304		-208.021	-0.552157	-0.348312	-0.207515
80	7.76197		-207.503	-0.554652	-0.363276	-0.164593
81	124.709		-206.986	-0.55677	-0.378258	-0.12106
82	0.517464		-206.468	-0.558521	-0.393238	-0.0769562
83	30.5304		-205.951	-0.559916	-0.408198	-0.0323215
84	18.1113		-205.433	-0.560964	-0.42312	0.0128017
85	13.9715		-204.916	-0.561679	-0.437985	0.0583699
86	49.6766		-204.398	-0.562076	-0.452775	0.104338
87	21.216		-203.881	-0.562164	-0.467475	0.15066
88	35.705		-203.364	-0.56196	-0.482065	0.197287
89	11.9017		-202.846	-0.561478	-0.496531	0.244171
90	11.3842		-202.329	-0.560733	-0.510857	0.291261
91	40.3622		-201.811	-0.559743	-0.525027	0.338506
92	50.7115		-201.294	-0.558522	-0.539027	0.385853
93	24.8383		-200.776	-0.557087	-0.552842	0.433249
94	28.4605		-200.259	-0.555453	-0.56646	0.480639
95	2.58732		-199.741	-0.553636	-0.579868	0.52797
96	24.3208		-199.224	-0.551652	-0.593054	0.575184
97	0.517464		-198.706	-0.549516	-0.606006	0.622227
98	33.1177		-198.189	-0.547243	-0.618713	0.66904
99	29.4955		-197.671	-0.544848	-0.631165	0.715569
100	64.6831		-197.154	-0.542342	-0.643352	0.761754
101	43.467		-196.636	-0.539741	-0.655267	0.807541
102	55.8862		-196.119	-0.537057	-0.666901	0.85287
103	21.7335		-195.602	-0.534304	-0.678245	0.897686
104	82.7943		-195.084	-0.531493	-0.689295	0.941932
105	124.709		-194.567	-0.528634	-0.700043	0.985551
106	54.3338		-194.049	-0.525736	-0.710484	1.02849
107	52.7814		-193.532	-0.52281	-0.720615	1.07069
108	21.7335		-193.014	-0.519861	-0.730431	1.11209
109	39.8448		-192.497	-0.516898	-0.739929	1.15266
110	0.517464		-191.979	-0.513925	-0.749107	1.19232
111	14.489		-191.462	-0.510946	-0.757963	1.23102
112	51.7464		-190.944	-0.507964	-0.766497	1.26873
113	58.9909		-190.427	-0.504982	-0.774707	1.30538
114	45.0194		-189.909	-0.501997	-0.782595	1.34093
115	1.03493		-189.392	-0.499009	-0.79016	1.37533
116	35.705		-188.875	-0.496015	-0.797405	1.40854
117	48.1242		-188.357	-0.493011	-0.804332	1.4405
118	33.1177		-187.84	-0.489992	-0.810944	1.47118
119	33.1177		-187.322	-0.486951	-0.817244	1.50053
120	20.6986		-186.805	-0.483883	-0.823235	1.52852
121	31.0479		-186.287	-0.480776	-0.828922	1.5551
122	14.489		-185.77	-0.477621	-0.83431	1.58025
123	39.8448		-185.252	-0.474405	-0.839404	1.60392
124	55.8862		-184.735	-0.471117	-0.84421	1.62609
125	28.978		-184.217	-0.467741	-0.848733	1.64673
126	30.5304		-183.7	-0.464262	-0.85298	1.66582
127	84.8642		-183.182	-0.460663	-0.856959	1.68331
128	44.5019		-182.665	-0.45693	-0.860677	1.69921
129	68.3053		-182.147	-0.453043	-0.864141	1.71348
130	37.7749		-181.63	-0.448986	-0.867359	1.72611
131	54.8512		-181.113	-0.44474	-0.870339	1.73709
132	124.709		-180.595	-0.440284	-0.873091	1.7464
133	38.2924		-180.078	-0.435602	-0.875622	1.75403
134	24.8383		-179.56	-0.43067	-0.877943	1.75999
135	56.9211		-179.043	-0.425472	-0.880061	1.76426
136	44.5019		-178.525	-0.419986	-0.881986	1.76685
137	36.2225		-178.008	-0.414192	-0.883728	1.76776
138	124.709		-177.49	-0.408072	-0.885295	1.767
139	19.6636		-176.973	-0.401605	-0.886698	1.76457
140	19.6636		-176.455	-0.394774	-0.887944	1.76049
141	32.0828		-175.938	-0.387562	-0.889045	1.75477
142	14.489		-175.42	-0.379948	-0.890009	1.74743
143	23.8034		-174.903	-0.371919	-0.890846	1.73848
144	35.705		-174.386	-0.363457	-0.891565	1.72796
145	37.7749		-173.868	-0.354549	-0.892176	1.71589
146	0.517464		-173.351	-0.345181	-0.892687	1.70229
147	28.4605		-172.833	-0.335339	-0.893109	1.6872
148	32.0828		-172.316	-0.325017	-0.89345	1.67064
149	44.5019		-171.798	-0.314208	-0.893719	1.65266
150	8.27943		-171.281	-0.302904	-0.893924	1.63329
151	45.5369		-170.763	-0.2911	-0.894074	1.61258
152	77.1022		-170.246	-0.278784	-0.894176	1.59055
153	83.8292		-169.728	-0.265958	-0.894239	1.56726
154	21.7335		-169.211	-0.252617	-0.894271	1.54276
155	42.9495		-168.693	-0.238761	-0.894279	1.51708
156	42.9495		-168.176	-0.224393	-0.894271	1.49029
157	0.517464		-167.658	-0.209517	-0.894253	1.46243
158	66.7529		-167.141	-0.194138	-0.894232	1.43355
159	92.6261		-166.624	-0.178263	-0.894215	1.40371
160	16.5589		-166.106	-0.161902	-0.894207	1.37295
161	29.4955		-165.589	-0.145065	-0.894215	1.34134
162	6.20957		-165.071	-0.127765	-0.894244	1.30893
163	54.3338		-164.554	-0.110017	-0.894301	1.27578
164	26.9082		-164.036	-0.0918371	-0.894389	1.24194
165	43.9845		-163.519	-0.073243	-0.894514	1.20746
166	124.709		-163.001	-0.0542526	-0.89468	1.17242
167	38.2924		-162.484	-0.0348875	-0.894892	1.13686
168	5.69211		-161.966	-0.0151684	-0.895154	1.10085
169	97.8008		-161.449	0.00488198	-0.895469	1.06444
170	29.4955		-160.931	0.0252393	-0.895841	1.02768
171	105.563		-160.414	0.0458782	-0.896273	0.990629
172	24.8383		-159.897	0.0667722	-0.896768	0.953347
173	38.8098		-159.379	0.0878942	-0.897328	0.915885
174	44.5019		-158.862	0.109216	-0.897955	0.878295
175	26.9082		-158.344	0.13071	-0.898651	0.840629
176	52.7814		-157.827	0.152346	-0.899418	0.802936
177	27.4256		-157.309	0.174096	-0.900256	0.765267
178	61.0608		-156.792	0.195928	-0.901168	0.727667
179	0.517464		-156.274	0.217814	-0.902152	0.690183
180	79.1721		-155.757	0.239724	-0.90321	0.652857
181	52.2639		-155.239	0.261628	-0.90434	0.615733
182	5.17464		-154.722	0.283496	-0.905544	0.578849
183	40.8797		-154.204	0.305299	-0.906819	0.542244
184	38.8098		-153.687	0.327008	-0.908164	0.505953
185	38.8098		-153.169	0.348594	-0.909577	0.47001
186	46.0543		-152.652	0.370031	-0.911057	0.434447
187	80.7245		-152.135	0.39129	-0.912602	0.399292
188	57.4386		-151.617	0.412345	-0.914207	0.364573
189	48.6417		-151.1	0.433171	-0.915869	0.330314
190	35.705		-150.582	0.453742	-0.917586	0.296537
191	51.7464		-150.065	0.474034	-0.919352	0.263263
192	35.1876		-149.547	0.494024	-0.921163	0.23051
193	47.6067		-149.03	0.513691	-0.923013	0.198292
194	119.534		-148.512	0.533014	-0.924898	0.166624
195	43.467		-147.995	0.551974	-0.926809	0.135515
196	22.251		-147.477	0.570552	-0.928742	0.104976
197	60.5433		-146.96	0.588728	-0.930688	0.075011
198	24.3208		-146.442	0.606488	-0.932638	0.0456263
199	59.5084		-145.925	0.623817	-0.934585	0.0168241
200	31.5653		-145.408	0.640701	-0.936518	-0.0113947
201	48.1242		-144.89	0.657124	-0.938428	-0.0390311
202	52.7814		-144.373	0.673078	-0.940305	-0.0660881
203	61.0608		-143.855	0.688552	-0.942136	-0.0925707
204	0.517464		-143.338	0.703533	-0.943911	-0.118485
205	47.0893		-142.82	0.718016	-0.945616	-0.143839
206	48.1242		-142.303	0.73199	-0.947239	-0.168642
207	58.4735		-141.785	0.745451	-0.948766	-0.192904
208	46.0543		-141.268	0.758393	-0.950182	-0.216637
209	26.3907		-140.75	0.770811	-0.951473	-0.239852
210	45.5369		-140.233	0.7827	-0.952622	-0.262564
211	51.7464		-139.715	0.794056	-0.953615	-0.284786
212	33.1177		-139.198	0.804877	-0.954433	-0.306533
213	83.3118		-138.68	0.815159	-0.955061	-0.327822
214	38.2924		-138.163	0.824901	-0.955479	-0.348667
215	48.6417		-137.646	0.8341	-0.95567	-0.369086
216	45.5369		-137.128	0.842757	-0.955615	-0.389094
217	46.5718		-136.611	0.850868	-0.955295	-0.408709
218	13.9715		-136.093	0.858435	-0.95469	-0.427948
219	30.5304		-135.576	0.865457	-0.95378	-0.446828
220	79.6895		-135.058	0.871937	-0.952545	-0.465365
221	61.5783		-134.541	0.877873	-0.950964	-0.483575
222	27.4256		-134.023	0.883267	-0.949016	-0.501475
223	64.1656		-133.506	0.888119	-0.94668	-0.51908
224	56.4036		-132.988	0.892431	-0.943933	-0.536406
225	40.3622		-132.471	0.896204	-0.940755	-0.553465
226	71.9276		-131.953	0.89944	-0.937122	-0.570272
227	46.5718		-131.436	0.902143	-0.933014	-0.586839
228	53.2988		-130.918	0.904312	-0.928409	-0.603179
229	61.0608		-130.401	0.905951	-0.923286	-0.619302
230	68.8228		-129.884	0.907063	-0.917623	-0.635219
231	51.7464		-129.366	0.907647	-0.911398	-0.650939
232	46.0543		-128.849	0.907709	-0.904592	-0.66647
233	124.709		-128.331	0.907251	-0.897183	-0.681819
234	124.709		-127.814	0.906276	-0.889151	-0.696992
235	61.5783		-127.296	0.904788	-0.880476	-0.711994
236	54.3338		-126.779	0.90279	-0.87114	-0.72683
237	124.709		-126.261	0.900288	-0.861123	-0.741502
238	0.517464		-125.744	0.897283	-0.850408	-0.756013
239	66.2354		-125.226	0.893781	-0.838979	-0.770363
240	91.0737		-124.709	0.889786	-0.826819	-0.784553
241	53.2988		-124.191	0.885303	-0.813913	-0.798583
242	76.0673		-123.674	0.880337	-0.800246	-0.812451
243	69.8577		-123.157	0.874893	-0.785805	-0.826154
244	110.737		-122.639	0.868976	-0.770578	-0.83969
245	66.2354		-122.122	0.862599	-0.754553	-0.853053
246	95.7309		-121.604	0.855765	-0.737721	-0.866239
247	56.4036		-121.087	0.848486	-0.720073	-0.879242
248	102.975		-120.569	0.840768	-0.701602	-0.892056
249	62.6132		-120.052	0.83262	-0.682301	-0.904673
250	73.4799		-119.534	0.824054	-0.662164	-0.917087
251	56.4036		-119.017	0.815077	-0.64119	-0.929289
252	67.7878		-118.499	0.805704	-0.619376	-0.941271
253	78.1371		-117.982	0.795945	-0.59672	-0.953024
254	82.7943		-117.464	0.785811	-0.573225	-0.964539
255	49.6766		-116.947	0.775316	-0.548893	-0.975807
256	66.7529		-116.429	0.764472	-0.523727	-0.986818
257	65.718		-115.912	0.753295	-0.497734	-0.997562
258	75.0323		-115.395	0.741799	-0.47092	-1.00803
259	100.388		-114.877	0.729998	-0.443294	-1.01821
260	56.9211		-114.36	0.717908	-0.414867	-1.0281
261	124.709		-113.842	0.705544	-0.385648	-1.03768
262	76.5847		-113.325	0.692924	-0.355653	-1.04695
263	83.3118		-112.807	0.680063	-0.324896	-1.05589
264	89.0039		-112.29	0.666977	-0.293392	-1.0645
265	83.3118		-111.772	0.653686	-0.26116	-1.07277
266	102.458		-111.255	0.640207	-0.228219	-1.08068
267	93.1436		-110.737	0.626557	-0.19459	-1.08824
268	67.7878		-110.22	0.61276	-0.160295	-1.09542
269	55.8862		-109.702	0.598831	-0.125359	-1.10223
270	61.5783		-109.185	0.584791	-0.089804	-1.10866
271	70.8926		-108.668	0.570655	-0.053658	-1.11469
272	58.4735		-108.15	0.556442	-0.0169479	-1.12033
273	70.8926		-107.633	0.542169	0.0202977	-1.12557
274	87.969		-107.115	0.527854	0.0580493	-1.13039
275	124.709		-106.598	0.513508	0.0962762	-1.1348
276	70.8926		-106.08	0.499151	0.134947	-1.1388
277	0.517464		-105.563	0.484797	0.174028	-1.14236
278	69.3402		-105.045	0.470461	0.213487	-1.1455
279	73.4799		-104.528	0.456156	0.253288	-1.14821
280	72.445		-104.01	0.441896	0.293398	-1.15049
281	54.8512		-103.493	0.427692	0.33378	-1.15233
282	90.5563		-102.975	0.413555	0.374398	-1.15373
283	62.6132		-102.458	0.399495	0.415215	-1.15469
284	105.045		-101.94	0.385522	0.456194	-1.15521
285	124.709		-101.423	0.371643	0.497296	-1.15529
286	90.5563		-100.906	0.35786	0.538485	-1.15494
287	80.7245		-100.388	0.344181	0.579721	-1.15414
288	75.5498		-99.8706	0.330608	0.620965	-1.1529
289	70.3752		-99.3532	0.317143	0.662179	-1.15122
290	55.3687		-98.8357	0.303787	0.703323	-1.1491
291	69.3402		-98.3182	0.29054	0.744359	-1.14655
292	78.6546		-97.8008	0.277401	0.785248	-1.14356
293	106.598		-97.2833	0.264364	0.825951	-1.14015
294	82.2768		-96.7658	0.251426	0.86643	-1.1363
295	83.8292		-96.2484	0.238579	0.906645	-1.13203
296	62.0957		-95.7309	0.225815	0.94656	-1.12734
297	102.458		-95.2135	0.213127	0.986136	-1.12222
298	56.9211		-94.696	0.200503	1.02533	-1.1167
299	81.7594		-94.1785	0.187931	1.06412	-1.11076
300	113.842		-93.6611	0.175399	1.10245	-1.10442
301	59.5084		-93.1436	0.162892	1.1403	-1.09768
302	62.6132		-92.6261	0.150394	1.17763	-1.09053
303	56.9211		-92.1087	0.13789	1.21439	-1.083
304	90.5563		-91.5912	0.125361	1.25057	-1.07508
305	124.709		-91.0737	0.112789	1.28611	-1.06678
306	63.6481		-90.5563	0.100156	1.321	-1.0581
307	65.718		-90.0388	0.0874416	1.35519	-1.04906
308	54.8512		-89.5213	0.0746257	1.38866	-1.03964
309	113.842		-89.0039	0.0616911	1.42136	-1.02987
310	83.8292		-88.4864	0.0486155	1.45328	-1.01975
311	79.1721		-87.969	0.0353797	1.48438	-1.00928
312	95.2135		-87.4515	0.0219594	1.51463	-0.998471
313	72.9625		-86.934	0.00833472	1.544	-0.98733
314	76.0673		-86.4166	-0.005516	1.57246	-0.975862
315	120.052		-85.8991	-0.0196124	1.59999	-0.964076
316	111.255		-85.3816	-0.0339754	1.62656	-0.951978
317	91.0737		-84.8642	-0.048622	1.65214	-0.939576
318	73.4799		-84.3467	-0.0635738	1.67672	-0.926878
319	88.4864		-83.8292	-0.0788488	1.70025	-0.913893
320	62.6132		-83.3118	-0.0944609	1.72273	-0.900628
321	81.2419		-82.7943	-0.110427	1.74413	-0.887092
322	88.4864		-82.2768	-0.126764	1.76442	-0.873294
323	62.0957		-81.7594	-0.143482	1.78359	-0.859244
324	77.1022		-81.2419	-0.160594	1.80161	-0.844949
325	75.5498		-80.7245	-0.178111	1.81848	-0.830421
326	80.7245		-80.207	-0.196043	1.83416	-0.815668
327	73.9974		-79.6895	-0.214396	1.84865	-0.800702
328	124.709		-79.1721	-0.233176	1.86193	-0.785533
329	64.1656		-78.6546	-0.252384	1.87398	-0.77017
330	82.7943		-78.1371	-0.272023	1.8848	-0.754626
331	83.3118		-77.6197	-0.292091	1.89436	-0.73891
332	65.2005		-77.1022	-0.312585	1.90266	-0.723035
333	118.499		-76.5847	-0.333499	1.90969	-0.707011
334	65.718		-76.0673	-0.354825	1.91543	-0.690851
335	72.445		-75.5498	-0.376553	1.91989	-0.674566
336	0.517464		-75.0323	-0.398669	1.92304	-0.658168
337	71.9276		-74.5149	-0.421157	1.9249	-0.641671
338	65.718		-73.9974	-0.444	1.92545	-0.625085
339	0.517464		-73.4799	-0.467178	1.9247	-0.608425
340	84.3467		-72.9625	-0.490666	1.92263	-0.591704
341	79.6895		-72.445	-0.51444	1.91925	-0.574934
342	96.2484		-71.9276	-0.538473	1.91456	-0.558128
343	124.709		-71.4101	-0.562733	1.90856	-0.5413
344	87.4515		-70.8926	-0.587188	1.90126	-0.524463
345	78.1371		-70.3752	-0.611804	1.89266	-0.50763
346	76.0673		-69.8577	-0.636543	1.88277	-0.490815
347	117.982		-69.3402	-0.661365	1.87159	-0.47403
348	87.969		-68.8228	-0.68623	1.85914	-0.457288
349	75.0323		-68.3053	-0.711094	1.84542	-0.440602
350	78.6546		-67.7878	-0.735913	1.83046	-0.423985
351	57.4386		-67.2704	-0.76064	1.81425	-0.40745
352	69.8577		-66.7529	-0.785226	1.79682	-0.391009
353	0.517464		-66.2354	-0.809623	1.77818	-0.374676
354	120.569		-65.718	-0.833778	1.75835	-0.358461
355	124.709		-65.2005	-0.857639	1.73735	-0.342377
356	117.464		-64.6831	-0.881152	1.7152	-0.326435
357	69.8577		-64.1656	-0.904264	1.69192	-0.310644
358	116.947		-63.6481	-0.926918	1.66753	-0.295017
359	89.0039		-63.1307	-0.949061	1.64207	-0.279562
360	76.5847		-62.6132	-0.970635	1.61555	-0.264289
361	2.06986		-62.0957	-0.991586	1.588	-0.249208
362	0.517464		-61.5783	-1.01186	1.55944	-0.234327
363	124.709		-61.0608	-1.0314	1.52992	-0.219654
364	83.3118		-60.5433	-1.05014	1.49945	-0.205196
365	82.2768		-60.0259	-1.06805	1.46808	-0.19096
366	124.709		-59.5084	-1.08505	1.43582	-0.176953
367	101.423		-58.9909	-1.10111	1.40272	-0.163179
368	54.3338		-58.4735	-1.11615	1.36881	-0.149643
369	87.4515		-57.956	-1.13014	1.33411	-0.13635
370	63.6481		-57.4386	-1.14302	1.29868	-0.123302
371	73.9974		-56.9211	-1.15475	1.26253	-0.110504
372	95.2135		-56.4036	-1.16529	1.22572	-0.0979575
373	94.696		-55.8862	-1.17458	1.18827	-0.0856635
374	85.8991		-55.3687	-1.18259	1.15023	-0.0736225
375	0.517464		-54.8512	-1.18927	1.11163	-0.0618344
376	116.947		-54.3338	-1.1946	1.0725	-0.0502987
377	91.5912		-53.8163	-1.19853	1.0329	-0.0390135
378	73.9974		-53.2988	-1.20103	0.992845	-0.0279771
379	103.493		-52.7814	-1.20208	0.952388	-0.0171869
380	0.517464		-52.2639	-1.20164	0.911563	-0.00663968
381	0.517464		-51.7464	-1.1997	0.870409	0.0036684
382	114.877		-51.229	-1.19623	0.828963	0.0137422
383	66.7529		-50.7115	-1.19122	0.787263	0.0235868
384	0.517464		-50.194	-1.18465	0.745347	0.0332076
385	94.696		-49.6766	-1.17651	0.703252	0.0426105
386	104.528		-49.1591	-1.1668	0.661013	0.0518025
387	81.7594		-48.6417	-1.15551	0.618668	0.0607903
388	124.709		-48.1242	-1.14263	0.576251	0.069581
389	8.27943		-47.6067	-1.12817	0.533797	0.0781825
390	95.7309		-47.0893	-1.11213	0.49134	0.0866022
391	95.2135		-46.5718	-1.09452	0.448913	0.0948485
392	124.709		-46.0543	-1.07534	0.406548	0.10293
393	0.517464		-45.5369	-1.05462	0.364277	0.110856
394	72.9625		-45.0194	-1.03236	0.32213	0.118635
395	64.6831		-44.5019	-1.00859	0.280136	0.126277
396	87.969		-43.9845	-0.983326	0.238325	0.133791
397	87.4515		-43.467	-0.956601	0.196724	0.141186
398	124.709		-42.9495	-0.92844	0.155359	0.148472
399	95.7309		-42.4321	-0.898874	0.114255	0.15566
400	0.517464		-41.9146	-0.867937	0.0734361	0.162758
401	113.842		-41.3972	-0.835665	0.0329255	0.169776
402	107.115		-40.8797	-0.802097	-0.0072549	0.176725
403	111.772		-40.3622	-0.767271	-0.0470845	0.183614
404	92.1087		-39.8448	-0.73123	-0.0865437	0.190453
405	82.7943		-39.3273	-0.694019	-0.125614	0.197254
406	31.5653		-38.8098	-0.655682	-0.164279	0.204026
407	83.3118		-38.2924	-0.61627	-0.202521	0.210778
408	112.807		-37.7749	-0.575831	-0.240327	0.21752
409	0.517464		-37.2574	-0.534417	-0.277683	0.224262
410	120.052		-36.74	-0.492077	-0.314575	0.231014
411	89.0039		-36.2225	-0.448865	-0.350992	0.237785
412	99.8706		-35.705	-0.404834	-0.386924	0.244585
413	120.052		-35.1876	-0.360038	-0.422362	0.251422
414	85.8991		-34.6701	-0.314531	-0.457296	0.258307
415	108.15		-34.1527	-0.26837	-0.49172	0.265248
416	99.3532		-33.6352	-0.221608	-0.525626	0.272254
417	62.6132		-33.1177	-0.174301	-0.559008	0.279332
418	73.4799		-32.6003	-0.126504	-0.591862	0.286492
419	76.0673		-32.0828	-0.078272	-0.624184	0.29374
420	102.458		-31.5653	-0.0296581	-0.655969	0.301083
421	2.58732		-31.0479	0.0192835	-0.687214	0.30853
422	92.6261		-30.5304	0.0685001	-0.717918	0.316087
423	49.1591		-30.0129	0.11794	-0.748079	0.32376
424	81.2419		-29.4955	0.167551	-0.777695	0.331555
425	80.7245		-28.978	0.217284	-0.806766	0.339479
426	0.517464		-28.4605	0.267088	-0.835291	0.347535
427	0.517464		-27.9431	0.316915	-0.863271	0.355729
428	0.517464		-27.4256	0.366719	-0.890707	0.364065
429	0.517464		-26.9082	0.416458	-0.917598	0.372546
430	95.2135		-26.3907	0.46609	-0.943946	0.381177
431	91.5912		-25.8732	0.515573	-0.969752	0.389958
432	124.709		-25.3558	0.564867	-0.995018	0.398893
433	95.2135		-24.8383	0.613935	-1.01974	0.407982
434	0.517464		-24.3208	0.66274	-1.04393	0.417226
435	0.517464		-23.8034	0.71125	-1.06758	0.426625
436	92.6261		-23.2859	0.759434	-1.0907	0.436178
437	95.2135		-22.7684	0.807258	-1.11328	0.445885
438	71.4101		-22.251	0.854695	-1.13533	0.455743
439	111.772		-21.7335	0.901718	-1.15685	0.465748
440	0.517464		-21.216	0.948303	-1.17784	0.475897
441	0.517464		-20.6986	0.994425	-1.1983	0.486184
442	96.7658		-20.1811	1.04006	-1.21823	0.496604
443	74.5149		-19.6636	1.0852	-1.23763	0.507149
444	0.517464		-19.1462	1.12982	-1.2565	0.517812
445	71.9276		-18.6287	1.17389	-1.27484	0.528583
446	105.045		-18.1113	1.21742	-1.29266	0.539453
447	104.01		-17.5938	1.26038	-1.30994	0.55041
448	0.517464		-17.0763	1.30275	-1.3267	0.561442
449	89.0039		-16.5589	1.34453	-1.34292	0.572537
450	2.06986		-16.0414	1.38571	-1.3586	0.58368
451	0.517464		-15.5239	1.42627	-1.37375	0.594855
452	0.517464		-15.0065	1.4662	-1.38836	0.606046
453	61.5783		-14.489	1.5055	-1.40242	0.617236
454	66.7529		-13.9715	1.54416	-1.41594	0.628407
455	124.709		-13.4541	1.58216	-1.42891	0.639539
456	0.517464		-12.9366	1.61951	-1.44132	0.650613
457	0.517464		-12.4191	1.65619	-1.45317	0.661608
458	124.709		-11.9017	1.69221	-1.46446	0.672501
459	95.7309		-11.3842	1.72754	-1.47517	0.68327
460	0.517464		-10.8668	1.76219	-1.48531	0.693891
461	0.517464		-10.3493	1.79614	-1.49487	0.704339
462	1.55239		-9.83182	1.82939	-1.50385	0.714589
463	124.709		-9.31436	1.86194	-1.51222	0.724614
464	112.807		-8.7969	1.89377	-1.52	0.734389
465	115.912		-8.27943	1.92488	-1.52717	0.743888
466	106.08		-7.76197	1.95526	-1.53372	0.753081
467	0.517464		-7.2445	1.9849	-1.53965	0.761943
468	67.7878		-6.72704	2.01379	-1.54495	0.770446
469	98.3182		-6.20957	2.04193	-1.54962	0.778562
470	0.517464		-5.69211	2.0693	-1.55363	0.786264
471	0.517464		-5.17464	2.09589	-1.557	0.793525
472	0.517464		-4.65718	2.12168	-1.5597	0.800315
473	124.709		-4.13972	2.14668	-1.56173	0.80661
474	102.975		-3.62225	2.17086	-1.56309	0.81238
475	0.517464		-3.10479	2.19422	-1.56376	0.817601
476	94.1785		-2.58732	2.21673	-1.56373	0.822246
477	0.517464		-2.06986	2.23838	-1.56301	0.826291
478	0.517464		-1.55239	2.25917	-1.56157	0.829711
479	0.517464		-1.03493	2.27906	-1.55942	0.832482
480	0.517464		-0.517464	2.29806	-1.55654	0.834583
481	0.517464		0	2.31613	-1.55293	0.835991
482	0.517464		0.517464	2.33313	-1.54858	0.836679
483	0.517464		1.03493	2.34919	-1.54348	0.836635
			1.55239	2.36428	-1.53763	0.835841
			2.06986	2.37838	-1.53102	0.834281
			2.58732	2.39148	-1.52364	0.831941
			3.10479	2.40356	-1.51549	0.828805
			3.62225	2.4146	-1.50656	0.824865
			4.13972	2.42457	-1.49685	0.820111
			4.65718	2.43348	-1.48636	0.814534
			5.17464	2.44128	-1.47507	0.808128
			5.69211	2.44798	-1.46298	0.80089
			6.20957	2.45354	-1.4501	0.792816
			6.72704	2.45796	-1.43641	0.783906
			7.2445	2.46121	-1.42193	0.774161
			7.76197	2.46328	-1.40663	0.763586
			8.27943	2.46416	-1.39053	0.752184
			8.7969	2.46383	-1.37363	0.739963
			9.31436	2.46228	-1.35592	0.726932
			9.83182	2.45949	-1.3374	0.713102
			10.3493	2.45545	-1.31808	0.698485
			10.8668	2.45015	-1.29796	0.683097
			11.3842	2.44357	-1.27703	0.666953
			11.9017	2.43572	-1.25532	0.650072
			12.4191	2.42657	-1.23281	0.632474
			12.9366	2.41613	-1.20952	0.614181
			13.4541	2.40439	-1.18545	0.595214
			13.9715	2.39134	-1.1606	0.5756
			14.489	2.37697	-1.13499	0.555362
			15.0065	2.3613	-1.10863	0.534527
			15.5239	2.34432	-1.08151	0.513124
			16.0414	2.32602	-1.05366	0.491181
			16.5589	2.30642	-1.02509	0.468729
			17.0763	2.28551	-0.995796	0.445799
			17.5938	2.26331	-0.965805	0.422421
			18.1113	2.23981	-0.935126	0.398628
			18.6287	2.21503	-0.903773	0.374452
			19.1462	2.18897	-0.871764	0.349927
			19.6636	2.16165	-0.839113	0.325085
			20.1811	2.13308	-0.805839	0.299958
			20.6986	2.10328	-0.771959	0.274582
			21.216	2.07225	-0.737493	0.248988
			21.7335	2.04002	-0.702461	0.22321
			22.251	2.00659	-0.666883	0.197281
			22.7684	1.972	-0.630783	0.171233
			23.2859	1.93625	-0.594181	0.145099
			23.8034	1.89938	-0.557103	0.118909
			24.3208	1.86141	-0.519573	0.0926939
			24.8383	1.82235	-0.481616	0.0664841
			25.3558	1.78223	-0.443258	0.040308
			25.8732	1.7411	-0.404527	0.014193
			26.3907	1.69896	-0.365449	-0.0118339
			26.9082	1.65586	-0.326054	-0.0377471
			27.4256	1.61181	-0.286371	-0.0635219
			27.9431	1.56686	-0.24643	-0.0891343
			28.4605	1.52103	-0.206262	-0.114562
			28.978	1.47436	-0.165899	-0.139784
			29.4955	1.42687	-0.125373	-0.16478
			30.0129	1.37861	-0.0847173	-0.189533
			30.5304	1.3296	-0.0439648	-0.214025
			31.0479	1.27988	-0.00314957	-0.238241
			31.5653	1.22948	0.0376942	-0.262167
			32.0828	1.17846	0.0785315	-0.285789
			32.6003	1.12683	0.119327	-0.309097
			33.1177	1.07464	0.160045	-0.33208
			33.6352	1.02192	0.200649	-0.35473
			34.1527	0.968719	0.241104	-0.377038
			34.6701	0.915068	0.281371	-0.398999
			35.1876	0.861006	0.321416	-0.420606
			35.705	0.806574	0.361202	-0.441858
			36.2225	0.751811	0.40069	-0.46275
			36.74	0.696757	0.439845	-0.48328
			37.2574	0.641449	0.47863	-0.503447
			37.7749	0.585934	0.517009	-0.523251
			38.2924	0.530248	0.554944	-0.542692
			38.8098	0.474433	0.592401	-0.561771
			39.3273	0.41853	0.629343	-0.580489
			39.8448	0.36258	0.665736	-0.598849
			40.3622	0.306623	0.701543	-0.616852
			40.8797	0.250702	0.736732	-0.634503
			41.3972	0.194859	0.771267	-0.651803
			41.9146	0.139138	0.805118	-0.668756
			42.4321	0.0835774	0.838251	-0.685364
			42.9495	0.0282206	0.870635	-0.701631
			43.467	-0.0268891	0.90224	-0.717559
			43.9845	-0.0817113	0.933037	-0.733151
			44.5019	-0.1362	0.962996	-0.748409
			45.0194	-0.190317	0.992091	-0.763335
			45.5369	-0.24402	1.0203	-0.77793
			46.0543	-0.297268	1.04759	-0.792195
			46.5718	-0.350019	1.07394	-0.806129
			47.0893	-0.402237	1.09933	-0.819733
			47.6067	-0.453878	1.12374	-0.833006
			48.1242	-0.504899	1.14715	-0.845944
			48.6417	-0.555261	1.16954	-0.858546
			49.1591	-0.604923	1.1909	-0.870807
			49.6766	-0.653848	1.21121	-0.882722
			50.194	-0.701993	1.23046	-0.894284
			50.7115	-0.74932	1.24863	-0.905487
			51.229	-0.795791	1.26572	-0.916321
			51.7464	-0.841368	1.28172	-0.926776
			52.2639	-0.886015	1.29663	-0.936842
			52.7814	-0.929694	1.31043	-0.946508
			53.2988	-0.972371	1.32313	-0.95576
			53.8163	-1.01401	1.33473	-0.964584
			54.3338	-1.05458	1.34522	-0.972966
			54.8512	-1.09404	1.35461	-0.980887
			55.3687	-1.13237	1.36291	-0.98833
			55.8862	-1.16953	1.37012	-0.995275
			56.4036	-1.20549	1.37624	-1.0017
			56.9211	-1.24023	1.3813	-1.00759
			57.4386	-1.27371	1.38529	-1.01292
			57.956	-1.3059	1.38823	-1.01766
			58.4735	-1.3368	1.39014	-1.02178
			58.9909	-1.36635	1.39103	-1.02528
			59.5084	-1.39456	1.39092	-1.0281
			60.0259	-1.42138	1.38982	-1.03024
			60.5433	-1.44681	1.38776	-1.03165
			61.0608	-1.47082	1.38476	-1.03232
			61.5783	-1.49341	1.38084	-1.0322
			62.0957	-1.51454	1.37601	-1.03128
			62.6132	-1.5342	1.37032	-1.02953
			63.1307	-1.5524	1.36377	-1.0269
			63.6481	-1.5691	1.35641	-1.02337
			64.1656	-1.58431	1.34824	-1.01891
			64.6831	-1.59802	1.3393	-1.0135
			65.2005	-1.61022	1.32962	-1.00709
			65.718	-1.6209	1.31923	-0.999663
			66.2354	-1.63007	1.30814	-0.991184
			66.7529	-1.63773	1.2964	-0.981625
			67.2704	-1.64388	1.28402	-0.970955
			67.7878	-1.64851	1.27105	-0.959146
			68.3053	-1.65164	1.2575	-0.94617
			68.8228	-1.65327	1.2434	-0.932
			69.3402	-1.65342	1.22879	-0.916609
			69.8577	-1.65209	1.21368	-0.899974
			70.3752	-1.6493	1.19812	-0.882069
			70.8926	-1.64505	1.18211	-0.862873
			71.4101	-1.63938	1.1657	-0.842366
			71.9276	-1.63229	1.1489	-0.820527
			72.445	-1.6238	1.13175	-0.79734
			72.9625	-1.61395	1.11425	-0.772788
			73.4799	-1.60275	1.09644	-0.746857
			73.9974	-1.59022	1.07834	-0.719537
			74.5149	-1.57641	1.05997	-0.690816
			75.0323	-1.56133	1.04134	-0.660688
			75.5498	-1.54501	1.02248	-0.629147
			76.0673	-1.5275	1.00341	-0.59619
			76.5847	-1.50882	0.984139	-0.561818
			77.1022	-1.489	0.964685	-0.526032
			77.6197	-1.4681	0.945061	-0.488837
			78.1371	-1.44614	0.925281	-0.450241
			78.6546	-1.42316	0.905357	-0.410255
			79.1721	-1.39921	0.885299	-0.368892
			79.6895	-1.37432	0.865115	-0.326167
			80.207	-1.34853	0.844815	-0.282099
			80.7245	-1.3219	0.824404	-0.236711
			81.2419	-1.29446	0.803888	-0.190026
			81.7594	-1.26626	0.783271	-0.142074
			82.2768	-1.23734	0.762557	-0.0928851
			82.7943	-1.20774	0.741749	-0.0424933
			83.3118	-1.17752	0.720847	0.00906375
			83.8292	-1.14672	0.699853	0.0617463
			84.3467	-1.11539	0.678763	0.115511
			84.8642	-1.08356	0.657579	0.170312
			85.3816	-1.05129	0.636297	0.226099
			85.8991	-1.01863	0.614913	0.282821
			86.4166	-0.985614	0.593425	0.340423
			86.934	-0.952296	0.571827	0.398848
			87.4515	-0.918717	0.550115	0.458034
			87.969	-0.884919	0.528285	0.51792
			88.4864	-0.850944	0.50633	0.578438
			89.0039	-0.816832	0.484245	0.63952
			89.5213	-0.782622	0.462025	0.701096
			90.0388	-0.748354	0.439663	0.763092
			90.5563	-0.714065	0.417155	0.825435
			91.0737	-0.679789	0.394493	0.888046
			91.5912	-0.645562	0.371673	0.950847
			92.1087	-0.611416	0.348689	1.01376
			92.6261	-0.577384	0.325535	1.0767
			93.1436	-0.543494	0.302208	1.13958
			93.6611	-0.509776	0.278703	1.20232
			94.1785	-0.476254	0.255015	1.26483
			94.696	-0.442954	0.231143	1.32703
			95.2135	-0.409896	0.207084	1.38883
			95.7309	-0.377103	0.182836	1.45014
			96.2484	-0.344592	0.158398	1.51088
			96.7658	-0.312383	0.133771	1.57095
			97.2833	-0.280491	0.108955	1.63026
			97.8008	-0.248925	0.0839509	1.68874
			98.3182	-0.217702	0.0587629	1.74628
			98.8357	-0.18683	0.033394	1.80281
			99.3532	-0.156317	0.00784894	1.85823
			99.8706	-0.126168	-0.0178668	1.91247
			100.388	-0.0963912	-0.043746	1.96543
			100.906	-0.0669851	-0.069781	2.01704
			101.423	-0.0379554	-0.0959629	2.06721
			101.94	-0.00930187	-0.122282	2.11586
			102.458	0.0189752	-0.148726	2.16293
			102.975	0.0468786	-0.175286	2.20833
			103.493	0.0744114	-0.201947	2.25199
			104.01	0.101578	-0.228696	2.29385
			104.528	0.128384	-0.255518	2.33383
			105.045	0.154835	-0.282397	2.37188
			105.563	0.180936	-0.309317	2.40793
			106.08	0.206697	-0.33626	2.44192
			106.598	0.232124	-0.363208	2.4738
			107.115	0.257227	-0.390142	2.50353
			107.633	0.282016	-0.417042	2.53105
			108.15	0.306496	-0.443889	2.55633
			108.668	0.330672	-0.470661	2.57932
			109.185	0.354556	-0.497337	2.59999
			109.702	0.378153	-0.523895	2.61831
			110.22	0.401471	-0.550314	2.63425
			110.737	0.424515	-0.57657	2.6478
			111.255	0.447292	-0.602642	2.65892
			111.772	0.469805	-0.628506	2.66762
			112.29	0.492061	-0.65414	2.67387
			112.807	0.514063	-0.679521	2.67768
			113.325	0.535814	-0.704625	2.67903
			113.842	0.557315	-0.729431	2.67795
			114.36	0.578567	-0.753916	2.67442
			114.877	0.59957	-0.778056	2.66847
			115.395	0.620321	-0.801831	2.6601
			115.912	0.640819	-0.825219	2.64935
			116.429	0.661059	-0.848197	2.63623
			116.947	0.681035	-0.870744	2.62077
			117.464	0.700742	-0.892841	2.603
			117.982	0.720172	-0.914466	2.58296
			118.499	0.739314	-0.935602	2.56069
			119.017	0.758159	-0.956228	2.53623
			119.534	0.776696	-0.976326	2.50963
			120.052	0.794911	-0.995881	2.48093
			120.569	0.812791	-1.01487	2.45018
			121.087	0.830321	-1.03329	2.41746
			121.604	0.847486	-1.05111	2.38281
			122.122	0.864268	-1.06833	2.3463
			122.639	0.88065	-1.08493	2.30799
			123.157	0.896614	-1.1009	2.26796
			123.674	0.912141	-1.11623	2.22626
			124.191	0.92721	-1.1309	2.18298
			124.709	0.941803	-1.14491	2.13818
			125.226	0.955897	-1.15825	2.09195
			125.744	0.969474	-1.17091	2.04436
			126.261	0.98251	-1.18288	1.99548
			126.779	0.994985	-1.19417	1.94541
			127.296	1.00688	-1.20475	1.89421
			127.814	1.01817	-1.21464	1.84197
			128.331	1.02883	-1.22383	1.78877
			128.849	1.03884	-1.23231	1.7347
			129.366	1.04819	-1.24009	1.67983
			129.884	1.05685	-1.24717	1.62425
			130.401	1.06479	-1.25354	1.56804
			130.918	1.07201	-1.25921	1.51128
			131.436	1.07849	-1.26417	1.45406
			131.953	1.0842	-1.26845	1.39645
			132.471	1.08913	-1.27202	1.33854
			132.988	1.09327	-1.27491	1.2804
			133.506	1.09659	-1.27711	1.22212
			134.023	1.09909	-1.27864	1.16376
			134.541	1.10075	-1.27949	1.10541
			135.058	1.10156	-1.27968	1.04714
			135.576	1.10151	-1.27921	0.989019
			136.093	1.10059	-1.2781	0.931123
			136.611	1.0988	-1.27634	0.873517
			137.128	1.09613	-1.27395	0.816268
			137.646	1.09258	-1.27094	0.759441
			138.163	1.08814	-1.26732	0.703098
			138.68	1.08282	-1.2631	0.6473
			139.198	1.07661	-1.25828	0.592104
			139.715	1.06951	-1.25288	0.537566
			140.233	1.06154	-1.24691	0.483738
			140.75	1.05269	-1.24037	0.430671
			141.268	1.04297	-1.23329	0.378411
			141.785	1.03239	-1.22566	0.327007
			142.303	1.02096	-1.21751	0.276498
			142.82	1.0087	-1.20883	0.226926
			143.338	0.995614	-1.19965	0.178329
			143.855	0.981716	-1.18997	0.130741
			144.373	0.967026	-1.1798	0.0841951
			144.89	0.95156	-1.16915	0.0387212
			145.408	0.935338	-1.15803	-0.00565264
			145.925	0.918379	-1.14646	-0.0489017
			146.442	0.900705	-1.13443	-0.0910038
			146.96	0.882337	-1.12197	-0.131939
			147.477	0.863299	-1.10908	-0.17169
			147.995	0.843615	-1.09576	-0.210242
			148.512	0.82331	-1.08203	-0.247582
			149.03	0.80241	-1.06789	-0.283699
			149.547	0.780943	-1.05336	-0.318586
			150.065	0.758934	-1.03843	-0.352235
			150.582	0.736412	-1.02312	-0.384644
			151.1	0.713405	-1.00744	-0.415812
			151.617	0.689947	-0.991381	-0.445738
			152.135	0.666065	-0.974959	-0.474424
			152.652	0.641789	-0.958176	-0.501875
			153.169	0.61715	-0.941039	-0.528095
			153.687	0.592175	-0.923551	-0.553093
			154.204	0.566893	-0.905716	-0.576876
			154.722	0.541333	-0.88754	-0.599457
			155.239	0.515524	-0.869024	-0.620849
			155.757	0.489494	-0.850172	-0.641066
			156.274	0.46327	-0.830988	-0.660122
			156.792	0.43688	-0.811474	-0.678035
			157.309	0.41035	-0.791631	-0.694822
			157.827	0.383706	-0.771463	-0.710503
			158.344	0.356974	-0.75097	-0.725098
			158.862	0.330177	-0.730155	-0.738629
			159.379	0.30334	-0.709018	-0.751118
			159.897	0.276483	-0.687561	-0.762588
			160.414	0.249629	-0.665785	-0.773062
			160.931	0.222798	-0.643691	-0.782567
			161.449	0.19601	-0.621279	-0.791129
			161.966	0.169283	-0.59855	-0.798775
			162.484	0.142633	-0.575505	-0.805532
			163.001	0.116077	-0.552145	-0.811428
			163.519	0.0896298	-0.52847	-0.816492
			164.036	0.0633046	-0.50448	-0.820753
			164.554	0.0371119	-0.480177	-0.824242
			165.071	0.0110631	-0.455561	-0.826988
			165.589	-0.0148309	-0.430633	-0.829024
			166.106	-0.0405601	-0.405394	-0.830379
			166.624	-0.0661182	-0.379846	-0.831085
			167.141	-0.0914994	-0.353991	-0.831174
			167.658	-0.116697	-0.32783	-0.830678
			168.176	-0.141706	-0.301364	-0.829629
			168.693	-0.166523	-0.274598	-0.828061
			169.211	-0.191145	-0.247532	-0.826005
			169.728	-0.215571	-0.220171	-0.823494
			170.246	-0.239802	-0.192518	-0.820561
			170.763	-0.263835	-0.164576	-0.817238
			171.281	-0.287672	-0.13635	-0.813559
			171.798	-0.311315	-0.107845	-0.809555
			172.316	-0.334766	-0.0790661	-0.805257
			172.833	-0.358027	-0.0500192	-0.800699
			173.351	-0.381102	-0.020711	-0.795912
			173.868	-0.403993	0.0088514	-0.790926
			174.386	-0.426707	0.0386604	-0.785775
			174.903	-0.449245	0.0687074	-0.780487
			175.42	-0.471614	0.0989833	-0.775095
			175.938	-0.493817	0.129478	-0.769627
			176.455	-0.515858	0.160182	-0.764113
			176.973	-0.537742	0.191082	-0.758584
			177.49	-0.559473	0.222167	-0.753067
			178.008	-0.581056	0.253425	-0.747592
			178.525	-0.602495	0.284842	-0.742184
			179.043	-0.623792	0.316404	-0.73687
			179.56	-0.644952	0.348096	-0.731675
			180.078	-0.665976	0.379901	-0.726626
			180.595	-0.686867	0.411805	-0.721746
			181.113	-0.707626	0.44379	-0.717057
			181.63	-0.728255	0.475838	-0.712584
			182.147	-0.748752	0.507931	-0.708346
			182.665	-0.769118	0.54005	-0.704364
			183.182	-0.789352	0.572175	-0.700658
			183.7	-0.809452	0.604284	-0.697245
			184.217	-0.829415	0.636356	-0.694142
			184.735	-0.849239	0.66837	-0.691365
			185.252	-0.868918	0.700301	-0.688927
			185.77	-0.888445	0.732129	-0.686841
			186.287	-0.907816	0.763829	-0.685118
			186.805	-0.927021	0.795377	-0.683767
			187.322	-0.946052	0.82675	-0.682797
			187.84	-0.9649	0.857921	-0.682214
			188.357	-0.983555	0.888866	-0.682023
			188.875	-1.00201	0.919559	-0.682228
			189.392	-1.02024	0.949973	-0.682831
			189.909	-1.03824	0.980082	-0.683832
			190.427	-1.056	1.00986	-0.68523
			190.944	-1.0735	1.03928	-0.687021
			191.462	-1.09073	1.06832	-0.689202
			191.979	-1.10766	1.09694	-0.691766
			192.497	-1.1243	1.12513	-0.694707
			193.014	-1.14061	1.15285	-0.698014
			193.532	-1.15658	1.18009	-0.701677
			194.049	-1.1722	1.2068	-0.705683
			194.567	-1.18744	1.23297	-0.710018
			195.084	-1.20228	1.25857	-0.714666
			195.602	-1.21672	1.28358	-0.719611
			196.119	-1.23072	1.30797	-0.724832
			196.636	-1.24428	1.33172	-0.73031
			197.154	-1.25738	1.35479	-0.736022
			197.671	-1.26999	1.37718	-0.741944
			198.189	-1.2821	1.39885	-0.748052
			198.706	-1.29369	1.41979	-0.754318
			199.224	-1.30476	1.43996	-0.760716
			199.741	-1.31527	1.45936	-0.767216
			200.259	-1.32522	1.47797	-0.773788
			200.776	-1.33458	1.49576	-0.780401
			201.294	-1.34335	1.51271	-0.787021
			201.811	-1.35152	1.52882	-0.793617
			202.329	-1.35906	1.54406	-0.800154
			202.846	-1.36598	1.55842	-0.806595
			203.364	-1.37225	1.57189	-0.812906
			203.881	-1.37787	1.58446	-0.81905
			204.398	-1.38283	1.59611	-0.82499
			204.916	-1.38713	1.60684	-0.830688
			205.433	-1.39076	1.61663	-0.836106
			205.951	-1.39371	1.62549	-0.841208
			206.468	-1.39597	1.6334	-0.845953
			206.986	-1.39756	1.64035	-0.850304
			207.503	-1.39847	1.64635	-0.854222
			208.021	-1.39869	1.65139	-0.857668
			208.538	-1.39824	1.65547	-0.860606
			209.056	-1.3971	1.6586	-0.862996
			209.573	-1.39529	1.66077	-0.864802
			210.091	-1.39282	1.66198	-0.865987
			210.608	-1.38968	1.66224	-0.866515
			211.125	-1.38589	1.66155	-0.866352
			211.643	-1.38146	1.65993	-0.865461
			212.16	-1.3764	1.65737	-0.863812
			212.678	-1.37072	1.65389	-0.861373
			213.195	-1.36444	1.64949	-0.858114
			213.713	-1.35756	1.64418	-0.854005
			214.23	-1.35011	1.63798	-0.849019
			214.748	-1.34209	1.6309	-0.843131
			215.265	-1.33353	1.62295	-0.836316
			215.783	-1.32444	1.61415	-0.828552
			216.3	-1.31483	1.6045	-0.819818
			216.818	-1.30472	1.59403	-0.810095
			217.335	-1.29415	1.58275	-0.799368
			217.853	-1.28311	1.57068	-0.787623
			218.37	-1.27164	1.55784	-0.774846
			218.887	-1.25975	1.54424	-0.761029
			219.405	-1.24747	1.5299	-0.746164
			219.922	-1.23482	1.51485	-0.730246
			220.44	-1.22182	1.4991	-0.713274
			220.957	-1.20849	1.48267	-0.695246
			221.475	-1.19485	1.46558	-0.676166
			221.992	-1.18093	1.44785	-0.656039
			222.51	-1.16674	1.42951	-0.634874
			223.027	-1.15232	1.41057	-0.61268
			223.545	-1.13767	1.39105	-0.589472
			224.062	-1.12283	1.37098	-0.565264
			224.58	-1.10782	1.35038	-0.540076
			225.097	-1.09265	1.32926	-0.513928
			225.614	-1.07734	1.30765	-0.486843
			226.132	-1.06192	1.28556	-0.458848
			226.649	-1.04641	1.26303	-0.429974
			227.167	-1.03082	1.24006	-0.400248
			227.684	-1.01518	1.21668	-0.369706
			228.202	-0.999506	1.19291	-0.338384
			228.719	-0.983813	1.16877	-0.306319
			229.237	-0.968119	1.14427	-0.273552
			229.754	-0.952442	1.11944	-0.240126
			230.272	-0.936796	1.09429	-0.206087
			230.789	-0.921197	1.06884	-0.171481
			231.307	-0.905659	1.04311	-0.136356
			231.824	-0.890197	1.01712	-0.10076
			232.342	-0.874825	0.990876	-0.0647447
			232.859	-0.859554	0.964402	-0.0283635
			233.376	-0.844398	0.937713	0.00833139
			233.894	-0.829368	0.910824	0.0452832
			234.411	-0.814475	0.88375	0.0824359
			234.929	-0.799729	0.856506	0.119733
			235.446	-0.78514	0.829105	0.157116
			235.964	-0.770717	0.801561	0.194528
			236.481	-0.756469	0.773888	0.231909
			236.999	-0.742404	0.746098	0.269202
			237.516	-0.728531	0.718204	0.306347
			238.034	-0.714855	0.690217	0.343288
			238.551	-0.701383	0.66215	0.379966
			239.069	-0.688122	0.634013	0.416324
			239.586	-0.675077	0.605817	0.452304
			240.103	-0.662253	0.577573	0.487852
			240.621	-0.649656	0.549292	0.522913
			241.138	-0.63729	0.520983	0.557434
			241.656	-0.625162	0.492656	0.591364
			242.173	-0.613273	0.464321	0.62465
			242.691	-0.601628	0.435987	0.657246
			243.208	-0.59023	0.407665	0.689105
			243.726	-0.579082	0.379364	0.720181
			244.243	-0.568188	0.351094	0.750433
			244.761	-0.557551	0.322864	0.779821
			245.278	-0.547173	0.294683	0.808306
			245.796	-0.537057	0.266563	0.835855
			246.313	-0.527207	0.238512	0.862434
			246.831	-0.517624	0.210538	0.888014
			247.348	-0.508312	0.182652	0.912567
			247.865	-0.499273	0.154863	0.936071
			248.383	-0.490508	0.127181	0.958504

## Sheet: EDF4b
PC1	PC2
0.0379198	-0.0383897
-0.0343655	-0.103366
0.0277452	0.0375179
0.0180926	0.0662484
-0.0754237	-0.0321584
0.0278048	0.0213605
-0.0260286	-0.0774369
-0.0473168	0.0912647
0.0442568	0.0334308
0.165576	-0.00281074
-0.0794697	-0.0542952
-0.0169082	-0.0473858
-0.00190043	-0.0858129
-0.0616205	-0.0224273
-0.116462	-0.143355
-0.0364473	-0.0315144
-0.00469236	-0.0269305
-0.0637726	0.0660497
0.0509919	-0.019083
0.0252499	0.00525536
0.0162415	-0.0562719
0.0847548	-0.0500941
-0.0367094	0.0302739
-0.0242493	-0.0892779
0.0290204	-0.0468479
0.0190232	-0.0196679
-0.0508585	-0.0928498
0.0208657	0.0304439
-0.15689	0.0186639
0.0523896	0.0505971
-0.102466	0.0385966
-0.08869	0.0115413
-0.0548354	0.0354443
-0.0527063	0.145558
-0.0524455	0.00100221
0.0690712	-0.0166816
-0.127977	-0.0589746
-0.0689261	-0.0268083
0.0264642	-0.00432075
0.0089653	-0.0435239
-0.0501522	-0.00264806
0.00865009	-0.0693522
0.0461126	0.138495
0.0116077	0.0829352
0.0248143	0.0350391
0.0584879	0.00471016
-0.0674826	-0.0806316
-0.0519843	0.0572682
0.0356744	0.0161637
-0.0194994	-0.0406053
0.039234	0.0436215
-0.0435754	-0.0545776
-0.0821117	-0.0540085
0.00210771	0.0465418
0.00973846	-0.11247
-0.0812366	0.0469558
0.0174217	-0.0038342
-0.0423106	0.0165329
0.0562261	-0.0656364
0.0331002	-0.0539765
-0.0421568	0.0505021
0.0424147	-0.0258686
-0.0958827	-0.0263479
-0.0708268	-0.0584633
-0.0746	0.044589
-0.0395497	0.0316885
-0.0662591	-0.0755927
-0.0370322	0.00236599
-0.0723896	0.0636645
-0.0825445	0.062134
0.0693323	0.0346729
0.0198678	-0.072953
-0.00697953	-0.0531441
0.0347954	-0.00414964
0.00606978	-0.0346538
0.0284548	-0.0469591
0.0183367	0.0483762
-0.0448613	-0.0371291
-0.0911072	0.0871191
0.0164949	-0.00824835
-0.0526445	-0.0229584
-0.0163224	-0.0585713
-0.075776	-0.0252981
-0.0699668	-0.0399374
0.00407742	0.0780867
0.0385905	0.0077993
-0.0843971	0.0487649
0.00162609	-0.059927
-0.0602803	0.0271128
-0.0296316	-0.0149437
0.0402034	-0.0153459
-0.0580968	0.0480451
-0.116877	0.0815691
-0.0517967	-0.0289148
0.0215349	-0.055449
0.121004	-0.0265658
0.00687517	0.0390315
-0.0301981	-0.0877253
0.048048	-0.0278669
-0.033596	0.00428563
-0.0191508	0.0758257
-0.0400777	-0.0780522
0.0157678	0.029944
0.0418107	0.000294339
-0.0210808	-0.0430267
0.0562208	-0.0214364
-0.124553	0.00516993
0.00171554	-0.0400686
0.0222498	-0.0306115
-0.0542657	0.0190614
0.0832478	-0.00215855
-0.0409864	0.056791
0.00345399	0.0658608
-0.0906738	0.0110199
-0.060448	-0.057729
0.0924871	-0.0667957
-0.0209765	-0.0692937
-0.0312433	0.0338407
-0.0108318	0.00854723
-0.114501	-0.0143524
-0.0273168	0.0363184
-0.100509	-0.0328553
0.0375445	0.0542512
0.0407658	-0.0240739
0.0424635	0.0202553
-0.00723647	0.0324822
0.00508912	-0.0392942
0.0132711	0.0272887
-0.0063251	0.035983
0.0530136	0.0232222
-0.00838495	-0.0406727
0.0510755	0.033907
-0.0751686	-0.0268166
-0.010552	0.0454042
0.0358872	-0.0486896
0.0260221	0.00748313
0.000287259	-0.0715674
0.0752664	0.0342389
0.0539921	0.0188262
0.0286801	0.0849797
0.0199137	-0.0140247
-0.0234119	-0.0390303
0.0495299	0.0368686
-0.0425654	0.0215
0.00145877	0.00398138
-0.0776163	-0.0477745
-0.0425741	-0.031063
-0.119052	-0.0336889
0.0248474	-0.0215201
-0.0042774	0.0657699
-0.014164	-0.0518124
-0.00266305	0.0187329
-0.0639747	-0.0532557
-0.0216991	-0.0267552
0.0527951	0.0340265
-0.0726716	-0.00809876
0.0622686	-0.0543987
-0.034568	-0.00875509
0.0674689	-0.0139147
-0.00875213	0.0420355
0.0415229	-0.0666842
-0.0230416	-0.0482318
0.0357746	-0.0097683
0.00951854	-0.00799255
-0.00902888	0.0433367
-0.00128445	0.00568382
-0.0648001	-0.0772653
-0.00472876	-0.0543751
-0.0262599	0.0720459
-0.0634121	0.0368472
-0.0119101	0.0429591
-0.0423857	-0.0324326
0.000251075	0.0318541
-0.0753415	0.072914
0.0546776	-0.0416669
-0.0475703	-0.0256951
0.0397099	0.0381306
0.035455	0.0734769
-0.0255775	0.0593125
0.0608392	-0.0219836
-0.0107072	0.00628994
-0.0613999	0.0112264
0.00244271	0.0361382
0.00482101	0.065037
0.026467	0.0262767
-0.0745939	0.00450131
-0.0633413	-0.0480142
0.0423015	0.0560341
0.0297856	-0.0074234
-0.0149894	0.0498228
0.011955	0.0230148
0.0121946	-0.00329629
-0.0232769	0.0764524
-0.0110396	0.0547991
-0.00642269	-0.0465549
-0.016865	0.107887
-0.0596784	-0.0342352
0.0115154	0.137968
-0.0401794	0.0602428
0.0106661	-0.0499994
-0.0196387	-0.0107128
0.014651	-0.0532658
0.0433352	-0.058181
0.0171442	-0.0130673
0.0335004	0.0154411
-0.0290127	0.0647277
-0.0701718	0.0523753
0.0155866	0.0700414
0.0413567	-0.00620894
0.0345892	0.0421045
0.0484486	-0.0490167
0.000509877	-0.0112836
-0.0419567	0.0250661
0.0473178	0.0047247
-0.00360507	-0.102846
0.0709703	0.0309617
-0.0268403	0.030261
-0.0921522	0.068919
-0.0462656	0.07921
-0.0278495	0.0112013
-0.0235368	-0.0776583
0.0343515	0.0484686
-0.0039387	0.0691053
0.0231587	0.0814932
0.0151604	-0.019704
0.0380421	0.0399567
0.0689966	0.0052006
-0.11085	0.0179317
-0.0122805	0.114699
-0.0758682	0.026752
0.0267061	-0.0367032
0.0304124	0.048702
-0.0183961	-0.00821317
-0.0157393	0.074213
-0.0482805	-0.0826466
0.0368541	-0.0296294
-0.00758598	0.0273342
-0.0583853	-0.0429763
-0.00970319	0.0484645
-0.0649483	-0.0408414
-0.0101888	0.0922202
-0.02856	0.0114765
0.0391352	-0.0136461
0.00808416	0.0576402
0.0341204	0.0034664
-0.00801984	0.0075104
-0.0307023	-0.0513259
0.0298331	-0.0318321
-0.00306162	-0.0459847
-0.054286	-0.0416254
0.0213001	-0.0528738
-0.00961555	-0.015672
0.0557492	0.048636
0.0114815	0.00161309
-0.0802421	-0.0134969
0.0191134	-0.0962464
0.0364804	-0.0172568
-0.0673188	0.00814279
-0.0470748	-0.0470422
0.00973137	0.032478
-0.00212617	0.0521373
0.023775	0.0218606
0.0415477	0.0289063
-0.0515897	-0.00207319
-0.0961758	0.0707121
-0.0140276	-0.0307005
-0.0214607	-0.0368817
-0.00381419	0.0150621
-0.0343283	-0.0249461
0.00943881	-0.0351826
0.0173679	-0.0166652
0.0333439	-0.0178305
-0.0284073	0.0876881
-0.100606	0.0422992
0.0415841	0.0108792
-0.0412856	0.0254451
0.00741065	-0.00449662
-0.0666831	0.0700487
0.0213446	-0.0204775
0.0186114	-0.0121052
0.046937	0.0181365
-0.0399327	0.0196778
0.0307664	0.0104651
-0.0452009	0.031582
-0.0428189	-0.0346987
0.0359128	-0.0107079
0.0259018	0.0198148
-0.017137	-0.0188366
0.0352267	0.0417452
0.0142138	0.0751276
0.0429611	-0.0344235
-0.0609013	0.0447206
0.0131587	-0.0647601
-0.0247191	-0.00554579
-0.0263569	-0.0323462
-0.0107273	0.0883634
-0.0823643	-0.0226543
0.0458126	0.000105169
-0.069332	-0.0492104
0.00839446	0.0544291
0.0419005	-0.0242013
0.0346587	-0.0520582
0.0120446	0.0177586
0.0433	0.0173943
-0.0409245	0.0450838
-0.0234618	0.0210472
-0.091386	-0.0337309
0.00730925	0.0519527
0.0125256	-0.0612963
-0.086704	-0.0698307
-0.0252913	-0.0212145
0.0221816	0.0351158
0.0590716	0.0819482
0.00177203	0.0216627
0.00763399	0.037871
-0.0217952	-0.0504959
0.0189319	0.0111626
0.0127637	0.00135313
-0.0078207	-0.0172477
-0.0132903	-0.0391634
0.00803526	-0.016497
-0.0408363	0.0197851
-0.0206111	-0.0180406
0.0637408	0.0367423
-0.0147487	0.0136515
-0.00924618	0.0357536
0.00625647	0.0112061
-0.0130177	-0.0413663
-0.0964746	0.0165138
-0.0347411	0.010104
-0.00910546	0.0467301
0.0282074	-0.0212833
0.0297229	-0.0493629
0.0163804	-0.0176353
-0.0105591	-0.0131096
0.0424893	0.0100732
-0.000857406	0.0106673
-0.0146166	0.0103835
0.0408645	-0.0671173
-0.0521384	-0.0555993
-0.00779898	0.0482216
-0.0258337	0.0601098
-0.039046	-0.0418743
-0.0821163	-0.00229581
-0.0448289	0.00835449
0.0473045	-0.012191
0.0273261	-0.0385787
0.0243965	0.0154278
-0.00395842	-0.0306475
-0.0103078	0.0164827
0.00272211	-0.0358625
0.00159054	0.015243
0.00959142	0.00725104
-0.0651208	0.0334776
-0.0463142	-0.0735823
0.0246296	0.0122434
-0.0626293	0.0653473
0.0136522	-0.0316513
0.00274819	0.0354782
0.00272362	-0.0214028
-0.0265238	-0.0230402
-0.0158589	0.0102618
-0.0449467	0.0461008
0.0130459	0.00212081
0.0342358	-0.00956583
-0.0047941	0.0100787
-0.00177402	-0.0839997
0.102873	0.000132566
0.0199495	-0.0448752
0.0147158	0.0482121
-0.0326117	-0.0181996
-0.0252796	0.0110129
-0.0667949	0.035594
0.0529901	-0.0306808
-0.07023	-0.0111802
0.0359794	0.00212722
0.0135625	-0.0333264
0.0284846	0.0268328
0.0216555	-0.0373728
-0.0305334	-0.00293663
0.0112841	-0.0194293
0.0570401	0.0196311
0.0325108	0.0283273
0.0474254	-0.00795476
0.00474219	-0.0192625
-0.0380054	-0.0507755
-0.022065	-0.0469334
-0.0100123	-0.0354543
0.0567821	-0.0159623
-0.0178795	0.0145472
0.00517879	0.0924996
-0.00589672	0.0375661
0.0340656	0.0354612
-0.0936017	0.0954214
-0.0383395	0.0464798
-0.0296571	0.0359026
-0.0658816	0.0308439
-0.0435171	0.0546094
-0.0306542	-0.0328864
0.0124588	-0.00858998
-0.0487607	-0.000977212
-0.0519116	-0.0115905
-0.0385992	0.0377036
0.0017786	0.0234793
-0.0374828	-0.00910225
-0.0230912	0.0254448
-0.0444115	0.0221868
-0.0152989	-0.0333066
-0.0537072	0.0653617
0.0180919	-0.00813568
-0.03419	-0.0321454
-0.000443499	0.0251138
-0.0381132	-0.0313863
0.0125367	-0.0140758
0.0275739	0.0490245
-0.0415116	0.0188587
0.00592543	-0.00881612
-0.0161273	-0.0110762
-0.00165202	-0.0193858
0.000498386	-0.0248165
0.0603181	-0.0013178
-0.0464514	-0.0153158
0.00227624	-0.0328096
-0.0126731	0.00901715
0.0434834	0.0284084
0.0357398	0.041873
-0.00246582	0.0648009
0.0569249	0.0255387
0.0211291	0.0244032
0.0228268	-0.0325342
-0.0558538	-0.0259093
-0.0250253	0.0175252
0.0183943	0.0602514
0.00408166	0.00451181
-0.0363693	-0.0424837
0.00787859	0.00704005
-0.0266719	0.0585837
0.00319009	-0.00292872
0.0145674	-0.0781399
-0.000214212	0.00853194
-0.0433802	-0.0275892
-0.0357965	0.0610854
0.0144977	-0.0208673
-0.00960377	-0.0664927
0.0117126	0.056678
0.00415455	0.0334092
0.0356563	-0.0227491
-0.0686009	-0.0341307
-0.00510121	-0.0222012
-0.0267047	0.0312614
-0.078998	-0.039252
-0.0449838	0.0250815
-0.0669559	-0.0578891
-0.0119686	0.0348116
-0.00995433	-0.0283544
-0.066452	-0.036029
0.00886944	0.027272
-0.0351353	-0.059537
-0.0396284	-0.0169202
0.00544456	-0.00205136
-0.019597	-0.0466665
0.0499409	0.05463
-0.0288713	-0.0487725
-0.0252391	0.081625
-0.0320781	0.0419913
0.006116	0.0284771
-0.00992535	-0.00746938
-0.0271016	-0.0381113
-0.0122539	0.0133585
-0.0107486	-0.0091917
-0.0227619	0.0368724
0.0321772	0.0255513
0.010529	-0.0112351
-0.0167276	0.0151753
-0.0016916	-0.0261738
0.0764916	0.00146806
-0.0257508	-0.00496579
-0.00581524	-0.0196601
0.00895114	0.0215876
-0.0286579	0.0483152
0.058372	-0.00353238
0.0187376	-0.022516
0.0439597	0.0266619
-0.014963	0.0135468
0.0121601	0.0324304
-0.0450168	-0.0119158
0.00365278	0.00280852
-0.0564632	0.0801922
-0.000442682	-0.0714112
-0.0121184	0.00335317
0.0197011	0.016145
0.00544385	0.0432244
0.0271833	-0.0299281
-0.0141318	0.00140441
-0.0313923	0.0192203
-0.0396846	-0.0534241
-0.038129	-0.015417
-0.0265345	-0.00462041
-0.0202492	-0.0137692
-0.0158965	-0.00086174
0.0408448	0.072486
-0.0132301	-0.022759
-0.0402258	-0.0039242
0.0281562	-0.00745179
0.00543165	-0.00821705
-0.00735533	-0.018804
0.00235855	0.0724369
0.0246675	-0.0385249
-0.0626608	0.0604371
-0.0351904	-0.00341875
-0.017783	-0.0136845
0.00828698	-0.0141432
-0.0379903	-0.00601985
-0.01651	0.0448032
-0.0534017	0.0365568
0.00714677	-0.0351409
0.0548289	-0.0305609
-0.0163305	0.0272486
-0.0264246	0.00903724
-0.0345	0.0399273

## Sheet: EDF4c
Mouse 59914										Mouse 60355						Mouse 60584								Mouse 60585
16		17		18		19		21		18		19		20		6		7		8		9		6		7		8
-32.4257	40.4123	15.029	-24.0844	-7.6026	-0.431144	-13.0962	0.630688	7.28957	-23.6375	-17.7663	-2.68825	5.50062	16.3151	-10.8067	12.6566	1.99734	-11.8016	-9.35755	-16.0968	-45.1054	-24.0191	-19.7967	16.756	43.5589	-33.3313	1.91237	16.1386	-38.6971	-4.11368
-32.8006	39.9128	14.8876	-23.9717	-7.36773	-0.604485	-13.044	0.838033	7.31772	-23.6325	-17.756	-2.77948	5.595	16.8582	-10.7611	12.9929	2.02031	-11.8387	-9.40683	-16.1444	-45.2689	-23.8829	-19.9728	16.9618	44.843	-34.163	2.17627	15.4421	-38.7646	-3.87623		First columns indicates PC1, second column indicates PC2
-33.1774	39.4049	14.7903	-23.8682	-7.13215	-0.756945	-12.9866	1.06706	7.34608	-23.6031	-17.7806	-2.88536	5.67499	17.4056	-10.701	13.338	2.04946	-11.8808	-9.46742	-16.2026	-45.4258	-23.7233	-20.1506	17.1836	46.1151	-35.0009	2.44033	14.7575	-38.8585	-3.63392		Points are listed in termporal order
-33.5386	38.9028	14.6589	-23.7604	-6.89386	-0.90898	-12.9044	1.31035	7.36303	-23.5863	-17.7873	-2.9853	5.74002	17.9562	-10.6402	13.6798	2.09632	-11.921	-9.52286	-16.2602	-45.5783	-23.5738	-20.3116	17.4095	47.3875	-35.8505	2.72882	14.0481	-38.9239	-3.39717
-33.9001	38.4058	14.5677	-23.6669	-6.63693	-1.05898	-12.831	1.53878	7.39973	-23.5821	-17.7964	-3.07392	5.79113	18.501	-10.5676	14.0227	2.14683	-11.969	-9.56736	-16.3159	-45.72	-23.4263	-20.4695	17.644	48.6369	-36.7146	3.00348	13.3492	-38.9833	-3.15344
-34.2622	37.9103	14.5236	-23.5812	-6.35994	-1.20744	-12.7512	1.76777	7.45549	-23.5529	-17.8068	-3.17589	5.82773	19.0465	-10.4836	14.3618	2.19467	-12.0161	-9.58987	-16.3687	-45.8693	-23.2686	-20.6323	17.8732	49.8488	-37.553	3.28823	12.6563	-39.0476	-2.91383
-34.6188	37.4127	14.4465	-23.4829	-6.07961	-1.33493	-12.6546	2.00742	7.52648	-23.5092	-17.8321	-3.29519	5.8426	19.597	-10.4013	14.705	2.26765	-12.0708	-9.63483	-16.4176	-46.0176	-23.0997	-20.8132	18.1073	51.0651	-38.4058	3.58354	11.9401	-39.1143	-2.65888
-34.9774	36.9008	14.3876	-23.3979	-5.79411	-1.4672	-12.524	2.27839	7.58847	-23.4761	-17.8382	-3.40443	5.83455	20.159	-10.3005	15.0464	2.34212	-12.1205	-9.6727	-16.4925	-46.1565	-22.9338	-20.9805	18.3341	52.2463	-39.2496	3.88424	11.2309	-39.177	-2.42588
-35.3203	36.4116	14.3691	-23.3255	-5.51006	-1.56709	-12.4188	2.51165	7.65945	-23.4184	-17.8472	-3.51172	5.81618	20.7078	-10.2041	15.3897	2.39845	-12.1833	-9.71182	-16.5653	-46.2927	-22.7536	-21.1524	18.5716	53.4099	-40.1123	4.19369	10.5133	-39.2042	-2.16299
-35.6795	35.916	14.3378	-23.2484	-5.22354	-1.66974	-12.2756	2.76237	7.75779	-23.3524	-17.8609	-3.61178	5.7772	21.2602	-10.1021	15.7249	2.46267	-12.243	-9.75902	-16.6419	-46.4223	-22.5772	-21.331	18.8134	54.5595	-40.9613	4.51636	9.80947	-39.2693	-1.92012
-36.0271	35.4174	14.3288	-23.1748	-4.9439	-1.76131	-12.1464	3.00605	7.83923	-23.2846	-17.8863	-3.72098	5.72809	21.8051	-9.97807	16.0729	2.53155	-12.3063	-9.80933	-16.7151	-46.5515	-22.4021	-21.4966	19.0457	55.6784	-41.8171	4.82908	9.11671	-39.2967	-1.66744
-36.3599	34.9211	14.3057	-23.1043	-4.6453	-1.85082	-12.0102	3.25094	7.93807	-23.2016	-17.9123	-3.83148	5.65979	22.3322	-9.85044	16.4229	2.602	-12.3741	-9.86099	-16.7771	-46.6856	-22.1998	-21.661	19.2936	56.7782	-42.6491	5.15049	8.40667	-39.3192	-1.42393
-36.6914	34.434	14.3182	-23.0397	-4.35059	-1.93103	-11.8652	3.50969	8.03705	-23.1181	-17.9276	-3.93818	5.57087	22.8512	-9.73342	16.7684	2.67495	-12.4445	-9.91812	-16.8621	-46.8122	-22.0097	-21.8258	19.5269	57.8536	-43.5017	5.48877	7.70735	-39.3542	-1.17875
-37.0231	33.946	14.3343	-22.9719	-4.06529	-2.00309	-11.7092	3.7578	8.16409	-23.0231	-17.944	-4.04875	5.46637	23.361	-9.61027	17.111	2.75298	-12.5133	-9.97212	-16.9456	-46.9449	-21.8077	-21.9825	19.7714	58.8859	-44.3346	5.81994	6.99659	-39.3882	-0.922437
-37.3479	33.4517	14.3606	-22.9132	-3.76611	-2.07818	-11.5387	4.00522	8.27833	-22.9361	-17.9637	-4.15764	5.34737	23.864	-9.46039	17.4531	2.82004	-12.5817	-10.0333	-17.0163	-47.0651	-21.5965	-22.1269	20.0192	59.9005	-45.1749	6.15203	6.28097	-39.4233	-0.686628
-37.6655	32.9644	14.3883	-22.8579	-3.46817	-2.14991	-11.3687	4.2528	8.40983	-22.8158	-17.9821	-4.29153	5.21491	24.3491	-9.31498	17.8071	2.8865	-12.6572	-10.0935	-17.0962	-47.1867	-21.3855	-22.2706	20.2556	60.8932	-45.9984	6.49389	5.59154	-39.447	-0.427002
-37.9793	32.4701	14.4242	-22.8109	-3.14738	-2.22554	-11.1902	4.50178	8.55213	-22.6861	-17.9894	-4.40836	5.06893	24.8222	-9.16391	18.1468	2.95981	-12.7398	-10.1541	-17.1743	-47.3137	-21.1647	-22.438	20.5246	61.8667	-46.8244	6.82543	4.88238	-39.4709	-0.173208
-38.2938	31.9872	14.5039	-22.7706	-2.85331	-2.27568	-10.9939	4.75325	8.70148	-22.5411	-17.9983	-4.52953	4.90487	25.2927	-8.99633	18.4937	3.06537	-12.8219	-10.214	-17.2623	-47.429	-20.9301	-22.5947	20.7733	62.7856	-47.6466	7.16459	4.18162	-39.484	0.0789536
-38.6135	31.4823	14.5673	-22.7288	-2.5577	-2.31696	-10.7975	5.00377	8.84782	-22.3953	-18.0099	-4.64712	4.72529	25.7495	-8.83581	18.838	3.17317	-12.8939	-10.2668	-17.3417	-47.5371	-20.7056	-22.7446	21.0228	63.6874	-48.4342	7.50959	3.47943	-39.5095	0.324028
-38.919	31.0017	14.6439	-22.6881	-2.24178	-2.36388	-10.5843	5.25808	9.01599	-22.2485	-18.0302	-4.77602	4.52502	26.1737	-8.65818	19.174	3.28467	-12.9758	-10.33	-17.4319	-47.6408	-20.4795	-22.8967	21.2868	64.5715	-49.25	7.86101	2.78487	-39.498	0.565916
-39.2227	30.5275	14.7165	-22.6386	-1.93748	-2.39789	-10.3711	5.51716	9.19237	-22.0703	-18.0421	-4.89528	4.31128	26.5837	-8.48127	19.5069	3.40527	-13.0608	-10.3784	-17.5145	-47.7416	-20.2421	-23.0408	21.5546	65.4211	-50.0469	8.19774	2.10381	-39.524	0.817122
-39.5299	30.041	14.7914	-22.5925	-1.63305	-2.43281	-10.1424	5.78231	9.38565	-21.8967	-18.0485	-5.02804	4.08223	26.9652	-8.29586	19.8426	3.52373	-13.1367	-10.4395	-17.5996	-47.8425	-19.997	-23.1913	21.8152	66.2166	-50.824	8.54536	1.41703	-39.5262	1.0766
-39.8214	29.5567	14.9232	-22.5822	-1.32879	-2.45988	-9.91376	6.0354	9.57824	-21.7162	-18.0575	-5.15685	3.83213	27.3278	-8.09567	20.1752	3.6385	-13.2241	-10.4885	-17.6786	-47.9402	-19.7497	-23.3417	22.0803	67.0095	-51.6045	8.89214	0.715741	-39.5425	1.33243
-40.1148	29.0747	15.0096	-22.5464	-1.00757	-2.491	-9.67872	6.2951	9.78031	-21.5304	-18.0622	-5.28634	3.56282	27.6691	-7.90512	20.5036	3.77869	-13.3099	-10.5392	-17.7697	-48.0301	-19.4979	-23.4714	22.3749	67.7455	-52.3587	9.23603	0.040006	-39.532	1.58398
-40.4028	28.5997	15.1467	-22.5309	-0.680029	-2.51532	-9.42743	6.55794	9.98262	-21.3182	-18.0629	-5.41751	3.29293	28.0045	-7.69034	20.8412	3.88855	-13.3907	-10.6016	-17.8566	-48.1153	-19.2504	-23.6169	22.6348	68.4794	-53.1155	9.58585	-0.61625	-39.5275	1.83517
-40.698	28.1103	15.2599	-22.5049	-0.367248	-2.52734	-9.16381	6.83826	10.2028	-21.0938	-18.0657	-5.54932	3.01003	28.3163	-7.47499	21.1704	4.01306	-13.4683	-10.651	-17.9584	-48.2049	-18.9841	-23.7588	22.9012	69.1444	-53.8443	9.94486	-1.29021	-39.5179	2.09575
-40.9832	27.6391	15.3546	-22.4859	-0.053839	-2.54304	-8.9025	7.10217	10.421	-20.8514	-18.0627	-5.68582	2.71948	28.6146	-7.24255	21.4989	4.12905	-13.5413	-10.7063	-18.0529	-48.2834	-18.7155	-23.8997	23.1803	69.7769	-54.5551	10.2816	-1.93608	-39.5051	2.35571
-41.2698	27.1525	15.4823	-22.4645	0.256763	-2.5397	-8.62284	7.38129	10.6783	-20.6169	-18.053	-5.82393	2.41561	28.8808	-7.00986	21.8333	4.24809	-13.6129	-10.7599	-18.1444	-48.3652	-18.4364	-24.0422	23.4556	70.3838	-55.2558	10.6301	-2.59565	-39.4747	2.61201
-41.53	26.6943	15.6265	-22.461	0.563415	-2.52326	-8.35613	7.64384	10.9142	-20.3416	-18.0457	-5.94987	2.08921	29.1469	-6.76919	22.1505	4.39534	-13.7006	-10.809	-18.224	-48.449	-18.1521	-24.1748	23.7095	70.9761	-55.9511	10.9777	-3.25192	-39.4541	2.85712
-41.7943	26.218	15.766	-22.4331	0.856856	-2.50199	-8.09134	7.89665	11.1436	-20.0646	-18.0251	-6.07874	1.77209	29.3824	-6.52021	22.477	4.51597	-13.7881	-10.859	-18.3335	-48.5352	-17.8602	-24.3129	23.9808	71.4987	-56.6166	11.3223	-3.89901	-39.4225	3.12008
-42.0582	25.7471	15.91	-22.4082	1.15083	-2.49351	-7.82326	8.15108	11.4119	-19.7728	-18.015	-6.19391	1.42192	29.583	-6.26467	22.7986	4.65631	-13.8858	-10.9073	-18.43	-48.6002	-17.5777	-24.4508	24.2486	72.0095	-57.2714	11.6692	-4.54793	-39.3885	3.34403
-42.3247	25.278	16.0582	-22.4079	1.44257	-2.482	-7.54665	8.40851	11.6739	-19.4668	-18.0023	-6.31104	1.06168	29.7693	-6.00471	23.1054	4.80551	-13.9852	-10.9614	-18.543	-48.6765	-17.2682	-24.581	24.5323	72.4881	-57.92	12.0091	-5.19839	-39.3357	3.5837
-42.5767	24.8172	16.1957	-22.3885	1.7244	-2.46642	-7.26624	8.66031	11.9588	-19.1631	-17.9837	-6.43347	0.701317	29.931	-5.73073	23.4149	4.94382	-14.0846	-11.0163	-18.6445	-48.7363	-16.9686	-24.6962	24.8201	72.9262	-58.5317	12.3495	-5.83443	-39.2922	3.81624
-42.8325	24.3408	16.3567	-22.3777	1.99555	-2.44175	-6.9873	8.90952	12.2427	-18.8532	-17.9678	-6.54784	0.325335	30.0816	-5.45743	23.7297	5.08504	-14.1806	-11.0774	-18.7497	-48.7928	-16.6692	-24.8149	25.0959	73.3592	-59.1466	12.6922	-6.45508	-39.2408	4.06235
-43.0826	23.8825	16.531	-22.378	2.27013	-2.42663	-6.70213	9.165	12.5308	-18.5298	-17.9469	-6.65505	-0.0583347	30.2036	-5.1658	24.0417	5.2329	-14.2829	-11.1441	-18.8619	-48.8377	-16.3586	-24.9281	25.3787	73.7438	-59.7386	13.0238	-7.08478	-39.1776	4.32827
-43.319	23.435	16.6916	-22.372	2.54139	-2.39925	-6.42983	9.39992	12.828	-18.1921	-17.9265	-6.77588	-0.455146	30.297	-4.88463	24.346	5.40547	-14.4053	-11.2138	-18.977	-48.8908	-16.0393	-25.0371	25.6697	74.0847	-60.3079	13.3666	-7.70373	-39.0959	4.55755
-43.557	22.9757	16.877	-22.3862	2.79309	-2.36413	-6.16477	9.63225	13.1359	-17.8397	-17.8992	-6.88415	-0.847761	30.372	-4.59688	24.6416	5.582	-14.5176	-11.2882	-19.0755	-48.9209	-15.7058	-25.1414	25.9776	74.396	-60.8601	13.7098	-8.32679	-39.0176	4.80784
-43.7905	22.5209	17.0563	-22.3839	3.03011	-2.33247	-5.89409	9.8545	13.4457	-17.4751	-17.8572	-6.99039	-1.24964	30.43	-4.29623	24.9415	5.77221	-14.6373	-11.3445	-19.196	-48.9555	-15.3786	-25.2591	26.263	74.6751	-61.3801	14.0323	-8.9133	-38.9313	5.05845
-44.0284	22.0621	17.2143	-22.3701	3.27794	-2.29677	-5.62764	10.0778	13.7602	-17.0917	-17.8256	-7.10036	-1.66506	30.4714	-3.99732	25.2362	5.94029	-14.7335	-11.4013	-19.312	-48.9964	-15.0473	-25.3677	26.5625	74.9309	-61.8924	14.3513	-9.54108	-38.8613	5.31175
-44.2477	21.6244	17.3925	-22.386	3.5234	-2.25167	-5.35929	10.3028	14.0759	-16.6995	-17.7809	-7.22279	-2.08732	30.4898	-3.69251	25.5256	6.1164	-14.8431	-11.4571	-19.432	-49.0318	-14.7313	-25.4836	26.8559	75.1571	-62.3735	14.6821	-10.1374	-38.8002	5.57817
-44.4762	21.1734	17.5795	-22.3897	3.76073	-2.2155	-5.09623	10.5041	14.3999	-16.2881	-17.7367	-7.3385	-2.50784	30.4879	-3.37379	25.82	6.30153	-14.9515	-11.5192	-19.5476	-49.0579	-14.3861	-25.5982	27.1616	75.3509	-62.8437	15.0119	-10.7287	-38.713	5.83191
-44.6991	20.739	17.7589	-22.3761	3.98	-2.15986	-4.83679	10.7049	14.7072	-15.8821	-17.6957	-7.44292	-2.94044	30.4605	-3.05777	26.1006	6.49144	-15.0657	-11.5857	-19.6731	-49.0656	-14.0625	-25.7132	27.46	75.5303	-63.3012	15.3265	-11.3011	-38.6361	6.072
-44.9093	20.3121	17.9403	-22.3857	4.19222	-2.10944	-4.5901	10.8956	15.033	-15.4626	-17.6513	-7.5373	-3.3769	30.4087	-2.72868	26.3847	6.66635	-15.1685	-11.6443	-19.792	-49.0784	-13.7186	-25.8264	27.7648	75.6809	-63.7458	15.6439	-11.8705	-38.5536	6.31602
-45.116	19.8827	18.1224	-22.3798	4.38385	-2.04861	-4.33602	11.1054	15.3368	-15.038	-17.598	-7.62734	-3.82377	30.3468	-2.4007	26.6655	6.85076	-15.2815	-11.7034	-19.9254	-49.0875	-13.371	-25.9297	28.0688	75.7861	-64.1535	15.953	-12.4361	-38.462	6.57588
-45.3338	19.4377	18.322	-22.3831	4.5753	-1.99073	-4.09284	11.3012	15.6599	-14.591	-17.5419	-7.72528	-4.28184	30.2715	-2.07013	26.9392	7.0321	-15.3933	-11.7592	-20.0486	-49.0955	-13.028	-26.0394	28.3718	75.8572	-64.5373	16.2707	-13.0069	-38.384	6.84072
-45.5516	18.9989	18.5197	-22.3823	4.75838	-1.92495	-3.86617	11.4745	15.9794	-14.1627	-17.4766	-7.81848	-4.73104	30.1801	-1.72945	27.2119	7.22638	-15.4933	-11.8132	-20.1748	-49.1005	-12.6607	-26.1474	28.675	75.9137	-64.8994	16.5757	-13.5587	-38.261	7.10289
-45.7555	18.5623	18.711	-22.376	4.93804	-1.84811	-3.62329	11.6632	16.3036	-13.7253	-17.4174	-7.90248	-5.1765	30.0586	-1.38789	27.4778	7.42494	-15.6084	-11.8577	-20.2941	-49.1075	-12.3088	-26.2544	28.965	75.9449	-65.2405	16.8837	-14.1207	-38.1501	7.35785
-45.9503	18.1358	18.9433	-22.4028	5.09313	-1.76743	-3.40535	11.8203	16.6315	-13.253	-17.3477	-7.9939	-5.64317	29.9342	-1.03722	27.7436	7.61967	-15.717	-11.922	-20.4034	-49.1156	-11.9316	-26.3446	29.2757	75.948	-65.5733	17.1792	-14.659	-38.051	7.63078
-46.1341	17.7039	19.1261	-22.3979	5.24364	-1.7042	-3.19522	11.9699	16.9609	-12.7775	-17.2701	-8.07555	-6.10513	29.7852	-0.681427	28.0008	7.81196	-15.8312	-11.9734	-20.5361	-49.1071	-11.5662	-26.4452	29.5915	75.9396	-65.8922	17.4816	-15.2065	-37.9354	7.88722
-46.3249	17.2841	19.3458	-22.4023	5.388	-1.61911	-2.98284	12.1136	17.2799	-12.2972	-17.2042	-8.15158	-6.57188	29.6172	-0.332069	28.2496	8.00809	-15.941	-12.0388	-20.6724	-49.0912	-11.2016	-26.5525	29.9015	75.8731	-66.1686	17.7839	-15.7435	-37.8133	8.133
-46.5088	16.8765	19.5693	-22.4023	5.51538	-1.54268	-2.78386	12.2599	17.5819	-11.8053	-17.1288	-8.23274	-7.02848	29.4293	0.0289194	28.5084	8.20679	-16.0436	-12.0963	-20.807	-49.0833	-10.8316	-26.6619	30.2139	75.8049	-66.4251	18.0863	-16.2818	-37.6878	8.387
-46.6838	16.4468	19.7861	-22.415	5.63058	-1.45374	-2.58394	12.4021	17.9142	-11.3199	-17.0542	-8.33693	-7.49088	29.2331	0.393607	28.7438	8.38963	-16.1461	-12.1631	-20.9354	-49.0678	-10.4674	-26.749	30.5345	75.71	-66.6587	18.3785	-16.7918	-37.5427	8.63697
-46.8573	16.0305	19.9895	-22.4085	5.73153	-1.35652	-2.38205	12.528	18.2094	-10.8273	-16.9625	-8.42084	-7.95983	29.0263	0.761905	28.9756	8.57839	-16.2444	-12.215	-21.0586	-49.0425	-10.1048	-26.8415	30.8616	75.5965	-66.8693	18.6675	-17.3038	-37.4106	8.88766
-47.0236	15.6155	20.1987	-22.3979	5.81739	-1.25896	-2.18277	12.6424	18.5225	-10.3458	-16.8802	-8.50459	-8.43131	28.8096	1.13507	29.2099	8.75525	-16.3454	-12.2668	-21.187	-49.003	-9.73731	-26.9305	31.1948	75.4478	-67.0762	18.9531	-17.8087	-37.2845	9.13518
-47.2086	15.1916	20.4304	-22.3939	5.89787	-1.16483	-1.97845	12.7538	18.8016	-9.84425	-16.7987	-8.57549	-8.89638	28.5788	1.51251	29.4306	8.93575	-16.4393	-12.3157	-21.3124	-48.9754	-9.36351	-27.0125	31.5154	75.2941	-67.2528	19.2304	-18.285	-37.1568	9.36944
-47.3857	14.784	20.6461	-22.3848	5.9703	-1.07059	-1.78958	12.8491	19.1041	-9.34541	-16.715	-8.63978	-9.35223	28.3274	1.92331	29.6298	9.13221	-16.546	-12.3724	-21.4506	-48.9399	-8.98232	-27.0951	31.8351	75.1096	-67.4046	19.5155	-18.7762	-37.0215	9.62175
-47.5496	14.373	20.8967	-22.4144	6.0267	-0.979327	-1.58263	12.9301	19.4147	-8.85518	-16.6191	-8.70783	-9.80874	28.0717	2.3024	29.8254	9.3341	-16.6397	-12.4405	-21.582	-48.9052	-8.61617	-27.165	32.1629	74.8992	-67.5263	19.8053	-19.2676	-36.8566	9.8807
-47.7164	13.9535	21.1319	-22.4084	6.08654	-0.86469	-1.3707	13.0251	19.7099	-8.37268	-16.5154	-8.7691	-10.2644	27.8088	2.7033	30.0206	9.53111	-16.7411	-12.4997	-21.7066	-48.8769	-8.22698	-27.2417	32.4819	74.6734	-67.634	20.082	-19.7421	-36.6756	10.1427
-47.8715	13.5579	21.3643	-22.4076	6.12399	-0.745884	-1.17747	13.0951	19.9651	-7.87251	-16.4188	-8.84054	-10.7265	27.5473	3.12475	30.2286	9.73117	-16.8402	-12.5466	-21.8387	-48.8299	-7.84415	-27.3052	32.8118	74.4341	-67.728	20.3514	-20.2074	-36.489	10.4119
-48.0305	13.158	21.5905	-22.4107	6.14119	-0.638883	-0.964391	13.1559	20.2357	-7.36792	-16.3144	-8.90662	-11.1833	27.2745	3.51254	30.4163	9.92843	-16.92	-12.5922	-21.9707	-48.8066	-7.43317	-27.3764	33.1332	74.1866	-67.8011	20.6253	-20.68	-36.3337	10.6713
-48.191	12.7576	21.8115	-22.4055	6.15037	-0.521495	-0.754768	13.2252	20.4702	-6.8712	-16.2006	-8.98383	-11.7706	27.0374	3.91356	30.598	10.127	-17.019	-12.6515	-22.1015	-48.7583	-7.04694	-27.442	33.4515	73.9198	-67.8457	20.9048	-21.1327	-36.1576	10.9214
-48.3581	12.3418	22.0409	-22.404	6.1533	-0.403094	-0.540208	13.2886	20.7218	-6.38773	-16.0865	-9.05528	-12.2348	26.7561	4.32657	30.7755	10.3214	-17.1061	-12.7106	-22.2252	-48.7109	-6.65199	-27.5061	33.7818	73.6308	-67.8704	21.1804	-21.5838	-35.969	11.1797
-48.5032	11.9444	22.2851	-22.4237	6.14356	-0.282963	-0.343974	13.3307	20.9715	-5.89321	-15.9647	-9.10896	-12.7123	26.474	4.73703	30.9405	10.5239	-17.1952	-12.7708	-22.3489	-48.6553	-6.26716	-27.5719	34.1019	73.3325	-67.8716	21.4605	-22.0325	-35.7695	11.4439
-48.6583	11.56	22.5139	-22.4223	6.12559	-0.160511	-0.140582	13.3627	21.2046	-5.40198	-15.8491	-9.17311	-13.1706	26.1644	5.1508	31.0948	10.7189	-17.274	-12.8235	-22.4908	-48.589	-5.86337	-27.6292	34.4455	73.0251	-67.8589	21.7114	-22.4507	-35.573	11.7201
-48.7955	11.1849	22.7334	-22.4262	6.10555	-0.0274466	0.0959427	13.4013	21.4259	-4.91286	-15.7114	-9.23698	-13.6231	25.86	5.55506	31.2434	10.923	-17.3663	-12.871	-22.6218	-48.5402	-5.47296	-27.7004	34.7836	72.709	-67.8297	21.9797	-22.8979	-35.3776	11.988
-48.9357	10.8022	22.9692	-22.4245	6.09304	0.116759	0.331616	13.4244	21.626	-4.4319	-15.576	-9.30505	-14.0773	25.5555	5.96267	31.3876	11.1219	-17.4473	-12.9305	-22.7478	-48.4673	-5.0776	-27.7481	35.1229	72.3762	-67.7849	22.223	-23.2928	-35.1765	12.2654
-49.075	10.433	23.2025	-22.4431	6.04164	0.246259	0.57376	13.4535	21.8262	-3.94071	-15.4301	-9.35943	-14.5219	25.2622	6.37932	31.5334	11.3272	-17.5252	-12.9878	-22.8868	-48.3941	-4.68327	-27.7842	35.446	72.0148	-67.7064	22.4969	-23.7041	-34.974	12.5258
-49.1994	10.0735	23.4278	-22.4527	5.98475	0.38087	0.818638	13.4402	22.0254	-3.45935	-15.2822	-9.42773	-14.9532	24.9777	6.79123	31.6683	11.5274	-17.599	-13.0472	-23.0121	-48.3297	-4.26103	-27.8174	35.7847	71.6442	-67.6173	22.7585	-24.1042	-34.7581	12.7827
-49.326	9.70605	23.6606	-22.4699	5.92377	0.521967	1.08365	13.422	22.2211	-2.97859	-15.1446	-9.49605	-15.384	24.6986	7.22588	31.8089	11.7118	-17.6735	-13.1054	-23.1496	-48.2447	-3.83882	-27.8538	36.1211	71.2491	-67.5067	23.0117	-24.5053	-34.5497	13.0145
-49.4525	9.33904	23.8849	-22.4815	5.85135	0.668371	1.35492	13.3989	22.3993	-2.49504	-14.9971	-9.57324	-15.8112	24.4095	7.64926	31.9371	11.9021	-17.7517	-13.164	-23.2906	-48.1672	-3.41732	-27.8923	36.4495	70.8866	-67.3814	23.2661	-24.8798	-34.3536	13.2736
-49.5648	8.98048	24.1074	-22.5017	5.7625	0.822228	1.64376	13.3832	22.5674	-2.04239	-14.837	-9.64273	-16.2282	24.1298	8.0594	32.0459	12.0922	-17.8247	-13.2221	-23.4246	-48.0895	-2.98565	-27.9191	36.7855	70.4855	-67.2277	23.5185	-25.254	-34.1304	13.5522
-49.6797	8.62759	24.3121	-22.5076	5.68136	0.97257	1.94656	13.332	22.7295	-1.57404	-14.673	-9.71021	-16.6542	23.8515	8.4819	32.1595	12.2734	-17.8943	-13.275	-23.5633	-47.9961	-2.55684	-27.9411	37.1389	70.0717	-67.0559	23.7884	-25.6243	-33.888	13.8344
-49.7897	8.23354	24.5173	-22.5278	5.59148	1.1319	2.2875	13.2893	22.8689	-1.12615	-14.5063	-9.78832	-17.0602	23.6017	8.90921	32.2668	12.4723	-17.9533	-13.338	-23.696	-47.8996	-2.13224	-27.9635	37.4843	69.6555	-66.8732	24.0338	-25.9748	-33.6645	14.1048
-49.8995	7.8802	24.7194	-22.5462	5.49313	1.29587	2.63751	13.2346	23.0084	-0.663074	-14.3429	-9.85247	-17.4475	23.3504	9.33279	32.3716	12.6474	-18.012	-13.3916	-23.8509	-47.8023	-1.7024	-27.9719	37.85	69.225	-66.6701	24.2931	-26.3259	-33.4415	14.3891
-49.9967	7.53227	24.9293	-22.5845	5.39314	1.46757	3.01826	13.1852	23.0958	-0.210195	-14.1914	-9.91526	-17.8514	23.0966	9.75079	32.474	12.8239	-18.0606	-13.4447	-23.9889	-47.7091	-1.27466	-27.9838	38.2097	68.7957	-66.4517	24.5281	-26.6678	-33.232	14.6611
-50.1155	7.16944	25.117	-22.6126	5.28391	1.62543	3.40708	13.1132	23.2116	0.224602	-14.033	-9.98786	-18.2314	22.8645	10.1654	32.5548	13.0142	-18.1171	-13.5	-24.137	-47.6117	-0.843971	-27.9922	38.5665	68.3498	-66.2154	24.7885	-27.0047	-32.9928	14.9478
-50.2146	6.80684	25.2727	-22.6227	5.1764	1.80255	3.83668	13.0618	23.3007	0.653815	-13.8448	-10.0612	-18.6058	22.6457	10.5792	32.6314	13.1926	-18.1715	-13.5647	-24.2844	-47.5002	-0.408736	-28.0011	38.9257	67.9048	-65.9717	25.0497	-27.3323	-32.7343	15.2133
-50.3077	6.47545	25.443	-22.6332	5.06596	1.98806	4.25004	12.9702	23.3917	1.06652	-13.6732	-10.1363	-18.9571	22.4291	11.015	32.7023	13.3612	-18.2233	-13.6151	-24.424	-47.3854	0.00189876	-28.011	39.2802	67.4545	-65.7097	25.3011	-27.6496	-32.4448	15.5055
-50.4064	6.11776	25.6056	-22.6681	4.945	2.17552	4.71114	12.8998	23.4823	1.48845	-13.4929	-10.2266	-19.3324	22.2102	11.4394	32.7593	13.5368	-18.2742	-13.6698	-24.5641	-47.2543	0.413013	-28.0113	39.6268	66.9816	-65.4258	25.5479	-27.9636	-32.1956	15.7806
-50.4827	5.77092	25.7645	-22.7016	4.82749	2.3555	5.1791	12.788	23.549	1.89927	-13.317	-10.3213	-19.6645	22.0169	11.8537	32.8023	13.7075	-18.3193	-13.7276	-24.6923	-47.1162	0.834047	-28.0051	39.9691	66.5112	-65.1236	25.8226	-28.2914	-31.9379	16.0629
-50.5761	5.43501	25.9051	-22.7431	4.69338	2.55515	5.70234	12.6892	23.6086	2.30059	-13.1378	-10.4007	-19.9874	21.8121	12.2798	32.8403	13.8738	-18.3568	-13.789	-24.8168	-46.9878	1.26139	-27.9915	40.3266	66.0305	-64.8063	26.0755	-28.5741	-31.6724	16.3468
-50.6769	5.09848	26.0273	-22.7629	4.58232	2.77331	6.21489	12.5887	23.6499	2.69481	-12.9549	-10.479	-20.3075	21.6253	12.707	32.8754	14.0443	-18.3965	-13.8547	-24.941	-46.8647	1.70031	-27.9879	40.6694	65.5514	-64.4855	26.3357	-28.8622	-31.4009	16.6512
-50.753	4.76259	26.1554	-22.807	4.46202	2.98633	6.74944	12.4484	23.6851	3.06989	-12.7574	-10.5448	-20.6061	21.4545	13.123	32.9017	14.2041	-18.4328	-13.9131	-25.0585	-46.7235	2.12638	-27.9711	41.0281	65.0593	-64.135	26.5953	-29.1457	-31.1428	16.9534
-50.8238	4.43641	26.2528	-22.838	4.31924	3.20274	7.33398	12.3314	23.7169	3.42845	-12.5479	-10.6256	-20.8889	21.2939	13.5416	32.9159	14.3611	-18.4637	-13.9763	-25.1854	-46.5847	2.56225	-27.9477	41.3862	64.5645	-63.78	26.8362	-29.3916	-30.8608	17.2582
-50.918	4.11825	26.3569	-22.8767	4.17901	3.41954	7.92179	12.1846	23.7326	3.79197	-12.377	-10.7159	-21.1701	21.1377	13.9572	32.9262	14.5048	-18.4855	-14.0402	-25.317	-46.4496	2.99165	-27.9277	41.7434	64.0655	-63.4054	27.0893	-29.6562	-30.5752	17.5673
-50.9882	3.8049	26.4447	-22.924	4.05518	3.66282	8.52904	12.026	23.7517	4.17903	-12.1779	-10.7819	-21.445	20.9939	14.3611	32.9265	14.6526	-18.5086	-14.1081	-25.4404	-46.3183	3.42968	-27.9172	42.092	63.5723	-63.0392	27.3391	-29.8998	-30.2909	17.8831
-51.047	3.50315	26.523	-22.9581	3.91043	3.89402	9.19359	11.8801	23.7573	4.53284	-11.9828	-10.8583	-21.7123	20.8787	14.7757	32.9212	14.8026	-18.5295	-14.1665	-25.5588	-46.1579	3.86166	-27.8749	42.455	62.7677	-62.6642	27.6125	-30.1427	-30.0015	18.169
-51.1331	3.17814	26.5836	-22.9908	3.77384	4.11579	9.856	11.71	23.7477	4.89788	-11.7781	-10.9479	-21.9545	20.7524	15.1858	32.9145	14.9558	-18.5378	-14.2311	-25.6818	-46.0147	4.28449	-27.8498	42.8073	62.2231	-62.2443	27.8607	-30.377	-29.7196	18.4744
-51.2089	2.83829	26.6354	-23.0501	3.63602	4.34397	10.5559	11.5122	23.7433	5.24916	-11.5518	-11.0408	-22.1739	20.6459	15.5956	32.8889	15.0955	-18.5382	-14.2953	-25.8012	-45.8587	4.73186	-27.8178	43.1611	61.6964	-61.8187	28.1201	-30.5868	-29.4022	18.7817
-51.2746	2.53917	26.6668	-23.0772	3.49984	4.57036	11.284	11.3143	23.7162	5.59195	-11.3426	-11.1325	-22.3989	20.5477	15.9974	32.86	15.2389	-18.5465	-14.3609	-25.9246	-45.7024	5.14552	-27.7709	43.5291	61.1464	-61.3571	28.3821	-30.7956	-29.0933	19.1142
-51.3393	2.25862	26.6903	-23.1239	3.35608	4.80896	12.0217	11.1221	23.7045	5.93966	-11.1407	-11.2281	-22.5943	20.4718	16.3972	32.8188	15.3787	-18.5492	-14.4359	-26.0382	-45.5358	5.57819	-27.7212	43.9141	60.5944	-60.9002	28.6349	-31.0033	-28.7883	19.4473
-51.3912	1.97297	26.7018	-23.1658	3.20251	5.04406	12.7968	10.9366	23.6597	6.26268	-10.9362	-11.3172	-22.7695	20.4062	16.799	32.7627	15.507	-18.5489	-14.5034	-26.1598	-45.3546	6.01942	-27.6712	44.2784	60.0485	-60.445	28.8904	-31.1902	-28.4867	19.7607
-51.4534	1.65461	26.6976	-23.1856	3.06076	5.30064	13.5632	10.7336	23.6391	6.60404	-10.7208	-11.4191	-22.9359	20.3541	17.189	32.703	15.6437	-18.5477	-14.5643	-26.2751	-45.1816	6.43151	-27.6171	44.6593	59.5183	-59.9645	29.1685	-31.378	-28.1971	20.0624
-51.5067	1.36932	26.6611	-23.2354	2.91756	5.5561	14.3773	10.5346	23.6055	6.92839	-10.5018	-11.5259	-23.0926	20.3094	17.5859	32.6404	15.769	-18.5385	-14.6323	-26.3923	-44.9957	6.8577	-27.5693	45.0376	58.982	-59.4848	29.4326	-31.5541	-27.8905	20.3938
-51.5731	1.07609	26.6507	-23.293	2.77319	5.83406	15.1565	10.303	23.5433	7.23479	-10.2833	-11.6467	-23.233	20.2595	17.9746	32.5638	15.8886	-18.526	-14.699	-26.52	-44.813	7.26765	-27.5238	45.4109	58.4188	-58.9831	29.6763	-31.7048	-27.5647	20.6946
-51.6272	0.797739	26.6019	-23.3325	2.63249	6.10033	16	10.0462	23.4861	7.53322	-10.0644	-11.7516	-23.3675	20.2098	18.3578	32.4869	15.9929	-18.5071	-14.7588	-26.6386	-44.6257	7.69875	-27.4801	45.7722	57.8872	-58.4784	29.9499	-31.857	-27.2326	21.014
-51.6836	0.521168	26.5567	-23.3791	2.49349	6.35628	16.8067	9.80258	23.4196	7.84558	-9.84673	-11.8731	-23.482	20.1694	18.7478	32.3902	16.1109	-18.4874	-14.8205	-26.7664	-44.4486	8.12416	-27.4254	46.1564	57.347	-57.9539	30.2093	-32.0114	-26.8825	21.3461
-51.7284	0.238092	26.4923	-23.419	2.3589	6.60891	17.6559	9.56873	23.3633	8.15567	-9.6187	-11.9826	-23.5803	20.1215	19.1355	32.3039	16.2226	-18.4647	-14.8752	-26.8859	-44.2627	8.54013	-27.3683	46.5125	56.8155	-57.43	30.4587	-32.1559	-26.5436	21.643
-51.7787	-0.0448875	26.4114	-23.4485	2.21067	6.86529	18.4919	9.2943	23.2918	8.4496	-9.38259	-12.1035	-23.6573	20.0809	19.5265	32.1987	16.3125	-18.4251	-14.9468	-27.0086	-44.0721	8.91782	-27.3008	46.8947	56.2787	-56.8982	30.7045	-32.2875	-26.1898	21.9744
-51.828	-0.349931	26.313	-23.4825	2.07457	7.12729	19.3244	9.01339	23.24	8.74956	-9.14623	-12.2254	-23.7369	20.0415	19.8941	32.0835	16.4123	-18.3969	-15.0148	-27.1276	-43.8529	9.3624	-27.2326	47.2666	55.7329	-56.348	30.9331	-32.3872	-25.8122	22.289
-51.8701	-0.606017	26.2147	-23.5195	1.92775	7.38278	20.1941	8.7388	23.1479	9.02248	-8.91038	-12.355	-23.8053	20.0339	20.279	31.9643	16.507	-18.358	-15.0922	-27.2368	-43.6488	9.80204	-27.1697	47.6166	55.2163	-55.8008	31.1697	-32.4975	-25.4408	22.5886
-51.9057	-0.872388	26.0958	-23.5537	1.75004	7.69296	21.0583	8.45027	23.0565	9.31732	-8.66994	-12.4917	-23.8364	20.0232	20.6659	31.8447	16.5987	-18.312	-15.1526	-27.3505	-43.4364	10.2444	-27.0816	47.9759	54.6929	-55.2467	31.4076	-32.5969	-25.0801	22.9196
-51.9469	-1.14651	25.9922	-23.6148	1.60587	7.96453	21.8979	8.15101	22.9597	9.58955	-8.43541	-12.6213	-23.8715	19.9963	21.0473	31.7138	16.6846	-18.2667	-15.2205	-27.4539	-43.2235	10.6776	-26.9961	48.3496	54.1562	-54.6701	31.6559	-32.6881	-24.7023	23.2324
-51.9755	-1.41239	25.8334	-23.6256	1.47229	8.23542	22.7154	7.81799	22.8798	9.86938	-8.17998	-12.7639	-23.9154	19.9531	21.4139	31.5677	16.7622	-18.2146	-15.28	-27.5675	-42.9969	11.1206	-26.9167	48.7293	53.6377	-54.0977	31.9041	-32.7665	-24.3013	23.5658
-52.0006	-1.67908	25.6777	-23.6392	1.33566	8.50475	23.5449	7.50907	22.7705	10.1311	-7.91632	-12.9065	-23.9062	19.9517	21.7696	31.4208	16.8393	-18.1612	-15.3428	-27.6809	-42.7835	11.5458	-26.8298	49.1126	53.1137	-53.5174	32.1404	-32.827	-23.916	23.9
-52.0275	-1.95315	25.5211	-23.6866	1.21341	8.77502	24.3333	7.18791	22.6722	10.398	-7.67448	-13.0691	-23.9078	19.9198	22.1227	31.2771	16.9126	-18.11	-15.4116	-27.7852	-42.5503	11.9829	-26.7513	49.4811	52.5955	-52.9293	32.3677	-32.8857	-23.5246	24.2353
-52.0595	-2.19215	25.3513	-23.699	1.08126	9.03899	25.1357	6.86624	22.5436	10.6419	-7.42485	-13.2211	-23.8842	19.9058	22.4796	31.1148	16.9776	-18.0489	-15.4708	-27.8882	-42.2976	12.4024	-26.6708	49.8523	52.068	-52.329	32.6009	-32.9259	-23.1222	24.5729
-52.0917	-2.43505	25.1754	-23.7145	0.94568	9.30069	25.93	6.52214	22.4125	10.9018	-7.17228	-13.3833	-23.8477	19.8654	22.8442	30.9492	17.0452	-17.9784	-15.5357	-27.9911	-42.0619	12.8292	-26.5815	50.2409	51.5644	-51.7117	32.832	-32.9592	-22.7088	24.9018
-52.1106	-2.6802	24.9885	-23.7461	0.812749	9.56862	26.6882	6.18437	22.2928	11.168	-6.92599	-13.5489	-23.7988	19.8361	23.1974	30.7786	17.1191	-17.8904	-15.5907	-28.1014	-41.8186	13.2632	-26.488	50.6382	51.0758	-51.0964	33.0504	-32.9596	-22.2831	25.2415
-52.1321	-2.94072	24.7908	-23.7569	0.660454	9.853	27.4259	5.82171	22.1415	11.414	-6.68067	-13.7159	-23.7423	19.7913	23.5323	30.6004	17.1873	-17.8084	-15.6485	-28.2022	-41.587	13.6905	-26.4047	51.0336	50.5568	-50.4777	33.254	-32.969	-21.8614	25.5854
-52.1632	-3.20296	24.5641	-23.7456	0.520868	10.1132	28.1523	5.45538	22.0169	11.6656	-6.42527	-13.8864	-23.6771	19.7561	23.8774	30.4191	17.2445	-17.7372	-15.7135	-28.3097	-41.3538	14.1322	-26.3213	51.4271	50.036	-49.8682	33.4662	-32.9606	-21.4394	25.924
-52.1908	-3.4525	24.3427	-23.7451	0.383591	10.3713	28.8565	5.06793	21.8754	11.9017	-6.16776	-14.0641	-23.606	19.7089	24.2099	30.2297	17.3008	-17.6594	-15.7712	-28.4103	-41.1231	14.5818	-26.2066	51.8051	49.5284	-49.2295	33.6756	-32.9545	-21.0196	26.282
-52.2155	-3.69449	24.1056	-23.7415	0.255274	10.6202	29.5162	4.6851	21.7322	12.1401	-5.90138	-14.2514	-23.5207	19.6382	24.5339	30.042	17.3505	-17.5691	-15.835	-28.5073	-40.87	15.0305	-26.1203	52.1752	49.0446	-48.5988	33.8979	-32.9497	-20.6021	26.6385
-52.233	-3.92879	23.8921	-23.7408	0.125417	10.8736	30.1542	4.29072	21.5627	12.3708	-5.64071	-14.4364	-23.429	19.5681	24.8421	29.8455	17.4032	-17.4782	-15.9004	-28.5916	-40.6382	15.4815	-26.0329	52.5346	48.5543	-47.9758	34.0946	-32.9156	-20.174	26.9808
-52.2562	-4.17997	23.6524	-23.7111	-0.0165061	11.1238	30.7853	3.86449	21.4027	12.5963	-5.38425	-14.6179	-23.328	19.499	25.144	29.6387	17.4406	-17.3944	-15.9648	-28.685	-40.3733	15.9452	-25.9326	52.9051	48.0633	-47.3136	34.2783	-32.8657	-19.7285	27.3626
-52.2786	-4.42161	23.3892	-23.6817	-0.157239	11.3637	31.3777	3.43779	21.2356	12.8207	-5.10987	-14.8154	-23.203	19.3987	25.4396	29.4412	17.4869	-17.2923	-16.0278	-28.781	-40.1269	16.3951	-25.8358	53.2727	47.5869	-46.6776	34.4648	-32.8269	-19.3053	27.6958
-52.2959	-4.66156	23.1305	-23.6629	-0.303008	11.6044	31.9277	3.00749	21.0508	13.0217	-4.84468	-15.013	-23.0705	19.3082	25.7317	29.2265	17.5201	-17.1992	-16.0847	-28.8779	-39.87	16.8383	-25.7422	53.6493	47.103	-46.0309	34.6437	-32.763	-18.8629	28.058
-52.3096	-4.88554	22.8704	-23.6298	-0.46772	11.8443	32.4351	2.56773	20.8816	13.245	-4.57186	-15.2156	-22.9502	19.2063	26.0116	29.0047	17.543	-17.0975	-16.1417	-28.977	-39.6312	17.3032	-25.6319	54.0045	46.6179	-45.3739	34.8154	-32.6777	-18.4321	28.4202
-52.3266	-5.1068	22.6004	-23.6041	-0.655432	12.1044	32.9186	2.11946	20.7142	13.4686	-4.30654	-15.4184	-22.8271	19.0747	26.2957	28.7834	17.5627	-16.9901	-16.1986	-29.0612	-39.3738	17.7631	-25.5138	54.3678	46.1607	-44.7118	34.9832	-32.5866	-17.9817	28.7691
-52.3417	-5.33282	22.3303	-23.5632	-0.821085	12.3336	33.3482	1.6817	20.5394	13.696	-4.03111	-15.6222	-22.6959	18.9386	26.5708	28.5503	17.5824	-16.8756	-16.2678	-29.1524	-39.1115	18.2133	-25.3716	54.7411	45.7063	-44.0209	35.1401	-32.4815	-17.5441	29.1308
-52.3445	-5.53624	22.0669	-23.5272	-0.988227	12.5504	33.7556	1.21207	20.3597	13.9134	-3.76415	-15.8333	-22.5661	18.7788	26.8792	28.2051	17.5897	-16.7762	-16.3349	-29.2505	-38.8443	18.6591	-25.2467	55.123	45.2574	-43.3549	35.2863	-32.3617	-17.076	29.5036
-52.3461	-5.75163	21.7756	-23.4783	-1.14436	12.7626	34.1332	0.706457	20.1645	14.123	-3.48853	-16.051	-22.4339	18.6223	27.1548	27.9629	17.6035	-16.675	-16.3892	-29.3403	-38.5725	19.1156	-25.1067	55.4841	44.7977	-42.6685	35.4372	-32.2372	-16.6005	29.8838
-52.3645	-5.98237	21.4916	-23.43	-1.29513	12.9634	34.4796	0.197234	19.9575	14.3093	-3.22129	-16.268	-22.2983	18.4564	27.4164	27.7188	17.6058	-16.5719	-16.4668	-29.4395	-38.3156	19.5719	-24.9736	55.8297	44.3431	-41.9836	35.5751	-32.0996	-16.114	30.2258
-52.3756	-6.20459	21.2137	-23.3633	-1.45391	13.1589	34.7655	-0.30295	19.7627	14.5032	-2.93129	-16.497	-22.1693	18.2742	27.6791	27.464	17.607	-16.4603	-16.5327	-29.5255	-38.0426	20.0116	-24.8392	56.1869	43.8904	-41.2769	35.7028	-31.9476	-15.6031	30.5785
-52.3765	-6.41343	20.9149	-23.3047	-1.6126	13.3405	35.0325	-0.819617	19.561	14.6872	-2.64049	-16.7082	-22.0474	18.0652	27.93	27.1878	17.6105	-16.3439	-16.5994	-29.6115	-37.7653	20.483	-24.7105	56.5356	43.4592	-40.5757	35.8425	-31.8002	-15.1121	30.9379
-52.3815	-6.6162	20.635	-23.2384	-1.76633	13.5176	35.2579	-1.31914	19.3479	14.8745	-2.34344	-16.9337	-21.9226	17.8478	28.1735	26.9234	17.6147	-16.2301	-16.6695	-29.6927	-37.4918	20.9415	-24.5624	56.8975	43.0101	-39.8658	35.9594	-31.635	-14.617	31.3019
-52.3757	-6.80883	20.3293	-23.1482	-1.92628	13.6868	35.4534	-1.83654	19.164	15.0752	-2.04517	-17.1597	-21.7887	17.6222	28.4039	26.6546	17.6219	-16.1128	-16.7481	-29.7793	-37.2061	21.3976	-24.4124	57.2395	42.5774	-39.1454	36.0695	-31.4599	-14.1008	31.6926
-52.3713	-7.00259	20.0418	-23.0796	-2.0858	13.8597	35.6046	-2.36736	18.9487	15.2553	-1.75252	-17.389	-21.6604	17.3736	28.642	26.3951	17.6284	-15.9949	-16.8219	-29.8671	-36.9339	21.8576	-24.2687	57.5997	42.1707	-38.4402	36.1711	-31.2799	-13.584	32.0779
-52.3846	-7.19658	19.7381	-23.0016	-2.2662	14.0149	35.7092	-2.90814	18.7512	15.4247	-1.46646	-17.6215	-21.531	17.1202	28.8701	26.1304	17.6186	-15.8653	-16.8824	-29.9586	-36.6581	22.3213	-24.1237	57.953	41.7161	-37.7233	36.2659	-31.0795	-13.0516	32.4502
-52.3939	-7.414	19.4325	-22.909	-2.43349	14.1627	35.7606	-3.43199	18.5449	15.603	-1.18195	-17.8682	-21.4015	16.8491	29.0992	25.86	17.6082	-15.7389	-16.9464	-30.0663	-36.3924	22.765	-23.9814	58.2999	41.2918	-36.9974	36.3575	-30.8579	-12.5411	32.8245
-52.3912	-7.61258	19.1263	-22.8061	-2.602	14.2945	35.7937	-3.99909	18.3282	15.7866	-0.898213	-18.0969	-21.2826	16.5596	29.302	25.5901	17.5948	-15.6162	-17.0027	-30.1571	-36.1023	23.2086	-23.8377	58.656	40.8717	-36.2723	36.4416	-30.6222	-12.0152	33.1956
-52.3972	-7.81621	18.8253	-22.7006	-2.78498	14.4234	35.7773	-4.53848	18.1034	15.9423	-0.601362	-18.3365	-21.1694	16.2722	29.5114	25.3097	17.5691	-15.4875	-17.0574	-30.2521	-35.8128	23.6641	-23.6858	58.9936	40.4509	-35.5402	36.5201	-30.3704	-11.4706	33.5773
-52.3895	-8.01281	18.5191	-22.5946	-3.00379	14.5303	35.7317	-5.09466	17.8715	16.091	-0.324136	-18.5746	-21.0567	15.9815	29.7032	25.0342	17.5429	-15.3384	-17.1205	-30.3277	-35.5343	24.1106	-23.5234	59.3481	40.0442	-34.8043	36.5886	-30.1161	-10.9167	33.9497
-52.3791	-8.19261	18.2234	-22.4883	-3.20601	14.6293	35.6336	-5.64328	17.6438	16.2463	-0.0375517	-18.8079	-20.9458	15.6672	29.8826	24.7604	17.516	-15.2082	-17.1782	-30.4013	-35.2478	24.5603	-23.3614	59.7119	39.64	-34.0758	36.6368	-29.8486	-10.3624	34.3312
-52.3649	-8.36478	17.9459	-22.3583	-3.39547	14.7142	35.4989	-6.19855	17.4214	16.3969	0.261536	-19.0461	-20.8404	15.3563	30.0745	24.4756	17.491	-15.0781	-17.2412	-30.4722	-34.9683	25.023	-23.2051	60.0463	39.2454	-33.3442	36.6822	-29.5856	-9.80523	34.7169
-52.3619	-8.56113	17.6576	-22.2482	-3.60617	14.784	35.3527	-6.77828	17.2042	16.5529	0.549899	-19.2822	-20.7496	15.0249	30.2368	24.1937	17.4513	-14.9395	-17.3176	-30.5519	-34.6886	25.47	-23.0411	60.3759	38.8353	-32.5948	36.7239	-29.2955	-9.2401	35.1217
-52.3523	-8.73539	17.3909	-22.1173	-3.83161	14.8527	35.1521	-7.34633	16.9738	16.6821	0.84528	-19.5311	-20.6633	14.7007	30.4129	23.901	17.4158	-14.7984	-17.3852	-30.6204	-34.3962	25.9276	-22.8869	60.7182	38.4429	-31.8684	36.7487	-28.9961	-8.67096	35.4814
-52.3461	-8.93828	17.1144	-21.9941	-4.03357	14.906	34.9269	-7.92134	16.7339	16.806	1.13668	-19.768	-20.5852	14.3437	30.5714	23.6092	17.3667	-14.6547	-17.4504	-30.6936	-34.1024	26.3847	-22.7132	61.0783	38.0596	-31.1192	36.779	-28.6861	-8.04722	35.856
-52.3336	-9.13156	16.8262	-21.8409	-4.24129	14.9589	34.6763	-8.50844	16.5005	16.9365	1.42896	-20.0028	-20.5137	13.9732	30.7537	23.3019	17.3112	-14.5059	-17.5079	-30.7678	-33.8171	26.8512	-22.5529	61.4144	37.6658	-30.3776	36.7916	-28.3769	-7.45819	36.2226
-52.3224	-9.30191	16.5527	-21.6874	-4.45569	14.9805	34.3762	-9.11047	16.2622	17.0844	1.71043	-20.2339	-20.435	13.6099	30.9028	23.0107	17.2508	-14.3614	-17.5748	-30.8441	-33.5226	27.3177	-22.3837	61.7543	37.2892	-29.6198	36.8064	-28.0233	-6.8527	36.5883
-52.3166	-9.49365	16.2678	-21.5186	-4.68212	14.9961	34.071	-9.71528	16.0341	17.188	2.00174	-20.4764	-20.361	13.2431	31.0694	22.7167	17.1924	-14.2134	-17.6412	-30.918	-33.2253	27.7633	-22.2131	62.0782	36.925	-28.8529	36.8096	-27.6777	-6.25935	36.9373
-52.3053	-9.66436	16.007	-21.3532	-4.90335	15.0001	33.7391	-10.2886	15.7931	17.2899	2.29009	-20.7045	-20.2857	12.8765	31.206	22.4224	17.1237	-14.0715	-17.7101	-30.9788	-32.9497	28.2275	-22.0427	62.3998	36.5658	-28.1013	36.8046	-27.3117	-5.63543	37.333
-52.2977	-9.84348	15.7516	-21.2	-5.12454	14.9978	33.3623	-10.8917	15.5615	17.3818	2.59694	-20.9498	-20.2106	12.5017	31.356	22.1155	17.0779	-13.9246	-17.773	-31.0356	-32.6588	28.6921	-21.8638	62.7321	36.2194	-27.329	36.79	-26.9452	-5.02546	37.7342
-52.2967	-10.0069	15.5176	-21.036	-5.35193	14.9788	32.9681	-11.4564	15.3084	17.4842	2.89504	-21.1978	-20.1447	12.1102	31.4831	21.8078	17.0254	-13.7785	-17.8367	-31.0994	-32.3639	29.1475	-21.6813	63.065	35.8755	-26.5632	36.7649	-26.545	-4.40976	38.1222
-52.2849	-10.1774	15.2742	-20.8639	-5.58304	14.943	32.5658	-12.0437	15.0628	17.5638	3.18668	-21.4396	-20.092	11.6979	31.6076	21.5063	16.9741	-13.6245	-17.9062	-31.1573	-32.0722	29.6019	-21.4917	63.3915	35.5451	-25.7904	36.7362	-26.1475	-3.78206	38.531
-52.2751	-10.3264	15.0268	-20.6771	-5.81696	14.9001	32.1367	-12.625	14.8236	17.6325	3.47264	-21.6694	-20.0507	11.2789	31.7418	21.1972	16.9126	-13.47	-17.9703	-31.2214	-31.7747	30.0697	-21.3015	63.7163	35.1928	-25.0103	36.7037	-25.7414	-3.14279	38.9409
-52.2584	-10.4893	14.803	-20.4971	-6.05131	14.8514	31.6889	-13.2045	14.5843	17.6897	3.75941	-21.9098	-20.0123	10.8442	31.854	20.8875	16.8571	-13.3238	-18.0342	-31.277	-31.4754	30.5072	-21.1083	64.049	34.859	-24.2127	36.6624	-25.3135	-2.51854	39.3622
-52.2451	-10.6575	14.5999	-20.2712	-6.28189	14.7814	31.2214	-13.782	14.3437	17.7498	4.04387	-22.1495	-19.97	10.421	31.977	20.5828	16.7914	-13.1763	-18.0962	-31.3376	-31.1753	30.9692	-20.9098	64.3799	34.5193	-23.428	36.6244	-24.8604	-1.8837	39.7825
-52.2375	-10.7917	14.3981	-20.0514	-6.51832	14.7031	30.7247	-14.3564	14.1043	17.7958	4.32192	-22.3757	-19.9233	9.97419	32.0864	20.27	16.721	-13.0116	-18.1638	-31.3996	-30.879	31.4108	-20.7275	64.7015	34.2061	-22.6382	36.5687	-24.4149	-1.24978	40.211
-52.2311	-10.947	14.2003	-19.8235	-6.74877	14.6091	30.2061	-14.8995	13.8711	17.8601	4.59598	-22.5973	-19.8898	9.53609	32.1944	19.9626	16.6471	-12.8607	-18.2259	-31.4605	-30.5776	31.8446	-20.527	65.025	33.8781	-21.8374	36.5074	-23.9509	-0.600197	40.6203
-52.2119	-11.1029	14.0033	-19.577	-7.00064	14.4989	29.6631	-15.4347	13.6416	17.8981	4.86849	-22.8082	-19.8327	9.10768	32.298	19.6616	16.5722	-12.7084	-18.2888	-31.523	-30.2699	32.3024	-20.3214	65.3423	33.5683	-21.0434	36.4449	-23.472	0.0431872	41.0552
-52.1932	-11.2402	13.8484	-19.3026	-7.25402	14.3833	29.1229	-15.9496	13.3951	17.9251	5.1471	-23.0307	-19.7823	8.64294	32.3899	19.3624	16.5009	-12.5571	-18.3528	-31.5853	-29.96	32.7559	-20.1222	65.6805	33.2501	-20.2295	36.3832	-22.998	0.672911	41.4722
-52.1827	-11.3885	13.6632	-19.0093	-7.49724	14.2547	28.5627	-16.4502	13.1571	17.9478	5.42482	-23.2565	-19.7532	8.19549	32.4712	19.054	16.4265	-12.402	-18.4325	-31.6541	-29.6654	33.2075	-19.9192	66.0041	32.9502	-19.4032	36.2919	-22.5115	1.35345	41.8853
-52.1628	-11.537	13.5054	-18.7208	-7.75057	14.1092	27.984	-16.9833	12.9074	17.9537	5.69236	-23.4737	-19.7133	7.73326	32.5394	18.7533	16.3438	-12.2417	-18.5145	-31.7268	-29.3545	33.6606	-19.7264	66.3088	32.6473	-18.5996	36.2123	-22.0088	2.01994	42.3154
-52.136	-11.6932	13.3579	-18.44	-7.9974	13.9604	27.4172	-17.4741	12.6756	17.9591	5.97629	-23.6869	-19.675	7.27371	32.6266	18.4471	16.2541	-12.0759	-18.5866	-31.7873	-29.0516	34.1065	-19.5239	66.6134	32.3621	-17.7874	36.1361	-21.5107	2.67577	42.7498
-52.1286	-11.8554	13.2169	-18.1311	-8.25225	13.7978	26.8238	-17.9258	12.4444	17.944	6.22738	-23.899	-19.632	6.80633	32.6934	18.1395	16.1607	-11.9136	-18.6734	-31.8454	-28.7535	34.55	-19.3098	66.9258	32.0663	-16.9545	36.0512	-20.9884	3.36662	43.1948
-52.1152	-11.9842	13.0727	-17.8127	-8.50863	13.6221	26.2388	-18.4039	12.2128	17.9283	6.48489	-24.1043	-19.617	6.33689	32.7563	17.8423	16.0731	-11.7451	-18.7452	-31.9113	-28.4425	34.9791	-19.0951	67.2241	31.7849	-16.1107	35.9521	-20.4717	4.05323	43.6393
-52.0938	-12.1185	12.9383	-17.496	-8.764	13.4377	25.6416	-18.843	11.9979	17.9054	6.73934	-24.3005	-19.5853	5.86613	32.7993	17.5431	15.9826	-11.594	-18.806	-31.971	-28.1343	35.4247	-18.881	67.5352	31.5041	-15.2633	35.8515	-19.9442	4.75035	44.0776
-52.0751	-12.2517	12.8178	-17.1522	-9.0414	13.2361	25.0655	-19.2558	11.7719	17.8728	6.98081	-24.4904	-19.5452	5.38337	32.8414	17.2505	15.888	-11.4426	-18.8693	-32.0299	-27.8155	35.8831	-18.6672	67.8485	31.2348	-14.4421	35.7611	-19.3914	5.47528	44.5007
-52.0623	-12.4001	12.7264	-16.8142	-9.30021	13.018	24.4789	-19.6562	11.5526	17.8328	7.2369	-24.6706	-19.5047	4.90921	32.8893	16.9389	15.8073	-11.2754	-18.9315	-32.0946	-27.4957	36.3278	-18.45	68.154	30.9756	-13.5814	35.6535	-18.8333	6.21697	44.9228
-52.0412	-12.5276	12.6	-16.4365	-9.57974	12.8118	23.8576	-20.0506	11.328	17.7824	7.47319	-24.8464	-19.4687	4.43588	32.9224	16.6352	15.7126	-11.1144	-18.9985	-32.15	-27.187	36.7968	-18.227	68.4306	30.7117	-12.7174	35.5621	-18.2485	6.95162	45.3526
-52.0341	-12.6679	12.4924	-16.0708	-9.86458	12.585	23.2458	-20.4166	11.1121	17.739	7.71187	-25.0132	-19.4308	3.97015	32.958	16.3384	15.6136	-10.9639	-19.0817	-32.2141	-26.8797	37.2536	-17.9958	68.7394	30.4535	-11.8654	35.447	-17.6727	7.67843	45.8144
-52.0222	-12.8106	12.4012	-15.6832	-10.1425	12.3608	22.6371	-20.7729	10.8794	17.6807	7.93873	-25.1759	-19.3865	3.51203	32.9898	16.0358	15.5166	-10.8078	-19.1542	-32.2705	-26.5662	37.7025	-17.7732	69.0369	30.1938	-10.9977	35.3398	-17.0542	8.4077	46.2348
-52.0109	-12.945	12.2903	-15.2719	-10.4238	12.1269	22.0326	-21.0751	10.6584	17.594	8.16816	-25.3347	-19.3441	3.03638	33.0112	15.7383	15.4202	-10.667	-19.2277	-32.3178	-26.2521	38.1446	-17.5306	69.3357	29.9465	-10.1197	35.2316	-16.443	9.15599	46.6567
-51.9962	-13.069	12.2306	-14.8655	-10.6925	11.8804	21.4096	-21.3507	10.422	17.5007	8.38658	-25.4869	-19.2939	2.56202	33.0261	15.4444	15.3227	-10.5171	-19.2879	-32.3641	-25.9378	38.5882	-17.3007	69.6198	29.6877	-9.23529	35.1092	-15.7984	9.90149	47.0871
-51.9794	-13.1865	12.1406	-14.4437	-10.9722	11.6341	20.7952	-21.6211	10.2011	17.4104	8.60684	-25.626	-19.2503	2.08414	33.0495	15.1626	15.2226	-10.3719	-19.367	-32.419	-25.6295	39.0293	-17.0849	69.8964	29.453	-8.33873	34.9863	-15.1628	10.646	47.5266
-51.9562	-13.3474	12.0594	-14.0145	-11.2853	11.381	20.1903	-21.8834	9.99248	17.3089	8.82812	-25.7593	-19.1949	1.62337	33.0556	14.8721	15.1173	-10.2251	-19.4324	-32.4822	-25.3199	39.4849	-16.8354	70.175	29.2257	-7.46297	34.8722	-14.5376	11.3945	47.968
-51.9366	-13.4606	11.9978	-13.5673	-11.5919	11.1208	19.5794	-22.1031	9.76296	17.2019	9.04152	-25.8871	-19.1182	1.13046	33.0596	14.5868	15.0172	-10.0848	-19.5038	-32.5386	-25.0093	39.9124	-16.5929	70.459	28.9969	-6.55548	34.7434	-13.8811	12.1297	48.4009
-51.9125	-13.5836	11.9437	-13.1215	-11.8669	10.8602	18.9464	-22.3081	9.56666	17.0886	9.24888	-26.0002	-19.046	0.674301	33.0604	14.2873	14.9133	-9.93745	-19.5697	-32.5913	-24.6877	40.3668	-16.3626	70.7271	28.7568	-5.64005	34.6211	-13.2195	12.8865	48.8462
-51.8909	-13.7152	11.9112	-12.6718	-12.1713	10.5751	18.3271	-22.4796	9.35437	16.9725	9.45688	-26.108	-18.9747	0.208794	33.0523	14.0072	14.8133	-9.78853	-19.6363	-32.6443	-24.3868	40.8235	-16.1242	70.9888	28.5209	-4.73004	34.4956	-12.5505	13.6691	49.3088
-51.867	-13.8433	11.8716	-12.1864	-12.4802	10.2831	17.6887	-22.6515	9.15825	16.8506	9.65474	-26.2117	-18.9036	-0.244626	33.0507	13.7115	14.7058	-9.65553	-19.7083	-32.6966	-24.0836	41.2677	-15.8719	71.2621	28.294	-3.80395	34.3684	-11.8701	14.4254	49.7693
-51.8552	-13.972	11.8561	-11.6694	-12.7599	10.0062	17.0693	-22.7783	8.94371	16.719	9.83436	-26.3205	-18.8171	-0.693406	33.0381	13.4139	14.6009	-9.50674	-19.7778	-32.7436	-23.7797	41.7095	-15.6276	71.5142	28.088	-2.8904	34.2449	-11.1678	15.2158	50.2521
-51.8315	-14.111	11.7971	-11.1394	-13.0706	9.71519	16.436	-22.9176	8.72385	16.5842	10.0182	-26.4052	-18.7165	-1.13392	33.0263	13.1265	14.489	-9.36088	-19.8481	-32.7925	-23.4671	42.1625	-15.3774	71.7814	27.8749	-1.97009	34.1106	-10.4665	15.9934	50.7107
-51.8195	-14.2341	11.7817	-10.6197	-13.3885	9.40408	15.847	-22.9949	8.52853	16.4415	10.1794	-26.5104	-18.6216	-1.57504	32.9958	12.8313	14.3842	-9.22357	-19.9277	-32.843	-23.1603	42.6053	-15.1409	72.0506	27.6778	-1.04214	33.9819	-9.74648	16.7723	51.1626
-51.8087	-14.3503	11.7596	-10.1036	-13.716	9.08859	15.23	-23.0705	8.34898	16.298	10.3552	-26.5861	-18.5174	-2.01636	32.9825	12.5283	14.278	-9.07664	-19.9904	-32.8886	-22.85	43.0618	-14.8832	72.3001	27.4859	-0.093588	33.8618	-9.01636	17.5448	51.6486
-51.792	-14.4723	11.7462	-9.55826	-14.023	8.79165	14.6394	-23.1154	8.13861	16.1336	10.5254	-26.6573	-18.4192	-2.43843	32.957	12.2225	14.1683	-8.93377	-20.0584	-32.9422	-22.5504	43.4859	-14.6367	72.5585	27.2906	0.859032	33.7294	-8.28202	18.3453	52.1301
-51.7716	-14.5812	11.7345	-9.01897	-14.3614	8.45922	14.0189	-23.1464	7.95813	15.9794	10.6831	-26.7233	-18.3129	-2.84545	32.9283	11.9408	14.0589	-8.79819	-20.129	-33.0066	-22.2591	43.94	-14.3907	72.8096	27.106	1.82753	33.6057	-7.52858	19.1471	52.5893
-51.7489	-14.697	11.7232	-8.45909	-14.7004	8.13361	13.4232	-23.1587	7.76658	15.8079	10.8368	-26.7636	-18.1908	-3.25856	32.8944	11.6626	13.9505	-8.66134	-20.2093	-33.0635	-21.9592	44.3689	-14.1549	73.059	26.9466	2.76893	33.4787	-6.7903	19.9517	53.0243
-51.7354	-14.8056	11.6918	-7.89381	-15.0181	7.81624	12.8191	-23.1422	7.56831	15.6293	10.9909	-26.8093	-18.0515	-3.6692	32.8591	11.3643	13.8386	-8.53187	-20.2804	-33.1097	-21.6557	44.8026	-13.9171	73.3202	26.7623	3.73068	33.3727	-6.02144	20.782	53.5209
-51.7147	-14.9072	11.6962	-7.32748	-15.3558	7.48914	12.1882	-23.1319	7.37686	15.4485	11.1395	-26.8548	-17.9085	-4.06258	32.8106	11.0969	13.73	-8.3952	-20.349	-33.1631	-21.3662	45.2348	-13.6662	73.5765	26.6168	4.69851	33.2411	-5.25116	21.5884	54.0167
-51.6959	-15.0125	11.7065	-6.76155	-15.6733	7.16836	11.588	-23.0852	7.20146	15.2592	11.2714	-26.8771	-17.7428	-4.45531	32.7611	10.8138	13.6242	-8.26164	-20.4206	-33.2232	-21.0671	45.6438	-13.4129	73.8238	26.4642	5.69424	33.122	-4.4708	22.4141	54.5148
-51.6629	-15.1383	11.7011	-6.19253	-16.0042	6.84566	10.9929	-23.0223	7.05459	15.0776	11.4013	-26.8963	-17.5723	-4.84719	32.7121	10.526	13.5174	-8.132	-20.4897	-33.2726	-20.7779	46.0342	-13.1448	74.0643	26.3082	6.67491	33.0015	-3.69463	23.2206	55.0044
-51.6408	-15.2355	11.701	-5.60915	-16.3215	6.51603	10.3692	-22.963	6.87099	14.8822	11.5421	-26.8937	-17.3989	-5.23095	32.6609	10.2388	13.4048	-8.0009	-20.5883	-33.3315	-20.4679	46.447	-12.8972	74.3063	26.1625	7.67382	32.8726	-2.89134	24.0415	55.4979
-51.6272	-15.3457	11.7033	-5.03103	-16.6507	6.17754	9.78785	-22.8739	6.68296	14.6844	11.6785	-26.8829	-17.2266	-5.58741	32.6127	9.94319	13.2925	-7.86425	-20.6629	-33.3885	-20.1757	46.8681	-12.654	74.5335	26.0216	8.65842	32.753	-2.08749	24.8818	56.0043
-51.6001	-15.4498	11.6864	-4.41381	-16.9868	5.84444	9.17592	-22.7503	6.49224	14.4775	11.8032	-26.8708	-17.039	-5.93565	32.545	9.66344	13.1729	-7.73146	-20.7385	-33.4315	-19.8886	47.2782	-12.3912	74.7556	25.9015	9.68374	32.631	-1.27579	25.7107	56.5206
-51.5683	-15.5575	11.6879	-3.82579	-17.3253	5.49206	8.58131	-22.6303	6.32429	14.265	11.9195	-26.8542	-16.848	-6.27209	32.4714	9.37993	13.0539	-7.61368	-20.8151	-33.4752	-19.6042	47.7	-12.1258	74.9795	25.7876	10.6764	32.5156	-0.481274	26.5341	56.9842
-51.5363	-15.6623	11.6942	-3.21571	-17.6721	5.13022	8.00797	-22.5079	6.16388	14.0658	12.0392	-26.8285	-16.6455	-6.60996	32.3974	9.12102	12.9336	-7.502	-20.8734	-33.5387	-19.3233	48.1183	-11.8605	75.2165	25.6697	11.7017	32.3934	0.356934	27.3766	57.4907
-51.5079	-15.7782	11.6966	-2.61889	-18.0162	4.77945	7.40902	-22.3857	5.99856	13.8411	12.1493	-26.7762	-16.4458	-6.92889	32.3333	8.84983	12.8129	-7.38516	-20.9371	-33.5892	-19.0386	48.5293	-11.6154	75.4237	25.5547	12.7148	32.285	1.17903	28.2077	58.0033
-51.4857	-15.8858	11.7015	-2.02366	-18.3372	4.42315	6.84618	-22.2415	5.84121	13.6353	12.2449	-26.7299	-16.2358	-7.24964	32.25	8.59041	12.7012	-7.26531	-21.0156	-33.6497	-18.7728	48.9322	-11.3636	75.6381	25.4298	13.7286	32.1713	2.0245	29.0458	58.5041
-51.4549	-15.995	11.6948	-1.42153	-18.6879	4.05767	6.25814	-22.0954	5.67259	13.4043	12.3367	-26.6736	-16.0127	-7.56457	32.1634	8.32432	12.5833	-7.14865	-21.0877	-33.7217	-18.5085	49.3388	-11.1171	75.8527	25.3445	14.7621	32.0532	2.86811	29.8963	58.9934
-51.4238	-16.0831	11.6912	-0.816965	-19.0295	3.684	5.71619	-21.9162	5.53515	13.1773	12.4241	-26.614	-15.7864	-7.85603	32.0826	8.06789	12.4693	-7.02936	-21.1615	-33.7753	-18.2423	49.7528	-10.8513	76.0601	25.2516	15.7737	31.9408	3.7211	30.7549	59.4981
-51.3861	-16.1859	11.6996	-0.218501	-19.3903	3.32587	5.1265	-21.7239	5.37782	12.9441	12.5039	-26.5408	-15.5541	-8.13909	32.0052	7.80603	12.3591	-6.9236	-21.2416	-33.8391	-17.967	50.1473	-10.5962	76.2778	25.1636	16.8284	31.836	4.55944	31.616	60.0167
-51.3671	-16.29	11.7116	0.381871	-19.7266	2.94727	4.59046	-21.5527	5.23706	12.724	12.5891	-26.4503	-15.3138	-8.4199	31.9333	7.55007	12.253	-6.81461	-21.3051	-33.8874	-17.6979	50.5518	-10.3353	76.473	25.0775	17.8703	31.7282	5.4012	32.4643	60.5113
-51.3331	-16.4011	11.7314	0.97145	-20.0781	2.54031	4.02637	-21.369	5.08408	12.4993	12.6641	-26.3522	-15.0675	-8.67805	31.8445	7.27527	12.152	-6.70063	-21.3813	-33.9338	-17.4287	50.9575	-10.0852	76.6739	22.0767	11.4109	31.6242	6.25239	33.352	61.0089
-51.3086	-16.5136	11.7469	1.58508	-20.4393	2.15284	3.49166	-21.1614	4.92983	12.2575	12.7364	-26.2588	-14.8106	-8.93109	31.7412	7.02431	12.0543	-6.58871	-21.4509	-33.9759	-17.1567	51.3608	-9.81759	76.8817	22.499	12.8347	31.5356	7.09396	34.2228	61.5326
-51.2757	-16.6083	11.7571	2.20873	-20.7901	1.76063	2.96325	-20.958	4.79535	12.0224	12.7951	-26.1589	-14.5483	-9.17559	31.6499	6.75035	11.9554	-6.48141	-21.5188	-34.0229	-16.899	51.735	-9.5671	77.0745	22.9761	14.2077	31.428	7.97156	35.1163	62.0449
-51.2576	-16.7115	11.7802	2.82396	-21.1302	1.35074	2.41904	-20.7488	4.65806	11.7825	12.845	-26.0368	-14.2839	-9.40436	31.552	6.47583	11.8526	-6.37374	-21.595	-34.0601	-16.634	52.119	-9.31193	77.2589	23.4694	15.6058	31.3239	8.83333	36.0122	62.5401
-51.2276	-16.815	11.8208	3.42763	-21.4804	0.927559	1.88623	-20.5175	4.52164	11.5428	12.8929	-25.9184	-14.0254	-9.62304	31.4693	6.23241	11.7573	-6.26588	-21.6692	-34.1013	-16.3847	52.5031	-9.05574	77.4349	23.9538	16.9783	31.2309	9.69667	36.8997	63.064
-51.2031	-16.9245	11.8181	4.01707	-21.8288	0.515888	1.37782	-20.2776	4.38587	11.3188	12.947	-25.7871	-13.7472	-9.82654	31.3693	5.98169	11.6573	-6.17148	-21.725	-34.1373	-16.1307	52.8737	-8.78663	77.6024	24.4383	18.3596	31.1388	10.5581	37.7899	63.563
-51.1742	-17.0272	11.8476	4.61002	-22.1745	0.117104	0.871686	-20.0464	4.25909	11.0775	12.9885	-25.628	-13.4653	-10.0195	31.2646	5.71771	11.5574	-6.08612	-21.7921	-34.1765	-15.8772	53.2595	-8.52891	77.7879	24.9559	19.7152	31.0575	11.4269	38.6987	64.068
-51.1355	-17.1215	11.8718	5.2027	-22.5027	-0.269227	0.383728	-19.7895	4.12665	10.8242	13.0327	-25.4791	-13.1771	-10.2118	31.163	5.46576	11.4657	-5.99294	-21.8557	-34.2207	-15.6541	53.6331	-8.26523	77.954	25.4909	21.0323	30.9726	12.2865	39.6294	64.568
-51.1097	-17.2052	11.9053	5.78753	-22.8404	-0.675621	-0.103143	-19.5482	3.98557	10.5735	13.0601	-25.318	-12.8807	-10.3777	31.06	5.22337	11.375	-5.90124	-21.9147	-34.2625	-15.4038	54.0018	-8.00899	78.1362	26.0396	22.34	30.8769	13.1425	40.5572	65.064
-51.0912	-17.3022	11.9456	6.3617	-23.1839	-1.07695	-0.581522	-19.2959	3.84108	10.3215	13.0897	-25.1435	-12.5842	-10.5443	30.9545	4.97081	11.2768	-5.81148	-21.9757	-34.3134	-15.1631	54.3486	-7.76522	78.2858	26.6129	23.6204	30.7812	14.0162	41.4691	65.5719
-51.0571	-17.3906	11.9719	6.93015	-23.5161	-1.47648	-1.05671	-19.0358	3.72287	10.0526	13.1153	-24.9764	-12.295	-10.7056	30.8454	4.72566	11.1791	-5.72984	-22.0474	-34.3477	-14.9291	54.7085	-7.4953	78.4379	27.1857	24.8866	30.7102	14.8577	42.3972	66.0666
-51.0286	-17.49	12.0007	7.50738	-23.841	-1.91117	-1.52559	-18.7811	3.57664	9.79407	13.1349	-24.7945	-12.0008	-10.8449	30.7435	4.47768	11.0758	-5.63873	-22.1139	-34.3931	-14.6923	55.0536	-7.23377	78.5917	27.8096	26.1423	30.6278	15.7198	43.3002	66.5807
-50.9897	-17.5859	12.0281	8.05689	-24.1558	-2.35017	-1.97928	-18.5006	3.45699	9.54239	13.1473	-24.6039	-11.6881	-10.977	30.6272	4.2231	10.9736	-5.55664	-22.1807	-34.4276	-14.4608	55.4165	-6.98034	78.7551	28.411	27.3644	30.5574	16.5644	44.2349	67.1045
-50.9612	-17.6875	12.0553	8.61035	-24.4758	-2.79522	-2.43537	-18.2316	3.31346	9.27513	13.1602	-24.3974	-11.3651	-11.1121	30.5236	3.98403	10.8778	-5.48226	-22.2497	-34.4745	-14.2466	55.7795	-6.70409	78.9082	29.0168	28.5905	30.467	17.4102	45.172	67.6602
-50.9265	-17.7728	12.081	9.13843	-24.7859	-3.23171	-2.883	-17.9522	3.2055	9.03294	13.1631	-24.1756	-11.0528	-11.2286	30.4058	3.74161	10.7839	-5.41383	-22.3174	-34.5183	-14.0186	56.116	-6.43154	79.0679	29.6481	29.7825	30.3786	18.2426	46.1089	68.183
-50.8996	-17.8673	12.1051	9.65256	-25.0887	-3.66044	-3.3027	-17.6666	3.06242	8.76767	13.1675	-23.9569	-10.7297	-11.3424	30.2975	3.50274	10.6916	-5.32777	-22.3805	-34.5559	-13.8027	56.4401	-6.15244	79.2195	30.3156	30.94	30.302	19.0555	47.0406	68.7156
-50.8709	-17.9549	12.1475	10.1943	-25.3936	-4.08468	-3.72999	-17.369	2.91767	8.51216	13.1575	-23.7391	-10.4072	-11.4404	30.2022	3.27495	10.5911	-5.25398	-22.4439	-34.5948	-13.5879	56.7816	-5.87955	79.3535	30.9881	32.0797	30.2235	19.866	47.9808	69.2536
-50.8402	-18.0453	12.1602	10.7242	-25.6922	-4.51673	-4.17283	-17.0643	2.80441	8.26664	13.1502	-23.5092	-10.0803	-11.5412	30.0775	3.05143	10.4866	-5.19247	-22.4945	-34.642	-13.3758	57.106	-5.61356	79.493	31.664	33.2121	30.1508	20.6615	48.9136	69.7765
-50.8043	-18.1272	12.2053	11.2292	-25.9702	-4.94452	-4.6041	-16.772	2.68999	8.00829	13.138	-23.262	-9.76302	-11.6285	29.9675	2.81802	10.3845	-5.12735	-22.5572	-34.6861	-13.1678	57.4334	-5.33641	79.6384	32.338	34.3209	30.0517	21.4567	49.8691	70.3004
-50.7617	-18.222	12.243	11.7211	-26.2404	-5.37204	-4.99777	-16.4738	2.56437	7.75912	13.121	-23.014	-9.44892	-11.7048	29.8439	2.59864	10.2894	-5.06602	-22.6192	-34.7265	-12.9717	57.7568	-5.06116	79.7682	33.0232	35.4039	29.9807	22.2377	50.8136	70.8441
-50.7279	-18.3112	12.2823	12.1999	-26.4893	-5.83701	-5.38468	-16.182	2.43903	7.48455	13.1016	-22.7677	-9.12197	-11.7878	29.7134	2.37055	10.1856	-4.99442	-22.6832	-34.7832	-12.7892	58.0546	-4.78477	79.8927	33.7063	36.4707	29.8908	23.0262	51.7582	71.3921
-50.6931	-18.3987	12.3331	12.6683	-26.7392	-6.26512	-5.77008	-15.8718	2.31199	7.2205	13.078	-22.5059	-8.80844	-11.8445	29.5913	2.14875	10.0867	-4.92441	-22.7485	-34.8363	-12.5972	58.3762	-4.51494	80.0276	34.4222	37.4996	29.8207	23.7848	52.7235	71.9214
-50.6665	-18.4921	12.3784	13.1351	-26.9836	-6.68774	-6.13729	-15.5853	2.18917	6.94776	13.0444	-22.2471	-8.4938	-11.9002	29.48	1.92968	9.99978	-4.88001	-22.8209	-34.8831	-12.4149	58.6924	-4.23955	80.1368	35.17	38.5135	29.7263	24.5589	53.6629	72.4621
-50.6287	-18.5851	12.4069	13.5882	-27.2146	-7.10406	-6.49842	-15.2728	2.0876	6.69787	13.0058	-21.9786	-8.16925	-11.9658	29.367	1.71343	9.90116	-4.82171	-22.8931	-34.9272	-12.2322	58.997	-3.95782	80.2385	35.9042	39.5	29.6293	25.3075	54.6157	72.9931
-50.5912	-18.6652	12.4625	14.0456	-27.4443	-7.53617	-6.87507	-14.9508	1.96539	6.44594	12.9622	-21.6999	-7.85482	-12.014	29.2423	1.4945	9.80986	-4.77423	-22.9663	-34.9648	-12.0526	59.2892	-3.68002	80.354	36.6527	40.4361	29.5319	26.0451	55.5925	73.5287
-50.5678	-18.7689	12.494	14.5154	-27.6405	-7.95034	-7.23044	-14.6071	1.85378	6.19595	12.9176	-21.4138	-7.54363	-12.0412	29.1157	1.26445	9.73661	-4.72789	-23.0381	-35.0046	-11.8776	59.5779	-3.40951	80.465	37.412	41.3749	29.4503	26.7765	56.5669	74.0606
-50.5345	-18.8505	12.5488	14.9423	-27.8065	-8.36124	-7.55781	-14.2982	1.72756	5.92482	12.8578	-21.1195	-7.22269	-12.0708	28.9896	1.05416	9.62323	-4.66924	-23.1077	-35.0344	-11.6963	59.8529	-3.13271	80.5649	38.1839	42.2553	29.3426	27.4985	57.5327	74.5791
-50.4933	-18.94	12.5999	15.3833	-27.9768	-8.78074	-7.88136	-13.968	1.6349	5.67318	12.8049	-20.8276	-6.89746	-12.0967	28.856	0.845055	9.53761	-4.63051	-23.1777	-35.0813	-11.5214	60.1406	-2.86668	80.666	38.9574	43.1036	29.2568	28.184	58.4945	75.1158
-50.4376	-19.0256	12.6457	15.8124	-28.1201	-9.20297	-8.18886	-13.6475	1.52173	5.40733	12.7522	-20.5312	-6.59423	-12.1068	28.7336	0.64667	9.45918	-4.60858	-23.2441	-35.1302	-11.3508	60.4405	-2.58683	80.7505	39.725	43.9306	29.1523	28.8979	59.454	75.6605
-50.3947	-19.1181	12.6962	16.2061	-28.2594	-9.60196	-8.50091	-13.3157	1.42222	5.15154	12.6912	-20.2297	-6.27357	-12.1148	28.6118	0.429139	9.36883	-4.56477	-23.3219	-35.1806	-11.2023	60.7046	-2.32947	80.8376	40.5217	44.7422	29.0552	29.5592	60.4405	76.1754
-50.3617	-19.1951	12.7529	16.6058	-28.3968	-10.0174	-8.79428	-12.9834	1.33243	4.89076	12.6308	-19.899	-5.94827	-12.1172	28.4919	0.234556	9.28327	-4.52288	-23.4015	-35.2327	-11.0314	60.9878	-2.04535	80.9311	41.3106	45.5326	28.9626	30.214	61.4079	76.7215
-50.3249	-19.2801	12.8183	16.9997	-28.5022	-10.411	-9.07816	-12.6437	1.22074	4.62854	12.5491	-19.5769	-5.66331	-12.1222	28.3686	0.039402	9.19898	-4.50148	-23.4753	-35.2994	-10.8706	61.2529	-1.77086	81.0138	42.0988	46.2954	28.8568	30.8665	62.3953	77.2375
-50.2826	-19.3815	12.8874	17.3823	-28.5864	-10.8098	-9.33095	-12.3265	1.13402	4.3701	12.4993	-19.2456	-5.36292	-12.1057	28.2617	-0.146301	9.1152	-4.47711	-23.545	-35.3772	-10.6999	61.5032	-1.49178	81.097	42.9222	47.0142	28.7521	31.5066	63.4058	77.7569
-50.2387	-19.4627	12.9459	17.7344	-28.6719	-11.1945	-9.60612	-11.9796	1.02858	4.1108	12.4335	-18.9191	-5.07165	-12.0898	28.1254	-0.35498	9.04099	-4.44633	-23.6159	-35.4308	-10.5505	61.7859	-1.21657	81.1816	43.7428	47.7246	28.6263	32.1272	64.4059	78.2681
-50.1854	-19.5505	13.0052	18.085	-28.7121	-11.5663	-9.84648	-11.6497	0.921486	3.85656	12.362	-18.586	-4.795	-12.0635	28.0076	-0.541415	8.96123	-4.42926	-23.6812	-35.4821	-10.4012	62.053	-0.941422	81.243	44.59	48.3759	28.5186	32.7291	65.4108	78.7719
-50.1321	-19.6514	13.0785	18.433	-28.7468	-11.9249	-10.0873	-11.3127	0.834397	3.59846	12.2782	-18.2503	-4.51981	-12.0331	27.8916	-0.738031	8.86761	-4.39956	-23.745	-35.5135	-10.2628	62.318	-0.661721	81.3102	45.4286	49.0283	28.3989	33.3164	66.4206	79.2792
-50.0817	-19.7329	13.1217	18.7894	-28.733	-12.2996	-10.3111	-10.9819	0.748198	3.33647	12.1887	-17.9162	-4.25788	-11.9989	27.7683	-0.932675	8.7606	-4.37294	-23.7933	-35.5647	-10.1153	62.5693	-0.371726	81.379	46.2742	49.6031	28.2733	33.8747	67.4267	79.798
-50.0361	-19.8129	13.1782	19.1228	-28.7013	-12.6796	-10.5312	-10.6452	0.656537	3.07692	12.1063	-17.5692	-4.00943	-11.9519	27.632	-1.13454	8.67624	-4.35879	-23.8661	-35.6193	-9.99214	62.8233	-0.106286	81.4389	47.1152	50.1615	28.1464	34.4385	68.437	80.3227
-49.9859	-19.8943	13.2517	19.4545	-28.6672	-13.0149	-10.7833	-10.2853	0.56745	2.82506	12.0113	-17.229	-3.73086	-11.9118	27.5097	-1.32686	8.59775	-4.35191	-23.9402	-35.6736	-9.85756	63.0713	0.170391	81.4973	47.9721	50.6718	28.0231	34.9928	69.4242	80.8376
-49.9289	-19.9731	13.327	19.7897	-28.6098	-13.3385	-10.9977	-9.93478	0.497325	2.5732	11.9158	-16.8778	-3.48833	-11.8574	27.3846	-1.50275	8.51132	-4.32671	-24.0055	-35.7312	-9.73357	63.3158	0.44306	81.5507	48.8241	51.1787	27.8758	35.5406	70.4454	81.3508
-49.8673	-20.0566	13.3767	20.1103	-28.5377	-13.6434	-11.2116	-9.57978	0.407544	2.30199	11.8227	-16.52	-3.24252	-11.8011	27.2577	-1.699	8.4272	-4.32862	-24.0649	-35.7906	-9.6157	63.5739	0.720742	81.6099	49.6842	51.6257	27.7363	36.0565	71.4588	81.8712
-49.8114	-20.1344	13.4378	20.4097	-28.4357	-13.9481	-11.4199	-9.21763	0.315452	2.02893	11.7186	-16.1655	-2.99672	-11.7402	27.1391	-1.86858	8.35145	-4.32594	-24.1396	-35.8518	-9.50783	63.8431	1.00644	81.6745	50.5251	52.0457	27.6097	36.5558	72.472	82.3926
-49.7394	-20.2173	13.4936	20.6945	-28.3231	-14.231	-11.6126	-8.86017	0.235096	1.77021	11.6218	-15.8105	-2.75827	-11.6871	27.018	-2.04757	8.26949	-4.33177	-24.2036	-35.9058	-9.38313	64.0931	1.28573	81.7157	51.3767	52.4279	27.4687	37.0393	73.4801	82.903
-49.6816	-20.282	13.5386	20.9858	-28.1831	-14.4979	-11.8177	-8.49429	0.154256	1.51493	11.4997	-15.4523	-2.52013	-11.6287	26.8928	-2.23297	8.19151	-4.32196	-24.2652	-35.9754	-9.25541	64.3476	1.55874	81.7504	52.2042	52.8063	27.3182	37.5345	74.4932	83.4187
-49.6203	-20.3588	13.5874	21.2557	-28.0302	-14.7605	-12.0055	-8.14675	0.071224	1.25586	11.3823	-15.0898	-2.28653	-11.5701	26.7598	-2.41598	8.12193	-4.33552	-24.3202	-36.0347	-9.14416	64.5944	1.84729	81.7936	53.0494	53.1465	27.1691	37.9932	75.5	83.9315
-49.5537	-20.4415	13.6667	21.5217	-27.8662	-15.0071	-12.182	-7.78951	2.77927e-05	1.01702	11.2555	-14.7346	-2.06091	-11.5074	26.6352	-2.60052	8.04811	-4.3459	-24.384	-36.0984	-9.04358	64.8481	2.12158	81.8318	53.8862	53.4287	27.0241	38.4303	76.5059	84.4595
-49.49	-20.5334	13.7066	21.7653	-27.6695	-15.2499	-12.3485	-7.44254	-0.0673796	0.7784	11.1292	-14.3598	-1.85022	-11.4311	26.5128	-2.78666	7.9682	-4.36566	-24.4523	-36.1591	-8.96462	65.0932	2.39499	81.8528	54.7291	53.6856	26.8859	38.8365	77.5184	84.9688
-49.426	-20.6008	13.7713	22.0288	-27.4516	-15.4691	-12.5285	-7.08471	-0.138796	0.524537	11.0213	-13.9904	-1.64492	-11.3413	26.3911	-2.95656	7.8904	-4.3798	-24.5219	-36.2225	-8.85857	65.3229	2.65841	81.8762	55.5603	53.8977	26.724	39.2661	78.5627	85.4919
-49.3639	-20.6832	13.8211	22.264	-27.2296	-15.6809	-12.6979	-6.72485	24.4974	-25.7916	10.902	-13.627	-1.44517	-11.2713	26.2714	-3.12832	7.80531	-4.39812	-24.5954	-36.2867	-8.77443	65.5762	2.92872	81.9105	56.3946	54.0872	26.5629	39.6547	79.5773	86.0045
-49.2992	-20.7668	13.8864	22.4858	-26.9888	-15.8689	-12.8665	-6.36985	24.4942	-25.5353	10.7762	-13.2653	-1.25348	-11.1925	26.1514	-3.3132	7.73165	-4.42	-24.6633	-36.3561	-8.68445	65.777	3.19165	81.9283	57.2237	54.2238	26.3908	40.0449	80.5912	86.5238
-49.2338	-20.8496	13.9432	22.7149	-26.7258	-16.0356	-13.04	-6.01761	24.4488	-25.2449	10.6479	-12.8953	-1.05899	-11.1129	26.019	-3.49032	7.64756	-4.44594	-24.7501	-36.4192	-8.60295	66.0028	3.462	81.9362	58.0645	54.3544	26.2073	40.4149	81.6162	87.0347
-49.1658	-20.9308	13.9792	22.9448	-26.4122	-16.1929	-13.19	-5.65488	24.4577	-24.9557	10.5062	-12.5257	-0.866081	-11.0129	25.8864	-3.66475	7.55996	-4.46299	-24.8261	-36.5048	-8.54025	66.2151	3.72934	81.9499	58.8705	54.4304	26.0308	40.7712	82.6416	87.5433
-49.0811	-21.006	14.0505	23.1743	-26.1032	-16.325	-13.3315	-5.31643	24.4844	-24.6567	10.3695	-12.1601	-0.688872	-10.9109	25.7696	-3.8452	7.47212	-4.47945	-24.9003	-36.5683	-8.46389	66.4424	4.00323	81.9635	59.6636	54.4797	25.8604	41.1044	83.6704	88.0603
-48.9995	-21.0924	14.0893	23.3746	-25.7974	-16.4467	-13.4671	-4.97528	24.4735	-24.3418	10.2539	-11.7958	-0.519411	-10.8209	25.6522	-4.02843	7.38848	-4.50493	-24.9808	-36.6287	-8.40218	66.6728	4.27741	81.97	60.4615	54.4962	25.6818	41.4385	84.6871	88.5794
-48.9171	-21.1875	14.1288	23.5969	-25.4732	-16.5522	-13.6007	-4.63932	24.4853	-24.0157	10.1274	-11.4285	-0.337797	-10.7402	25.5259	-4.19533	7.308	-4.53885	-25.0606	-36.6973	-8.3376	66.8927	4.55094	81.9661	61.2526	54.4795	25.494	41.7537	85.7091	89.0898
-48.8369	-21.284	14.1661	23.8051	-25.1415	-16.6462	-13.7377	-4.30501	24.5101	-23.6873	9.98522	-11.0652	-0.178543	-10.6456	25.4018	-4.37117	7.20901	-4.55524	-25.1355	-36.7668	-8.27229	67.0822	4.80976	81.9754	62.0388	54.3933	25.3148	42.0354	86.7435	89.5821
-48.7725	-21.3848	14.1795	24.0524	-24.8001	-16.7213	-13.8799	-3.94892	24.5176	-23.3342	9.84269	-10.7029	-0.0187652	-10.5442	25.2524	-4.52978	7.12207	-4.58689	-25.2036	-36.8332	-8.21761	67.282	5.09041	81.9635	62.8093	54.2879	25.1444	42.3141	87.7507	90.0961
-48.6876	-21.4816	14.2052	24.2711	-24.4479	-16.7894	-14.0061	-3.60814	24.5543	-22.9884	9.69647	-10.345	0.137593	-10.4464	25.1346	-4.726	7.03845	-4.62564	-25.2704	-36.8973	-8.16905	67.4754	5.36287	81.9459	63.557	54.1349	24.952	42.5575	88.7937	90.6213
-48.6078	-21.5613	14.2562	24.4957	-24.0789	-16.8321	-14.1263	-3.29668	24.6295	-22.6492	9.56067	-9.97761	0.298123	-10.3403	25.0127	-4.92137	6.9535	-4.67088	-25.3418	-36.9582	-8.12217	67.6811	5.63677	81.932	64.3142	53.9853	24.7494	42.8117	89.8054	91.1287
-48.5235	-21.6397	14.2627	24.6813	-23.7007	-16.8527	-14.2515	-2.94985	24.6866	-22.284	9.43067	-9.61555	0.454809	-10.2572	24.897	-5.07265	6.85886	-4.71821	-25.4055	-37.0284	-8.08962	67.8861	5.90227	81.921	65.0626	53.7831	24.5354	43.0564	90.8321	91.649
-48.4314	-21.7115	14.2826	24.8713	-23.3235	-16.8624	-14.3652	-2.63303	24.7602	-21.9187	9.29002	-9.26605	0.601296	-10.152	24.7784	-5.23396	6.76748	-4.76807	-25.4776	-37.099	-8.0381	68.0818	6.15359	81.8921	65.7892	53.5517	24.3351	43.2512	91.8606	92.1568
-48.3449	-21.8019	14.2783	25.0478	-22.9357	-16.8613	-14.4744	-2.30543	24.8446	-21.5459	9.14095	-8.91647	0.736425	-10.0625	24.6562	-5.41092	6.68308	-4.81424	-25.5413	-37.1771	-7.99464	68.2672	6.42451	81.8618	66.4938	53.2558	24.1387	43.4326	92.8938	92.6486
-48.2485	-21.8885	14.2808	25.2255	-22.5312	-16.8375	-7.28292	1.62258	24.9176	-21.136	8.98693	-8.57103	0.884873	-9.96309	24.5342	-5.57236	6.59305	-4.86412	-25.6073	-37.246	-7.96095	68.4523	6.67919	81.8297	67.1938	52.9437	23.9286	43.6143	93.9305	93.1549
-48.1674	-21.97	14.2728	25.4045	-22.1128	-16.8002	-7.42062	2.07682	25.0137	-20.7465	8.85326	-8.22029	1.0292	-9.88159	24.4114	-5.75154	6.49853	-4.90588	-25.6753	-37.3233	-7.92188	68.644	6.93596	81.7995	67.8736	52.5964	23.7241	43.7752	94.9639	93.6585
-48.0731	-22.0566	14.2638	25.5834	-21.6964	-16.7494	-7.56704	2.52435	25.1145	-20.3289	8.70375	-7.87989	1.17198	-9.78324	24.2822	-5.91732	6.40751	-4.97184	-25.7419	-37.3967	-7.87619	68.8418	7.19547	81.7746	68.5577	52.2258	23.5154	43.9174	95.9885	94.1434
-47.9891	-22.1239	14.2457	25.7821	-21.2754	-16.6888	-7.72009	2.97742	25.2187	-19.9103	8.57071	-7.52958	1.32145	-9.68416	24.1655	-6.08837	6.32289	-5.03224	-25.8129	-37.4774	-7.84641	69.0342	7.44184	81.7337	69.2297	51.797	23.3084	44.0394	97.0053	94.6523
-47.897	-22.2068	14.2102	25.9556	-20.8637	-16.6079	-7.88333	3.42138	25.3353	-19.4771	8.42032	-7.18727	1.44936	-9.58088	24.0387	-6.26581	6.23551	-5.09368	-25.8762	-37.5489	-7.81616	69.2064	7.70185	81.6909	69.8801	51.3413	23.0867	44.15	98.0253	95.1325
-47.8112	-22.2878	14.1823	26.1378	-20.4345	-16.5191	-8.05417	3.8691	25.4935	-19.0579	8.25399	-6.83534	1.5745	-9.48886	23.9252	-6.43145	6.14159	-5.15561	-25.9386	-37.619	-7.79617	69.3867	7.94044	81.6458	70.5056	50.8642	22.8724	44.2478	99.0403	95.633
-47.7083	-22.3571	14.1435	26.3001	-20.0044	-16.4034	-8.22466	4.30265	25.6524	-18.6228	8.10504	-6.48616	1.69586	-9.39941	23.8079	-6.59936	6.07437	-5.23073	-26.0028	-37.6957	-7.77149	69.582	8.18547	81.5854	71.1195	50.3315	22.6527	44.3214	100.078	96.1367
-47.6093	-22.4406	14.093	26.4804	-19.5651	-16.2838	-8.39592	4.7232	25.8132	-18.1801	7.95689	-6.14451	1.81406	-9.30331	23.6845	-6.76881	6.01614	-5.3271	-26.0683	-37.7739	-7.7338	69.7546	8.43835	81.5336	71.7151	49.7876	22.4298	44.3755	101.126	96.6427
-47.526	-22.5158	14.0145	26.6207	-19.1337	-16.1559	-8.58025	5.15204	25.951	-17.7132	7.8062	-5.81518	1.95062	-9.19413	23.564	-6.9457	5.97299	-5.42748	-26.1378	-37.8513	-7.70896	69.9251	8.69274	81.4813	72.3159	49.1958	22.2	44.4144	102.165	97.1318
-47.4397	-22.609	13.9566	26.7959	-18.6891	-16.0108	-8.76864	5.56144	26.1133	-17.2537	7.65634	-5.491	2.10444	-9.08068	23.4611	-7.11121	5.90141	-5.50549	-26.2034	-37.9392	-7.69194	70.0889	8.95499	81.4268	72.8648	48.562	21.958	44.4595	103.2	97.6144
-47.3393	-22.6993	13.8832	26.9548	-18.2499	-15.849	-8.97094	5.96439	26.2948	-16.7989	7.49878	-5.17895	2.25218	-8.96639	23.3542	-7.28015	5.82047	-5.57984	-26.2675	-38.0159	-7.68001	70.248	9.20366	81.3652	73.423	47.8948	21.7391	44.4786	104.225	98.0977
-47.2435	-22.786	13.7957	27.1066	-17.8029	-15.6784	-9.16436	6.35384	26.4895	-16.3277	7.34055	-4.85162	2.39049	-8.85089	23.2305	-7.441	5.74984	-5.65259	-26.3283	-38.104	-7.66809	70.4105	9.44235	81.3178	73.9725	47.2275	21.5021	44.4729	105.257	98.5739
-47.1335	-22.8654	13.6866	27.252	-17.3449	-15.4968	-9.35302	6.74353	26.6529	-15.8658	7.18629	-4.55468	2.52985	-8.74239	23.1205	-7.6185	5.67818	-5.72811	-26.3972	-38.1872	-7.64076	70.5881	9.713	81.2619	74.4901	46.5152	21.2715	44.4509	106.283	99.0419
-47.0113	-22.9539	13.5809	27.4148	-16.8823	-15.2991	-9.55613	7.11097	26.8454	-15.3794	7.03588	-4.24579	2.6707	-8.63215	23.0036	-7.79753	5.59394	-5.80375	-26.4586	-38.2673	-7.64456	70.7547	9.97662	81.1936	74.966	45.7839	21.0401	44.4178	107.33	99.4992
-46.904	-23.0319	13.4572	27.5762	-16.4246	-15.0937	-9.75634	7.45802	27.0193	-14.9013	6.87071	-3.95525	2.80409	-8.52091	22.8776	-7.9771	5.51118	-5.87881	-26.5201	-38.3527	-7.61387	70.9349	10.2352	81.1164	75.4233	45.0195	20.8048	44.365	108.358	99.9755
-46.7947	-23.1159	13.3506	27.7583	-15.9625	-14.8865	-9.95863	7.80792	27.1925	-14.3861	6.71523	-3.6553	2.92735	-8.40584	22.7661	-8.15815	5.44187	-5.97511	-26.5943	-38.459	-7.59444	71.1027	10.4997	81.051	75.8945	44.2335	20.5651	44.2876	109.388	100.437
-46.705	-23.2096	13.2241	27.9325	-15.5095	-14.6571	-10.1646	8.13271	27.3765	-13.8924	6.55182	-3.37041	3.07207	-8.24853	22.6486	-8.32019	5.35919	-6.07179	-26.653	-38.5687	-7.58127	71.2717	10.7549	80.9825	76.331	43.3982	20.319	44.1999	110.404	100.907
-46.5996	-23.3044	13.0831	28.1013	-15.039	-14.4286	-10.3747	8.47127	27.6018	-13.3915	6.39443	-3.08772	3.21243	-8.1243	22.5384	-8.48643	5.28214	-6.16221	-26.716	-38.6739	-7.55876	71.458	10.9942	80.9022	76.73	42.5264	20.0835	44.0984	111.423	101.363
-46.4829	-23.398	12.9429	28.2606	-14.5803	-14.1882	-10.5739	8.77124	27.8157	-12.9132	6.2265	-2.79401	3.35929	-7.9891	22.4261	-8.65176	5.20823	-6.26397	-26.7769	-38.7796	-7.56008	71.6166	11.2393	80.8204	77.122	41.6437	19.8496	43.9822	112.451	101.807
-46.3757	-23.5114	12.7826	28.4311	-14.1191	-13.9507	-10.7663	9.05459	28.0568	-12.4205	6.06383	-2.51916	3.51064	-7.84518	22.3071	-8.81812	5.11856	-6.35958	-26.8488	-38.8719	-7.55537	71.8011	11.4826	80.7476	77.4761	40.719	19.606	43.8606	113.469	102.258
-46.2686	-23.6014	12.6011	28.5935	-13.6622	-13.7049	-10.9634	9.34337	28.2712	-11.8965	5.88604	-2.25254	3.65792	-7.68376	22.2039	-8.99055	5.01955	-6.46144	-26.9193	-38.9732	-7.56015	71.975	11.7224	80.6663	77.7991	39.7825	19.3618	43.732	114.474	102.704
-46.1688	-23.6977	12.4395	28.7584	-13.2153	-13.4484	-11.1557	9.61588	28.4734	-11.3748	5.70542	-1.99601	3.81796	-7.53385	22.085	-9.16484	4.93334	-6.57135	-26.9907	-39.093	-7.54965	72.1255	11.97	80.5842	78.1073	38.8172	19.1095	43.5697	115.488	103.159
-46.0441	-23.7901	12.2689	28.9262	-12.7673	-13.1905	-11.337	9.88555	28.6943	-10.8339	5.54038	-1.73472	3.9675	-7.38704	21.9709	-9.33155	4.85011	-6.66628	-27.0617	-39.2031	-7.5398	72.2897	12.2099	80.5105	78.4105	37.8172	18.858	43.3942	116.499	103.597
-45.932	-23.8818	12.0876	29.0918	-12.2965	-12.9263	-11.5124	10.1493	28.9135	-10.2876	5.37246	-1.48729	4.11471	-7.23329	21.854	-9.49754	4.76197	-6.77111	-27.1236	-39.3167	-7.52872	72.4404	12.4495	80.4406	78.6919	36.7865	18.6035	43.217	117.508	104.047
-45.818	-23.9854	11.8962	29.2551	-11.8293	-12.6556	-11.6893	10.3792	29.1569	-9.76358	5.2073	-1.23733	4.2719	-7.08106	21.7344	-9.6752	4.66967	-6.8723	-27.1818	-39.4112	-7.53074	72.5958	12.6828	80.367	78.9452	35.7538	18.3519	42.9945	118.504	104.492
-45.6977	-24.0877	11.6819	29.4226	-11.3996	-12.3824	-11.842	10.5873	29.4078	-9.22021	5.04664	-1.00248	4.42203	-6.92537	21.6112	-9.83619	4.59131	-6.97581	-27.2338	-39.5108	-7.52123	72.7364	12.9245	80.2958	79.1569	34.6823	18.0912	42.7733	119.507	104.925
-45.5813	-24.184	11.4698	29.5768	-10.9554	-12.1079	-12.0071	10.7867	29.6779	-8.69026	4.89038	-0.769954	4.59588	-6.78115	21.4937	-10.0068	4.51257	-7.09046	-27.2746	-39.6134	-7.52297	72.891	13.1603	80.222	79.3414	33.6004	17.8315	42.5347	120.505	105.345
-45.4633	-24.2898	11.2428	29.7398	-10.5083	-11.8278	-12.1359	10.9703	29.8935	-8.13346	4.7172	-0.553937	4.75967	-6.64321	21.3735	-10.1835	4.42614	-7.19517	-27.3224	-39.7248	-7.51238	73.044	13.3927	80.1368	79.5248	32.4792	17.5732	42.2971	121.501	105.774
-45.3292	-24.4001	11.0151	29.9023	-10.096	-11.5464	-12.2653	11.1548	30.1408	-7.574	4.54909	-0.327629	4.93328	-6.48164	21.2536	-10.3447	4.33701	-7.30565	-27.3706	-39.8294	-7.50749	73.2138	13.6257	80.0531	79.6494	31.3538	17.3171	42.0333	122.517	106.201
-45.216	-24.5052	10.7832	30.0955	-9.65592	-11.2641	-12.4067	11.3189	30.3775	-7.00678	4.37555	-0.108173	5.10674	-6.30699	21.1336	-10.5038	4.26264	-7.40921	-27.4199	-39.9422	-7.50691	73.3606	13.8566	79.9734	79.7586	30.2174	17.0662	41.7684	123.514	106.613
-45.0976	-24.6079	10.5195	30.2588	-9.2283	-10.9643	-12.5315	11.4705	30.5788	-6.44034	4.20154	0.100274	5.29738	-6.10694	21.0162	-10.6715	4.18417	-7.52837	-27.4732	-40.0515	-7.48468	73.5084	14.0793	79.8787	79.8591	29.0433	16.8046	41.493	124.49	107.032
-44.9658	-24.7062	10.2457	30.3974	-8.79434	-10.6707	-12.6407	11.6081	30.8106	-5.88333	4.03052	0.294291	5.47469	-5.90514	20.892	-10.8528	4.10284	-7.63159	-27.5271	-40.15	-7.46275	73.6523	14.3024	79.7953	79.9442	27.8485	16.548	41.1914	125.469	107.436
-44.8255	-24.8193	9.96987	30.5101	-8.39155	-10.3997	-12.739	11.7252	31.0458	-5.32578	3.84824	0.497557	5.65707	-5.68199	20.7742	-11.0208	4.01717	-7.73577	-27.5759	-40.2565	-7.44327	73.7965	14.5444	79.7171	79.9944	26.6571	16.2707	40.8794	126.438	107.856
-44.6734	-24.9235	9.71114	30.6624	-7.96349	-10.1062	-12.8272	11.8456	31.258	-4.74644	3.67489	0.698401	5.82679	-5.48486	20.6607	-11.1849	3.93313	-7.85001	-27.6236	-40.3698	-7.41172	73.9409	14.764	79.6266	80.003	25.4411	16.0146	40.5709	127.408	108.254
-44.5203	-25.0604	9.43962	30.7761	-7.54395	-9.83663	-12.8874	11.9612	31.4706	-4.17221	3.4962	0.881115	6.00299	-5.25648	20.5316	-11.3788	3.84035	-7.96018	-27.6599	-40.4882	-7.40308	74.0844	14.9892	79.5552	79.9912	24.2162	15.7548	40.2418	128.381	108.663
-44.3981	-25.1936	9.15471	30.9077	-7.14211	-9.56751	-12.9436	12.0566	31.6566	-3.58854	3.32579	1.06641	6.1786	-5.02796	20.4099	-11.5561	3.744	-8.08574	-27.6919	-40.6041	-7.37352	74.2182	15.2203	79.4828	79.9658	22.9753	15.4987	39.9052	129.381	109.064
-44.2529	-25.3085	8.85771	31.0291	-6.74381	-9.28775	-12.9944	12.1434	31.8838	-3.01582	3.1425	1.24291	6.35548	-4.81465	20.2916	-11.7346	3.66739	-8.21163	-27.733	-40.7191	-7.35056	74.3535	15.4351	79.399	79.9263	21.7161	15.2364	39.5647	130.347	109.456
-44.1034	-25.4061	8.5599	31.1602	-6.37035	-9.02097	-13.0262	12.218	32.1008	-2.40643	2.96112	1.41396	6.53208	-4.60237	20.1627	-11.922	3.56901	-8.3224	-27.7682	-40.85	-7.32168	74.4964	15.6772	79.3326	79.8429	20.4328	14.9852	39.2149	131.324	109.832
-43.9752	-25.538	8.27359	31.289	-5.98246	-8.75208	-13.0554	12.302	32.2953	-1.84457	2.78184	1.58526	6.71958	-4.38776	20.0406	-12.1044	3.48877	-8.43565	-27.8028	-40.9742	-7.30701	74.6408	15.8983	79.2473	79.7591	19.1462	14.7339	38.8463	132.324	110.224
-43.8334	-25.652	7.97984	31.4113	-5.61047	-8.47487	-13.0704	12.3615	32.475	-1.26557	2.61169	1.7441	6.8912	-4.1486	19.9058	-12.2924	3.40302	-8.55136	-27.8506	-41.0962	-7.29581	74.8023	16.1131	79.1516	79.6363	17.8693	14.4724	38.4799	133.301	110.6
-43.6908	-25.7939	7.65857	31.5045	-5.2309	-8.20564	-13.0879	12.4006	32.6545	-0.675918	2.42397	1.90769	7.08443	-3.91763	19.7754	-12.4783	3.32078	-8.68125	-27.8886	-41.209	-7.27611	74.95	16.327	79.0652	79.4692	16.5571	14.212	38.091	134.277	110.96
-43.5538	-25.9185	7.34357	31.5831	-4.85835	-7.94388	-13.0835	12.4345	32.8241	-0.0815073	2.23421	2.0664	7.26705	-3.69938	19.6445	-12.6704	3.24346	-8.80344	-27.9268	-41.3331	-7.24728	75.1035	16.5342	78.9682	79.3139	15.231	13.966	37.7162	135.242	111.347
-43.4075	-26.0408	7.02681	31.6742	-4.48916	-7.67164	-13.0579	12.4685	33.0197	0.512113	2.03815	2.21104	7.4499	-3.46592	19.5017	-12.8644	3.15825	-8.92524	-27.9714	-41.4597	-7.23231	75.2524	16.7425	78.8743	79.1231	13.9023	13.7186	37.3294	136.184	111.719
-43.255	-26.1622	6.70143	31.7383	-4.12014	-7.40554	-13.0107	12.4955	33.1678	1.11054	1.84259	2.3555	7.63756	-3.22946	19.3641	-13.0545	3.07253	-9.04181	-28.0081	-41.5924	-7.20883	75.4181	16.9808	78.8006	78.8816	12.5808	13.4523	36.9228	137.131	112.096
-43.117	-26.2814	6.36972	31.8012	-3.76751	-7.1323	-12.9571	12.5208	33.3333	1.68566	1.65457	2.49548	7.82775	-2.9881	19.2262	-13.2409	2.99327	-9.15949	-28.0531	-41.7218	-7.18097	75.5622	17.2001	78.7085	78.6237	11.2513	13.1902	36.5092	138.075	112.46
-42.9696	-26.4233	6.04084	31.8352	-3.43521	-6.87575	-12.9011	12.5238	33.493	2.26202	1.47409	2.63629	8.00872	-2.74819	19.0798	-13.4309	2.91782	-9.2858	-28.0886	-41.8515	-7.14373	75.7029	17.4191	78.6272	78.3385	9.92028	12.9319	36.0674	139.03	112.826
-42.836	-26.5471	5.70426	31.8702	-3.09118	-6.61646	-12.8231	12.5166	33.6409	2.86059	1.28499	2.78326	8.19215	-2.50429	18.9469	-13.6158	2.8454	-9.40881	-28.1256	-41.9788	-7.10097	75.8649	17.6309	78.5315	78.013	8.58808	12.6908	35.6411	139.981	113.183
-42.6851	-26.6703	5.36006	31.896	-2.76296	-6.36049	-12.7376	12.5071	33.7876	3.45864	1.10248	2.92962	8.38383	-2.26076	18.7869	-13.8126	2.77241	-9.52397	-28.1647	-42.1045	-7.05363	76.0193	17.8451	78.4508	77.6936	7.253	12.4346	35.186	140.927	113.528
-42.5428	-26.7996	5.01874	31.9137	-2.415	-6.11144	-12.5863	12.5327	33.8853	4.06095	0.907982	3.05987	8.59087	-2.01315	18.6369	-14.0051	2.69999	-9.6399	-28.1985	-42.2348	-7.01917	76.1661	18.0649	78.3554	77.3532	5.90669	12.1884	34.7406	141.866	113.873
-42.3932	-26.9307	4.68086	31.9226	-2.10835	-5.86212	-12.4863	12.5048	34.0224	4.6648	0.725293	3.17768	8.78633	-1.76453	18.4795	-14.1845	2.63601	-9.7471	-28.2401	-42.3738	-6.97899	76.32	18.2825	78.2679	77.0193	4.56264	11.9357	34.2697	142.787	114.234
-42.2363	-27.0543	4.34314	31.91	-1.79843	-5.61474	-12.3835	12.475	34.1377	5.26824	0.538924	3.29246	8.9765	-1.51743	18.3236	-14.3843	2.57214	-9.85978	-28.2791	-42.5119	-6.93073	76.51	18.5107	78.1851	76.6451	3.22119	11.6936	33.8111	143.707	114.584
-42.0885	-27.1987	3.99344	31.8884	-1.48565	-5.37014	-12.2671	12.4416	34.2599	5.85912	0.335542	3.40935	9.15928	-1.27463	18.1644	-14.5805	2.49805	-9.97245	-28.3262	-42.6544	-6.889	76.6554	18.7267	78.0949	76.2128	1.88584	11.455	33.3599	144.623	114.927
-41.9308	-27.3377	3.63553	31.8531	-1.16798	-5.13705	-12.0874	12.3924	34.36	6.46557	0.153519	3.52662	9.35048	-1.03261	17.9704	-14.7624	2.43239	-10.0822	-28.3607	-42.7835	-6.82977	76.8139	18.9353	77.9968	75.7926	0.562118	11.2235	32.8902	145.544	115.258
-41.7797	-27.4961	3.2704	31.7941	-0.882177	-4.88392	-11.9314	12.3467	34.4626	7.10672	-0.0475219	3.64537	9.53039	-0.788594	17.8019	-14.9445	2.35772	-10.1943	-28.403	-42.9269	-6.78897	76.9677	19.1524	77.899	75.3645	-0.795259	10.9847	32.4154	146.446	115.599
-41.6327	-27.6437	2.90469	31.7333	-0.60903	-4.63855	-11.7563	12.2822	34.547	7.71171	-0.233695	3.75635	9.70965	-0.526317	17.6171	-15.1278	2.27475	-10.3147	-28.4321	-43.0608	-6.74507	77.1267	19.3658	77.8187	74.8994	-2.1138	10.7519	31.9393	147.36	115.93
-41.4799	-27.7764	2.54148	31.6449	-0.327189	-4.40224	-11.5445	12.2143	34.6545	8.32147	-0.418384	3.85601	9.87993	-0.285432	17.413	-15.3372	2.20945	-10.4367	-28.4703	-43.2034	-6.70421	77.2794	19.567	77.7042	74.4714	-3.41357	10.529	31.4561	148.254	116.249
-41.3311	-27.9119	2.18093	31.5442	-0.0633398	-4.17145	-11.3525	12.1493	34.7245	8.93978	-0.597484	3.95214	10.0504	-0.0319577	17.2461	-15.5312	2.15075	-10.5573	-28.5071	-43.3488	-6.64655	77.4474	19.761	77.6035	73.9957	-4.72009	10.2996	30.971	149.143	116.552
-41.1821	-28.0595	1.81247	31.4431	0.176076	-3.95724	-11.138	12.076	34.7923	9.54779	-0.785995	4.05117	10.2145	0.20995	17.0662	-15.7238	2.08068	-10.678	-28.5397	-43.4961	-6.57268	77.5991	19.9582	77.5221	73.4869	-6.01921	10.0921	30.4758	150.052	116.848
-41.0253	-28.1995	1.43042	31.3132	0.431669	-3.71986	-10.9018	11.9904	34.864	10.1571	-0.972437	4.13592	10.3714	0.446472	16.8816	-15.9105	2.01271	-10.7967	-28.5694	-43.639	-6.49617	77.7674	20.1587	77.414	72.9451	-7.26391	9.87621	29.97	150.937	117.135
-40.8785	-28.3561	1.07735	31.2041	0.696532	-3.51638	-10.6574	11.8826	34.9141	10.7606	-1.18353	4.24258	10.5263	0.683828	16.6876	-16.0997	1.96182	-10.9145	-28.6007	-43.8012	-6.42609	77.918	20.3605	77.3201	72.3907	-8.53774	9.66089	29.4625	151.827	117.412
-40.7119	-28.5145	0.709183	31.0802	0.916163	-3.30626	-10.4221	11.7841	34.9649	11.3968	-1.38276	4.34847	10.6685	0.909964	16.4988	-16.2832	1.90355	-11.0373	-28.624	-43.9489	-6.359	78.0756	20.5606	77.2125	71.8446	-9.77311	9.43775	28.9571	152.705	117.697
-40.5387	-28.6699	0.340663	30.939	1.13569	-3.08852	-10.1661	11.6873	34.998	12.0254	-1.58156	4.4513	10.8003	1.13587	16.3196	-16.4735	1.85257	-11.1491	-28.6539	-44.1042	-6.28192	78.2328	20.7566	77.111	71.2521	-11.0045	9.22254	28.4445	153.574	117.971
-40.3699	-28.8283	-0.0435313	30.7989	1.33257	-2.86626	-9.8909	11.5804	35.0074	12.6452	-1.77919	4.5528	10.9279	1.35529	16.1321	-16.6696	1.79542	-11.2714	-28.6771	-44.2601	-6.20594	78.395	20.9391	77.0142	70.6668	-12.2123	9.02288	27.9323	154.442	118.244
-40.203	-28.9827	-0.41905	30.6522	1.54061	-2.66102	-9.60506	11.4672	35.0221	13.2536	-1.97048	4.66519	11.0518	1.56852	15.9298	-16.8792	1.73579	-11.3841	-28.7132	-44.4241	-6.10811	78.5597	21.1367	76.9257	70.0545	-13.4306	8.80668	27.402	155.282	118.518
-40.033	-29.1422	-0.800948	30.4996	1.73204	-2.45622	-9.30402	11.3485	35.0176	13.8757	-2.16336	4.76385	11.1631	1.77885	15.7345	-17.0793	1.68638	-11.5018	-28.7387	-44.5957	-6.01443	78.74	21.3321	76.8346	69.4274	-14.6176	8.61446	26.8854	156.141	118.812
-39.8682	-29.2998	-1.17844	30.3287	1.9123	-2.25359	-8.98889	11.2201	35.0225	14.5087	-2.35227	4.84105	11.2592	1.99179	15.5164	-17.282	1.64403	-11.6103	-28.7651	-44.7523	-5.9252	78.9018	21.5249	76.749	68.7885	-15.7791	8.42376	26.345	157.002	119.065
-39.7115	-29.446	-1.54186	30.1748	2.08246	-2.05512	-8.65751	11.0872	35.0067	15.1319	-2.53894	4.93265	11.3466	2.18784	15.306	-17.4891	1.59012	-11.7232	-28.7955	-44.9171	-5.82087	79.0709	21.7116	76.6568	68.1366	-16.9383	8.24079	25.8215	157.854	119.306
-39.5524	-29.6097	-1.89121	29.9851	2.25136	-1.85981	-8.31075	10.9569	34.9783	15.7434	-2.73833	5.0224	11.4202	2.38982	15.1045	-17.682	1.54492	-11.8337	-28.8233	-45.0827	-5.7078	79.2342	21.8858	76.5629	67.4627	-18.0752	8.07022	25.2787	158.699	119.535
-39.3885	-29.7745	-2.24018	29.7962	2.39942	-1.67003	-7.9362	10.8182	34.9529	16.3561	-2.93811	5.11006	11.4918	2.58247	14.8702	-17.8939	1.50109	-11.9433	-28.8481	-45.2403	-5.58799	79.4122	22.0685	76.4802	66.7739	-19.1726	7.89341	24.7409	159.54	119.739
-39.2256	-29.9409	-2.58703	29.5962	2.54782	-1.49197	-7.56059	10.6605	34.918	16.991	-3.13323	5.19271	11.5481	2.7559	14.6473	-18.1074	1.46484	-12.0674	-28.8669	-45.4139	-5.47145	79.6016	22.2536	76.4052	66.0891	-20.264	7.716	24.2118	160.387	119.963
-39.0516	-30.1005	-2.94229	29.3995	2.68055	-1.31495	-7.1696	10.5016	34.9	17.6053	-3.32737	5.28543	11.5872	2.92408	14.4247	-18.3177	1.46082	-12.1892	-28.878	-45.5892	-5.35976	79.7663	22.4342	76.3083	65.3793	-21.3378	7.54812	23.6834	161.21	120.197
-38.8895	-30.2621	-3.28862	29.1943	2.79642	-1.13503	-6.75079	10.3344	34.8335	18.2327	-3.53481	5.3765	11.6168	3.09764	14.1965	-18.537	1.42776	-12.2946	-28.8641	-45.7693	-5.23127	79.9241	22.6355	76.2242	64.6655	-22.3942	7.38575	23.143	162.045	120.408
-38.7247	-30.4275	-3.65438	28.9766	2.91666	-0.953148	-6.29843	10.1409	34.7608	18.8431	-3.72242	5.44871	11.6444	3.26947	13.9647	-18.7368	1.40266	-12.4009	-28.8537	-45.9377	-5.09898	80.0895	22.8082	76.1414	63.9468	-23.4291	7.21492	22.6089	162.864	120.62
-38.5526	-30.6165	-4.01032	28.7725	3.02148	-0.788858	-5.84412	9.95382	34.7213	19.4519	-3.91403	5.52612	11.6406	3.43296	13.7367	-18.9397	1.3674	-12.5043	-28.8432	-46.1062	-4.98007	80.2604	23.0056	76.0692	63.2161	-24.4204	7.05849	22.0652	163.657	120.814
-38.3866	-30.7875	-4.35941	28.5349	3.11446	-0.618454	-5.38719	9.74048	34.6679	20.0471	-4.11304	5.60842	11.6352	3.58304	13.4803	-19.1548	1.33162	-12.6154	-28.8249	-46.2763	-4.84337	80.447	23.1732	75.9923	62.4847	-25.4	6.91383	21.5112	164.471	120.993
-38.2203	-30.9546	-4.71802	28.3064	3.18704	-0.458028	-4.87727	9.52128	34.6094	20.6445	-4.30645	5.6918	11.6052	3.73172	13.2349	-19.3563	1.30797	-12.7206	-28.8119	-46.4505	-4.68484	80.6069	23.3594	75.9185	61.7431	-26.3551	6.76746	20.9566	165.27	121.167
-38.0585	-31.1347	-5.06384	28.0717	3.24786	-0.289313	-4.37054	9.30283	34.5582	21.2325	-4.50615	5.77761	11.5771	3.87243	12.9964	-19.548	1.28125	-12.8304	-28.8098	-46.6103	-4.53976	80.7794	23.5343	75.831	60.9956	-27.2927	6.6215	20.4094	166.078	121.312
-37.8999	-31.3183	-5.41134	27.84	3.31992	-0.12368	-3.83395	9.0743	34.4834	21.819	-4.69293	5.84702	11.5375	4.0038	12.7437	-19.7499	1.26491	-12.9295	-28.8046	-46.7753	-4.39232	80.9428	23.7093	75.7594	60.2465	-28.2	6.4856	19.8691	166.878	121.474
-37.7198	-31.4824	-5.76374	27.5709	3.37921	0.0308843	-3.29255	8.82989	34.4145	22.4267	-4.88503	5.92108	11.4743	4.13216	12.4842	-19.9469	1.23994	-13.0298	-28.8133	-46.9441	-4.24647	81.1246	23.8678	75.658	59.5238	-29.0749	6.35416	19.3175	167.678	121.629
-37.549	-31.6499	-6.0997	27.3124	3.4244	0.195415	-2.69541	8.57089	34.2969	23.0341	-5.07299	5.99097	11.4071	4.24811	12.2374	-20.1449	1.22134	-13.135	-28.8218	-47.1062	-4.0913	81.3235	24.0294	75.5704	58.7584	-29.9097	6.22031	18.7648	168.468	121.774
-37.3756	-31.8171	-6.42921	27.049	3.47843	0.362036	-2.11208	8.30291	34.2014	23.6008	-5.26271	6.05602	11.3308	4.36761	11.9743	-20.3306	1.20866	-13.235	-28.8132	-47.2705	-3.92447	81.4909	24.2024	75.4722	58.0015	-30.7271	6.09617	18.1987	169.255	121.928
-37.207	-32.0254	-6.76633	26.7732	3.50104	0.514564	-1.52125	8.00492	34.0698	24.184	-5.45721	6.13612	11.2342	4.47202	11.7235	-20.5159	1.19311	-13.3373	-28.8082	-47.4414	-3.74838	81.6653	24.3706	75.4062	57.2314	-31.515	5.97862	17.6475	170.029	122.03
-37.0322	-32.2065	-7.12163	26.5172	3.52829	0.675986	-0.907592	7.72089	33.9489	24.7334	-5.65476	6.19551	11.1533	4.56349	11.4691	-20.7021	1.18391	-13.433	-28.7906	-47.6062	-3.56137	81.8315	24.5272	75.3277	56.4831	-32.2729	5.86462	17.0924	170.8	122.159
-36.8626	-32.3975	-7.44971	26.2573	3.56854	0.821678	-0.282823	7.41654	33.8263	25.2983	-5.84905	6.26429	11.0416	4.63942	11.2036	-20.8939	1.17275	-13.536	-28.771	-47.7806	-3.38232	82.0067	24.6835	75.2541	55.7281	-32.9842	5.76431	16.5307	171.564	122.272
-36.6707	-32.5981	-7.77772	25.973	3.56711	0.95207	0.388283	7.10541	33.6853	25.8625	-6.04737	6.34128	10.9211	4.71447	10.923	-21.091	1.16694	-13.634	-28.7593	-47.9439	-3.176	82.2102	24.8222	75.1648	54.971	-33.6732	5.64526	15.9707	172.347	122.367
-36.5048	-32.7842	-8.11393	25.7043	3.5713	1.08611	1.08186	6.76906	33.5082	26.4035	-6.24022	6.40711	10.7877	4.78441	10.6395	-21.2649	1.16497	-13.7214	-28.7419	-48.1053	-2.94407	82.3879	24.971	75.0846	54.1955	-34.3309	5.54686	15.4129	173.097	122.469
-36.3153	-32.9899	-8.43969	25.419	3.55127	1.22876	1.7864	6.43356	33.3472	26.9358	-6.43328	6.46617	10.6422	4.84356	10.362	-21.4445	1.17136	-13.8092	-28.7134	-48.2718	-2.73715	82.5465	25.1169	75.0057	53.4278	-34.9564	5.45765	14.8629	173.848	122.544
-36.1408	-33.1719	-8.745	25.1412	3.54479	1.35747	2.51572	6.05868	33.1742	27.453	-6.61817	6.52695	10.4829	4.9005	10.0884	-21.6204	1.17246	-13.9079	-28.6875	-48.4454	-2.50986	82.7305	25.2805	74.9285	52.6622	-35.5642	5.37763	14.3001	174.576	122.655
-35.9723	-33.3625	-9.06659	24.8591	3.52674	1.48029	3.25114	5.69061	32.9692	27.9696	-6.80344	6.58623	10.3108	4.95536	9.79996	-21.8091	1.18046	-13.9978	-28.6666	-48.62	-2.2936	82.9148	25.4352	74.8462	51.8839	-36.1172	5.29709	13.7588	175.301	122.742
-35.8171	-33.555	-9.38302	24.565	3.50281	1.60075	4.00122	5.29694	32.749	28.4754	-6.99975	6.64722	10.1493	5.00006	9.51711	-22.0025	1.18514	-14.0887	-28.6335	-48.7837	-2.07607	83.0965	25.6037	74.771	51.1333	-36.6631	5.22639	13.2135	176.046	122.795
-35.6421	-33.7508	-9.70063	24.2607	3.47545	1.71422	4.77283	4.87742	32.5424	28.9455	-7.18671	6.73139	9.97732	5.0401	9.23175	-22.1931	1.19458	-14.1775	-28.5995	-48.9443	-1.85783	83.2702	25.7449	74.6852	50.3837	-37.1435	5.1563	12.6554	176.813	122.832
-35.4661	-33.9541	-10.0053	23.9637	3.44102	1.83727	5.56531	4.46381	32.2856	29.4075	-7.37591	6.81417	9.78908	5.07471	8.94006	-22.3722	1.20303	-14.2651	-28.5704	-49.1066	-1.62607	83.4568	25.8883	74.6257	49.632	-37.6023	5.09803	12.1222	177.559	122.863
-35.2952	-34.1542	-10.3038	23.6498	3.40567	1.94518	6.34793	4.01633	32.0204	29.8535	-7.5598	6.87553	9.59922	5.10406	8.6571	-22.5551	1.22261	-14.3591	-28.5372	-49.2711	-1.39712	83.6373	26.0241	74.544	48.8588	-38.0474	5.04599	11.5929	178.301	122.869
-35.1102	-34.3519	-10.597	23.3334	3.35939	2.05463	7.15782	3.55625	31.7669	30.2721	-7.75275	6.93108	9.40361	5.12183	8.35447	-22.7189	1.24181	-14.4367	-28.5007	-49.4426	-1.16144	83.8189	26.1767	74.4717	48.1098	-38.4563	4.99964	11.0679	179.016	122.885
-34.9426	-34.5583	-10.8833	23.0148	3.32786	2.18267	7.96707	3.1159	31.4795	30.6825	-7.93197	6.96981	9.21506	5.13609	8.04046	-22.9091	1.26306	-14.5117	-28.4596	-49.6142	-0.892499	84.0177	26.3255	74.399	47.386	-38.8265	4.94609	10.5345	179.727	122.891
-34.7701	-34.7583	-11.1598	22.6983	3.29075	2.29455	8.77274	2.66014	31.23	31.0751	-8.11471	7.03404	9.00574	5.14672	7.71318	-23.0681	1.2837	-14.5868	-28.4258	-49.7828	-0.622509	84.2008	26.4718	74.3401	46.6422	-39.1757	4.90286	10.0118	180.433	122.891
-34.59	-34.9609	-11.4352	22.3858	3.24241	2.40698	9.58134	2.18337	30.9531	31.4593	-8.29972	7.10133	8.78424	5.16241	7.39042	-23.2305	1.30636	-14.6666	-28.3795	-49.9436	-0.312712	84.3802	26.6159	74.2826	45.9097	-39.4992	4.87495	9.5019	181.126	122.86
-34.4214	-35.1726	-11.7281	22.0663	3.19193	2.51178	10.4168	1.69125	30.6552	31.8127	-8.47048	7.16302	8.5774	5.16621	7.0674	-23.3972	1.32517	-14.7464	-28.3295	-50.1187	-0.0247928	84.5596	26.7668	74.2308	45.1874	-39.7607	4.83994	8.98319	181.831	122.833
-34.2413	-35.3854	-12.0061	21.7516	3.14574	2.62244	11.2919	1.15941	30.3541	32.147	-8.65316	7.22951	8.36297	5.17486	6.7118	-23.5731	1.34375	-14.824	-28.2767	-50.283	0.286182	84.7308	26.9133	74.1822	44.4982	-39.9693	4.81592	8.46261	182.521	122.807
-34.0675	-35.5966	-12.2956	21.4296	3.09775	2.7327	12.1506	0.624052	30.0315	32.4653	-8.83691	7.30827	8.1389	5.18551	6.36665	-23.7416	1.37467	-14.8968	-28.2064	-50.4583	0.578025	84.9257	27.0587	74.1141	43.8107	-40.1822	4.79155	7.94658	183.221	122.767
-33.8863	-35.8201	-12.5569	21.1068	3.0411	2.82715	12.9969	0.0939829	29.6978	32.7975	-8.99427	7.3996	7.92353	5.20989	6.02712	-23.9055	1.40646	-14.9806	-28.1564	-50.6216	0.885945	85.0835	27.1997	74.048	43.1366	-40.3546	4.77076	7.44379	183.904	122.736
-33.7105	-36.0223	-12.826	20.759	2.98245	2.92848	13.83	-0.45295	29.3576	33.0684	-9.18137	7.49875	7.70735	5.22366	5.66893	-24.0566	1.43662	-15.0576	-28.1003	-50.7893	1.19098	85.2649	27.3154	73.9838	42.4706	-40.459	4.77326	6.93277	184.565	122.688
-33.5349	-36.241	-13.0655	20.431	2.92241	3.01818	14.6489	-1.01682	29.0313	33.3293	-9.33174	7.5853	7.4893	5.23772	5.32408	-24.192	1.47015	-15.1392	-28.0353	-50.9486	1.51011	85.4467	27.4379	73.9116	41.813	-40.5332	4.76656	6.43966	185.229	122.622
-33.3589	-36.455	-13.326	20.099	2.86168	3.11424	15.4664	-1.58906	28.6682	33.5818	-9.49901	7.6767	7.2856	5.2461	4.95586	-24.3047	1.50551	-15.2223	-27.981	-51.1138	1.82571	85.618	27.5648	73.8459	41.143	-40.5956	4.76822	5.93388	185.884	122.557
-33.1827	-36.675	-13.5679	19.7526	2.80286	3.22904	16.2905	-2.19713	28.3272	33.7938	-9.65164	7.76595	7.08382	5.24063	4.57497	-24.4244	1.53129	-15.318	-27.9214	-51.283	2.15279	85.8047	27.7054	73.8068	40.5099	-40.608	4.76552	5.44876	186.533	122.47
-33.0061	-36.895	-13.796	19.3962	2.73723	3.3194	17.0925	-2.78924	27.9389	33.9883	-9.81985	7.85608	6.89494	5.22686	4.20711	-24.5599	1.56416	-15.4133	-27.862	-51.4565	2.47528	85.9781	27.8376	73.7566	39.8709	-40.5823	4.77264	4.96766	187.168	122.403
-32.828	-37.1435	-14.0526	19.0255	2.6695	3.43211	17.8861	-3.39557	27.521	34.1817	-9.9745	7.94728	6.70519	5.2284	3.84148	-24.6955	1.59875	-15.4866	-27.8155	-51.6255	2.82272	86.1643	27.9772	73.71	39.2625	-40.5216	4.78556	4.46378	187.8	122.324
-32.6428	-37.3599	-14.2753	18.655	2.60748	3.52844	18.6583	-4.0049	27.1392	34.3466	-10.1316	8.04064	6.51854	5.21743	3.46552	-24.8291	1.62842	-15.5535	-27.7599	-51.7835	3.18539	86.3432	28.0886	73.6643	38.6674	-40.4479	4.8076	3.98855	188.431	122.214
-32.4474	-37.6155	-14.4963	18.2774	2.53041	3.62377	19.4075	-4.63126	26.7146	34.4978	-10.2868	8.15029	6.34049	5.20811	3.10087	-24.9565	1.67982	-15.6194	-27.7058	-51.9414	3.54638	86.5472	28.2143	73.6095	38.0901	-40.3412	4.82798	3.50972	189.04	122.115
-32.2702	-37.8512	-14.7013	17.8965	2.4552	3.70957	20.1472	-5.24547	26.2877	34.6245	-10.4507	8.25301	6.17847	5.20857	2.72692	-25.0956	1.70332	-15.6877	-27.6439	-52.1018	3.89902	86.7066	28.3348	73.567	37.5305	-40.1734	4.85044	3.0414	189.652	122.003
-32.0919	-38.0887	-14.8931	17.4857	2.38557	3.80202	20.8617	-5.87733	25.8732	34.7345	-10.613	8.33662	6.03027	5.19839	2.37069	-25.2327	1.73545	-15.7644	-27.5758	-52.2554	4.24071	86.9016	28.4499	73.5105	36.9788	-40.0011	4.87427	2.56398	190.25	121.872
-31.9071	-38.3285	-15.0937	17.0764	2.3099	3.89776	21.5588	-6.51942	25.4379	34.8206	-10.7686	8.44333	5.86103	5.18325	1.99412	-25.3588	1.77065	-15.829	-27.5125	-52.4178	4.59841	87.0793	28.5668	73.4651	36.462	-39.7801	4.90646	2.1184	190.849	121.719
-31.724	-38.5586	-15.3056	16.6658	2.23564	3.98745	22.2285	-7.1637	24.9931	34.9056	-10.9103	8.5492	5.70564	5.17857	1.61857	-25.4914	1.81762	-15.8941	-27.4457	-52.5843	4.96944	87.2514	28.679	73.403	35.9334	-39.5033	4.9437	1.66223	191.443	121.569
-31.5261	-38.8087	-15.4761	16.2755	2.16103	4.07947	22.8594	-7.80256	24.5434	34.9426	-11.0533	8.63002	5.5523	5.16555	1.23182	-25.6153	1.84913	-15.9535	-27.3721	-52.7413	5.34665	87.426	28.8119	73.3787	35.4078	-39.2221	4.98692	1.20927	192.027	121.395
-31.3503	-39.0818	-15.6447	15.8893	2.09322	4.17532	23.4727	-8.45345	24.0907	34.9725	-11.2099	8.73866	5.39942	5.14566	0.856491	-25.7284	1.8933	-16.017	-27.2962	-52.8966	5.73959	87.5901	28.9217	73.3242	34.9481	-38.8984	5.03551	0.777932	192.611	121.227
-31.1553	-39.3241	-15.7971	15.4869	2.02469	4.28056	24.0458	-9.10019	23.6179	34.9877	-11.374	8.84326	5.26578	5.13664	0.469757	-25.8457	1.94716	-16.0889	-27.2222	-53.0487	6.13417	87.7776	29.0299	73.2852	34.4868	-38.5513	5.09354	0.338006	193.168	121.055
-30.9759	-39.5671	-15.9471	15.0664	1.95921	4.37853	24.5956	-9.75435	23.144	34.9733	-11.527	8.93255	5.13995	5.11615	0.0816687	-25.9589	1.98441	-16.1502	-27.1452	-53.2033	6.55327	87.9539	29.148	73.245	34.0209	-38.1729	5.15265	-0.113874	193.731	120.852
-30.7993	-39.8169	-16.0906	14.644	1.87868	4.48208	25.1177	-10.4056	22.675	34.9588	-11.6826	9.03529	5.01016	5.10909	-0.302822	-26.0675	2.02552	-16.2124	-27.0683	-53.3543	6.94745	88.1196	29.2687	73.2228	33.5845	-37.7531	5.21483	-0.558483	194.287	120.642
-30.6123	-40.0615	-16.2277	14.2276	1.81001	4.57956	25.6	-11.0392	22.1937	34.906	-11.8363	9.14901	4.90454	5.09447	-0.676918	-26.1656	2.06135	-16.294	-26.9936	-53.5135	7.34061	88.2957	29.3715	73.2021	33.1496	-37.3126	5.27879	-0.984565	194.839	120.449
-30.4279	-40.3099	-16.3523	13.7834	1.73533	4.68576	26.0416	-11.6794	21.7145	34.8484	-11.9824	9.25061	4.80839	5.07857	-1.06273	-26.2572	2.10107	-16.3545	-26.9175	-53.6626	7.77341	88.4713	29.4842	73.1781	32.7244	-36.8291	5.34336	-1.42502	195.384	120.222
-30.2554	-40.5554	-16.4563	13.3439	1.66504	4.78618	26.4483	-12.3001	21.2351	34.7718	-12.1201	9.38478	4.71077	5.07601	-1.45121	-26.3553	2.14423	-16.4165	-26.8371	-53.8175	8.18694	88.6448	29.6084	73.1521	32.3252	-36.3124	5.41004	-1.84696	195.921	119.985
-30.0762	-40.8071	-16.5689	12.8914	1.58472	4.87693	26.8099	-12.9191	20.7324	34.6977	-12.2554	9.50975	4.6217	5.06848	-1.85297	-26.4338	2.17599	-16.4726	-26.7546	-53.9788	8.60849	88.8197	29.7108	73.1199	31.9254	-35.7704	5.48396	-2.27634	196.465	119.749
-29.8789	-41.0799	-16.664	12.4488	1.5127	4.97158	27.1388	-13.5324	20.2356	34.5883	-12.3962	9.6338	4.54009	5.05884	-2.25479	-26.513	2.22128	-16.524	-26.6743	-54.138	9.02885	88.9897	29.8187	73.0956	31.5739	-35.2133	5.56599	-2.69127	196.983	119.514
-29.6834	-41.3329	-16.7428	11.9936	1.43048	5.06298	27.4178	-14.148	19.7421	34.4709	-12.533	9.74413	4.46483	5.04991	-2.67954	-26.5853	2.27584	-16.5846	-26.5816	-54.2848	9.47903	89.1584	29.9238	73.0529	31.2297	-34.6174	5.65142	-3.09466	197.505	119.264
-29.4854	-41.5846	-16.8146	11.5415	1.3472	5.1551	27.656	-14.7548	19.264	34.3341	-12.6551	9.87281	4.40665	5.04235	-3.09724	-26.6729	2.32187	-16.6455	-26.4957	-54.4231	9.91634	89.3179	30.016	73.0112	30.9101	-33.9957	5.73307	-3.48719	198.006	119.002
-29.2938	-41.8579	-16.8932	11.0587	1.25216	5.24608	27.8701	-15.3622	18.7721	34.2023	-12.8059	10.0157	4.35774	5.03905	-3.54263	-26.7513	2.34814	-16.7071	-26.4109	-54.5747	10.364	89.4906	30.1075	72.9889	30.6093	-33.3642	5.83282	-3.91086	198.524	118.717
-29.1125	-42.1063	-16.9623	10.5861	1.16971	5.33858	28.0345	-15.9538	18.2756	34.0591	-12.9302	10.1451	4.32206	5.04082	-3.97204	-26.8174	2.37842	-16.7629	-26.3139	-54.7151	10.8444	89.649	30.2025	72.9695	30.3063	-32.6782	5.92717	-4.30873	199.027	118.444
-28.9245	-42.3742	-17.0012	10.1103	1.08218	5.42589	28.1587	-16.5284	17.7705	33.9043	-13.054	10.2777	4.2929	5.03316	-4.40607	-26.8642	2.40362	-16.8114	-26.2198	-54.8658	11.2836	89.8089	30.3064	72.9441	30.0374	-31.9871	6.0152	-4.71116	199.52	118.151
-28.7458	-42.6402	-17.0271	9.6223	0.99906	5.51666	28.2338	-17.0858	17.3008	33.7394	-13.1792	10.403	4.25915	5.02626	-4.84386	-26.8995	2.43388	-16.8679	-26.1217	-55.0062	11.7652	89.9498	30.4012	72.9109	29.786	-31.268	6.11393	-5.10799	199.989	117.88
-28.5687	-42.8966	-17.0431	9.11247	0.909893	5.60578	28.2748	-17.6369	16.8103	33.5633	-13.3156	10.5531	4.21938	5.01226	-5.28112	-26.9489	2.47296	-16.904	-26.0177	-55.1512	12.2393	90.1173	30.4972	72.8945	29.5521	-30.5335	6.21883	-5.50748	200.472	117.58
-28.393	-43.1588	-17.035	8.61216	0.840502	5.69301	28.2668	-18.1946	16.3398	33.391	-13.4332	10.6953	4.19406	5.01158	-5.72563	-27.0025	2.49572	-16.9442	-25.9095	-55.287	12.7341	90.2809	30.5802	72.875	29.3368	-29.7577	6.32534	-5.89758	200.952	117.254
-28.2165	-43.4328	-17.0313	8.08549	0.745429	5.78496	28.2233	-18.7161	15.8707	33.2081	-13.5453	10.8639	4.18547	5.01727	-6.1847	-27.0358	2.52309	-16.9708	-25.7978	-55.431	13.229	90.4361	30.6713	72.861	29.1472	-28.9465	6.43645	-6.29528	201.419	116.943
-28.0428	-43.6996	-17.0104	7.57227	0.660718	5.87413	28.1316	-19.2305	15.388	33.0158	-13.6567	11.0262	4.1793	5.02413	-6.62425	-27.0825	2.5471	-17.0125	-25.6793	-55.5642	13.711	90.5751	30.7855	72.8454	28.9348	-28.1203	6.55188	-6.69989	201.89	116.598
-27.8681	-43.9666	-16.9806	7.06128	0.568826	5.9678	28.0093	-19.7383	14.8864	32.8117	-13.7683	11.1822	4.18312	5.03289	-7.08075	-27.1098	2.56649	-17.047	-25.5577	-55.7118	14.2101	90.7267	30.8906	72.8361	28.749	-27.2737	6.67431	-7.08584	202.345	116.245
-27.6829	-44.2383	-16.933	6.54926	0.487891	6.06161	27.8513	-20.2326	14.4153	32.6375	-13.8786	11.3423	4.18789	5.05266	-7.54765	-27.1216	2.59126	-17.0776	-25.4354	-55.8591	14.7324	90.8708	30.9655	72.8125	28.5893	-26.3812	6.79052	-7.47035	202.8	115.907
-27.5131	-44.5026	-16.8693	6.02378	0.404283	6.14763	27.6542	-20.7182	13.9362	32.4218	-13.9814	11.491	4.22154	5.07007	-8.03392	-27.1324	2.61533	-17.1054	-25.3085	-55.9927	15.2544	91.0303	31.0681	72.7997	28.4508	-25.4901	6.9222	-7.83711	203.236	115.546
-27.3338	-44.7751	-16.8096	5.48929	0.308533	6.23954	27.4238	-21.1763	13.4634	32.2004	-14.0867	11.6619	4.234	5.07522	-8.49022	-27.1532	2.63304	-17.1354	-25.1917	-56.1184	15.7648	91.1524	31.1647	72.7884	28.3079	-24.562	7.05521	-8.2115	203.672	115.171
-27.1643	-45.049	-16.7201	4.94582	0.219566	6.33234	27.1504	-21.6143	13.0155	31.9758	-14.1897	11.8193	4.27313	5.10171	-8.95129	-27.1678	2.6547	-17.1675	-25.0678	-56.2434	16.2745	91.2677	31.2543	72.7855	28.1971	-23.5987	7.19131	-8.58562	204.103	114.805
-26.9913	-45.322	-16.6323	4.39281	0.135841	6.42071	26.8402	-22.0425	12.5477	31.7449	-14.2844	11.9831	4.30283	5.13403	-9.40615	-27.1665	2.66917	-17.216	-24.9464	-56.3746	16.7974	91.3794	31.3456	72.7726	28.0959	-22.6387	7.32273	-8.94328	204.515	114.417
-26.8144	-45.5969	-16.5365	3.84085	0.0490566	6.50682	26.4886	-22.4588	12.0896	31.517	-14.3695	12.1717	4.34024	5.16609	-9.87859	-27.1606	2.68797	-17.2385	-24.8117	-56.5082	17.3245	91.4986	31.433	72.7556	37.2549	37.033	7.46136	-9.30709	204.931	114.004
-26.6394	-45.88	-16.4286	3.28865	-0.0328782	6.59424	26.1126	-22.8505	11.6201	31.3133	-14.4649	12.3383	4.38456	5.19498	-10.3434	-27.1401	2.70823	-17.2651	-24.6907	-56.6208	17.8504	91.6113	31.5125	72.7407	37.5827	37.9582	7.60077	-9.67632	205.356	113.58
-26.4592	-46.1729	-16.2971	2.72345	-0.119051	6.6915	25.7135	-23.2323	11.1505	31.0735	-14.5451	12.512	4.4491	5.23876	-10.804	-27.116	2.71409	-17.2876	-24.5525	-56.7127	18.3978	91.7272	31.5835	72.7067	37.9243	38.8696	7.72858	-10.0632	205.749	113.171
-26.2735	-46.4587	-19.211	4.68552	-0.196304	6.77536	25.2906	-23.6141	10.6931	30.839	-14.6463	12.6848	4.50575	5.28926	-11.2884	-27.0687	2.71117	-17.3099	-24.4212	-56.8338	18.9153	91.8466	31.6834	72.7078	38.2578	39.79	7.8738	-10.4431	206.151	112.724
-26.0772	-46.7524	-19.3489	4.57017	-0.286678	6.86339	24.8349	-23.9667	10.2567	30.6005	-14.7237	12.8562	4.56996	5.35301	-11.7703	-27.0336	2.69546	-17.3398	-24.2897	-56.9438	19.4887	91.9578	31.769	72.6877	38.6083	40.6784	8.01541	-10.8061	206.527	112.279
-25.8906	-47.0376	-19.4865	4.43987	-0.369357	6.94863	24.3115	-24.3428	9.81106	30.3728	-14.7927	13.0338	4.62523	5.40782	-12.2372	-26.9966	2.69922	-17.3474	-24.1584	-57.057	20.0416	92.0671	31.8725	72.6843	38.9686	41.5523	8.17209	-11.1864	206.922	111.813
-25.7275	-47.3163	-19.6295	4.31187	-0.469235	7.03897	23.8193	-24.6618	9.37866	30.1441	-14.861	13.2126	4.69051	5.47238	-12.6941	-26.951	2.69451	-17.3694	-24.0229	-57.1658	20.5967	92.1635	31.981	72.6761	39.3615	42.3842	8.31644	-11.5812	207.291	111.367
-25.5509	-47.5924	-19.7669	4.18245	-0.575098	7.12717	23.3102	-24.9699	8.97436	29.9081	-14.9259	13.3884	4.74689	5.56258	-13.1816	-26.9001	2.68138	-17.3877	-23.8911	-57.2744	21.1532	92.2771	32.0649	72.6534	39.7131	43.2224	8.46782	-11.9468	207.647	110.901
-25.3597	-47.8776	-19.9339	4.06135	-0.684247	7.21848	22.785	-25.2729	8.55567	29.6762	-14.9858	13.5641	4.80869	5.67558	-13.6632	-26.8303	2.67959	-17.4045	-23.7519	-57.3871	21.6973	92.4031	32.1626	72.6444	40.0886	44.0402	8.60513	-12.3115	208.018	110.415
-25.1675	-48.1656	-20.0639	3.93224	-0.772504	7.2936	22.2024	-25.552	8.12397	29.4417	-15.0373	13.7471	4.87563	5.75601	-14.1544	-26.7669	2.6715	-17.415	-23.6149	-57.5086	22.2546	92.5117	32.2676	72.6435	40.4488	44.821	8.77228	-12.6703	208.369	109.927
-24.9774	-48.4834	-20.1947	3.8084	-0.876478	7.36899	21.6466	-25.8355	7.6954	29.2036	-15.0811	13.9324	4.94329	5.83118	-14.6322	-26.6796	2.65745	-17.4419	-23.4727	-57.6248	22.7981	92.5984	32.35	72.6241	40.838	45.609	8.93328	-13.0646	208.724	109.429
-24.7941	-48.7601	-20.3372	3.6812	-0.980113	7.44272	21.068	-26.0963	7.29038	28.9678	-15.1365	14.112	4.9919	5.89853	-15.119	-26.5761	2.64624	-17.4485	-23.3328	-57.7378	23.3633	92.6748	32.4656	72.6296	41.2202	46.3771	9.08792	-13.4444	209.069	108.915
-24.6202	-49.0598	-20.4793	3.54996	-1.08008	7.51006	20.4699	-26.3503	6.89184	28.7383	-15.1791	14.2915	5.03556	5.97164	-15.6108	-26.4839	2.62991	-17.4601	-23.1914	-57.8519	23.9293	92.7743	32.5717	72.6263	41.6207	47.1297	9.24393	-13.8234	209.409	108.382
-24.4471	-49.3459	-20.6104	3.42521	-1.18835	7.60017	19.9105	-26.5947	6.49102	28.5115	-15.2285	14.4777	5.08862	6.05029	-16.0845	-26.3837	2.60025	-17.4915	-23.0442	-57.961	24.4978	92.8449	32.6901	72.6254	42.0052	47.8392	9.40387	-14.2166	209.735	107.841
-24.2793	-49.6327	-20.7358	3.29589	-1.29261	7.6791	19.3158	-26.8049	6.07637	28.2563	-15.2671	14.663	5.15641	6.13725	-16.5485	-26.2658	2.57849	-17.5156	-22.8957	-58.0634	25.0697	92.9233	32.8228	72.6398	42.4064	48.5227	9.55621	-14.6126	210.051	107.314
-24.1114	-49.94	-20.8597	3.16788	-1.39737	7.75462	18.708	-27.0377	5.7025	28.0339	-15.3	14.8607	5.22336	6.21547	-17.0078	-26.1458	2.55263	-17.5467	-22.7468	-58.1718	25.6444	92.9914	32.9339	72.6498	42.8226	49.2189	9.72428	-14.9954	210.371	106.769
-23.9404	-50.2232	-20.9495	3.05775	-1.51272	7.84001	18.0866	-27.2223	5.32437	27.816	-15.3392	15.0407	5.2864	6.3057	-17.4772	-26.0281	2.51257	-17.5775	-22.5972	-58.2747	26.209	93.0599	33.0521	72.64	43.2194	49.8864	9.89687	-15.3854	210.677	106.195
-23.7695	-50.509	-21.0606	2.94663	-1.61706	7.91604	17.4736	-27.4066	4.94143	27.5917	-15.3686	15.2193	5.34399	6.41865	-17.9785	-25.8916	2.47708	-17.5985	-22.4358	-58.3791	26.7916	93.1255	33.1545	72.6339	43.6379	50.5303	10.0545	-15.7745	210.985	105.65
-23.5959	-50.7868	-21.1713	2.83767	-1.72725	7.99061	16.8621	-27.5647	4.56546	27.3477	-15.3925	15.3973	5.40059	6.52913	-18.4723	-25.745	2.43964	-17.6196	-22.2796	-58.4715	27.3797	93.1742	33.2623	72.6226	44.0315	51.1668	10.2223	-16.1649	211.288	105.071
-23.4223	-51.0821	-21.2822	2.722	-1.841	8.06815	16.2365	-27.7118	4.18101	27.1044	-15.4044	15.5843	5.45079	6.64797	-18.9308	-25.596	2.40237	-17.6437	-22.1153	-58.5668	27.9601	93.2377	33.382	72.6316	44.4433	51.7663	10.3983	-16.5289	211.57	104.484
-23.2554	-51.3736	-21.4057	2.61464	-1.96451	8.16081	15.6163	-27.8436	3.82524	26.8684	-15.4243	15.7688	5.50349	6.75724	-19.4305	-25.4392	2.34982	-17.6645	-21.9575	-58.6522	28.5247	93.2879	33.5021	72.6307	44.8659	52.3722	10.5805	-16.9243	211.854	103.899
-23.0813	-51.6446	-21.5037	2.50439	-2.10015	8.2511	15.0039	-27.9657	3.46149	26.6551	-15.446	15.9407	5.53559	6.87478	-19.8958	-25.2719	2.29638	-17.6735	-21.797	-58.7336	29.1282	93.3319	33.6068	72.6193	45.2878	52.9432	10.7491	-17.3553	212.117	103.309
-22.9121	-51.9352	-21.6238	2.39875	-2.22174	8.33307	14.3798	-28.0624	3.11635	26.4226	-15.4614	16.123	5.57158	7.00031	-20.373	-25.1104	2.23763	-17.6936	-21.6359	-58.812	29.7182	93.3989	33.7167	72.6132	45.7062	53.503	10.934	-17.731	212.384	102.707
-22.7339	-52.2262	-21.7286	2.29301	-2.34958	8.41612	13.766	-28.1657	2.7657	26.189	-15.4633	16.2838	5.59687	7.12388	-20.8512	-24.9567	2.17234	-17.7182	-21.4829	-58.8968	30.2862	93.4386	33.8446	72.612	46.1694	54.0486	11.1102	-18.1211	212.64	102.099
-22.563	-52.5076	-21.8066	2.20214	-2.47275	8.48654	13.1624	-28.2342	2.41223	25.9476	-15.4618	16.4398	5.61705	7.25409	-21.3139	-24.7654	2.09224	-17.7398	-21.3172	-58.971	30.8743	93.4793	33.9618	72.6198	46.6197	54.559	11.2941	-18.5094	212.888	101.473
-22.3978	-52.7859	-21.8891	2.09874	-2.61553	8.57003	12.5678	-28.306	2.0799	25.7213	-15.4697	16.6059	5.62581	7.37397	-21.786	-24.5692	2.01942	-17.7565	-21.1525	-59.0457	31.4563	93.5022	34.0619	72.6041	47.0626	55.0551	11.4745	-18.898	213.144	100.838
-22.2365	-53.0749	-21.951	1.99303	-2.75556	8.64266	11.9902	-28.3456	1.74832	25.4704	-15.4602	16.7609	5.62693	7.50794	-22.2613	-24.3665	1.94909	-17.7751	-20.9984	-59.1202	32.0537	93.5184	34.172	72.6054	47.5313	55.5147	11.6694	-19.306	213.372	100.227
-22.0704	-53.3772	-22.0046	1.92309	-2.88639	8.71026	11.408	-28.3745	1.4307	25.2255	-15.4505	16.9148	5.62756	7.64437	-22.7374	-24.172	1.86766	-17.8012	-20.8488	-59.1935	32.6526	93.5444	34.2868	72.6092	48.006	55.9695	11.858	-19.7144	213.613	99.5763
-21.9031	-53.662	-22.0786	1.83197	-3.03052	8.78025	10.8188	-28.3877	1.09834	24.992	-15.435	17.0603	5.61355	7.77736	-23.2152	-23.9411	1.80148	-17.8132	-20.6927	-59.2677	33.2549	93.5602	34.3926	72.6067	48.4394	56.4056	12.044	-20.1143	213.844	98.9151
-21.7319	-53.9605	-22.1275	1.74343	-3.169	8.85421	10.2309	-28.3755	0.785619	24.745	-15.4303	17.2024	5.58253	7.90889	-23.693	-23.7164	1.72254	-17.8272	-20.5278	-59.3468	33.8612	93.5536	34.4855	72.6005	48.8845	56.8447	12.2213	-20.5302	214.07	98.2404
-21.558	-54.2646	-22.1732	1.64397	-3.30969	8.9191	9.67004	-28.356	0.464607	24.4733	-15.4269	17.3252	5.54751	8.04924	-24.1646	-23.496	1.6399	-17.8447	-20.3626	-59.4238	34.4748	93.5405	34.6066	72.594	49.3494	57.2071	12.3942	-20.9273	214.287	97.5521
-21.3898	-54.5539	-22.1996	1.55325	-3.47309	8.97678	9.13469	-28.32	0.173826	24.2384	-15.4156	17.4595	5.51364	8.19665	-24.6273	-23.2514	1.55455	-17.8717	-20.1949	-59.4928	35.1263	93.5313	34.7314	72.5998	49.8101	57.5738	12.5803	-21.3376	214.475	96.8809
-21.2219	-54.8502	-22.2213	1.48343	-3.65008	9.06437	8.59193	-28.2703	-0.12899	23.9837	-15.3892	17.5919	5.48502	8.34536	-25.1185	-22.9996	1.47369	-17.8853	-20.0262	-59.5558	35.7432	93.5123	34.8684	72.6127	50.2826	57.9229	12.767	-21.7549	214.68	96.1897
-21.0463	-55.138	-22.2389	1.40236	-3.79774	9.143	8.07311	-28.193	-0.423094	23.7451	-15.3673	17.7013	5.43648	8.49167	-25.5951	-22.7359	1.38175	-17.9026	-19.8596	-59.6205	36.3725	93.4616	35.0109	72.6405	50.7574	58.2799	12.9509	-22.1711	214.853	95.4876
-20.8635	-55.4424	-22.2694	1.32475	-3.95454	9.21438	7.54854	-28.118	-0.689394	23.5035	-15.3395	17.8062	5.38224	8.64502	-26.0582	-22.4815	1.27278	-17.931	-19.6881	-59.6782	37.0161	93.4229	35.1254	72.639	51.2327	58.5777	13.1277	-22.5846	215.026	94.7821
-20.6909	-55.747	-22.2768	1.25343	-4.11169	9.28748	7.05173	-28.0196	-0.961146	23.2587	-15.3002	17.9067	5.32004	8.77835	-26.5179	-22.2129	1.16288	-17.9512	-19.5158	-59.7313	37.6318	93.3816	35.2577	72.6513	51.6701	58.8388	13.3081	-22.9922	215.204	94.0632
-20.5269	-56.0313	-22.2664	1.17837	-4.30563	9.37224	6.52918	-27.9243	-1.22012	23.0122	-15.2673	17.9852	5.2533	8.9242	-26.9847	-21.9464	1.05125	-17.9758	-19.345	-59.7757	38.2459	93.3208	35.379	72.6627	52.1469	59.0932	13.48	-23.4205	215.368	93.3354
-20.361	-56.3107	-22.2476	1.0995	-4.47871	9.44673	6.05719	-27.8019	-1.49703	22.7495	-15.2269	18.0697	5.18222	9.06296	-27.4379	-21.6625	0.941249	-17.9934	-19.1714	-59.8303	38.8776	93.2544	35.4661	72.6314	52.6465	59.3305	13.6668	-23.8318	215.542	92.5864
-20.1829	-56.6032	-22.2468	1.02237	-4.65345	9.53145	5.60599	-27.6698	-1.74934	22.4996	-15.1774	18.1259	5.09506	9.20128	-27.9071	-21.3804	0.830054	-18.0101	-18.9974	-59.8669	39.5023	93.18	35.6129	72.6365	53.1652	59.5285	13.8504	-24.2451	215.704	91.849
-20.0071	-56.8848	-22.2131	0.94111	-4.82086	9.60094	5.15204	-27.5293	-1.98606	22.2593	-15.1312	18.1989	5.00478	9.33456	-28.3635	-21.0846	0.715902	-18.0281	-18.8282	-59.9119	40.127	93.1034	35.7556	72.6457	53.6709	59.723	14.0253	-24.6528	215.854	91.1004
-19.8365	-57.1726	-22.1917	0.871367	-5.01027	9.68279	4.73121	-27.3666	-2.21934	22.0145	-15.072	18.2543	4.90214	9.45934	-28.8334	-20.7761	0.595862	-18.0512	-18.6553	-59.951	40.7592	92.9979	35.9203	72.6612	54.1612	59.9031	14.2078	-25.0797	216.006	90.3371
-19.6749	-57.4514	-22.1684	0.80851	-5.20959	9.76187	4.28969	-27.1933	-2.44791	21.7566	-15.0074	18.3059	4.80962	9.59691	-29.3067	-20.4711	0.471778	-18.0537	-18.4784	-59.9944	41.3772	92.8894	36.0724	72.6663	54.6792	60.0467	14.3895	-25.501	216.152	89.5617
-19.5266	-57.7656	-22.1217	0.730532	-5.40664	9.85205	3.8519	-26.9989	-2.67774	21.4898	-14.9586	18.3459	4.72169	9.71563	-29.768	-20.1526	0.347315	-18.077	-18.3087	-60.027	42.0074	92.7577	36.2266	72.6833	55.172	60.1863	14.5624	-25.9166	216.303	88.7767
-19.3647	-58.0477	-22.0622	0.684842	-5.59969	9.93289	3.43958	-26.8068	-2.89675	21.2301	-14.9007	18.3926	4.63165	9.84545	-30.2135	-19.8253	0.217232	-18.0926	-18.1331	-60.0664	42.6582	92.625	36.3743	72.6937	55.6744	60.3198	14.7317	-26.3313	216.43	87.9816
-19.1916	-58.3151	-21.971	0.626421	-5.79501	10.0087	3.03721	-26.589	-3.10581	20.9692	-14.8431	18.4089	4.51446	9.97563	-30.6535	-19.4942	0.0836975	-18.1011	-17.9557	-60.0958	43.2633	92.4818	36.5236	72.6974	56.2036	60.4067	14.9022	-26.7375	216.548	87.1669
-19.0264	-58.6011	-21.8772	0.554532	-6.0017	10.0817	2.65635	-26.3738	-3.30494	20.7164	-14.7825	18.4339	4.40926	10.0793	-31.0873	-19.1563	-0.0501889	-18.1103	-17.7717	-60.1239	43.8939	92.338	36.6858	72.7028	56.7449	60.4816	15.0982	-27.1608	216.665	86.369
-18.8686	-58.8813	-21.7921	0.490175	-6.20491	10.166	2.27869	-26.1293	-3.51307	20.4298	-14.7164	18.4268	4.30403	10.1793	-31.5133	-18.8123	-0.194668	-18.1353	-17.5964	-60.1523	44.5164	92.1966	36.8417	72.7065	57.2631	60.5369	15.2661	-27.5715	216.776	85.5461
-18.7218	-59.1973	-21.7056	0.412079	-6.40459	10.2523	1.90894	-25.8725	-3.71792	20.149	-14.6521	18.4213	4.1893	10.2913	-31.9461	-18.4403	-0.347138	-18.1538	-17.4072	-60.1691	45.1468	92.0186	37.0229	72.7297	57.7803	60.5715	15.427	-27.9803	216.88	84.7081
-18.5494	-59.4759	-21.6236	0.344017	-6.60489	10.3358	1.5529	-25.6244	-3.902	19.8766	-14.5903	18.3987	4.07147	10.3985	-32.3677	-18.05	-0.486614	-18.1777	-17.222	-60.1946	45.7763	91.8493	37.1941	72.7257	58.3082	60.5781	15.5892	-28.3882	216.972	83.8747
-18.3859	-59.7535	-21.5397	0.270903	-6.81784	10.406	1.22316	-25.3355	-4.08539	19.5974	-14.5009	18.3657	3.95897	10.4946	-32.7999	-17.6607	-0.642663	-18.1938	-17.034	-60.2206	46.4251	91.6644	37.3526	72.7221	58.7998	60.5875	15.7472	-28.7827	217.063	83.0343
-18.2308	-60.0333	-21.4227	0.196224	-7.02927	10.48	0.894591	-25.0511	-4.26483	19.3027	-14.4259	18.3255	3.83903	10.6021	-33.2494	-17.2704	-0.799067	-18.2263	-16.8363	-60.2259	47.0305	91.4816	37.5123	72.7059	59.3191	60.5591	15.9094	-29.1863	217.148	82.1881
-18.0741	-60.3086	-21.3284	0.11238	-7.23815	10.5582	0.58403	-24.7706	-4.43765	19.02	-14.3401	18.2483	3.71637	10.7139	-33.6846	-16.8654	-0.95812	-18.2404	-16.6362	-60.2331	47.661	91.281	37.6812	72.7071	59.8204	60.5069	16.0668	-29.5766	217.225	81.3177
-17.9129	-60.5798	-21.1964	0.0524975	-7.45014	10.6234	0.29887	-24.4615	-4.59901	18.7308	-14.2475	18.1659	3.58611	10.8193	-34.1106	-16.4607	-1.11511	-18.2658	-16.4471	-60.2373	48.2757	91.068	37.8477	72.7123	60.3155	60.4399	16.2121	-29.9679	217.295	80.4517
-17.755	-60.8673	-21.0174	-0.0177064	-7.66551	10.7025	0.0222019	-24.1609	-4.76619	18.4458	-14.1556	18.0867	3.44524	10.9098	-34.5436	-16.0387	-1.275	-18.2856	-16.2586	-60.2376	48.9092	90.8534	38.0055	72.7106	60.8145	60.3487	16.3626	-30.3553	217.36	79.5724
-17.5861	-61.1454	-20.8607	-0.102066	-7.88545	10.7703	-0.265451	-23.8219	-4.91393	18.1588	-14.0636	17.9936	3.31044	10.9989	-34.9722	-15.61	-1.44386	-18.3151	-16.0728	-60.2348	49.5178	90.6227	38.2082	72.7205	61.3168	60.2548	16.4982	-30.716	217.413	78.6874
-17.4227	-61.422	-20.7088	-0.180031	-8.10707	10.8395	-0.576668	-23.4668	-5.07732	17.8477	-13.9696	17.8846	3.17393	11.0946	-35.3898	-15.184	-1.6121	-18.3437	-15.8844	-60.2267	50.145	90.3776	38.3867	72.7306	61.8282	60.1127	16.6397	-31.0827	217.448	77.8103
-17.268	-61.6951	-20.5371	-0.264698	-8.32777	10.9068	-0.85852	-23.1244	-5.21933	17.5498	-13.8639	17.756	3.04731	11.1843	-35.8002	-14.7654	-1.78999	-18.3927	-15.6846	-60.2162	50.7492	90.1482	38.5515	72.7233	62.3206	59.9797	16.7908	-31.4413	217.514	76.8952
-17.1147	-61.9551	-20.3761	-0.351702	-8.53438	10.9835	-1.11785	-22.7738	-5.35251	17.2628	-13.7445	17.6053	2.91503	11.2586	-36.203	-14.3248	-1.99353	-18.4526	-15.4859	-60.197	51.3649	89.8968	38.731	72.7082	62.8191	59.8007	16.9391	-31.8009	217.538	75.9756
-16.9531	-62.2164	-20.1902	-0.447514	-8.75159	11.0494	-1.35495	-22.4098	-5.48161	16.9708	-13.6108	17.4477	2.79174	11.3255	-36.6067	-13.8771	-2.17248	-18.5098	-15.2927	-60.1897	51.9753	89.6322	38.916	72.6983	63.3067	59.6092	17.0784	-32.1567	217.564	75.0639
-16.7945	-62.4795	-19.9862	-0.559233	-8.9686	11.117	-1.58987	-22.0339	-5.60808	16.6816	-13.5004	17.2701	2.66408	11.3933	-37.0003	-13.4469	-2.3663	-18.5518	-15.1046	-60.1805	52.5771	89.3846	39.1003	72.6953	63.8001	59.3921	17.2227	-32.5035	217.589	74.1353
-16.6445	-62.7406	-19.7933	-0.649265	-9.17997	11.1847	-1.82622	-21.6453	-5.73466	16.3732	-13.3838	17.1033	2.53399	11.4537	-37.3977	-12.9921	-2.55445	-18.5996	-14.9176	-60.162	53.1809	89.1177	39.2915	72.6815	64.2807	59.169	17.3697	-32.8343	217.616	73.1875
-16.486	-63.0029	-19.5726	-0.767578	-9.38483	11.2464	-2.06082	-21.2402	-5.85991	16.0687	-13.2678	16.9135	2.39856	11.5122	-37.7875	-12.5458	-2.74513	-18.6528	-14.7342	-60.1428	53.7867	88.8519	39.4961	72.6823	64.7679	58.9166	17.5204	-33.1579	217.642	72.2324
-16.3457	-63.2729	-19.3574	-0.88191	-9.59388	11.3084	-2.28444	-20.8435	-5.96741	15.7839	-13.1326	16.7133	2.26734	11.5759	-38.1829	-12.0886	-2.93513	-18.6941	-14.5436	-60.1162	54.3926	88.554	39.6734	72.6623	65.2394	58.6446	17.6695	-33.4815	217.664	71.2828
-16.1877	-63.5317	-19.13	-0.97765	-9.79742	11.3663	-2.50603	-20.4302	-6.07466	15.4822	-12.9959	16.494	2.11047	11.6288	-38.5672	-11.6187	-3.13556	-18.737	-14.3576	-60.0966	54.9884	88.2613	39.86	72.6506	65.6943	58.3378	17.8166	-33.7932	217.663	70.323
-16.0333	-63.7834	-18.9061	-1.09743	-10.0044	11.417	-2.73508	-20.0038	-6.19015	15.1819	-12.8628	16.2695	1.97814	11.6728	-38.9408	-11.145	-3.33502	-18.78	-14.1493	-60.0623	55.5983	87.9406	40.0618	72.6351	66.1722	58.0376	17.9645	-34.0972	217.668	69.3543
-15.8906	-64.0593	-18.683	-1.21829	-10.202	11.4599	-2.94949	-19.5763	-6.29452	14.885	-12.7085	16.0197	1.85048	11.7081	-39.3176	-10.6578	-3.53126	-18.8296	-13.9566	-60.0211	56.2113	87.626	40.2648	72.6172	66.6298	57.7045	18.1036	-34.3686	217.666	68.3816
-15.738	-64.3178	-18.4395	-1.34917	-10.385	11.4914	-3.16957	-19.133	-6.39378	14.5916	-12.5667	15.7585	1.72534	11.7331	-39.6814	-10.1841	-3.73539	-18.8719	-13.7728	-59.9798	56.8113	87.2868	40.4529	72.5866	67.0707	57.3635	18.2711	-34.6308	217.662	67.3929
-15.5979	-64.5621	-18.1895	-1.49496	-10.575	11.5094	-3.38526	-18.6772	-6.48897	14.3067	-12.4272	15.4916	1.60378	11.7496	-40.0426	-9.70323	-3.93223	-18.9227	-13.5794	-59.9352	57.3997	86.9496	40.6629	72.5464	67.5111	57.0128	18.4137	-34.8938	217.642	66.4106
-15.4471	-64.8153	-17.9318	-1.64058	-10.7673	11.5338	-3.59784	-18.1956	-6.57693	14.0131	-12.2859	15.2047	1.48317	11.7719	-40.3966	-9.22139	-4.14416	-18.977	-13.3831	-59.8726	58.0141	86.5909	40.8663	72.5156	67.9312	56.5945	18.5598	-35.1374	217.619	65.4223
-15.2913	-65.0569	-17.671	-1.79256	-10.9554	11.5434	-3.81295	-17.7315	-6.6597	13.7232	-12.1364	14.9092	1.37316	11.7892	-40.7436	-8.72701	-4.35837	-19.0375	-13.1794	-59.8122	58.6206	86.2309	41.0939	72.4837	68.337	56.1869	18.7163	-35.3651	217.596	64.4268
-15.1425	-65.2991	-17.4265	-1.94347	-11.1266	11.5565	-4.01531	-17.2602	-6.73839	13.4352	-11.9845	14.6072	1.26418	11.7862	-41.0893	-8.23413	-4.563	-19.088	-12.9839	-59.7715	59.2178	85.8723	41.2992	72.4508	68.7293	55.7446	18.8938	-35.5952	217.565	63.43
-15.0068	-65.5453	-17.158	-2.10564	-11.297	11.5642	-4.23769	-16.7679	-6.81195	13.1479	-11.8276	14.281	1.15113	11.7961	-41.4294	-7.72806	-4.77694	-19.1462	-12.7954	-59.7149	59.8161	85.4775	41.5063	72.421	69.1072	55.2984	19.0536	-35.8035	217.519	62.42
-14.8726	-65.7881	-16.9071	-2.27035	-11.4652	11.5512	-4.44916	-16.2503	-6.89052	12.8578	-11.6564	13.95	1.04115	11.7863	-41.7651	-7.22036	-4.99259	-19.1921	-12.5941	-59.6703	60.4198	85.0795	41.7221	72.3834	69.4791	54.8365	19.2087	-35.9969	217.496	61.3942
-14.7296	-66.0242	-16.6467	-2.44728	-11.627	11.5399	-4.66459	-15.7435	-6.96143	12.5642	-11.4854	13.617	0.92948	11.7812	-42.1117	-6.70106	-5.20416	-19.2453	-12.3998	-59.6189	61.0079	84.6758	41.9555	72.3407	69.8592	54.3651	19.3955	-36.1747	217.453	60.3633
-14.587	-66.2562	-16.395	-2.62298	-11.7784	11.5249	-4.88162	-15.2414	-7.0382	12.2843	-11.3081	13.2517	0.824072	11.769	-42.438	-6.19801	-5.41344	-19.3125	-12.206	-59.5747	61.6014	84.2667	42.2002	72.2923	70.197	53.8776	19.5674	-36.3344	217.399	59.3292
-14.4498	-66.4994	-16.1328	-2.8116	-11.9561	11.4983	-5.10093	-14.7304	-7.09893	12.0128	-11.1355	12.8975	0.717865	11.7456	-42.7556	-5.674	-5.62645	-19.3695	-12.012	-59.5242	62.1834	83.8263	42.4252	72.2505	70.5205	53.3681	19.7535	-36.4841	217.347	58.2738
-14.3123	-66.7347	-15.8857	-3.01613	-12.1043	11.4675	-5.31343	-14.2284	-7.16891	11.7495	-10.9454	12.5053	0.627461	11.726	-43.0606	-5.15158	-5.84216	-19.4276	-11.8123	-59.4596	62.7633	83.4102	42.6686	72.2224	70.8405	52.8562	19.9561	-36.6037	217.277	57.2271
-14.1708	-66.9538	-15.6372	-3.21552	-12.2559	11.4057	-5.52802	-13.7167	-7.239	11.4546	-10.7543	12.124	0.522553	11.708	-43.3619	-4.63028	-6.06041	-19.4755	-11.6188	-59.3918	63.3524	82.965	42.9058	72.1742	71.1437	52.2947	20.153	-36.7136	217.225	56.159
-14.0375	-67.1962	-15.3571	-3.42306	-12.3887	11.3584	-5.74715	-13.1911	-7.30426	11.1742	-10.5661	11.7213	0.410098	11.7074	-43.6534	-4.11013	-6.28321	-19.5348	-11.4284	-59.3278	63.9349	82.5318	43.1508	72.1287	71.4331	51.7306	20.3524	-36.8125	217.15	55.12
-13.8988	-67.4196	-15.0793	-3.63823	-12.5193	11.2836	-5.95502	-12.669	-7.37948	10.9063	-10.3589	11.3035	0.299994	11.6977	-43.9395	-3.59964	-6.50816	-19.6075	-11.2404	-59.2557	64.5139	82.0899	43.384	72.0681	71.6863	51.1541	20.5592	-36.8911	217.091	54.0566
-13.7545	-67.6536	-14.7673	-3.86686	-12.642	11.2092	-6.17742	-12.1281	-7.43176	10.6396	-10.1469	10.8617	0.195022	11.6758	-44.2191	-3.05907	-6.72786	-19.6693	-11.0421	-59.1873	65.0908	81.6089	43.6042	72.0171	71.9249	50.5588	20.7737	-36.9598	216.999	52.9927
-13.6317	-67.8798	-14.4625	-4.08936	-12.7577	11.1262	-6.3819	-11.5838	-7.49364	10.3958	-9.94335	10.4413	0.0788926	11.6542	-44.4901	-2.52425	-6.94552	-19.7325	-10.8365	-59.1005	65.6508	81.1314	43.8135	71.9656	72.1666	49.9379	20.9853	-36.9982	216.918	51.9073
-13.5041	-68.1012	-14.1887	-4.32861	-12.8759	11.0372	-6.59936	-11.0557	-7.53312	10.144	-9.73595	10.0108	-0.0332167	11.6216	-44.7533	-1.99592	-7.17122	-19.8194	-10.6242	-59.0111	66.2161	80.6472	44.0459	71.9022	72.3665	49.2962	21.2179	-37.0201	216.839	50.8263
-13.3604	-68.3227	-13.8948	-4.57441	-12.9946	10.9358	-6.80712	-10.5297	-7.57294	9.88958	-9.51141	9.55395	-0.141089	11.602	-45.035	-1.46868	-7.3869	-19.9135	-10.4171	-58.926	66.7837	80.144	44.304	71.8703	72.556	48.6689	21.4664	-37.0322	216.761	49.7323
-13.2255	-68.5315	-13.611	-4.82082	-13.1029	10.8279	-7.02964	-10.0154	-7.61641	9.63718	-9.28573	9.10014	-0.255663	11.5931	-45.2795	-0.932642	-7.60182	-19.9879	-10.2086	-58.8353	67.3488	79.6389	44.5531	71.8084	72.7075	48.021	21.6919	-37.0148	216.67	48.6356
-13.0962	-68.7636	-13.321	-5.0726	-13.2058	10.7114	-7.24499	-9.48636	-7.65056	9.39898	-9.05898	8.63867	-0.355954	11.5786	-45.529	-0.400961	-7.82331	-20.0699	-9.99994	-58.7386	67.9054	79.1365	44.7945	71.7375	72.8693	47.3416	21.9524	-36.9861	216.572	47.5557
-12.9664	-68.9714	-13.0312	-5.32949	-13.305	10.5804	-7.45382	-8.97416	-7.68933	9.15669	-8.82512	8.16008	-0.467187	11.5788	-45.7715	0.136947	-8.03718	-20.17	-9.79495	-58.6365	68.4649	78.6307	45.0752	71.6811	72.9969	46.6463	22.1973	-36.9379	216.47	46.4569
-12.8258	-69.1855	-12.7381	-5.59558	-13.3963	10.4346	-7.67079	-8.44347	-7.72526	8.90928	-8.5874	7.67267	-0.586112	11.5745	-46.001	0.680875	-8.25894	-20.2611	-9.58416	-58.5236	69.0194	78.099	45.3242	71.5979	73.1	45.9312	22.4478	-36.8713	216.372	45.3457
-12.7052	-69.391	-12.4456	-5.86852	-13.485	10.2764	-7.8786	-7.92427	-7.7581	8.67382	-8.35578	7.19563	-0.697765	11.5832	-46.2256	1.20608	-8.47157	-20.3406	-9.37412	-58.4277	69.5678	77.5529	45.5882	71.5178	73.1831	45.2083	22.7153	-36.7918	216.264	44.2315
-12.5572	-69.5801	-12.1215	-6.13973	-13.5733	10.095	-8.0826	-7.41783	-7.80472	8.43121	-8.11306	6.6994	-0.81693	11.5906	-46.4446	1.733	-8.68407	-20.4311	-9.1641	-58.3283	70.0995	77.0104	45.8671	71.4379	73.2448	44.4643	22.9995	-36.6996	216.152	43.1063
-12.4221	-69.7934	-11.8245	-6.42788	-13.6451	9.91326	-8.29383	-6.9026	-7.8354	8.20993	-7.87336	6.20302	-0.945284	11.5888	-46.656	2.24476	-8.90293	-20.5096	-8.95944	-58.2301	70.6371	76.4406	46.136	71.3728	73.2986	43.7415	23.2794	-36.5858	216.029	41.984
-12.3009	-69.9954	-11.5445	-6.70247	-13.7143	9.73109	-8.50054	-6.4083	-7.86118	7.98394	-7.61635	5.68965	-1.07414	11.6042	-46.8569	2.78445	-9.12089	-20.5992	-8.7508	-58.125	71.1607	75.8739	46.4155	71.2866	73.317	42.9871	23.5797	-36.4416	215.91	40.8627
-12.1573	-70.2078	-11.2651	-6.98434	-13.7799	9.53194	-8.7049	-5.90265	-7.88381	7.75996	-7.3568	5.15845	-1.16926	11.6267	-47.0617	3.32375	-9.34486	-20.7041	-8.55544	-58.0116	71.699	75.2919	46.7053	71.199	73.3267	42.206	23.8887	-36.2988	215.793	39.7296
-12.0473	-70.409	-10.9895	-7.26821	-13.8468	9.32317	-8.90701	-5.40263	-7.90464	7.54422	-7.10501	4.62381	-1.2785	11.6495	-47.2405	3.85331	-9.56065	-20.7939	-8.35534	-57.8883	72.2252	74.7119	46.9751	71.1232	73.314	41.4438	24.1986	-36.128	215.668	38.575
-11.9042	-70.62	-10.7111	-7.55771	-13.9033	9.12393	-9.08647	-4.91537	-7.91883	7.32437	-6.8373	4.07196	-1.37631	11.6835	-47.4196	4.37966	-9.76939	-20.8973	-8.16241	-57.7643	72.7343	74.123	47.2653	71.0349	73.2608	40.6483	24.5044	-35.94	215.544	37.417
-11.7497	-70.8231	-10.4369	-7.85168	-13.9644	8.90337	-9.27418	-4.43163	-7.9319	7.11214	-6.57482	3.51832	-1.47601	11.7204	-47.5945	4.90046	-9.98549	-21.018	-7.94797	-57.6519	73.2456	73.5248	47.5729	70.9587	73.1998	39.8349	24.8464	-35.7268	215.408	36.2686
-11.6186	-71.0126	-10.1757	-8.1527	-14.0244	8.68468	-9.45737	-3.95161	-7.9442	6.90969	-6.30358	2.9727	-1.59943	11.7801	-47.7624	5.42926	-10.2058	-21.1411	-7.73259	-57.5213	73.7701	72.8935	47.8735	70.866	73.1221	39.0239	25.1829	-35.5045	215.251	35.1141
-11.4812	-71.211	-9.90045	-8.45197	-14.075	8.45878	-9.62992	-3.48478	-7.968	6.69813	-6.02537	2.41908	-1.72966	11.8386	-47.9195	5.96444	-10.4275	-21.2679	-7.52814	-57.3957	74.2673	72.2751	48.1719	70.7696	73.0154	38.1855	25.5147	-35.2658	215.1	33.9563
-11.3462	-71.4038	-9.62636	-8.75516	-14.1168	8.22824	-9.81168	-3.0282	-7.9755	6.49317	-5.73719	1.87296	-1.84932	11.9223	-48.0679	6.48988	-10.6329	-21.3844	-7.32803	-57.263	74.776	71.6332	48.4702	70.6786	72.9108	37.3579	25.8696	-34.9991	214.933	32.7889
-11.2286	-71.5932	-9.35618	-9.04671	-14.1626	7.98141	-9.98754	-2.55379	-7.9862	6.30356	-5.4473	1.316	-1.99001	12.0042	-48.2125	7.01627	-10.8531	-21.4927	-7.12832	-57.1255	75.2795	70.9824	48.7959	70.5926	72.7694	36.4858	26.2288	-34.7238	214.772	31.6287
-11.1109	-71.7697	-9.08952	-9.35616	-14.2004	7.74041	-9.02044	-0.420646	-7.99008	6.11228	-5.14757	0.760234	-2.11769	12.0937	-48.3755	7.5597	-11.066	-21.6354	-6.93201	-56.9889	75.7775	70.3329	49.096	70.4785	72.6017	35.6065	26.5724	-34.4243	214.628	30.4588
-10.9839	-71.9438	-8.83938	-9.66135	-14.2471	7.48968	-9.05225	-0.0927956	-7.99501	5.92689	-4.8492	0.199616	-2.25571	12.1948	-48.5208	8.10063	-11.2813	-21.7611	-6.73326	-56.8549	76.2809	69.6773	49.42	70.3926	72.4161	34.7281	26.9419	-34.1232	214.453	29.2861
-10.8485	-72.1214	-8.59182	-9.96113	-14.2827	7.22967	-9.09405	0.225816	-8.00446	5.7342	-4.56927	-0.354343	-2.41152	12.3114	-48.6588	8.63239	-11.4996	-21.8833	-6.54093	-56.7175	76.761	69.0024	49.7352	70.2913	72.1903	33.8649	27.316	-33.7826	214.282	28.0991
-10.7311	-72.2936	-8.31052	-10.2722	-14.33	6.9649	-9.11361	0.542676	-8.00507	5.54155	-4.26436	-0.922782	-2.55418	12.4302	-48.7991	9.16329	-11.7168	-22.0232	-6.35505	-56.5801	77.2519	68.3276	50.0542	70.1863	71.9542	32.955	27.699	-33.4467	214.101	26.9091
-10.6075	-72.4616	-8.05767	-10.5721	-14.3649	6.69241	-9.11707	0.854173	-8.00757	5.34431	-3.95362	-1.49803	-2.71177	12.5547	-48.9137	9.7013	-11.9382	-22.1756	-6.16772	-56.4444	77.7199	67.6298	50.3772	70.0615	71.6865	32.0456	28.0878	-33.0821	213.925	25.7268
-10.4891	-72.6311	-7.83963	-10.887	-14.3909	6.41261	-9.11297	1.16551	-8.00445	5.14642	-3.65808	-2.04655	-2.85898	12.6978	-49.0183	10.223	-12.1358	-22.3145	-5.98225	-56.3071	78.2005	66.9533	50.7025	69.9565	71.3933	31.1517	28.4856	-32.7041	213.731	24.5349
-10.3676	-72.7817	-7.61314	-11.1961	-14.4208	6.13197	-9.09897	1.47806	-8.0019	4.93491	-3.36076	-2.60739	-3.01382	12.8394	-49.12	10.743	-12.3208	-22.4594	-5.78849	-56.156	78.6861	66.2448	51.0161	69.834	71.0866	30.2253	28.8833	-32.3263	213.537	23.338
-10.2497	-72.9494	-7.37886	-11.4999	-14.4572	5.8487	-9.08909	1.78255	-7.99311	4.72073	-3.05482	-3.17135	-3.17673	12.9914	-49.2039	11.2549	-12.5084	-22.588	-5.59691	-56.0083	79.1522	65.5424	51.3555	69.7143	70.7799	29.2716	29.2735	-31.9256	213.35	22.1393
-10.1334	-73.1096	-7.14008	-11.7913	-14.4856	5.56119	-9.04549	2.0899	-7.99248	4.51155	-2.75057	-3.73717	-3.34379	13.1467	-49.2961	11.7727	-12.6978	-22.7379	-5.39936	-55.8553	79.5997	64.8337	51.6926	69.5937	70.429	28.3099	29.6581	-31.4995	213.157	20.9275
-10.0056	-73.2784	-6.9226	-12.0926	-14.512	5.26971	-9.00443	2.39155	-7.98402	4.30704	-2.44163	-4.31161	-3.51102	13.3129	-49.3918	12.3069	-12.8856	-22.8739	-5.21349	-55.702	80.0717	64.1011	52.0345	69.4682	70.0582	27.3699	30.0315	-31.0772	212.969	19.729
-9.88086	-73.422	-6.70385	-12.3933	-14.5421	4.9633	-8.94739	2.69318	-7.97688	4.11058	-2.13689	-4.87216	-3.67593	13.4853	-49.4759	12.8014	-13.0692	-23.0092	-5.03	-55.538	80.524	63.3808	52.4167	69.3409	69.6668	26.4175	30.4506	-30.6249	212.771	18.5065
-9.76492	-73.5733	-6.4852	-12.687	-14.5631	4.67174	-8.88107	2.99455	-7.9842	3.89575	-1.83186	-5.43351	-3.83264	13.6525	-49.5595	13.3042	-13.2438	-23.143	-4.84299	-55.3683	80.9695	62.6596	52.743	69.2237	69.2435	25.4318	30.8447	-30.1652	212.575	17.2867
-9.6428	-73.7119	-6.28158	-12.9717	-14.5797	4.36914	-8.81623	3.29311	-7.98631	3.6855	-1.52211	-5.99282	-4.00174	13.8191	-49.6324	13.8016	-13.421	-23.297	-4.65866	-55.2007	81.4013	61.9155	53.1102	69.0798	68.8013	24.4528	31.2528	-29.6981	212.376	16.0554
-9.53109	-73.8441	-6.08987	-13.2538	-14.5931	4.05126	-8.7281	3.561	-7.97466	3.47891	-1.22423	-6.54128	-4.17954	13.9979	-49.6936	14.2935	-13.5989	-23.4349	-4.46959	-55.0275	81.8502	61.1659	53.458	68.948	68.363	23.4773	31.6714	-29.2132	212.161	14.8394
-9.42677	-73.9847	-5.89572	-13.5445	-14.6115	3.73624	-8.64393	3.81728	-7.96806	3.26663	-0.920048	-7.11079	-4.36342	14.1744	-49.7446	14.8076	-13.7677	-23.5808	-4.28929	-54.8608	82.2708	60.4161	53.8473	68.8212	67.8919	22.4701	32.0713	-28.7167	211.943	13.615
-9.30677	-74.124	-5.71834	-13.8185	-14.6284	3.42888	-8.56291	4.06102	-7.96162	3.0703	-0.616225	-7.65987	-4.5362	14.3486	-49.8021	15.301	-13.9392	-23.7275	-4.10816	-54.6893	82.6987	59.6493	54.2339	68.699	67.3963	21.4599	32.4719	-28.215	211.729	12.3907
-9.20258	-74.2517	-5.53437	-14.1026	-14.6355	3.11699	-8.47121	4.29676	-7.94741	2.8547	-0.314774	-8.22448	-4.72938	14.5248	-49.8484	15.7939	-14.1012	-23.88	-3.92399	-54.5187	83.1066	58.8718	54.6095	68.5552	66.8885	20.4637	32.8706	-27.6986	211.516	11.1738
-9.08752	-74.3877	-5.36909	-14.3745	-14.6425	2.80931	-8.36224	4.5447	-7.94675	2.62671	0.00161236	-8.7853	-4.90676	14.7083	-49.8925	16.2902	-14.2596	-24.0254	-3.74131	-54.3319	83.5108	58.1078	54.9879	68.4085	66.3495	19.4331	33.2665	-27.1625	211.296	9.94816
-8.97635	-74.5285	-5.18269	-14.6564	-14.6296	2.48288	-8.24555	4.79692	-7.92877	2.4248	0.305433	-9.32923	-5.09467	14.8869	-49.9255	16.7605	-14.4191	-24.1777	-3.55696	-54.1538	83.9187	57.3395	55.3704	68.2503	65.8112	18.4312	33.6632	-26.6201	211.081	8.71432
-8.87554	-74.6469	-5.0341	-14.9163	-14.6197	2.17259	-8.09672	5.04053	-7.91788	2.22257	0.601101	-9.86919	-5.27622	15.0583	-49.9421	17.2342	-14.577	-24.328	-3.37417	-53.9688	84.3159	56.5556	55.7556	68.1047	65.2547	17.4133	34.0726	-26.0758	210.853	7.47975
-8.76391	-74.7651	-4.89038	-15.1844	-14.6056	1.86135	-7.94275	5.26369	-7.9095	2.01659	0.901202	-10.4047	-5.46799	15.2368	-49.9669	17.6932	-14.7388	-24.4793	-3.19524	-53.7891	84.7044	55.7601	56.1506	67.9487	64.669	16.3559	34.462	-25.5147	210.613	6.24569
-8.64579	-74.8864	-4.75436	-15.4327	-14.5959	1.54724	-7.80288	5.4857	-7.90299	1.79544	1.20958	-10.9274	-5.65918	15.4083	-49.9864	18.1509	-14.8827	-24.6275	-3.00937	-53.6032	85.0837	54.9828	56.5245	67.7989	64.0824	15.3228	34.8649	-24.9526	210.376	5.00798
-8.54796	-74.9963	-4.61419	-15.6797	-14.5709	1.23163	-7.68372	5.69656	-7.89935	1.57181	1.50407	-11.4638	-5.85427	15.576	-49.9897	18.6012	-15.031	-24.7889	-2.82212	-53.4077	85.454	54.1969	56.9033	67.65	63.477	14.2881	35.2576	-24.3815	210.141	3.76094
-8.44273	-75.1153	-4.48321	-15.9153	-14.5441	0.907016	-7.52895	5.88201	-7.88867	1.37324	1.80959	-11.9939	-6.03829	15.7339	-49.9857	19.0391	-15.1742	-24.9432	-2.63642	-53.2142	85.8231	53.39	57.2773	67.4957	62.851	13.2835	35.6547	-23.7872	209.907	2.52572
-8.3136	-75.2176	-4.34212	-16.1546	-14.5248	0.583058	-7.34792	6.07153	-7.88113	1.17045	2.11032	-12.535	-6.22179	15.8853	-49.9808	19.4729	-15.3151	-25.1022	-2.45813	-53.0256	86.1831	52.5811	57.6605	67.3432	62.2072	12.2373	36.0417	-23.1892	209.664	1.27465
-8.20281	-75.3165	-4.24091	-16.3735	-14.4904	0.260181	-7.18622	6.24491	-7.86939	0.96366	2.40332	-13.0517	-6.40688	16.0405	-49.963	19.9114	-15.4495	-25.2582	-2.27476	-52.839	86.5289	51.7813	58.0573	67.1831	61.5559	11.1812	36.4349	-22.5893	209.428	0.030142
-8.0971	-75.4223	-4.1404	-16.5955	-14.4456	-0.0584728	-7.00936	6.4184	-7.85912	0.755148	2.7018	-13.5558	-6.59348	16.1894	-49.9419	20.3545	-15.5777	-25.4171	-2.09637	-52.6416	86.8716	50.9612	58.4505	67.0281	60.9087	10.1186	36.7925	-21.9658	209.183	-1.20629
-7.98761	-75.5311	-4.04195	-16.8047	-14.4018	-0.379475	-6.82581	6.5809	-7.85925	0.530401	2.99653	-14.0448	-6.79033	16.3177	-49.9134	20.7948	-15.6999	-25.572	-1.91548	-52.4426	87.2193	50.1301	58.8655	66.8812	60.2255	9.06965	37.1622	-21.3261	208.94	-2.45677
-7.89303	-75.6292	-3.94795	-17.0035	-14.3377	-0.693489	-6.62534	6.73548	-7.85	0.308371	3.28577	-14.5465	-6.97328	16.4246	-49.8849	21.2379	-15.8202	-25.7322	-1.7394	-52.249	87.5653	49.2934	59.2717	66.7206	59.5336	7.99978	37.5402	-20.7039	208.691	-3.70712
-7.78699	-75.7208	-3.86051	-17.2081	-14.2822	-1.00202	-6.41337	6.87238	5.56376	-6.40746	3.56999	-15.0259	-7.16196	16.5469	-49.8522	21.653	-15.9374	-25.8861	-1.56088	-52.0435	87.8999	48.4519	59.6679	66.5586	58.8218	6.94077	37.8976	-20.0711	208.428	-4.95218
-7.68628	-75.8063	-3.77446	-17.4107	-14.2198	-1.30863	-6.20848	7.00523	5.60085	-6.72862	3.84669	-15.4997	-7.34969	16.6609	-49.8236	22.0773	-16.0567	-26.0306	-1.38335	-51.8445	88.2314	47.605	60.0914	66.3836	58.0927	5.88375	38.2344	-19.4479	208.156	-6.21052
-7.58687	-75.8884	-3.70118	-17.6085	-14.139	-1.62107	-5.97283	7.15228	5.65068	-7.04573	4.12308	-15.9761	-7.54019	16.7592	-49.7881	22.4776	-16.1645	-26.1949	-1.20844	-51.6455	88.5368	46.7699	60.5011	66.2062	57.3678	4.83425	38.5869	-18.7925	207.897	-7.46931
-7.48168	-75.9684	-3.65848	-17.7982	-14.0467	-1.92814	-5.70667	7.2929	5.70272	-7.36186	4.39247	-16.467	-7.72983	16.8544	-49.752	22.873	-16.2677	-26.3584	-1.03267	-51.4449	88.8348	45.9311	60.9298	66.0056	56.635	3.79548	38.9177	-18.1477	207.61	-8.729
-7.37291	-76.0484	-3.59463	-17.9705	-13.9512	-2.23899	-5.44416	7.40529	5.75214	-7.69152	4.65339	-16.952	-7.91325	16.9335	-49.7086	23.2707	-16.3613	-26.514	-0.855587	-51.2362	89.1298	45.082	61.3327	65.7981	55.8843	2.74192	39.2405	-17.479	207.353	-9.99203
-7.27576	-76.1194	-3.53536	-18.1278	-13.8583	-2.52819	-5.17715	7.52703	5.8057	-8.0076	4.94017	-17.4246	-8.09912	17.0085	-49.6592	23.6578	-16.4572	-26.6804	-0.678838	-51.0304	89.417	44.237	61.7569	65.5954	55.1363	1.71598	39.5652	-16.8006	207.066	-11.2486
-7.18076	-76.1872	-3.49051	-18.2833	-13.7538	-2.812	-4.89026	7.61638	5.88958	-8.33885	5.19962	-17.88	-8.27143	17.0638	-49.6102	24.0344	-16.5575	-26.845	-0.507339	-50.8206	89.6875	43.386	62.1576	65.4003	54.3791	0.668228	39.8933	-16.1382	206.803	-12.4947
-7.07826	-76.2431	-3.42824	-18.4447	-13.6542	-3.08168	-4.57049	7.70813	5.96824	-8.68163	5.44923	-18.3201	-8.44857	17.1033	-49.5768	24.3957	-16.6475	-27.0071	-0.331148	-50.6043	89.9614	42.5231	62.5957	65.2139	53.6107	-0.361098	40.1835	-15.4664	206.507	-13.7393
-6.97052	-76.3117	-3.39564	-18.5937	-13.5432	-3.35844	-4.24395	7.8133	6.0595	-9.03041	5.69005	-18.7539	-8.62487	17.1268	-49.509	24.7446	-16.7463	-27.1606	-0.158138	-50.388	90.2279	41.6663	63.0206	65.0243	52.829	-1.41094	40.4901	-14.7928	206.206	-14.9873
-6.8712	-76.3744	-3.33891	-18.7252	-13.4019	-3.62679	-3.90205	7.90047	6.15604	-9.36116	5.9489	-19.172	-8.80225	17.142	-49.439	25.1018	-16.842	-27.3225	0.0105512	-50.1746	90.4884	40.8157	63.4495	64.8312	52.0476	-2.4529	40.7825	-14.116	205.92	-16.2493
-6.76834	-76.4276	-3.31199	-18.839	-13.2742	-3.88309	-3.57054	7.98615	6.25794	-9.68582	6.19375	-19.5808	-8.96363	17.147	-49.3773	25.4447	-16.9562	-27.4785	0.182357	-49.9607	90.7346	39.9441	63.8863	64.6318	51.2534	-3.47785	41.0628	-13.4253	205.614	-17.5163
-6.67282	-76.4791	-3.29821	-18.9603	-13.1334	-4.1277	-3.18961	8.05977	6.38428	-10.0293	6.44298	-19.9799	-9.13151	17.1373	-49.3042	25.7851	-17.0669	-27.6051	0.354539	-49.7407	90.9796	39.08	64.3048	64.4329	50.4686	-4.51022	41.342	-12.7199	205.335	-18.7709
-6.59045	-76.5243	-3.28902	-19.0599	-12.9938	-4.37402	-2.81619	8.13191	6.49454	-10.3481	6.67995	-20.3754	-9.30025	17.1288	-49.2496	26.1325	-17.1802	-27.74	0.526874	-49.5289	91.2137	38.2191	64.7311	64.2161	49.6646	-5.53003	41.6157	-12.0102	205.04	-20.0298
-6.48359	-76.5699	-3.27949	-19.1574	-12.8453	-4.60116	-2.39017	8.20469	6.63286	-10.6807	6.9238	-20.7678	-9.46689	17.0984	-49.1885	26.4636	-17.2578	-27.8898	0.698235	-49.3082	91.4424	37.3511	65.1924	64.0016	48.8887	-6.53391	41.8934	-11.2764	204.723	-21.288
-6.40161	-76.6056	-3.28046	-19.2555	-12.6862	-4.82419	-1.97979	8.27044	6.78621	-11.0233	7.16277	-21.1282	-9.6241	17.0604	-49.1234	26.7993	-17.324	-28.0518	0.875159	-49.0865	91.6647	36.4873	65.6184	63.7934	48.0859	-7.52777	42.1352	-10.5565	204.42	-22.5474
-6.30273	-76.6429	-3.27554	-19.3317	-12.518	-5.04751	-1.55941	8.33673	6.94318	-11.3772	7.39215	-21.4837	-9.78712	16.9987	-49.0525	27.1261	-17.3854	-28.2282	1.04276	-48.8742	91.8808	35.6193	66.0666	63.5561	47.2756	-8.52859	42.3724	-9.83562	204.079	-23.8098
-6.19121	-76.6757	-3.26688	-19.3938	-12.3414	-5.26283	-1.11192	8.39497	7.08232	-11.7017	7.60441	-21.8252	-9.94369	16.9345	-48.9711	27.4292	-17.4478	-28.3945	1.2123	-48.6524	92.0782	34.7552	66.5053	63.3499	46.4763	-9.52826	42.591	-9.10764	203.773	-25.0639
-6.10363	-76.7087	-3.26383	-19.4446	-12.1561	-5.46566	-0.644959	8.45	7.25588	-12.0556	7.82375	-22.1361	-10.0926	16.8482	-48.9025	27.7395	-17.5045	-28.5517	1.3801	-48.433	92.2796	33.874	66.9806	63.1126	45.6503	-10.5181	42.8255	-8.35642	203.451	-26.3078
-6.00718	-76.7562	-3.26206	-19.4953	-11.9555	-5.65522	-0.136583	8.49122	7.40191	-12.3886	8.06797	-22.4515	-10.2394	16.757	-48.8165	28.0604	-17.5515	-28.7207	1.54676	-48.2144	92.4555	33.0014	67.429	62.8634	44.8285	-11.4878	43.0215	-7.62255	203.113	-27.571
-5.91806	-76.7899	-3.26063	-19.5397	-11.7357	-5.84539	0.349441	8.54032	7.5587	-12.7218	8.28232	-22.7559	-10.3932	16.6591	-48.7213	28.3526	-17.6057	-28.8792	1.70943	-48.0013	92.629	32.1285	67.9016	62.6328	43.9976	-12.4589	43.2402	-6.88931	202.779	-28.8236
-5.8232	-76.8114	-3.26535	-19.5615	-11.5339	-6.01988	0.899164	8.5752	7.72497	-13.0569	8.485	-23.0425	-10.544	16.5491	-48.642	28.6187	-17.6403	-29.0358	1.87106	-47.7771	92.7858	31.2671	68.3737	62.3976	43.1922	-13.3984	43.4045	-6.15902	202.462	-30.0762
-5.72867	-76.8371	-3.24728	-19.5692	-11.3281	-6.17744	1.40498	8.61051	7.89454	-13.3712	8.68058	-23.3213	-10.6848	16.4229	-48.5573	28.8873	-17.6744	-29.2023	2.03155	-47.5529	92.925	30.3926	68.8337	62.151	42.387	-14.328	43.5681	-5.41071	202.135	-31.3322
-5.63234	-76.8378	-3.25223	-19.585	-11.1155	-6.31798	1.9925	8.64022	8.08762	-13.7358	8.88804	-23.592	-10.8343	16.2845	-48.4642	29.1573	-17.7132	-29.3693	2.18904	-47.3321	93.0757	29.5176	69.2716	61.8833	41.5528	-15.2662	43.7202	-4.66007	201.78	-32.5993
-5.53357	-76.8594	-3.26073	-19.5868	-10.8856	-6.45355	2.56236	8.65251	8.26757	-14.0563	9.076	-23.848	-10.9895	16.1347	-48.3568	29.4101	-17.7404	-29.5399	2.34225	-47.118	93.2121	28.6511	69.7402	61.6232	40.739	-16.17	43.871	-3.89326	201.456	-33.8531
-5.44345	-76.875	-3.271	-19.5792	-10.6478	-6.58211	3.16934	8.66551	8.47475	-14.3888	9.24909	-24.1037	-11.1297	15.9786	-48.2463	29.6632	-17.758	-29.689	2.49475	-46.9003	93.3587	27.762	70.2062	61.3667	39.939	-17.0612	43.9947	-3.13799	201.098	-35.0912
-5.35322	-76.8803	-3.27598	-19.5629	-10.4163	-6.69349	3.76987	8.69108	8.65286	-14.7373	9.41809	-24.3347	-11.266	15.8041	-48.1486	29.9373	-17.7691	-29.8357	2.64918	-46.6769	93.4775	26.8785	70.6709	61.1153	39.1306	-17.9509	44.1062	-2.37789	200.75	-36.3537
-5.25028	-76.8945	-3.29015	-19.5422	-10.1808	-6.79147	4.37794	8.70579	8.84555	-15.0675	9.59267	-24.5523	-11.4022	15.6331	-48.025	30.2107	-17.7724	-29.9991	2.80783	-46.4517	93.5745	26.0026	71.155	60.8388	38.3148	-18.8202	44.2012	-1.61979	200.406	-37.597
-5.13913	-76.8977	-3.29828	-19.5165	-9.94249	-6.87618	5.05078	8.70182	9.04718	-15.3918	9.75561	-24.7531	-11.5336	15.4579	-47.9129	30.4561	-17.7788	-30.1487	2.9596	-46.2296	93.6864	25.1216	71.6417	60.5707	37.499	-19.6942	44.2686	-0.85544	200.058	-38.8441
-5.0482	-76.8924	-3.30361	-19.4837	-9.69426	-6.94877	5.68087	8.70035	9.244	-15.7155	9.91604	-24.9545	-11.675	15.2607	-47.7984	30.6983	-17.777	-30.3048	3.11652	-46.001	93.7915	24.2451	72.0978	60.2829	36.6848	-20.5498	44.3463	-0.0857103	199.707	-40.0808
-4.94812	-76.8891	-3.31397	-19.4389	-9.43976	-7.01178	6.32317	8.69703	9.42758	-16.043	10.0776	-25.149	-11.8013	15.0862	-47.682	30.9203	-17.7729	-30.454	3.25856	-45.785	93.8735	23.3765	72.571	60.0017	35.8754	-21.3842	44.3927	0.680158	199.327	-41.3287
-4.84516	-76.8888	-3.3294	-19.4086	-9.18673	-7.06299	7.00458	8.6657	9.64104	-16.3612	10.2373	-25.311	-11.9321	14.891	-47.575	31.1493	-17.7647	-30.6033	3.41271	-45.5566	93.956	22.4999	73.0405	59.7209	35.05	-22.217	44.42	1.42911	198.985	-42.5424
-4.75174	-76.8732	-3.35233	-19.3687	-8.9352	-7.10126	7.68424	8.66002	9.84792	-16.6877	10.3781	-25.4553	-12.0635	14.6997	-47.449	31.3723	-17.7555	-30.7561	3.55692	-45.3308	94.0298	21.6226	73.4894	59.4322	34.2425	-23.0272	44.4328	2.20846	198.606	-43.7633
-4.64557	-76.862	-3.35899	-19.311	-8.67897	-7.12273	8.35058	8.63377	10.0485	-17.0041	10.5292	-25.5849	-12.2067	14.4995	-47.3307	31.5925	-17.7294	-30.9054	3.71499	-45.1006	94.0944	20.7389	73.936	59.1515	33.4487	-23.8012	44.4406	3.0051	198.23	-44.9809
-4.54787	-76.8516	-3.35415	-19.2493	-8.41749	-7.12865	9.06482	8.60763	10.2397	-17.3086	10.6762	-25.7231	-12.3409	14.2992	-47.2046	31.7864	-17.7086	-31.0633	3.85895	-44.8745	94.1521	19.8715	74.4116	58.8684	32.6337	-24.5814	44.4261	3.75684	197.849	-46.1978
-4.44978	-76.825	-3.35417	-19.1693	-8.14701	-7.14356	9.73873	8.5717	10.4614	-17.6202	10.8047	-25.8294	-12.4696	14.0848	-47.0893	31.984	-17.6792	-31.2043	3.99879	-44.6357	94.1912	18.9993	74.8943	58.5725	31.8405	-25.3256	44.3977	4.5195	197.478	-47.4293
-4.34903	-76.8035	-3.34914	-19.0937	-7.8649	-7.13632	10.4509	8.53276	10.6687	-17.9282	10.9274	-25.9523	-12.585	13.8615	-46.9753	32.1843	-17.6441	-31.3602	4.15003	-44.3964	94.236	18.1064	75.3645	58.2627	31.0476	-26.07	44.3559	5.28482	197.094	-48.6187
-4.24144	-76.7934	-3.32886	-19.0099	-7.60319	-7.10843	11.155	8.47868	10.8803	-18.2411	11.0323	-26.053	-12.7147	13.6492	-46.8538	32.383	-17.594	-31.5037	4.2989	-44.1642	94.2607	17.224	75.8225	57.9577	30.2509	-26.8088	44.2936	6.05151	196.709	-49.8306
-4.14847	-76.7626	-3.32677	-18.9331	-7.32463	-7.07251	11.8676	8.41506	11.0931	-18.5553	11.1431	-26.1271	-12.8441	13.4204	-46.7203	32.5733	-17.5577	-31.6487	4.4403	-43.9386	94.252	16.3584	76.2719	57.645	29.4579	-27.5132	44.2071	6.83497	196.328	-51.0381
-4.04321	-76.7422	-3.32021	-18.8404	-7.05585	-7.03718	12.6133	8.35867	11.3175	-18.8604	11.2522	-26.1886	-12.9601	13.1736	-46.593	32.7366	-17.5149	-31.7939	4.58621	-43.7046	94.2639	15.4784	76.7607	57.3284	28.6678	-28.2016	44.1081	7.6006	195.936	-52.2308
-3.94883	-76.7042	-3.31134	-18.7713	-6.78754	-6.98496	13.3211	8.27932	11.5273	-19.1684	11.3437	-26.2316	-13.0654	12.9311	-46.4655	32.928	-17.4619	-31.935	4.73654	-43.4776	94.2567	14.6046	77.2165	57.0242	27.8927	-28.8877	44.0042	8.35563	195.551	-53.4275
-3.84112	-76.6571	-3.31665	-18.6816	-6.51626	-6.92857	14.0259	8.18568	11.7422	-19.466	11.4355	-26.2838	-13.1731	12.7002	-46.3381	33.101	-17.4087	-32.0755	4.88003	-43.2431	94.2523	13.7357	77.673	56.7069	27.0854	-29.5305	43.8807	9.12398	195.138	-54.6148
-3.73163	-76.6213	-3.31153	-18.5835	-6.24064	-6.85291	14.7385	8.09357	11.9669	-19.7712	11.5165	-26.3065	-13.279	12.4487	-46.2142	33.2677	-17.3403	-32.2267	5.01688	-43.0107	94.231	12.8623	78.1486	56.3919	26.3127	-30.1413	43.7392	9.87586	194.754	-55.7951
-3.62071	-76.5854	-3.29367	-18.4828	-5.95381	-6.7765	15.4376	7.97865	12.1745	-20.0702	11.601	-26.3213	-13.37	12.1884	-46.1019	33.4151	-17.2735	-32.3876	5.16239	-42.7851	94.2099	11.9866	78.6322	56.0598	25.5608	-30.7504	43.5893	10.6414	194.348	-56.975
-3.50996	-76.5459	-3.27162	-18.3847	-5.68902	-6.69104	16.096	7.86131	12.4101	-20.3682	11.6624	-26.3395	-13.465	11.9158	-45.9719	33.564	-17.1876	-32.5452	5.30274	-42.5551	94.1865	11.1406	79.1213	55.72	24.7947	-31.3323	43.4106	11.4101	193.962	-58.1503
-3.40583	-76.4831	-3.24069	-18.2781	-5.42984	-6.59073	16.7769	7.7388	12.6181	-20.6573	11.723	-26.338	-13.5592	11.6514	-45.8428	33.7034	-17.1025	-32.7229	5.4444	-42.328	94.1321	10.2814	79.6002	55.3876	24.0446	-31.9119	43.228	12.1581	193.551	-59.3118
-3.30093	-76.437	-3.20478	-18.1563	-5.16471	-6.49166	17.4256	7.61583	12.8624	-20.9833	11.7717	-26.3212	-13.6411	11.3966	-45.717	33.84	-17.0207	-32.8785	5.59672	-42.0913	94.0926	9.43402	80.0946	55.062	23.2769	-32.473	43.0309	12.9058	193.149	-60.486
-3.2046	-76.3681	-3.19402	-18.0457	-4.8974	-6.37599	18.0667	7.48772	13.0792	-21.2742	11.8255	-26.2936	-13.7222	11.1262	-45.594	33.9833	-16.9148	-33.0504	5.73415	-41.8566	94.0309	8.58886	80.5832	54.7043	22.5292	-33.0368	42.8083	13.6527	192.743	-61.644
-3.06956	-76.315	-3.16403	-17.9302	-4.63231	-6.25646	18.6956	7.34292	13.282	-21.549	11.8771	-26.2556	-13.8024	10.863	-45.4619	34.1134	-16.8137	-33.2179	5.87888	-41.6292	93.9789	7.72913	81.0545	54.3576	21.7692	-33.5701	42.5887	14.418	192.34	-62.8097
-2.96879	-76.2357	-3.12813	-17.8112	-4.37451	-6.11786	19.3259	7.17273	13.5196	-21.8602	11.9279	-26.1999	-13.8752	10.6098	-45.3293	34.2313	-16.7281	-33.3752	6.01912	-41.3921	93.9016	6.88524	81.5226	54.0136	21.0305	-34.0802	42.3393	15.1663	191.905	-63.9543
-2.84482	-76.1851	-3.09061	-17.6961	-4.1241	-5.96743	19.9466	7.02162	13.7341	-22.1424	11.9634	-26.1415	-13.9574	10.3541	-45.1969	34.3503	-16.6163	-33.5227	6.15849	-41.1639	93.8098	6.07094	81.9843	53.6717	20.2856	-34.5461	42.0644	15.8843	191.496	-65.1037
-2.72025	-76.1351	-3.05841	-17.5856	-3.88467	-5.80614	20.5754	6.85114	13.9423	-22.4427	11.9885	-26.0684	-14.0269	10.0982	-45.0575	34.4642	-16.5049	-33.6767	6.28759	-40.9296	93.7287	5.24503	82.4821	53.3268	19.5683	-35.0049	41.8003	16.6242	191.074	-66.2451
-2.60245	-76.0641	-3.02319	-17.4618	-3.62728	-5.64091	21.1623	6.66238	14.1614	-22.7248	12.0147	-25.9822	-14.0914	9.83915	-44.9269	34.5678	-16.4106	-33.8714	6.41724	-40.6918	93.6345	4.4297	82.9478	52.9671	18.8392	-35.463	41.509	17.3507	190.672	-67.3656
-2.47751	-76.0065	-2.97792	-17.3462	-3.38256	-5.46532	21.7591	6.46719	14.3708	-23.0098	12.0332	-25.8923	-14.1451	9.58141	-44.7765	34.6784	-16.3012	-34.0307	6.54608	-40.453	93.5238	3.60153	83.4144	52.6015	18.1495	-35.9012	41.1947	18.0684	190.247	-68.4971
-2.36898	-75.9302	-2.91874	-17.2288	-3.14393	-5.29269	22.3073	6.27224	14.583	-23.2864	12.0321	-25.7988	-14.2038	9.31928	-44.6413	34.7843	-16.1886	-34.1951	6.66661	-40.2141	93.4252	2.77966	83.8856	52.2354	17.4271	-36.2957	40.8819	18.7757	189.825	-69.6197
-2.24309	-75.8598	-2.86293	-17.0907	-2.91017	-5.11706	22.8446	6.05338	14.7993	-23.5629	12.0449	-25.6936	-14.2558	9.06912	-44.5047	34.8744	-16.0784	-34.343	6.79843	-39.9785	93.3016	1.95775	84.3429	51.8672	16.7233	-36.6796	40.556	19.4661	189.396	-70.739
-2.12855	-75.7713	-2.80482	-16.9529	-2.68673	-4.93218	23.3582	5.84819	15.0046	-23.8242	12.0427	-25.5808	-14.303	8.82067	-44.3567	34.9728	-15.951	-34.4795	6.93208	-39.737	93.1822	1.13904	84.8281	51.4879	16.0159	-37.0582	40.2234	20.1625	188.956	-71.8683
-1.98853	-75.7016	-2.73917	-16.8298	-2.45731	-4.72919	23.886	5.61633	15.2152	-24.1065	12.0444	-25.459	-14.3583	8.5738	-44.2106	35.0558	-15.8326	-34.6345	7.05987	-39.4941	93.0574	0.337989	85.2987	51.1093	15.3388	-37.3944	39.8542	20.8512	188.495	-72.9632
-1.86644	-75.6157	-2.67211	-16.7101	-2.24192	-4.53623	24.3524	5.37984	15.4151	-24.37	12.0397	-25.3253	-14.401	8.32821	-44.0686	35.1311	-15.6993	-34.7909	7.18503	-39.264	92.9136	-0.488232	85.7745	50.7256	14.6618	-37.7034	39.4869	21.5193	188.036	-74.0591
-1.71811	-75.5375	-2.60725	-16.5828	-2.00054	-4.33706	24.8429	5.1454	15.6209	-24.6306	12.0261	-25.1985	-14.4427	8.0888	-43.9246	35.2181	-15.5618	-34.9292	7.30079	-39.0369	92.7496	-1.292	86.2601	50.3353	13.9763	-38.0229	39.1258	22.1992	187.572	-75.1428
-1.58519	-75.4398	-2.53164	-16.4565	-1.79404	-4.14076	25.2986	4.88183	15.8132	-24.8762	12.012	-25.0529	-14.4815	7.84026	-43.7722	35.2988	-15.4274	-35.0931	7.41072	-38.803	92.5848	-2.09407	86.7313	49.9482	13.3	-38.3234	38.7439	22.8625	187.123	-76.2192
-1.44348	-75.3632	-2.45299	-16.323	-1.58788	-3.93161	25.7138	4.64012	16.0142	-25.136	11.9883	-24.9006	-14.5193	7.58667	-43.6262	35.3686	-15.2953	-35.2362	7.52876	-38.5662	92.4265	-2.89442	87.2058	49.5529	12.6409	-38.5851	38.3528	23.5017	186.686	-77.3039
-1.31126	-75.2805	-2.37838	-16.1889	-1.38598	-3.72266	26.1379	4.3637	16.2079	-25.3888	11.9605	-24.7395	-14.5551	7.35657	-43.4774	35.4484	-15.1557	-35.3818	7.65573	-38.326	92.2464	-3.69563	87.6832	49.1561	12.0006	-38.8548	37.9455	24.1409	186.229	-78.3757
-1.16824	-75.1862	-2.2932	-16.056	-1.19652	-3.50501	26.5334	4.08071	16.3934	-25.616	11.9353	-24.5735	-14.5807	7.10247	-43.329	35.5144	-15.0064	-35.5387	7.78186	-38.0881	92.0742	-4.51308	88.1689	48.7592	11.3774	-39.1014	37.528	24.7722	185.788	-79.4367
-0.996087	-75.1058	-2.20635	-15.918	-1.00875	-3.27368	26.9074	3.79777	16.5845	-25.8469	11.9012	-24.4061	-14.6051	6.87022	-43.1862	35.578	-14.8693	-35.6924	7.89606	-37.8525	91.8637	-5.30511	88.673	48.3226	10.7418	-39.3391	37.1117	25.3809	185.33	-80.4767
-0.837105	-75.0255	-2.10702	-15.7733	-0.82978	-3.05145	27.2841	3.51368	16.775	-26.0685	11.8635	-24.2202	-14.6197	6.63395	-43.0255	35.631	-14.7211	-35.8285	8.00815	-37.622	91.6635	-6.08325	89.1295	47.9061	10.1075	-39.5471	36.6731	25.9799	184.86	-81.5385
-0.674768	-74.9306	-2.01423	-15.6342	-0.635574	-2.83481	27.6102	3.22668	16.9422	-26.2496	11.8241	-24.0401	-14.6329	6.4093	-42.878	35.6785	-14.5727	-35.968	8.11716	-37.3779	91.4713	-6.86012	89.5993	47.4861	9.49761	-39.7406	36.2412	26.5757	184.397	-82.6013
-0.502871	-74.8466	-1.92714	-15.4922	-0.458586	-2.61743	27.9418	2.92753	17.1133	-26.4476	11.7753	-23.8292	-14.643	6.19027	-42.7176	35.7358	-14.4095	-36.0955	8.21372	-37.1372	91.268	-7.62075	90.0545	47.0653	8.87912	-39.9331	35.7981	27.1536	183.898	-83.6462
-0.373533	-74.7538	-1.8529	-15.3393	-0.293349	-2.39457	28.2411	2.61295	17.2823	-26.6217	11.7121	-23.6147	-14.6516	5.96642	-42.5628	35.8047	-14.252	-36.217	8.33042	-36.8992	91.0628	-8.38373	90.5278	46.6519	8.28038	-40.1005	35.3241	27.7109	183.404	-84.6737
-0.215188	-74.6506	-1.75368	-15.1941	-0.12935	-2.17568	28.5304	2.27602	17.4515	-26.8024	11.6617	-23.4083	-14.647	5.74369	-42.375	35.8572	-14.1003	-36.3464	8.4348	-36.6702	90.8243	-9.15729	90.9872	46.2369	7.69868	-40.2414	34.853	28.2669	182.916	-85.7137
-0.0598308	-74.5567	-1.65585	-15.049	0.0247971	-1.94576	28.8206	1.96034	17.5999	-26.966	11.5954	-23.1877	-14.6404	5.51053	-42.2097	35.8854	-13.9425	-36.484	8.53865	-36.4328	90.5975	-9.90693	91.4341	45.8243	7.09679	-40.3661	34.3763	28.8296	182.421	-86.7295
0.119023	-74.4581	-1.5637	-14.8984	0.166846	-1.71645	29.1075	1.64105	17.752	-27.1182	11.532	-22.9741	-14.6282	5.29622	-42.0445	35.9159	-13.7784	-36.606	8.64038	-36.204	90.3555	-10.6964	91.889	45.4001	6.50779	-40.4752	33.892	29.3793	181.935	-87.7369
0.286921	-74.3666	-1.46918	-14.743	0.303875	-1.48591	29.3462	1.30839	17.8739	-27.2486	11.4644	-22.736	-14.6145	5.09284	-41.8811	35.9451	-13.6156	-36.7337	8.73506	-35.976	90.1045	-11.4606	92.3548	44.9533	5.93613	-40.5804	33.4062	29.9012	181.425	-88.7353
0.44494	-74.2567	-1.37374	-14.5847	0.438446	-1.23962	29.6234	0.951464	17.9959	-27.3581	11.3963	-22.5052	-14.5954	4.89542	-41.7064	35.997	-13.4486	-36.8719	8.82324	-35.746	89.87	-12.2254	92.846	44.5145	5.3565	-40.6943	32.9162	30.4134	180.914	-89.7154
0.620268	-74.1619	-1.27881	-14.4295	0.572882	-1.01288	29.8439	0.627347	18.1296	-27.4823	11.3225	-22.2659	-14.5782	4.71576	-41.5388	36.0408	-13.2857	-36.9895	8.90964	-35.5125	89.619	-12.9753	93.3381	44.063	4.80471	-40.7483	32.4136	30.9174	180.415	-90.6955
0.800166	-74.0623	-1.18222	-14.2718	0.698404	-0.781457	30.1239	0.237769	18.2325	-27.5713	11.2487	-22.0233	-14.5517	4.51892	-41.3727	36.0907	-13.1391	-37.1145	8.9928	-35.2823	89.3607	-13.7158	93.8103	43.6217	4.26844	-40.7949	31.9101	31.4141	179.919	-91.6815
0.974375	-73.9702	-1.10037	-14.1031	0.822876	-0.543786	30.3733	-0.14847	18.3688	-27.6454	11.1566	-21.7913	-14.5262	4.33338	-41.1987	36.1107	-12.9651	-37.2418	9.06814	-35.0618	89.0886	-14.4768	94.2624	43.191	3.70938	-40.8294	31.4	31.8857	179.426	-92.6389
1.1607	-73.8676	-1.00752	-13.9427	0.942231	-0.31063	30.6481	-0.543256	18.4876	-27.7014	11.0653	-21.5323	-14.4971	4.15514	-41.0316	36.1302	-12.7976	-37.3607	9.1464	-34.8283	88.8197	-15.2143	94.7198	42.7607	3.16167	-40.85	30.8991	32.3219	178.917	-93.6006
1.3495	-73.7608	-0.925253	-13.7763	1.0539	-0.0772204	30.8675	-0.930491	18.6078	-27.7534	10.9728	-21.2808	-14.4672	3.97283	-40.8496	36.1408	-12.6252	-37.4887	9.22998	-34.6076	88.5349	-15.9312	95.1865	42.3284	2.61658	-40.8471	30.3652	32.7515	178.397	-94.5604
1.52877	-73.6505	-0.827521	-13.6159	1.16437	0.154496	31.1011	-1.36822	18.7078	-27.7986	10.8797	-21.0276	-14.4332	3.79673	-40.6581	36.1616	-12.4411	-37.5969	9.3108	-34.3846	88.262	-16.6641	95.6603	41.8777	2.09586	-40.8281	29.8555	33.1843	177.869	-95.5084
1.72418	-73.5332	-0.745224	-13.4452	1.27907	0.381015	31.2998	-1.78929	18.7897	-27.8241	10.7757	-20.77	-14.392	3.62793	-40.4593	36.1735	-12.2493	-37.7211	9.39584	-34.1747	87.9586	-17.3816	96.1047	41.4343	1.56499	-40.8103	29.3356	33.5954	177.33	-96.4508
1.88892	-73.4165	-0.660627	-13.2747	1.37487	0.601195	31.5341	-2.23596	18.8732	-27.8396	10.6831	-20.5109	-14.3407	3.47085	-40.255	36.1866	-12.0634	-37.8273	9.48657	-33.948	87.6757	-18.1016	96.5586	40.9737	1.04324	-40.7774	28.8276	34.0036	176.814	-97.3837
2.07836	-73.3077	-0.567315	-13.0896	1.46257	0.814276	31.7464	-2.66068	18.9496	-27.8288	10.5741	-20.2386	-14.2802	3.31759	-40.0693	36.1965	-11.8851	-37.9467	9.57056	-33.7272	87.3777	-18.8216	97.0105	40.5228	0.528477	-40.7172	28.2947	34.3927	176.301	-98.3028
2.27909	-73.1975	-0.482065	-12.8986	1.54736	1.03675	32.0014	-3.1119	19.0008	-27.7924	10.4757	-19.9932	-14.2146	3.16757	-39.8586	36.202	-11.7108	-38.0726	9.64957	-33.5078	87.0661	-19.5452	97.466	40.0694	0.0155997	-40.6435	27.7807	34.7597	175.776	-99.2154
2.49781	-73.0772	-0.390785	-12.6979	1.62153	1.24279	32.241	-3.57386	19.064	-27.75	10.3576	-19.7308	-14.159	3.02616	-39.6536	36.2052	-11.5142	-38.1924	9.72785	-33.2877	86.754	-20.2595	97.9118	39.6036	-0.492586	-40.5827	27.2721	35.1117	175.248	-100.112
2.69802	-72.9668	-0.320189	-12.5057	1.70105	1.44266	32.4569	-4.06081	19.1009	-27.6676	10.2438	-19.4615	-14.0943	2.89555	-39.4435	36.2129	-11.3355	-38.305	9.80301	-33.0652	86.4495	-20.9682	98.3565	39.1273	-0.997067	-40.5025	26.7413	35.4506	174.714	-101.014
2.89528	-72.8564	-0.229512	-12.3097	1.77067	1.64919	32.6856	-4.55781	19.1419	-27.5992	10.1334	-19.1924	-14.0156	2.75685	-39.2046	36.2131	-11.1457	-38.4219	9.86864	-32.846	86.1314	-21.657	98.7857	38.6577	-1.47813	-40.4195	26.2348	35.7684	174.169	-101.89
3.11801	-72.7844	-0.159328	-12.1214	1.84347	1.85036	32.8853	-5.06478	19.1662	-27.5082	10.0235	-18.9209	-13.9324	2.61695	-38.9968	36.1837	-10.9649	-38.5445	9.93253	-32.6347	85.8041	-22.3404	99.2222	38.1678	-1.96169	-40.3358	25.7092	36.0829	173.612	-102.782
3.33209	-72.6754	-0.0877566	-11.9093	1.90828	2.04426	33.1134	-5.5819	19.1702	-27.3813	9.90813	-18.6501	-13.8266	2.47144	-38.7711	36.1345	-10.7395	-38.6865	9.99633	-32.4252	85.4728	-23.018	99.6634	37.6975	-2.45986	-40.2159	25.1864	36.3778	173.067	-103.636
3.53349	-72.5616	-0.019096	-11.7042	1.96018	2.23698	33.3688	-6.12132	19.174	-27.2291	9.79446	-18.3829	-13.7192	2.33288	-38.5434	36.1022	-10.5377	-38.8086	10.0533	-32.2094	85.1348	-23.6922	100.09	37.2325	-2.95803	-40.0943	24.6835	36.6529	172.493	-104.485
3.73026	-72.4399	0.0465089	-11.4963	2.01408	2.41552	33.6102	-6.65324	19.1823	-27.0926	9.67439	-18.1109	-13.6099	2.19737	-38.3275	36.0871	-10.3367	-38.9333	10.1155	-31.9933	84.792	-24.3685	100.505	36.7462	-3.44095	-39.9743	24.1892	36.9113	171.937	-105.314
3.95317	-72.3409	0.109211	-11.2649	2.05886	2.58618	33.8602	-7.18575	19.1746	-26.9206	9.555	-17.8343	-13.4868	2.0728	-38.094	36.0689	-10.1424	-39.0486	10.1761	-31.7663	84.4438	-25.0268	100.938	36.2356	-3.89638	-39.8289	23.692	37.1647	171.371	-106.133
4.17557	-72.2194	0.167057	-11.0399	2.10279	2.76077	34.0845	-7.75302	19.16	-26.7364	9.43524	-17.5613	-13.3684	1.94531	-37.8732	36.0477	-9.94877	-39.1553	10.2328	-31.5549	84.0871	-25.6717	101.341	35.7377	-4.36969	-39.6782	23.1914	37.4273	170.781	-106.959
4.38999	-72.1056	0.223585	-10.8162	2.14039	2.92019	34.3266	-8.30955	19.1439	-26.5468	9.29266	-17.2894	-13.2328	1.81922	-37.6559	36.0181	-9.74695	-39.2611	10.2909	-31.3297	83.726	-26.316	101.741	35.2301	-4.80022	-39.5356	22.6938	37.6459	170.184	-107.786
4.60792	-71.9787	0.275426	-10.5833	2.17267	3.08689	34.561	-8.88997	19.1361	-26.341	9.17484	-17.0215	-13.085	1.69719	-37.4174	36.0048	-9.55307	-39.3787	10.3568	-31.1149	83.3653	-26.9808	102.144	34.725	-5.25759	-39.3779	22.1944	37.8477	169.602	-108.582
4.83615	-71.8682	0.321421	-10.3489	2.1976	3.23545	34.8177	-9.48821	19.1058	-26.1119	9.04225	-16.7362	-12.9599	1.56885	-37.1931	35.9846	-9.35269	-39.4941	10.4111	-30.903	83.0103	-27.6071	102.536	34.2201	-5.6934	-39.2043	21.6937	38.0318	169.037	-109.392
5.05903	-71.7656	0.361523	-10.1189	2.21578	3.38576	35.0723	-10.1083	19.0664	-25.8678	8.90978	-16.4586	-12.806	1.45113	-36.9507	35.957	-9.14568	-39.5941	10.462	-30.6948	82.6431	-28.2639	102.957	33.7093	-6.12493	-39.0192	21.221	38.2109	168.468	-110.177
5.31118	-71.6751	0.403466	-9.87221	2.2309	3.53614	35.3105	-10.7141	18.9988	-25.5969	8.78982	-16.1677	-12.6701	1.32381	-36.7098	35.9188	-8.95093	-39.6892	10.5084	-30.4774	82.2825	-28.879	103.359	33.1945	-6.55579	-38.8294	20.7375	38.3882	167.876	-110.956
5.55471	-71.5709	0.431334	-9.62557	2.24413	3.67764	35.5509	-11.349	18.9233	-25.3255	8.66312	-15.8703	-12.527	1.2156	-36.4611	35.8879	-8.75222	-39.7965	10.5628	-30.2601	81.9137	-29.5095	103.76	32.6859	-6.98566	-38.6541	20.2792	38.5341	167.276	-111.7
5.80688	-71.4702	0.468577	-9.37542	2.24848	3.81084	35.7517	-11.9945	18.848	-25.0407	8.5417	-15.5955	-12.3802	1.10442	-36.2247	35.8471	-8.55095	-39.8854	10.6131	-30.0455	81.5481	-30.1322	104.139	32.1741	-7.4171	-38.4398	19.8203	38.6671	166.633	-112.448
6.05498	-71.3623	0.508214	-9.12203	2.24944	3.92914	35.9505	-12.6596	18.7575	-24.7364	8.40996	-15.302	-12.2213	1.01308	-35.9801	35.8007	-8.35681	-39.9828	10.659	-29.8383	81.1714	-30.7594	104.526	31.6549	-7.83115	-38.2365	19.3519	38.7842	166.04	-113.189
6.30129	-71.2446	0.53234	-8.8652	2.24953	4.0314	36.1676	-13.3032	18.666	-24.4198	8.26748	-15.0079	-12.0634	0.914861	-35.7379	35.7715	-8.14694	-40.0776	10.7128	-29.6319	80.7834	-31.3547	104.919	31.1361	-8.26024	-38.0056	18.882	38.8912	165.431	-113.928
6.55345	-71.128	0.554451	-8.59031	2.23405	4.14112	36.3802	-14.0079	18.551	-24.0816	8.1046	-14.7196	-11.9066	0.811768	-35.4985	35.7308	-7.93029	-40.1732	10.7497	-29.4294	80.3946	-31.9496	105.296	30.6241	-8.68066	-37.7801	18.4363	38.9916	164.839	-114.663
6.80155	-71.0103	0.573619	-8.33108	2.22087	4.2329	36.5686	-14.6904	18.4366	-23.7608	7.9726	-14.4385	-11.7485	0.716587	-35.2593	35.6855	-7.72263	-40.2813	10.7794	-29.224	80.0078	-32.5611	105.683	30.0905	-9.08271	-37.5505	17.9772	39.0711	164.219	-115.385
7.05367	-70.887	0.586154	-8.05356	2.19762	4.32057	36.7307	-15.3904	18.3198	-23.4132	7.84431	-14.1733	-11.5829	0.628939	-35.0075	35.6273	-7.52103	-40.3746	10.8178	-29.0245	79.6043	-33.1629	106.072	29.5463	-9.47868	-37.3226	17.531	39.1332	163.623	-116.089
7.30042	-70.7813	0.604209	-7.78403	2.17368	4.40378	36.883	-16.094	18.2055	-23.0409	7.72145	-13.8975	-11.4077	0.532767	-34.7562	35.5862	-7.31017	-40.4535	10.8469	-28.8236	79.2098	-33.7551	106.45	29.0165	-9.88973	-37.072	17.0997	39.179	162.998	-116.788
7.5889	-70.6966	0.620012	-7.49958	2.14319	4.48034	37.029	-16.7924	18.0666	-22.68	7.58327	-13.6261	-11.22	0.44868	-34.4925	35.5227	-7.0912	-40.549	10.881	-28.6202	78.809	-34.3621	106.824	28.4702	-10.2927	-36.8215	16.676	39.2179	162.372	-117.474
7.84042	-70.6026	0.630769	-7.21689	2.10988	4.55868	37.19	-17.4988	17.9147	-22.2809	7.45882	-13.3474	-11.0296	0.362316	-34.2227	35.4646	-6.88175	-40.6294	10.9218	-28.4211	78.3986	-34.97	107.194	27.9238	-10.6806	-36.561	16.2415	39.2312	161.74	-118.157
8.11243	-70.4849	0.648468	-6.93745	2.07821	4.62806	37.2839	-18.2182	17.7839	-21.9041	7.35159	-13.0616	-10.832	0.281535	-33.931	35.3923	-6.67871	-40.7095	10.9574	-28.2247	77.9963	-35.5315	107.574	27.375	-11.081	-36.3097	15.8305	39.2508	161.1	-118.823
8.3803	-70.3794	0.65431	-6.66161	2.03668	4.68452	37.3749	-18.9109	17.6179	-21.4795	7.21651	-12.78	-10.6404	0.194113	-33.6568	35.3327	-6.45421	-40.7668	10.9905	-28.0438	77.5835	-36.1184	107.926	26.8182	-11.4564	-36.0424	15.4275	39.2516	160.455	-119.485
8.67582	-70.265	0.654061	-6.36511	1.99219	4.74448	37.3961	-19.6156	17.4633	-21.0604	7.11676	-12.493	-10.4454	0.110244	-33.3579	35.2562	-6.23268	-40.8431	11.0084	-27.864	77.1695	-36.6942	108.283	26.2561	-11.8282	-35.7839	15.0155	39.2302	159.794	-120.13
8.96494	-70.147	0.655982	-6.0829	1.96106	4.81803	37.4349	-20.323	17.3106	-20.6447	6.99738	-12.2097	-10.2471	0.0204616	-33.0826	35.1768	-6.01701	-40.9322	11.0352	-27.6796	76.7683	-37.2581	108.617	25.6993	-12.2007	-35.5273	14.6166	39.2066	159.146	-120.777
9.23062	-70.0364	0.652779	-5.79529	1.90324	4.86389	37.4523	-21.0158	17.1457	-20.2079	6.87999	-11.9406	-10.0498	-0.0719828	-32.7979	35.0769	-5.80111	-41.0224	11.0549	-27.4858	76.3571	-37.8117	108.957	25.1317	-12.5751	-35.226	14.2476	39.1689	158.467	-121.408
9.54351	-69.9745	0.645813	-5.51563	1.85545	4.89773	37.4365	-21.723	16.9697	-19.7688	6.7658	-11.6774	-9.8458	-0.158309	-32.5017	34.9757	-5.60535	-41.1152	11.078	-27.3072	75.9325	-38.3724	109.302	24.5715	-12.9526	-34.941	13.8641	39.1249	157.815	-122.019
9.8219	-69.8431	0.641826	-5.22423	1.80365	4.93082	37.375	-22.425	16.7818	-19.3348	6.65005	-11.4096	-9.65388	-0.255324	-32.2066	34.8875	-5.37688	-41.2009	11.0951	-27.1273	75.5095	-38.9081	109.649	23.9827	-13.3201	-34.6486	13.4722	39.0463	157.174	-122.601
10.1096	-69.7318	0.637657	-4.93082	1.74103	4.96514	37.2789	-23.1232	16.5887	-18.8491	6.52938	-11.1175	-9.44786	-0.349923	-31.91	34.7883	-5.135	-41.2963	11.1048	-26.9502	75.0579	-39.4422	109.972	23.4021	-13.6708	-34.3668	13.1021	38.9738	156.51	-123.192
10.4329	-69.6486	0.622269	-4.63859	1.67587	4.98995	37.1799	-23.8152	16.3877	-18.3777	6.39826	-10.8269	-9.24861	-0.451795	-31.6107	34.6813	-4.9119	-41.39	11.1197	-26.7772	74.6123	-39.9689	110.303	22.8411	-14.0302	-34.085	12.7384	38.8842	155.833	-123.767
10.7379	-69.5461	0.607734	-4.32811	1.60597	5.01544	36.9971	-24.4838	16.2038	-17.9026	6.27578	-10.5627	-9.04498	-0.550564	-31.3111	34.5916	-4.6976	-41.4758	11.1239	-26.6106	74.1803	-40.4963	110.63	22.2683	-14.3922	-33.8005	12.3771	38.786	155.146	-124.328
11.0573	-69.4494	0.591437	-4.01082	1.54049	5.02906	36.8492	-25.1621	16.0009	-17.418	6.14927	-10.2911	-8.83828	-0.656679	-31.0002	34.4897	-4.4749	-41.5664	11.1297	-26.4459	73.7395	-41.0285	110.939	21.6909	-14.7384	-33.5174	12.0282	38.7005	154.454	-124.895
11.3629	-69.3601	0.576041	-3.69126	1.46483	5.04716	36.6082	-25.8227	15.7965	-16.937	6.03619	-10.0312	-8.62657	-0.761932	-30.6897	34.377	-4.24894	-41.6564	11.1422	-26.2704	73.2986	-41.5614	111.258	21.109	-15.0814	-33.2171	11.6967	38.5829	153.762	-125.432
11.6903	-69.2764	0.561303	-3.38161	1.39754	5.05664	36.3639	-26.4828	15.5866	-16.4403	5.91191	-9.75203	-8.42259	-0.869166	-30.3849	34.282	-4.03409	-41.7328	11.1387	-26.1033	72.8564	-42.0876	111.559	20.5151	-15.4214	-32.9213	11.3675	38.4617	153.077	-125.99
12.0172	-69.1876	0.553445	-3.06616	1.32704	5.07055	36.0736	-27.1333	15.3693	-15.9421	5.7977	-9.49691	-8.21899	-0.989145	-30.0792	34.1752	-3.79774	-41.8188	11.1358	-25.9318	72.4077	-42.618	111.868	19.9333	-15.7645	-32.6236	11.0519	38.3263	152.364	-126.514
12.3544	-69.1003	0.533713	-2.76492	1.24188	5.09185	35.7569	-27.7827	15.1486	-15.4598	5.68893	-9.23152	-8.0165	-1.10452	-29.7828	34.0644	-3.56969	-41.9078	11.1334	-25.7606	71.9628	-43.1389	112.172	19.356	-16.1089	-32.3327	10.7214	38.1718	151.664	-127.026
12.678	-69.0137	0.523949	-2.46151	1.16299	5.10559	35.4347	-28.4173	14.9037	-14.9455	5.57193	-8.96849	-7.80581	-1.21804	-29.4877	33.9441	-3.34172	-41.9742	11.1304	-25.6021	71.5023	-43.6457	112.465	18.7551	-16.4475	-32.0363	10.4056	38.028	150.971	-127.529
13.0129	-68.9157	0.511402	-2.1423	1.08725	5.10638	35.0097	-29.0127	14.6639	-14.4356	5.45419	-8.70701	-7.5945	-1.34124	-29.1871	33.8198	-3.11948	-42.0481	11.1143	-25.4585	71.041	-44.1386	112.75	18.1789	-16.7764	-31.7199	10.0896	37.8598	150.275	-128.009
13.3478	-68.8265	0.48959	-1.8221	1.01431	5.11171	34.5954	-29.6027	14.4242	-13.9013	5.34566	-8.44192	-7.39934	-1.45938	-28.9036	33.6891	-2.89423	-42.1278	11.106	-25.3078	70.5795	-44.6435	113.038	17.5928	-17.1074	-31.4011	9.77408	37.6844	149.539	-128.485
13.6854	-68.7507	0.465753	-1.51568	0.940522	5.11047	34.1539	-30.1765	14.1917	-13.3899	5.24078	-8.18649	-7.19314	-1.58747	-28.6112	33.5496	-2.64259	-42.2498	11.0826	-25.1626	70.122	-45.15	113.332	17.0086	-17.4187	-31.0764	9.47835	37.5005	148.823	-128.964
14.035	-68.6609	0.45053	-1.21853	0.860654	5.11178	33.6695	-30.7406	13.945	-12.8902	5.13034	-7.92139	-7.0051	-1.71435	-28.3071	33.3911	-2.41747	-42.341	11.0682	-25.0242	69.6664	-45.6358	113.612	16.3999	-17.7282	-30.7688	9.19393	37.3073	148.112	-129.411
14.3887	-68.574	0.432314	-0.899019	0.781417	5.11069	33.1586	-31.3133	13.6938	-12.3363	5.01825	-7.66935	-6.80763	-1.8514	-27.9884	33.242	-2.18165	-42.436	11.0571	-24.879	69.1915	-46.1287	113.898	15.8152	-18.038	-30.4534	8.89685	37.1214	147.389	-129.856
14.7312	-68.4858	0.405346	-0.578756	0.700885	5.10952	32.6425	-31.8545	13.4679	-11.8431	4.90948	-7.41054	-6.61099	-1.99988	-27.6769	33.0923	-1.94136	-42.5375	11.0451	-24.7379	68.719	-46.6072	114.187	15.2203	-18.347	-30.1272	8.61506	36.9164	146.649	-130.287
15.1196	-68.4254	0.381571	-0.259117	0.6146	5.11275	32.0684	-32.392	13.2272	-11.325	4.81084	-7.14194	-6.41457	-2.14465	-27.3818	32.9462	-1.69869	-42.643	11.0201	-24.6086	68.2579	-47.0786	114.473	14.6166	-18.6497	-29.7873	8.34434	36.7033	145.914	-130.713
15.4679	-68.3329	0.346616	0.0533467	0.521859	5.11327	31.5049	-32.894	12.9875	-10.8178	4.70543	-6.88266	-6.22277	-2.29467	-27.0475	32.7817	-1.46053	-42.7209	10.9968	-24.4728	67.7876	-47.5569	114.76	14.0099	-18.9601	-29.4328	8.07553	36.4899	145.176	-131.127
15.8421	-68.2578	0.321207	0.369938	0.441024	5.1083	30.9016	-33.3772	12.7482	-10.2919	4.61207	-6.62295	-6.03463	-2.44039	-26.6948	32.5955	-1.22102	-42.8152	10.9613	-24.3284	67.3022	-48.0182	115.039	13.4	-19.2728	-29.0891	7.82453	36.2794	144.436	-131.52
16.2152	-68.1819	0.283522	0.691533	0.355754	5.11091	30.2791	-33.8297	12.5207	-9.76055	4.51321	-6.36497	-5.83854	-2.60817	-26.3412	32.4124	-0.974716	-42.8992	10.9234	-24.2003	66.8204	-48.4681	115.292	12.8094	-19.5789	-28.7529	7.5502	36.0471	143.697	-131.917
16.596	-68.1103	0.244924	1.01585	0.275709	5.10512	29.6242	-34.2852	12.258	-9.21695	4.42455	-6.10391	-5.65312	-2.76874	-25.9999	32.2253	-0.737787	-43.0025	10.8963	-24.0659	66.3483	-48.918	115.558	12.1855	-19.8807	-28.4215	7.29457	35.8167	142.96	-132.293
16.9784	-68.018	0.20722	1.34297	0.187486	5.10216	28.9302	-34.7199	12.0459	-8.70468	4.32962	-5.83814	-5.47308	-2.93751	-25.655	32.0241	-0.490129	-43.1033	10.8623	-23.9293	65.8758	-49.3794	115.807	11.5789	-20.1671	-28.0948	7.03958	35.5653	142.213	-132.65
17.3603	-67.937	0.154599	1.66302	0.103935	5.09974	28.269	-35.1152	11.8548	-8.16749	4.23922	-5.57128	-5.2917	-3.10482	-25.3194	31.8342	-0.240816	-43.1953	10.8251	-23.8073	65.3992	-49.8386	116.076	10.9667	-20.4689	-27.7525	6.80047	35.3184	141.442	-133.007
17.7499	-67.8655	0.120378	1.98072	0.0268832	5.09536	27.5929	-35.4962	11.6338	-7.66394	4.16111	-5.30821	-5.1191	-3.27098	-24.9881	31.6408	0.0194353	-43.2896	10.7915	-23.6781	64.9211	-50.2903	116.319	10.3573	-20.7595	-27.4362	6.55341	35.0615	140.69	-133.326
18.157	-67.8212	0.0799396	2.29902	-0.0550521	5.09057	26.8986	-35.8487	11.4175	-7.14996	4.06883	-5.04663	-4.94809	-3.43903	-24.6583	31.4496	0.282284	-43.3829	10.7458	-23.5568	64.4316	-50.7253	116.556	9.74928	-21.0382	-27.0963	6.31789	34.7989	139.935	-133.659
18.5679	-67.7789	0.0438068	2.61817	-0.141343	5.08867	26.1961	-36.1992	11.1958	-6.61088	3.99194	-4.77761	-4.77578	-3.61864	-24.331	31.2438	0.524215	-43.4725	10.7008	-23.4449	63.9435	-51.1551	116.799	9.15126	-21.3165	-26.7402	6.09497	34.5278	139.172	-133.973
18.9846	-67.7172	0.0198484	2.94231	-0.223946	5.08828	25.5116	-36.5219	10.9954	-6.10694	3.91167	-4.53271	-4.59381	-3.79222	-23.9972	31.041	0.767722	-43.5612	10.6602	-23.3333	63.4556	-51.5911	117.037	8.54551	-21.5989	-26.4066	5.86851	34.2653	138.425	-134.269
19.3866	-67.6669	-0.0260942	3.27294	-0.300383	5.0879	24.7833	-36.8166	10.7907	-5.57902	3.83412	-4.27045	-4.43205	-3.97389	-23.6469	30.8401	1.00747	-43.6471	10.6131	-23.2161	62.9492	-52.0441	117.264	7.92942	-21.8696	-26.052	5.65375	33.9945	137.669	-134.574
19.806	-67.6033	-0.0643706	3.58649	-0.384144	5.08936	24.0951	-37.1064	10.5952	-5.05425	3.74335	-4.00143	-4.26818	-4.14131	-23.2885	30.6191	1.26017	-43.7289	10.5736	-23.1189	62.423	-52.4674	117.494	7.31185	-22.1444	-25.6964	5.45299	33.7384	136.881	-134.874
20.2059	-67.5383	-0.0959812	3.91589	-0.463103	5.08856	23.3841	-37.3731	10.4107	-4.54417	3.65913	-3.75456	-4.10467	-4.32577	-22.9549	30.4055	1.50655	-43.8058	10.5314	-23.0151	61.9303	-52.8632	117.712	6.69435	-22.4149	-25.333	5.23342	33.4528	136.096	-135.142
20.6127	-67.4992	-0.144965	4.24575	-0.546205	5.08839	22.6452	-37.5983	10.2516	-4.01512	3.5753	-3.51414	-3.93637	-4.50779	-22.5986	30.1827	1.75888	-43.9187	10.4786	-22.9169	61.4089	-53.2863	117.926	6.09901	-22.667	-24.9566	5.03428	33.1781	135.31	-135.389
21.0237	-67.4394	-0.201277	4.59985	-0.625526	5.08731	21.8946	-37.7925	10.0827	-3.50407	3.49107	-3.2521	-3.7879	-4.69745	-22.256	29.9569	2.00331	-44.0043	10.4368	-22.8226	60.9086	-53.6818	118.135	5.48765	-22.9389	-24.5962	4.85128	32.8988	134.499	-135.64
21.4557	-67.3948	-0.238923	4.95172	-0.715272	5.09067	21.1379	-37.9883	9.90066	-2.99416	3.42503	-3.00738	-3.62842	-4.88412	-21.9044	29.7344	2.24593	-44.0793	10.3875	-22.734	60.4055	-54.0788	118.326	4.8823	-23.1798	-24.2419	4.64324	32.6055	133.718	-135.865
21.8954	-67.3534	-0.302252	5.31326	-0.808175	5.10865	20.3759	-38.1577	9.74871	-2.49255	3.34331	-2.75621	-3.47871	-5.07433	-21.5473	29.5136	2.4984	-44.1663	10.3469	-22.6461	59.9033	-54.4752	118.526	4.27126	-23.4268	-23.8701	4.42379	32.3221	132.925	-136.084
22.3452	-67.319	-0.345664	5.66924	-0.892058	5.11125	19.6365	-38.2865	9.59366	-1.98645	3.25607	-2.49874	-3.3176	-5.28262	-21.194	29.2741	2.7759	-44.2442	10.2978	-22.5524	59.3889	-54.878	118.718	3.66273	-23.6763	-23.496	4.23868	32.0255	132.113	-136.312
22.7687	-67.2847	-0.4024	6.02356	-0.967076	5.10485	18.8724	-38.3896	9.46423	-1.48572	3.18969	-2.26068	-3.14819	-5.46172	-20.849	29.0249	3.02388	-44.3281	10.2587	-22.4744	58.8768	-55.2883	118.898	3.03483	-23.9269	-23.1304	4.0525	31.7394	131.302	-136.535
23.2188	-67.2427	-0.463327	6.36593	-1.05185	5.10999	18.1627	-38.5027	9.35289	-1.00005	3.11636	-2.01237	-2.9862	-5.68244	-20.4926	28.7856	3.28659	-44.4122	10.2342	-22.395	58.3689	-55.6691	119.064	2.43139	-24.1658	-22.7509	3.86183	31.4499	130.474	-136.724
23.6572	-67.2129	-0.527101	6.72388	-1.13154	5.11701	17.4421	-38.5591	9.23397	-0.504592	3.04199	-1.76431	-2.80542	-5.88387	-20.1302	28.5494	3.54486	-44.4972	10.2076	-22.3173	57.8328	-56.0669	119.227	1.82243	-24.4189	-22.3589	3.67355	31.152	129.671	-136.908
24.076	-67.168	-0.602882	7.09264	-1.20583	5.11652	16.7289	-38.6092	9.12871	-0.00282371	2.97009	-1.52243	-2.63393	-6.08432	-19.7684	28.2966	3.79775	-44.5806	10.1618	-22.2335	57.2932	-56.4478	119.402	1.205	-24.6578	-21.9672	3.46629	30.8357	128.85	-137.089
24.5483	-67.1533	-0.679726	7.43807	-1.28628	5.11942	16.0034	-38.6316	9.023	0.477277	2.88948	-1.26436	-2.45837	-6.29152	-19.4004	28.0473	4.04756	-44.6651	10.1212	-22.1588	56.7155	-56.8283	119.541	0.586446	-24.891	-21.5765	3.26858	30.5264	128.017	-137.246
25.0015	-67.1269	-0.74378	7.7995	-1.3751	5.11577	15.316	-38.6328	8.92319	0.963268	2.81822	-1.01997	-2.29723	-6.49887	-19.0366	27.7974	4.2988	-44.744	2.94744	-27.6293	56.1832	-57.1877	119.696	-0.0373023	-25.1123	-21.1997	3.06779	30.2019	127.194	-137.389
25.4677	-67.1038	-0.8098	8.16609	-1.46647	5.11788	14.6006	-38.6135	8.82448	1.43204	2.75093	-0.77243	-2.14842	-6.69585	-18.6855	27.5267	4.54979	-44.8385	2.93934	-27.7578	55.6363	-57.5345	119.834	-0.663682	-25.3233	-20.8083	2.88173	29.9011	126.354	-137.523
25.9298	-67.0984	-0.86428	8.54286	-1.54202	5.12455	13.9131	-38.5684	8.74515	1.92258	2.67371	-0.522298	-1.97896	-6.90191	-18.3123	27.2495	4.80746	-44.9296	2.93115	-27.8914	55.1002	-57.8995	119.975	-1.29821	-25.5239	-20.4213	2.69616	29.5868	125.527	-137.653
26.4074	-67.0807	-0.934545	8.91267	-1.6149	5.12171	13.2486	-38.5192	8.68122	2.39337	2.61216	-0.283929	-1.81018	-7.08855	-17.9385	26.9672	5.06117	-44.9991	2.94269	-28.0201	54.5633	-58.2362	120.121	-1.93854	-25.7357	-20.0395	2.51509	29.2837	124.687	-137.769
26.8696	-67.0641	-1.01998	9.31228	-1.69257	5.12254	12.5595	-38.4327	8.60065	2.85097	2.55046	-0.0456462	-1.63828	-7.28088	-17.574	26.6816	5.31531	-45.0795	2.95307	-28.1629	54.0177	-58.578	120.261	-2.55268	-25.9397	-19.6382	2.31627	28.9858	123.852	-137.858
27.3352	-67.0444	-1.0941	9.68738	-1.77644	5.11722	11.9053	-38.3375	8.54522	3.30977	2.48892	0.202675	-1.46397	-7.46302	-17.2259	26.4001	5.57912	-45.1555	2.9479	-28.3021	53.4589	-58.9227	120.38	-3.16333	-26.132	-19.2348	2.14345	28.6765	122.977	-137.949
27.8032	-67.0181	-1.19758	10.0862	-1.85661	5.11847	11.2536	-38.225	8.47979	3.78301	2.42319	0.453438	-1.29837	-7.66073	-16.8589	26.1097	5.87506	-45.2525	2.94448	-28.4355	52.91	-59.2532	120.499	-3.78524	-26.3233	-18.8473	1.94209	28.3717	122.121	-138.02
28.2829	-67.0052	-1.30173	10.487	-1.94218	5.11359	10.6039	-38.1048	8.43514	4.22606	2.34793	0.690349	-1.11647	-7.87007	-16.5034	25.8113	6.13759	-45.3268	2.92773	-28.581	52.3594	-59.6033	120.619	-4.4133	-26.5103	-18.4453	1.76746	28.0665	121.268	-138.084
28.775	-66.9809	-1.40743	10.8924	-2.02948	5.09344	10.0013	-37.97	8.3746	4.70142	2.28265	0.924676	-0.934993	-8.05402	-16.1414	25.5219	6.41264	-45.4127	2.913	-28.7316	51.803	-59.9421	120.731	-5.02922	-26.6913	-18.0332	1.58519	27.7811	120.433	-138.113
29.2498	-66.9649	-1.5084	11.2972	-2.11148	5.07396	9.38371	-37.8021	8.35509	5.13593	2.21948	1.15597	-0.759281	-8.23746	-15.7947	25.2248	6.68702	-45.4885	2.90939	-28.8757	51.2374	-60.2828	120.835	-5.65062	-26.8589	-17.6159	1.4028	27.4709	119.561	-138.16
29.7473	-66.9593	-1.60369	11.6989	-2.19787	5.05851	8.78863	-37.613	8.34286	5.54798	2.15719	1.39165	-0.566966	-8.42112	-15.4484	24.9254	6.95467	-45.5674	2.90709	-29.034	50.6643	-60.6158	120.946	-6.29873	-27.0353	-17.1861	1.20105	27.159	118.697	-138.206
30.2448	-66.9419	-1.69746	12.1054	-2.27794	5.04753	8.178	-37.4089	8.30894	6.01051	2.0811	1.62457	-0.385784	-8.61473	-15.0902	24.6089	7.2049	-45.6462	2.91366	-29.1891	50.1031	-60.9356	121.035	-6.92979	-27.2015	-16.7541	1.02405	26.8533	117.826	-138.23
30.7286	-66.9506	-1.80558	12.5053	-2.3602	5.04207	7.57921	-37.2037	8.28956	6.40747	2.01627	1.86451	-0.196844	-8.8034	-14.7199	24.2872	7.46378	-45.7309	2.91089	-29.3284	49.5452	-61.2514	121.122	-7.55781	-27.3639	-16.3121	0.848519	26.535	116.953	-138.252
31.22	-66.9479	-1.93914	12.9545	-2.43752	5.03159	6.9775	-36.9839	8.28896	6.8202	1.93925	2.09655	0.000702947	-8.98733	-14.3671	23.9679	7.73385	-45.8134	2.90752	-29.478	48.9847	-61.5692	121.213	-8.20214	-27.5047	-15.8833	0.646993	26.2159	116.071	-138.268
31.7219	-66.9458	-2.07632	13.3843	-2.51317	5.02378	6.43536	-36.7514	8.28051	7.21757	1.87651	2.32966	0.202976	-9.16659	-14.0119	23.6386	8.01543	-45.9035	2.90894	-29.6271	48.4231	-61.8852	121.283	-8.82369	-27.6487	-15.45	0.461375	25.9091	115.204	-138.277
32.2298	-66.9442	-2.19343	13.8157	-2.5989	5.00304	5.83985	-36.4841	8.28096	7.6143	1.80483	2.57098	0.421824	-9.33976	-13.675	23.3175	8.2807	-45.984	2.91654	-29.7804	47.8673	-62.1892	121.354	-9.44534	-27.7841	-14.988	0.27681	25.5819	114.328	-138.284
32.7294	-66.9544	-2.33059	14.252	-2.67431	4.99038	5.3038	-36.2377	8.27583	7.99939	1.74107	2.80021	0.645561	-9.50294	-13.3412	23.0008	8.55897	-46.0806	2.92289	-29.9318	47.3027	-62.496	121.409	-10.0752	-27.9306	-14.5305	0.105941	25.268	113.462	-138.276
33.2343	-66.9573	-2.46531	14.6712	-2.75874	4.97901	4.71774	-35.9084	8.2728	8.38229	1.67019	3.04146	0.865642	-9.6655	-12.9992	22.6566	8.82869	-46.1604	2.92648	-30.0812	46.7168	-62.8021	121.472	-10.7211	-28.0578	-14.0838	-0.0863053	24.9441	112.586	-138.238
33.7252	-66.9706	-2.60937	15.0937	-2.83547	4.96125	4.16418	-35.6	8.28376	8.75146	1.59967	3.28076	1.09816	-9.81455	-12.6545	22.3018	9.084	-46.2551	2.93672	-30.2289	46.1552	-63.1045	121.53	-11.3621	-28.1739	-13.6344	-0.2786	24.6165	111.706	-138.204
34.2304	-66.9731	-2.76122	15.527	-2.91676	4.94883	3.59944	-35.2648	8.2802	9.12183	1.5278	3.51399	1.33714	-9.96012	-12.3076	21.938	9.34031	-46.3465	2.93017	-30.3771	45.5705	-63.4275	121.56	-12	-28.2882	-13.1798	-0.486127	24.2965	110.836	-138.145
34.7394	-66.9945	-2.92285	15.9585	-2.99944	4.92731	3.0923	-34.9486	8.28732	9.4578	1.45989	3.73429	1.58054	-10.0941	-11.9502	21.576	9.5979	-46.4295	2.94519	-30.5227	44.9981	-63.7081	121.594	-12.6297	-28.39	-12.7236	-0.683705	23.9923	109.938	-138.073
35.2571	-66.9951	-3.07714	16.3814	-3.07509	4.90057	2.56455	-34.5805	8.28289	9.80826	1.39298	3.95732	1.82864	-10.2329	-11.5968	21.23	9.85865	-46.5041	2.94951	-30.6809	44.4298	-63.9958	121.638	-13.2739	-28.4953	-12.2672	-0.877818	23.6763	109.048	-138.008
35.7751	-66.9911	-3.23566	16.8076	-3.15495	4.86452	2.07281	-34.2274	8.28581	10.1355	1.32964	4.18817	2.08101	-10.3611	-11.2515	20.8641	10.1171	-46.6039	2.95212	-30.8219	43.833	-64.2777	121.669	-13.9095	-28.5799	-11.8047	-1.07807	23.3612	108.165	-137.929
36.2948	-67.0172	-3.39928	17.2402	-3.22265	4.83867	1.55351	-33.8477	8.27518	10.4596	1.24914	4.41375	2.34228	-10.4741	-10.9051	20.5163	10.3793	-46.6856	2.95356	-30.9663	43.2648	-64.557	121.693	-14.5396	-28.6616	-11.3339	-1.28514	23.0436	107.244	-137.838
36.8223	-67.0612	-3.55916	17.6682	-3.30841	4.80602	1.08512	-33.4776	8.26214	10.7929	1.1714	4.64329	2.59529	-10.5926	-10.5667	20.1602	10.6455	-46.7614	2.94798	-31.1086	42.6875	-64.826	121.703	-15.1792	-28.7411	-10.8571	-1.49245	22.7334	106.338	-137.749
37.3579	-67.0779	-3.72924	18.0901	-3.37146	4.77488	0.571476	-33.0937	8.27622	11.1364	1.07559	4.87149	2.8734	-10.6919	-10.2369	19.8052	10.9079	-46.836	2.96682	-31.2597	42.1033	-65.0965	121.714	-15.8153	-28.8151	-10.3707	-1.69539	22.4309	105.432	-137.642
37.8642	-67.1067	-3.92361	18.5276	-3.44234	4.74025	0.085307	-32.6902	8.26793	11.4523	1.01299	5.09684	3.14473	-10.7731	-9.88375	19.4492	11.1794	-46.9106	2.97179	-31.42	41.4979	-65.3803	121.725	-16.4326	-28.8803	-9.87892	-1.90211	22.1342	104.509	-137.519
38.3853	-67.1176	-4.12171	18.9429	-3.52908	4.70152	-0.378348	-32.2832	8.24544	11.7407	0.931854	5.31059	3.41793	-10.856	-9.56216	19.0887	11.4309	-46.9996	2.97561	-31.5782	40.9197	-65.6437	121.737	-17.0598	-28.9403	-9.38629	-2.10783	21.8211	103.552	-137.373
38.9158	-67.1494	-4.32882	19.3697	-3.60562	4.64987	-0.853582	-31.8657	8.23429	12.0055	0.853118	5.52382	3.69512	-10.9231	-9.22992	18.7243	11.7048	-47.0895	2.98908	-31.7394	40.3248	-65.904	121.742	-17.6773	-28.9838	-8.88568	-2.30633	21.5162	102.613	-137.225
39.4464	-67.1884	-4.52156	19.7912	-3.6674	4.60122	-1.31097	-31.4377	8.21966	12.2785	0.773516	5.7411	3.97341	-10.9714	-8.90916	18.3813	11.9669	-47.1778	3.0089	-31.8945	39.7139	-66.1678	121.735	-18.3044	-29.0316	-8.39013	-2.52982	21.1993	101.696	-137.09
39.9801	-67.2247	-4.71982	20.201	-3.73081	4.55342	-1.78645	-30.9973	8.19374	12.528	0.689417	5.94918	4.26425	-11.0151	-8.59153	18.0081	12.2156	-47.2538	3.03195	-32.0505	39.1366	-66.425	121.718	-18.9387	-29.0813	-7.87716	-2.74089	20.8856	100.789	-136.918
40.5188	-67.2655	-4.93517	20.6137	-3.78782	4.50328	-2.24998	-30.5446	8.1587	12.7774	0.605531	6.15013	4.55887	-11.0419	-8.27764	17.651	12.4641	-47.3336	3.07633	-32.2113	38.5566	-66.6866	121.702	-19.56	-29.112	-7.36459	-2.96512	20.584	99.8604	-136.746
41.0519	-67.2967	-5.17278	21.0554	-3.85555	4.45118	-2.68528	-30.101	8.13091	13.0212	0.512269	6.35108	4.84599	-11.0678	-7.96591	17.2646	12.7211	-47.4045	3.10088	-32.3738	37.9626	-66.9449	121.679	-20.188	-29.141	-6.85398	-3.19902	20.2806	98.9366	-136.567
41.5943	-67.3417	-5.39525	21.4691	-3.92719	4.39194	-3.13258	-29.6401	8.08986	13.2644	0.425322	6.58011	5.14203	-11.0891	-7.65299	16.8971	12.9836	-47.4835	3.13206	-32.5324	37.357	-67.2041	121.652	-20.7993	-29.155	-6.34982	-3.42747	19.9674	98.0088	-136.386
42.1427	-67.3933	-5.61367	21.8702	-3.9895	4.32712	-3.56085	-29.1571	8.04727	13.4875	0.334004	6.7941	5.43666	-11.0852	-7.36037	16.5254	13.24	-47.5628	3.16873	-32.6954	36.743	-67.4409	121.621	-21.4255	-29.1605	-5.82723	-3.666	19.6395	97.0739	-136.198
42.6875	-67.4503	-5.8396	22.2564	-4.04648	4.26566	-4.00434	-28.6983	7.99614	13.7006	0.249031	6.9994	5.73859	-11.0499	-7.04933	16.1409	13.4869	-47.6361	3.19299	-32.8598	36.1394	-67.6718	121.591	-22.0473	-29.1552	-5.29646	-3.89937	19.3132	96.1642	-135.986
43.2319	-67.4816	-6.07856	22.6424	-4.0994	4.18823	-4.42702	-28.2301	7.92401	13.9263	0.157884	7.2091	6.03811	-11.0204	-6.75389	15.7508	13.7372	-47.7013	3.22716	-33.0204	35.546	-67.8972	121.534	-22.6646	-29.1474	-4.77234	-4.12673	19.0275	95.2353	-135.785
43.7827	-67.5384	-6.30635	23.0218	-4.14969	4.1113	-4.86843	-27.7382	7.84612	14.1309	0.0530159	7.4054	6.33571	-10.9861	-6.46357	15.3672	13.9912	-47.7791	3.25463	-33.1954	34.9156	-68.1355	121.47	-23.2866	-29.135	-4.24034	-4.35837	18.7072	94.299	-135.587
44.3342	-67.5898	-6.53569	23.386	-4.19614	4.02822	-5.30052	-27.2337	7.74987	14.3076	-0.0327652	7.59666	6.62932	-10.9308	-6.17194	14.9978	14.2606	-47.8453	3.2889	-33.3826	34.2882	-68.3652	121.418	-23.9147	-29.1053	-3.70405	-4.58319	18.4017	93.3819	-135.374
44.8915	-67.646	-6.77923	23.741	-4.24264	3.95703	-5.72187	-26.7313	7.65964	14.4939	-0.112452	7.79305	6.916	-10.8656	-5.88778	14.6101	14.5219	-47.922	3.32412	-33.5482	33.6913	-68.5946	121.367	-24.5316	-29.071	-3.18227	-4.79686	18.0993	92.4266	-135.166
45.4538	-67.6814	-7.02118	24.0922	-4.28073	3.87979	-6.13978	-26.2133	7.54692	14.6795	-0.194919	7.98759	7.20604	-10.7761	-5.59998	14.2286	14.7828	-47.9855	3.36392	-33.722	33.0966	-68.7991	121.297	-25.1377	-29.0422	-2.63205	-5.03372	17.7946	91.4894	-134.916
46.0159	-67.7456	-7.27121	24.4444	-4.32311	3.79593	-6.54104	-25.7164	7.44571	14.8579	-0.292301	8.17564	7.48382	-10.67	-5.30864	13.8329	15.0333	-48.0543	3.40823	-33.8964	32.4967	-69.0059	121.223	-25.7555	-29	-2.09177	-5.25688	17.4889	90.5472	-134.665
46.5668	-67.8183	-7.52153	24.7744	-4.35228	3.71677	-6.95265	-25.2133	7.34644	15.0261	-0.380075	8.37053	7.76193	-10.5447	-5.02041	13.4359	15.2791	-48.121	3.44599	-34.0745	31.8903	-69.2472	121.154	-26.36	-28.9517	-1.55181	-5.48276	17.1746	89.6067	-134.417
47.1252	-67.883	-7.77643	25.1032	-4.39315	3.63105	-7.36236	-24.7008	7.2269	15.1899	-0.461276	8.56678	8.02885	-10.394	-4.74177	13.0437	15.5191	-48.1843	3.4926	-34.253	31.2832	-69.4545	121.089	-26.9642	-28.9058	-1.00107	-5.70974	16.8717	88.6452	-134.168
47.6932	-67.9523	-8.0402	25.4044	-4.43586	3.54226	-7.76808	-24.1433	7.09589	15.3397	-0.549199	8.74342	8.30513	-10.2334	-4.47877	12.6759	15.7727	-48.2404	3.54245	-34.4328	30.6546	-69.659	121.006	-27.5862	-28.8593	-0.446459	-5.93257	16.5671	87.6942	-133.878
48.2478	-68.0282	-8.29374	25.6969	-4.49935	3.44585	-8.17072	-23.6155	6.96534	15.479	-0.633498	8.92816	8.57088	-10.0536	-4.21415	12.2905	16.0198	-48.309	3.59398	-34.6059	30.0581	-69.8699	120.909	-28.1817	-28.7991	0.116023	-6.16096	16.2422	86.7329	-133.556
48.8154	-68.0845	-8.55447	25.9771	-4.57931	3.33725	-8.53837	-23.0959	6.82721	15.6088	-0.721109	9.11081	8.82143	-9.85596	-3.96103	11.9105	16.3181	-48.3842	3.63699	-34.7858	29.4104	-70.0694	120.806	-28.8019	-28.7392	0.68003	-6.37554	15.9238	85.7518	-133.29
49.3681	-68.1532	-8.81973	26.2466	-4.62405	3.23248	-8.89551	-22.5974	6.67743	15.7257	-0.815101	9.29011	9.06733	-9.64904	-3.70245	11.5232	16.6016	-48.421	3.68882	-34.9566	28.788	-70.2775	120.704	-29.4124	-28.6733	1.23804	-6.60699	15.6146	84.7853	-133.017
49.9155	-68.2085	-9.09041	26.5073	-4.67486	3.13638	-9.26185	-22.0832	6.52311	15.86	-0.899655	9.46298	9.29061	-9.4238	-3.45826	11.1407	16.8743	-48.4802	3.73519	-35.1333	28.1561	-70.4652	120.614	-30.0286	-28.6027	1.7989	-6.82292	15.3101	83.8142	-132.709
50.4662	-68.2627	-9.34908	26.7496	-4.70042	3.02827	-9.63479	-21.5667	6.36869	15.9728	-1.00845	9.63158	9.50663	-9.19332	-3.21199	10.7579	17.1411	-48.5306	3.7866	-35.321	27.5322	-70.6434	120.526	-30.6415	-28.5198	2.35259	-7.02825	15.002	82.8598	-132.403
51.0254	-68.3251	-9.60682	26.9766	-4.73887	2.90643	-9.98312	-21.0515	6.21252	16.0678	-1.10212	9.80877	9.72176	-8.94396	-2.97689	10.3638	17.4058	-48.5848	3.8518	-35.51	26.92	-70.8385	120.424	-31.2693	-28.4313	2.91707	-7.22833	14.6986	81.9014	-132.075
51.5756	-68.398	-9.86954	27.1906	-4.77735	2.80119	-10.3085	-20.5563	6.04703	16.1595	-1.2065	9.97846	9.92607	-8.67159	-2.75058	9.97456	17.6847	-48.6505	3.90273	-35.6971	26.2839	-71.0265	120.301	-31.8716	-28.3514	3.47248	-7.42163	14.3979	80.9155	-131.757
52.131	-68.4698	-10.1311	27.388	-4.81161	2.6877	-10.6222	-20.0539	5.8764	16.2676	-1.29874	10.141	10.1065	-8.37543	-2.52268	9.59182	17.9381	-48.7145	3.95544	-35.8867	25.684	-71.1998	120.184	-32.4831	-28.2765	4.02721	-7.61742	14.0695	79.9539	-131.435
52.7022	-68.5492	-10.4055	27.5671	-4.84169	2.57037	-10.9453	-19.5425	5.69324	16.3513	-1.38682	10.3106	10.2844	-8.05835	-2.29529	9.21394	18.2003	-48.7721	4.0049	-36.0791	25.0732	-71.368	120.059	-33.082	-28.2	4.57491	-7.80473	13.7542	78.987	-131.077
53.2845	-68.6151	-10.6646	27.7207	-4.86653	2.45382	-11.2525	-19.0601	5.50922	16.4279	-1.47793	10.4743	10.4403	-7.73179	-2.08372	8.8281	18.4538	-48.8261	4.05018	-36.2635	24.4554	-71.5546	119.941	-33.6863	-28.1132	5.14269	-7.98616	13.4433	78.0141	-130.732
53.8618	-68.687	-10.9234	27.8811	-4.8973	2.32981	-11.5656	-18.5433	5.30993	16.507	-1.55811	10.6399	10.5946	-7.38785	-1.86192	8.45189	18.7057	-48.8824	4.09257	-36.447	23.8433	-71.7191	119.806	-34.2856	-28.0218	5.70385	-8.16715	13.1203	77.0383	-130.382
54.4148	-68.7564	-11.1806	28.0215	-4.92846	2.195	-11.8576	-18.0302	5.1037	16.5813	-1.64456	10.8027	10.7428	-7.0524	-1.65178	8.07376	18.9599	-48.9434	4.13986	-36.632	23.2386	-71.8838	119.678	-34.9266	-27.9204	6.27703	-8.33769	12.8085	76.069	-130.014
54.9814	-68.8289	-11.4382	28.1443	-4.9589	2.07562	-12.1393	-17.5214	4.8945	16.6424	-1.73184	10.9634	10.8751	-6.70196	-1.44264	7.6951	19.2182	-49.0031	4.18043	-36.8207	22.6486	-72.0415	119.535	-35.5224	-27.8303	6.84084	-8.48855	12.4759	75.0939	-129.632
55.5665	-68.8965	-11.7061	28.2594	-4.98783	1.95827	-12.4026	-17.0249	4.69366	16.7014	-1.80886	11.1311	10.986	-6.32508	-1.2422	7.32325	19.4596	-49.0359	4.21565	-37.004	22.0401	-72.2003	119.36	-36.1323	-27.7306	7.41167	-8.63997	12.1564	74.1104	-129.244
56.1424	-68.9744	-11.9647	28.3421	-5.02208	1.83874	-12.6514	-16.5446	4.49684	16.7547	-1.88603	11.2976	11.0782	-5.93993	-1.04596	6.94978	19.7153	-49.0734	4.256	-37.1838	21.4148	-72.3444	119.21	-36.7281	-27.6265	7.96694	-8.79424	11.8216	73.1408	-128.867
56.7022	-69.0421	-12.2174	28.4036	-5.04963	1.71108	-12.8944	-16.0517	4.29601	16.8073	-1.95998	11.4695	11.1727	-5.53969	-0.85077	6.59145	19.9556	-49.1212	4.29843	-37.3676	20.7904	-72.4961	119.033	-37.3485	-27.5174	8.5293	-8.92731	11.4886	72.1651	-128.456
57.2791	-69.1171	-12.4701	28.4539	-5.0747	1.58091	-13.1323	-15.5676	4.08895	16.8523	-2.05567	11.6202	11.2604	-5.11995	-0.674749	6.21284	20.201	-49.1668	4.34477	-37.5491	20.1768	-72.6408	118.869	-37.9388	-27.4116	9.08027	-9.04929	11.1301	71.1623	-128.051
57.8549	-69.1956	-12.728	28.4869	-5.11446	1.43887	-13.3484	-15.0735	3.87808	16.8843	-2.1366	11.7678	11.3024	-4.67844	-0.483869	5.82912	20.4716	-49.2318	4.39163	-37.7415	19.5645	-72.7865	118.687	-38.5338	-27.3083	9.63385	-9.16301	10.7926	70.1846	-127.654
58.4164	-69.2655	-12.967	28.494	-5.1474	1.30929	-13.5598	-14.5841	3.67375	16.9078	-2.20886	11.9191	11.3462	-4.24106	-0.316863	5.46329	20.7225	-49.2759	4.43856	-37.9272	18.923	-72.9371	118.51	-39.1255	-27.1976	10.195	-9.28495	10.4548	69.183	-127.243
58.9869	-69.3286	-13.213	28.4904	-5.18148	1.17648	-13.7538	-14.1053	3.4764	16.9263	-2.28564	12.0682	11.3768	-3.80015	-0.145383	5.10035	20.9616	-49.3132	4.48361	-38.1169	18.2998	-73.0852	118.336	-39.7186	-27.0805	10.7589	-9.37633	10.1171	68.1779	-126.811
59.5284	-69.4112	-13.4522	28.4795	-5.2076	1.03182	-13.9349	-13.6361	3.26332	16.9465	-2.36522	12.2103	11.3765	-3.33926	0.0239263	4.73619	21.1963	-49.3506	4.52682	-38.3107	17.6946	-73.2193	118.155	-40.2889	-26.9506	11.3303	-9.47332	9.74501	67.1898	-126.4
60.0874	-69.4982	-13.6877	28.4488	-5.23783	0.897191	-14.0853	-13.1703	3.05817	16.9446	-2.44673	12.3551	11.3718	-2.90302	0.191752	4.36633	21.4357	-49.3892	4.57223	-38.5254	17.096	-73.3451	117.972	-40.8604	-26.8163	11.8803	-9.54609	9.39314	66.201	-125.959
60.6476	-69.5687	-13.9189	28.3942	-5.27024	0.758525	-14.2281	-12.7231	2.83986	16.9209	-2.52791	12.4974	11.3534	-2.45531	0.345875	4.00196	21.6775	-49.4336	4.62005	-38.7105	16.4904	-73.4789	117.778	-41.419	-26.6994	12.4325	-9.61767	9.01725	65.1991	-125.515
61.2151	-69.6187	-14.1587	28.3144	-5.31198	0.600583	-14.3679	-12.2731	2.62564	16.9137	-2.59779	12.6461	11.3138	-1.98732	0.490137	3.64023	21.9201	-49.4707	4.6706	-38.906	15.8976	-73.5952	117.575	-42.0199	-26.5841	12.976	-9.68852	8.63846	64.1857	-125.057
61.7695	-69.6874	-14.3814	28.2259	-5.36328	0.43255	-14.4948	-11.8107	2.40934	16.8839	-2.66066	12.7821	11.2545	-1.52422	0.631678	3.2713	22.1635	-49.4887	4.72909	-39.1041	15.2816	-73.713	117.376	-42.5965	-26.4505	13.522	-9.73419	8.24656	63.1755	-124.598
62.3328	-69.7474	-14.6098	28.1265	-5.40308	0.281924	-14.6036	-11.3511	2.18812	16.8576	-2.72533	12.9109	11.191	-1.05271	0.789761	2.89451	22.3961	-49.5096	4.7802	-39.304	14.6571	-73.8392	117.184	-43.1732	-26.3248	14.0733	-9.78679	7.84519	62.1912	-124.133
62.8927	-69.8073	-14.8316	28.0065	-5.45879	0.12683	-14.7063	-10.8877	1.96749	16.8129	-2.7878	13.0377	11.1098	-0.578054	0.932964	2.5135	22.6265	-49.53	4.84174	-39.5098	14.0277	-73.9538	116.997	-43.731	-26.2132	14.6111	-9.8163	7.42632	61.1908	-123.675
63.4846	-69.8631	-15.0494	27.8696	-5.50607	-0.02523	-14.798	-10.4203	1.75098	16.7656	-2.84565	13.1618	10.9973	-0.111261	1.06502	2.139	22.855	-49.5295	4.89582	-39.7102	13.3968	-74.052	116.787	-44.3016	-26.0934	15.1204	-9.82636	7.03231	60.2109	-123.209
64.0437	-69.9169	-15.2547	27.7243	-5.55069	-0.181061	-14.8719	-9.94534	1.5436	16.7144	-2.90811	13.2865	10.8683	0.359728	1.20533	1.76697	23.0921	-49.5315	4.95233	-39.892	12.7428	-74.167	116.572	-44.8608	-25.9703	15.6358	-9.82365	6.62114	59.212	-122.747
64.6063	-69.9838	-15.4671	27.5653	-5.59489	-0.334039	-14.9394	-9.49028	1.34122	16.6557	-2.9646	13.4066	10.7219	0.822703	1.32793	1.40094	23.3082	-49.539	5.01428	-40.0852	12.1126	-74.2722	116.335	-45.4224	-25.8422	16.1559	-9.81015	6.19743	58.22	-122.312
65.171	-70.0417	-15.6723	27.4019	-5.64154	-0.487141	-14.9883	-9.03934	1.13832	16.5896	-3.01853	13.5207	10.5598	1.28926	1.42939	1.03765	23.5484	-49.5505	5.06429	-40.2766	11.4796	-74.3578	116.099	-45.982	-25.7308	16.6636	-9.7802	5.77985	57.2302	-121.838
65.7365	-70.0996	-15.8665	27.2029	-5.6878	-0.648707	-15.0239	-8.58533	0.939552	16.5111	-3.07625	13.6329	10.3861	1.74037	1.54186	0.679997	23.7688	-49.5501	5.12346	-40.4766	10.8376	-74.4412	115.848	-46.549	-25.6214	17.1557	-9.758	5.32334	56.2528	-121.368
66.2811	-70.167	-16.0642	26.993	-5.73391	-0.810339	-15.0473	-8.12428	0.739505	16.4154	-3.12758	13.742	10.2014	2.21138	1.64875	0.31459	24.011	-49.5523	5.18221	-40.6738	10.2217	-74.5451	115.603	-47.0889	-25.5039	17.6567	-9.69559	4.86616	55.2712	-120.9
66.8262	-70.2131	-16.2549	26.7746	-5.78556	-0.975573	-15.0594	-7.67243	0.529398	16.3227	-3.17455	13.857	9.99987	2.67728	1.74258	-0.0352538	24.2428	-49.5671	5.24392	-40.8619	9.60995	-74.6125	115.366	-47.6602	-25.3913	18.1514	-9.62572	4.37784	54.2993	-120.407
67.3819	-70.2746	-16.4524	26.5394	-5.83833	-1.13229	-15.0606	-7.22097	0.320656	16.2112	-3.21616	13.9641	9.78192	3.14076	1.85396	-0.401284	24.4644	-49.5589	5.29484	-41.0551	8.98651	-74.6728	115.125	-48.1913	-25.2802	18.6386	-9.52451	3.9042	53.3034	-119.913
67.9263	-70.3234	-16.6301	26.2868	-5.88404	-1.30643	-15.0596	-6.78022	0.11705	16.1017	-3.26256	14.07	9.55032	3.60088	1.95553	-0.747235	24.682	-49.5682	5.3532	-41.2584	8.36883	-74.739	114.867	-48.7374	-25.1661	19.1147	-9.42615	3.41822	52.3271	-119.425
68.4682	-70.3745	-16.8079	26.0204	-5.93289	-1.47008	-15.0408	-6.31808	-0.0851346	15.9831	-3.31469	14.1554	9.28742	4.04288	2.0521	-1.10208	24.9357	-49.5874	5.41568	-41.4547	7.75571	-74.8017	114.601	-49.2731	-25.0607	19.5951	-9.30763	2.92986	51.3544	-118.937
69.0202	-70.418	-16.9804	25.735	-5.98896	-1.62724	-15.0095	-5.8805	-0.277205	15.8612	-3.35383	14.2388	9.02419	4.47382	2.12902	-1.45108	25.1719	-49.5931	5.47428	-41.6531	7.15629	-74.8498	114.341	-49.828	-24.9514	20.0756	-9.18607	2.43773	50.3694	-118.417
69.5522	-70.4626	-17.1539	25.4439	-6.0573	-1.78944	-14.9674	-5.43228	-0.462333	15.7386	-3.38759	14.3225	8.75701	4.88733	2.19741	-1.81375	25.4656	-49.6214	5.53169	-41.8554	6.55424	-74.9175	114.081	-50.366	-24.8468	20.5441	-9.02822	1.90692	49.4057	-117.913
70.0981	-70.4935	-17.3153	25.1518	-6.11731	-1.94861	-14.9339	-4.98912	-0.645654	15.622	-3.4145	14.4105	8.47606	5.29247	2.25621	-2.16848	25.7058	-49.6315	5.59718	-42.0537	5.93878	-74.9585	113.8	-50.9066	-24.7497	20.9981	-8.88244	1.38507	48.4396	-117.388
70.6262	-70.5393	-17.4917	24.872	-6.17238	-2.11144	-14.875	-4.55258	-0.82854	15.4941	-3.45014	14.4967	8.1897	5.69035	2.3304	-2.51948	25.9554	-49.6243	5.65072	-42.2536	5.32222	-75.0062	113.515	-51.4437	-24.6519	21.4528	-8.72001	0.862198	47.458	-116.867
71.156	-70.5636	-17.6513	24.5567	-6.23864	-2.27316	-14.7901	-4.1149	-0.99932	15.3465	-3.47586	14.575	7.89212	6.07561	2.38894	-2.87473	26.2106	-49.6185	5.71311	-42.4574	4.73757	-75.0515	113.231	-51.9653	-24.5384	21.8946	-8.5347	0.319594	46.476	-116.345
71.6842	-70.5902	-17.8037	24.2376	-6.31693	-2.43812	-14.7025	-3.68776	-1.18035	15.1939	-3.50036	14.6463	7.576	6.45646	2.44841	-3.21532	26.4663	-49.5876	5.77339	-42.6451	4.12799	-75.0858	112.934	-52.4789	-24.4339	22.3253	-8.33189	-0.237387	45.508	-115.81
72.2233	-70.6012	-17.9521	23.9106	-6.37716	-2.60892	-14.6027	-3.25436	-1.35916	15.0424	-3.52828	14.7229	7.24495	6.80261	2.49755	-3.54791	26.7082	-49.5925	5.83084	-42.8517	3.53679	-75.1219	112.662	-52.9825	-24.314	22.7685	-8.13736	-0.800267	44.5439	-115.266
72.744	-70.6126	-18.0955	23.5794	-6.43482	-2.77779	-14.5078	-2.82017	-1.51759	14.8927	-3.56089	14.7989	6.9038	7.15019	2.54512	-3.87402	26.9458	-49.5808	5.88552	-43.0484	2.93149	-75.1523	112.384	-53.4928	-24.2171	23.1667	-7.89514	-1.37586	43.5907	-114.723
73.2624	-70.6166	-18.2348	23.227	-6.5007	-2.94183	-14.4064	-2.39198	-1.68342	14.717	-3.5858	14.8497	6.56279	7.48065	2.59791	-4.20716	27.1895	-49.5559	5.95236	-43.2407	2.33146	-75.1786	112.097	-54.0013	-24.116	23.5746	-7.6658	-1.9504	42.6141	-114.17
73.7847	-70.6364	-18.3674	22.8718	-6.55689	-3.10613	-14.289	-1.96999	-1.85343	14.5744	-3.60483	14.9032	6.21703	7.78944	2.64177	-4.53221	27.4226	-49.5453	6.0272	-43.4473	1.72232	-75.1975	111.783	-54.5224	-24.0096	23.9761	-7.43707	-2.54207	41.6414	-113.631
74.2946	-70.6382	-18.4975	22.5234	-6.6156	-3.26042	-10.8102	0.952451	-2.02946	14.4195	-3.61791	14.9734	5.85071	8.09471	2.66134	-4.85869	27.6784	-49.5482	6.09992	-43.644	1.1404	-75.2084	111.474	-55.0423	-23.9038	24.3523	-7.19316	-3.15648	40.6783	-113.079
74.8081	-70.607	-18.6172	22.1665	-6.67846	-3.43808	-10.65	1.18788	-2.19359	14.284	-3.63302	15.0261	5.48724	8.38352	2.69404	-5.1691	27.9243	-49.5132	6.16055	-43.8449	0.512983	-75.1948	111.157	-55.5445	-23.7938	24.7176	-6.92602	-3.77554	39.6933	-112.511
75.3082	-70.617	-18.7414	21.7993	-6.74222	-3.59184	-10.4727	1.43982	-2.35019	14.1314	-3.64094	15.0738	5.10572	8.6514	2.72097	-5.48267	28.1718	-49.4846	6.22707	-44.0646	-0.0945919	-75.1913	110.861	-56.0477	-23.682	25.0748	-6.66483	-4.41558	38.7277	-111.953
75.8041	-70.5766	-18.8566	21.4267	-6.80906	-3.74599	-10.2802	1.6767	-2.49295	13.9413	-3.64346	15.1131	4.7249	8.89973	2.74842	-5.79712	28.393	-49.4507	6.29542	-44.2715	-0.706544	-75.1726	110.551	-56.5532	-23.5906	25.4191	-6.37659	-5.06742	37.7535	-111.381
76.2928	-70.5626	-18.9773	21.051	-6.87497	-3.9069	-10.0661	1.91544	-2.62587	13.7753	-3.65301	15.1645	4.33276	9.12767	2.76699	-6.11068	28.6126	-49.4367	6.35404	-44.4688	-1.29283	-75.1656	110.226	-57.0371	-23.491	25.7549	-6.07778	-5.69643	36.7872	-110.809
76.7858	-70.5442	-19.082	20.665	-6.93164	-4.05863	-9.86201	2.15257	-2.76301	13.6094	-3.65952	15.2004	3.931	9.34087	2.77206	-6.42259	28.8338	-49.4173	6.43013	-44.6751	-1.90245	-75.1346	109.905	-57.5311	-23.3922	26.0798	-5.78289	-6.3349	35.8363	-110.247
77.272	-70.5144	-19.1855	20.2876	-6.99921	-4.21281	-9.65222	2.39394	-2.92078	13.4312	-3.664	15.2386	3.53515	9.52514	2.79037	-6.73744	29.0527	-49.3845	6.49214	-44.8781	-2.48658	-75.1218	109.578	-58.0147	-23.2896	26.4082	-5.48746	-6.97665	34.8854	-109.681
77.7628	-70.4862	-19.286	19.9038	-7.07015	-4.37646	-9.42742	2.6293	-3.05267	13.2781	-3.66542	15.2734	3.12171	9.69552	2.78878	-7.04311	29.2912	-49.3811	6.55582	-45.081	-3.08078	-75.0996	109.255	-58.4874	-23.1704	26.7167	-5.17917	-7.64382	33.9498	-109.109
78.2332	-70.4413	-19.3788	19.5178	-7.12761	-4.53614	-9.18844	2.86765	-3.1781	13.1121	-3.65149	15.3198	2.7276	9.84697	2.78969	-7.35597	29.5114	-49.3595	6.61673	-45.2771	-3.66809	-75.0694	108.9	-58.9709	-23.0694	27.0202	-4.85021	-8.31528	32.9853	-108.534
78.7223	-70.3677	-19.4755	19.1386	-7.19115	-4.69845	-8.94793	3.10691	-3.29918	12.954	-3.65073	15.3634	2.31771	9.98284	2.78274	-7.65958	29.746	-49.3366	6.67882	-45.4732	-4.26139	-75.0486	108.561	-59.4389	-22.945	27.2945	-4.52955	-8.98755	32.0423	-107.957
79.1947	-70.3253	-19.5762	18.747	-7.25064	-4.86333	-8.70618	3.33894	-3.42099	12.8024	-3.63529	15.3904	1.90684	10.0941	2.77124	-7.95604	29.9564	-49.2943	6.73886	-45.6795	-4.84288	-75.0281	108.214	-59.9051	-22.8313	27.5791	-4.20224	-9.66212	31.1042	-107.387
79.6749	-70.2643	-19.6503	18.3508	-7.31064	-5.00855	-8.46403	3.57913	-3.54295	12.6324	-3.62528	15.4059	1.50169	10.1759	2.7554	-8.24904	30.1786	-49.276	6.80792	-45.8798	-5.4165	-75.0032	107.859	-60.369	-22.7088	27.8696	-3.8522	-10.3573	30.1617	-106.793
80.1592	-70.1961	-19.726	17.9667	-7.36261	-5.17142	-8.21843	3.81751	-3.66342	12.4742	-3.61189	15.4171	1.09426	10.2477	2.73181	-8.5453	30.3955	-49.2538	6.86933	-46.0736	-5.99799	-74.9583	107.496	-60.8441	-22.6048	28.1328	-3.51684	-11.0512	29.2281	-106.207
80.6316	-70.1277	-19.7978	17.5796	-7.41548	-5.33566	-7.96422	4.04574	-3.76687	12.3278	-3.60415	15.4196	0.670128	10.2919	2.69793	-8.83533	30.6131	-49.2138	6.93303	-46.2717	-6.57358	-74.9195	107.142	-61.3	-22.4923	28.3922	-3.16612	-11.7536	28.296	-105.625
81.1052	-70.0557	-19.8636	17.1865	-7.47157	-5.48546	-7.69986	4.28213	-3.88351	12.1461	-3.58407	15.429	0.251651	10.3021	2.68571	-9.11612	30.8388	-49.1778	6.99762	-46.4737	-7.14311	-74.8833	106.777	-61.7613	-22.3582	28.6372	-2.80392	-12.4508	27.3764	-105.058
81.5742	-69.9927	-19.9176	16.7806	-7.52634	-5.64632	-7.43617	4.51168	-3.98213	11.9948	-3.57145	15.4132	-0.150626	10.2937	2.64563	-9.3807	31.0838	-49.1584	7.05477	-46.6722	-7.72196	-74.8259	106.394	-62.2153	-22.225	28.8596	-2.44256	-13.1421	26.4489	-104.474
82.0284	-69.9126	-19.9722	16.381	-7.57671	-5.7981	-7.16176	4.73816	-4.08194	11.8576	-3.54786	15.4149	-0.568087	10.2398	2.59735	-9.66312	31.3129	-49.12	7.1177	-46.8815	-8.30106	-74.7616	106.03	-62.675	-22.0936	29.0658	-2.08556	-13.8384	25.4993	-103.896
82.4583	-69.8065	-20.0144	15.9731	-7.62571	-5.94027	-6.89534	4.94525	-4.19005	11.7198	-3.52189	15.3957	-0.977749	10.1914	2.55226	-9.93675	31.5287	-49.0744	7.17031	-47.073	-8.87149	-74.7041	105.652	-63.1222	-21.9771	29.2505	-1.71484	-14.5473	24.5827	-103.302
82.8918	-69.7229	-20.0735	15.5918	-7.67731	-6.08253	-6.63007	5.15009	-4.27892	11.5775	-3.49785	15.3699	-1.39421	10.1192	2.4852	-10.2082	31.7777	-49.0287	7.24237	-47.2763	-9.4598	-74.6456	105.271	-63.5665	-21.8354	29.4438	-1.34867	-15.248	23.6722	-102.716
83.3418	-69.6388	-20.116	15.2004	-7.73189	-6.22688	-6.36114	5.35954	-4.37188	11.4318	-3.466	15.3604	-1.79811	10.034	2.43993	-10.4796	32.0007	-48.984	7.31285	-47.4944	-10.0473	-74.5765	104.893	-64.0064	-21.7118	29.6282	-0.985889	-15.9497	22.7586	-102.121
83.7804	-69.527	-20.1555	14.8237	-7.77609	-6.37222	-6.09826	5.55817	-4.46617	11.2922	-3.44677	15.3339	-2.21557	9.91956	2.38101	-10.7495	32.2468	-48.929	7.37375	-47.6913	-10.6151	-74.4971	104.512	-64.4443	-21.5613	29.7836	-0.612756	-16.6475	21.8502	-101.534
84.2231	-69.4241	-20.1853	14.4291	-7.81928	-6.51029	-5.82791	5.74703	-4.55569	11.1614	-3.41944	15.2988	-2.62677	9.78497	2.32867	-11.0144	32.4774	-48.8822	7.43505	-47.8767	-11.175	-74.4203	104.116	-64.8927	-21.4299	29.9238	-0.249695	-17.3356	20.9411	-100.944
84.6628	-69.2913	-20.2061	14.0395	-7.85738	-6.66404	-5.56473	5.92893	-4.64303	11.0217	-3.39585	15.2717	-3.05383	9.64553	2.26047	-11.2559	32.7159	-48.8342	7.49443	-48.087	-11.7476	-74.3427	103.72	-65.3273	-21.2842	30.0489	0.141095	-18.0473	20.0389	-100.355
85.0853	-69.161	-20.231	13.6778	-7.90284	-6.80049	-5.29343	6.09683	-4.71525	10.9043	-3.39282	15.2175	-3.49524	9.46696	2.1906	-11.5031	32.9424	-48.7781	7.54801	-48.2982	-12.3074	-74.2436	103.322	-65.7473	-21.1557	30.1532	0.506434	-18.7357	19.1448	-99.7566
85.508	-69.0436	-20.253	13.295	-7.94181	-6.93944	-5.03132	6.26411	-4.78439	10.7892	-3.38267	15.1662	-3.92005	9.26904	2.12917	-11.7419	33.1739	-48.7309	7.60854	-48.498	-12.8683	-74.1229	102.926	-66.1667	-21.0255	30.2756	0.866103	-19.4178	18.2449	-99.1513
85.9401	-68.9118	-20.2659	12.9225	-7.98161	-7.07596	-4.77866	6.42003	-4.85071	10.6774	-3.37266	15.1284	-4.35612	9.05088	2.04494	-11.9756	33.4121	-48.6845	7.68023	-48.7035	-13.4324	-74.0228	102.525	-66.5879	-20.8873	30.3647	1.22646	-20.1174	17.3638	-98.5554
86.352	-68.7593	-20.27	12.5575	-8.01799	-7.22667	-4.53036	6.55939	-4.92567	10.5497	-3.36081	15.0874	-4.76324	8.82744	1.96306	-12.1882	33.6528	-48.6235	7.74474	-48.9122	-13.9885	-73.902	102.121	-67.0143	-20.7464	30.4459	1.59906	-20.8078	16.4536	-97.9671
86.7586	-68.6159	-20.2595	12.1963	-8.05037	-7.36574	-4.2876	6.68743	-4.99724	10.4245	-3.34572	15.0497	-5.17003	8.57535	1.86082	-12.3821	33.9228	-48.5774	7.80873	-49.1144	-14.5392	-73.7948	101.705	-67.428	-20.6087	30.5036	1.97389	-21.4631	15.5849	-97.3748
87.1753	-68.4636	-20.2281	11.8131	-8.07929	-7.50088	-4.0471	6.79801	-5.05385	10.3199	-3.30826	15.0046	-5.56845	8.31389	1.76818	-12.5741	34.1551	-48.5195	7.86313	-49.3159	-15.0988	-73.682	101.291	-67.8503	-20.4608	30.5561	2.35341	-22.1314	14.6999	-96.7848
87.5627	-68.3145	-20.2106	11.4557	-8.10799	-7.64096	-3.81451	6.9092	-5.11678	10.2081	-3.28838	14.9555	-5.95045	8.02026	1.65345	-12.7721	34.403	-48.4517	7.91291	-49.512	-15.6747	-73.5729	100.897	-68.2624	-7.7951	20.6277	2.71542	-22.7838	13.8163	-96.1968
87.9785	-68.1331	-20.1615	11.0813	-8.13658	-7.77866	-3.58396	7.00041	-5.18028	10.0895	-3.25933	14.8988	-6.35398	7.71341	1.53486	-12.9737	34.6615	-48.3867	7.96657	-49.7071	-16.2407	-73.4207	100.475	-68.6638	-7.54276	21.1034	3.07202	-23.4364	12.9446	-95.5917
88.3598	-67.9553	-20.1038	10.7163	-8.16433	-7.92253	-3.37201	7.09596	-5.23837	9.98324	-3.24082	14.8473	-6.74108	7.38706	1.40137	-13.1696	34.8987	-48.3263	8.02486	-49.8972	-16.792	-73.2892	100.049	-69.0536	-7.30919	21.5572	3.43916	-24.0807	12.0578	-94.9995
88.7393	-67.7733	-20.0436	10.3422	-8.19071	-8.06053	-3.16483	7.16231	-5.29819	9.87184	-3.22709	14.7867	-7.11418	7.05638	1.2954	-13.3894	35.1435	-48.2588	8.09346	-50.0972	-17.344	-73.1528	99.6248	-69.4473	-7.05951	21.9993	3.81875	-24.7116	11.1926	-94.4116
89.1344	-67.5678	-19.9605	9.98379	-8.21161	-8.19089	-2.97265	7.22181	-5.35376	9.7609	-3.21901	14.7269	-7.49082	6.70205	1.16697	-13.6191	35.3969	-48.1821	8.1576	-50.2969	-17.9042	-73.0054	99.1917	-69.842	-6.79286	22.4174	4.17102	-25.3304	10.3373	-93.8135
89.505	-67.372	-19.8927	9.63419	-8.23635	-8.32942	-2.75842	7.27061	-5.40657	9.65461	-3.2152	14.6441	-7.85388	6.34314	1.04767	-13.8115	35.6414	-48.1103	8.21887	-50.4931	-18.4638	-72.8513	98.7626	-70.2128	-6.52994	22.834	4.53216	-25.9345	9.48993	-93.249
89.8744	-67.1593	-19.808	9.29229	-8.24863	-8.45738	-2.55049	7.31461	-5.47162	9.5371	-3.20315	14.5776	-8.22847	5.98168	0.90236	-14.0176	35.8783	-48.0443	8.28944	-50.686	-18.9961	-72.6983	98.3242	-70.6052	-6.25095	23.2164	4.88966	-26.5288	8.64839	-92.656
90.2308	-66.9295	-19.7222	8.96525	-8.2672	-8.59148	-2.35349	7.34062	-5.51613	9.44628	-3.21174	14.5045	-8.58532	5.59065	0.767802	-14.187	36.1445	-47.9904	8.34345	-50.8808	-19.5619	-72.538	97.8897	-70.97	-5.96913	23.5771	5.24672	-27.1117	7.80902	-92.0919
90.585	-66.6972	-19.5966	8.5905	-8.27417	-8.72298	-2.17265	7.34955	-5.56846	9.34951	-3.19262	14.4265	-8.93324	5.19387	0.624144	-14.3716	36.3928	-47.9178	8.40531	-51.081	-20.1115	-72.3716	97.4429	-71.3562	-5.68384	23.9334	5.6042	-27.6608	6.95104	-91.5214
90.9362	-66.4583	-19.4616	8.23973	-8.28795	-8.84994	-1.96043	7.35391	-5.61826	9.25198	-3.17375	14.3663	-9.27894	4.79866	0.481408	-14.5522	36.6608	-47.8653	8.4713	-51.2856	-20.6557	-72.2022	96.9898	-71.7248	-5.38624	24.2816	5.95662	-28.2035	6.09653	-90.9459
91.2652	-66.2422	-19.3327	7.905	-8.28852	-8.98371	-1.77709	7.3358	-5.66837	9.1489	-3.15696	14.3026	-9.59934	4.39649	0.33507	-14.7229	36.9086	-47.7921	8.53529	-51.4937	-21.1872	-72.0304	96.5345	-72.117	-5.10184	24.6028	6.29792	-28.7371	5.26038	-90.3571
91.6067	-66.0108	-19.194	7.56806	-8.29616	-9.10914	-1.59697	7.30337	-5.71064	9.04993	-3.14492	14.2365	-9.9293	3.97866	0.183955	-14.8948	37.1746	-47.7461	8.58895	-51.7076	-21.7136	-71.8419	96.0541	-72.4858	-4.79758	24.8883	6.64436	-29.2552	4.42303	-89.7641
91.9411	-65.7638	-19.036	7.25838	-8.30094	-9.23293	-1.38992	7.26094	-5.75791	8.94452	-3.133	14.1604	-10.2442	3.55505	0.032808	-15.0518	37.4756	-47.6947	8.64136	-51.9204	-22.225	-71.6586	95.6132	-72.8551	-4.4953	25.163	6.99765	-29.7556	3.60209	-89.1915
92.2614	-65.4996	-18.8733	6.93526	-8.30387	-9.3441	-1.22532	7.20454	-5.80858	8.84305	-3.12079	14.0738	-10.5663	3.11938	-0.117392	-15.212	37.733	-47.6265	8.71189	-52.1232	-22.7522	-71.4601	95.1479	-73.221	-4.18748	25.4003	7.34564	-30.2253	2.77565	-88.6166
92.5753	-65.2386	-18.6863	6.61543	-8.30117	-9.45323	-1.05489	7.14409	-5.84863	8.74852	-3.10882	14.0065	-10.8888	2.66337	-0.273295	-15.3716	37.9896	-47.5614	8.78571	-52.3178	-23.2684	-71.2624	94.6739	-73.5584	-3.87354	25.631	7.67359	-30.6975	1.94909	-88.0347
92.8785	-64.9282	-18.4861	6.29712	-8.29502	-9.55556	-0.867334	7.0645	-5.88843	8.66087	-3.09941	13.964	-11.1924	2.21822	-0.426388	-15.5302	38.2341	-47.5001	8.86118	-52.5104	-23.7776	-71.0586	94.2067	-73.8866	-3.5554	25.8317	8.00212	-31.1407	1.1274	-87.4487
93.1893	-64.6607	-18.2851	5.9926	-8.29393	-9.65786	-0.682588	6.96573	-5.93399	8.55098	-3.07902	13.9184	-11.482	1.76907	-0.58069	-15.6682	38.4854	-47.4354	8.9326	-52.7011	-24.2839	-70.8378	93.7222	-74.2247	-3.23187	26.0215	8.34451	-31.5658	0.318005	-86.8745
93.4925	-64.3641	-18.0845	5.6843	-8.2745	-9.76666	-0.486496	6.84969	-5.97114	8.44562	-3.08113	13.8802	-11.7765	1.30205	-0.741504	-15.8408	38.7503	-47.3584	9.00688	-52.8883	-24.8095	-70.5953	93.2458	-74.5541	-2.89966	26.192	8.69029	-31.9568	-0.488365	-86.3004
93.7951	-64.0754	-17.8506	5.3779	-8.24158	-9.86301	-0.287945	6.72342	-6.0131	8.35393	-3.08877	13.8337	-12.071	0.825196	-0.902172	-15.9863	38.9911	-47.2856	9.07343	-53.0782	-25.3193	-70.3437	92.755	-74.8894	-2.56666	26.3439	9.02663	-32.3387	-1.28586	-85.7331
94.0871	-63.7895	-17.6091	5.0841	-8.21913	-9.95073	-0.107509	6.58811	-6.06143	8.23412	-3.0875	13.7882	-12.345	0.349495	-1.07026	-16.1264	39.2369	-47.2123	9.14757	-53.2719	-25.8327	-70.0953	92.2436	-75.227	-2.21531	26.4694	9.36367	-32.7028	-2.07406	-85.1675
94.3873	-63.4784	-17.367	4.78838	-8.19726	-10.0434	0.0806256	6.44108	-6.11722	8.08714	-3.08971	13.7413	-12.6107	-0.126838	-1.22543	-16.2548	39.5016	-47.1359	9.21847	-53.4605	-26.3607	-69.8231	91.7593	-75.5419	-1.85777	26.565	9.68858	-33.057	-2.86592	-84.5791
94.6762	-63.1673	-17.0809	4.47934	-8.1762	-10.1294	0.291744	6.28389	-6.16659	7.98218	-3.08466	13.6939	-12.8667	-0.613122	-1.39699	-16.3737	39.7555	-47.0592	9.29167	-53.646	-26.8611	-69.5697	91.2696	-75.8622	-1.49756	26.6471	10.0034	-33.3755	-3.64337	-84.019
94.9529	-62.8493	-16.79	4.18789	-8.15285	-10.2123	0.519742	6.11243	-6.21317	7.88919	-3.09345	13.6278	-13.1091	-1.11378	-1.56869	-16.4861	40.0207	-46.9975	9.34784	-53.8248	-27.3643	-69.3061	90.7736	-76.1717	-1.13979	26.7137	10.3174	-33.6728	-4.41061	-83.4471
95.2221	-62.5348	-16.4607	3.88209	-8.10942	-10.2806	0.744138	5.92661	-6.25565	7.78858	-3.1007	13.5798	-13.3426	-1.58315	-1.74354	-16.5911	40.2566	-46.9281	9.39923	-54.0077	-27.8558	-69.0365	90.2706	-76.4784	-0.765661	26.7431	10.6285	-33.9672	-5.188	-82.8894
95.4808	-62.1918	-16.1236	3.59701	-8.06797	-10.3558	0.948645	5.74702	-6.29651	7.69412	-3.11168	13.5298	-13.5859	-2.07565	-1.92186	-16.6821	40.5001	-46.8634	9.44586	-54.1981	-28.3574	-68.7558	89.7541	-76.7908	-0.390717	26.7464	10.9324	-34.2207	-5.96402	-82.3211
95.741	-61.85	-15.7688	3.31473	-8.02571	-10.4138	1.20786	5.53191	-6.34004	7.59424	-3.10095	13.4782	-13.8001	-2.57315	-2.0962	-16.7742	40.7526	-46.8014	9.49388	-54.3935	-28.8429	-68.4727	89.2545	-77.0867	-0.028451	26.7261	11.2348	-34.4498	-6.72434	-81.7548
95.9952	-61.5168	-15.4187	3.02118	-7.98989	-10.4691	1.48145	5.29492	-6.37844	7.5007	-3.10843	13.4228	-14.0152	-3.04567	-2.29248	-16.8634	41.0056	-46.7398	9.5392	-54.5731	-29.3415	-68.181	88.7567	-77.3648	0.363688	26.6887	11.5365	-34.6586	-7.49238	-81.1953
96.2575	-61.1269	-15.005	2.7044	-7.92198	-10.5084	1.72801	5.06418	-6.42431	7.39717	-3.12585	13.3636	-14.2268	-3.52679	-2.47513	-16.9606	41.2567	-46.6872	9.59604	-54.7661	-29.8357	-67.8979	88.2502	-77.6546	0.756868	26.6339	11.8343	-34.8541	-8.24895	-80.6387
96.489	-60.7612	-14.5841	2.42056	-7.85705	-10.5446	2.01182	4.81397	-6.47463	7.28754	-3.13885	13.314	-14.4273	-4.00538	-2.67083	-17.0392	41.5099	-46.61	9.65749	-54.9541	-30.3228	-67.6035	87.7349	-77.9417	1.15586	26.5465	12.1278	-35.02	-8.99607	-80.083
96.7207	-60.3855	-14.1716	2.14424	-7.80127	-10.5634	2.32406	4.54578	-6.51958	7.18258	-3.14617	13.2715	-14.6133	-4.49377	-2.85546	-17.1132	41.7695	-46.5508	9.70281	-55.1502	-30.7942	-67.3073	87.2159	-78.2286	1.54795	26.4453	12.4277	-35.1579	-9.74105	-79.5265
96.9563	-60.004	-13.7484	1.87777	-7.74598	-10.5903	2.6718	4.26988	-6.57481	7.06238	-3.16135	13.2363	-14.8006	-4.97293	-3.04931	-17.1884	42.0261	-46.4959	9.74445	-55.3406	-31.2839	-66.9966	86.7216	-78.4888	1.9388	26.3223	12.6973	-35.2538	-10.5018	-78.9827
97.1714	-59.6187	-13.2777	1.60213	-7.69049	-10.6064	3.00637	3.98873	-6.6257	6.9505	-3.17389	13.1865	-14.9731	-5.44858	-3.24309	-17.2609	42.2922	-46.423	9.80351	-55.513	-31.7777	-66.6733	86.2072	-78.7617	2.33203	26.1749	12.9785	-35.3363	-11.2355	-78.4348
97.3701	-59.216	-12.8056	1.33234	-7.62096	-10.6108	3.40934	3.68195	-6.66944	6.83795	-3.18956	13.1537	-15.1424	-5.91522	-3.43957	-17.324	42.5395	-46.3543	9.86688	-55.6957	-32.2595	-66.3454	85.6871	-79.0367	2.74145	25.9798	13.2626	-35.4055	-11.9396	-77.9058
97.5739	-58.8166	-12.317	1.06997	-7.54968	-10.6085	3.76942	3.37474	-6.71407	6.73452	-3.19714	13.1002	-15.3083	-6.38931	-3.65834	-17.3866	42.7813	-46.2846	9.92662	-55.8668	-32.7307	-66.0144	85.1708	-79.3047	3.16745	25.7561	13.5407	-35.4457	-12.6454	-77.3608
97.7636	-58.3938	-11.785	0.809017	-7.47271	-10.5914	4.21001	3.05945	-6.76285	6.61769	-3.19175	13.0549	-15.4684	-6.86931	-3.87295	-17.4361	43.0245	-46.2178	9.98324	-56.0439	-33.2196	-65.6826	84.6611	-79.5512	3.5771	25.526	13.7999	-35.451	-13.3317	-76.8382
97.9539	-57.9462	-11.2605	0.551934	-7.39192	-10.575	4.6146	2.73469	-6.81325	6.50788	-3.18863	13.0186	-15.6023	-7.3305	-4.07841	-17.4821	43.2806	-46.1353	10.0458	-56.226	-33.6944	-65.3307	84.1373	-79.814	3.99208	25.2829	14.05	-35.4418	-14.0177	-76.3089
98.1287	-57.5251	-10.701	0.278653	-7.29149	-10.5438	5.06113	2.37399	-6.87162	6.40319	-3.18865	12.9378	-15.7314	-7.77433	-4.29003	-17.5256	43.5584	-46.0795	10.1056	-56.4031	-34.1629	-64.9688	83.6063	-80.0657	4.40921	24.9886	14.309	-35.4204	-14.7185	-75.7919
98.3065	-57.0894	-10.1128	0.0276016	-7.17501	-10.49	5.53073	2.02143	-6.91982	6.294	-3.19413	12.8942	-15.8568	-8.23491	-4.50619	-17.5728	43.8213	-45.9953	10.1738	-56.5924	-34.6084	-64.6213	83.0546	-80.3166	4.81889	24.7079	14.5611	-35.3579	-15.4317	-75.2803
98.4693	-56.638	-9.51839	-0.238418	-7.08913	-10.4351	5.98869	1.66312	-6.96872	6.18333	-3.18958	12.8596	-15.9735	-8.68218	-4.71497	-17.6005	44.074	-45.926	10.2232	-56.7606	-35.0552	-64.2599	82.506	-80.5836	5.2355	24.3899	14.8168	-35.285	-16.123	-74.7589
98.6198	-56.1799	-8.8888	-0.48647	-6.99437	-10.3787	6.48929	1.29989	-7.01429	6.07156	-3.19034	12.8087	-16.0784	-9.11215	-4.93218	-17.639	44.331	-45.862	10.2659	-56.9334	-35.5111	-63.8951	81.984	-80.8238	5.64917	24.0406	15.0529	-35.1942	-16.8166	-74.2394
98.7693	-55.7197	-8.25279	-0.732711	-6.90566	-10.3066	7.02739	0.915308	-7.06743	5.95967	-3.16156	12.7633	-16.1687	-9.54489	-5.15208	-17.6688	44.6036	-45.7951	10.3302	-57.1138	-35.945	-63.5259	81.4414	-81.0541	6.07835	23.6639	15.287	-35.0678	-17.5336	-73.7348
98.923	-55.247	-7.59915	-0.971608	-6.81464	-10.218	7.57595	0.534313	-7.11372	5.84597	-3.15169	12.7143	-16.2502	-9.97898	-5.36554	-17.6924	44.848	-45.7181	10.3954	-57.29	-36.3864	-63.1615	80.9161	-81.2821	6.49495	23.2781	15.5223	-34.9153	-18.2378	-73.2134
99.0785	-54.7604	-6.90671	-1.21977	-6.71459	-10.1374	8.15354	0.144472	-7.16598	5.73796	-3.13834	12.6577	-16.3129	-10.4041	-5.59176	-17.7108	45.0912	-45.6145	10.4561	-57.4626	-36.8359	-62.7748	80.405	-81.4922	6.90558	22.865	15.7499	-34.7415	-18.9279	-72.6862
99.2149	-54.2464	-6.20053	-1.45991	-6.60499	-10.0435	8.74236	-0.267724	-7.2198	5.62029	-3.11621	12.6082	-16.3822	-10.8303	-5.82525	-17.7265	45.3638	-45.5475	10.5241	-57.6546	-37.263	-62.3942	79.8497	-81.7111	7.31392	22.4392	15.9858	-34.5487	-19.6019	-72.1914
99.3385	-53.7637	-5.49475	-1.6849	-6.50634	-9.94331	9.37546	-0.691681	-7.26905	5.50885	-3.10243	12.5653	-16.4327	-11.2658	-6.04323	-17.7396	45.5918	-45.4571	10.5797	-57.8266	-37.6849	-62.0038	79.3087	-81.9478	7.74093	21.9843	16.2083	-34.3319	-20.2718	-71.6927
99.4619	-53.2636	-4.76081	-1.90846	-6.40647	-9.82966	10.0215	-1.11301	-7.32412	5.40943	-3.07316	12.5119	-16.4743	-11.6991	-6.27357	-17.759	45.8273	-45.37	10.646	-58.0075	-38.1121	-61.5959	78.7412	-82.1825	8.14678	21.5215	16.4246	-34.1033	-20.9245	-71.2019
99.5788	-52.7591	-3.975	-2.13783	-6.29358	-9.70915	10.6863	-1.54806	-7.37512	5.29575	-3.04818	12.4745	-16.5137	-12.1039	-6.51403	-17.7613	46.1027	-45.3089	10.7163	-58.1881	-38.5242	-61.1862	78.191	-82.4022	8.5588	21.0263	16.6356	-33.8465	-21.5786	-70.7033
99.6908	-52.2259	-3.19285	-2.35737	-6.16873	-9.57933	11.3801	-1.98651	-7.42933	5.18152	-3.01837	12.4214	-16.5339	-12.4967	-6.73559	-17.736	46.3648	-45.2432	10.7831	-58.3643	-38.922	-60.7679	77.644	-82.6301	8.97286	20.5073	16.8434	-33.5696	-22.2507	-70.2098
99.8019	-51.6786	-2.37706	-2.57804	-6.04481	-9.45788	12.0821	-2.43988	-7.47957	5.0635	-2.99268	12.377	-16.5513	-12.8894	-6.96003	-17.7131	46.6341	-45.1878	10.8551	-58.5224	-39.3246	-60.3468	77.0878	-82.8446	9.39798	19.9771	17.0544	-33.2827	-22.909	-69.7232
99.9004	-51.1406	-1.56998	-2.77734	-5.92209	-9.32199	12.7938	-2.89093	-7.5257	4.95266	-2.95432	12.3383	-16.5626	-13.2757	-7.18635	-17.687	46.9004	-45.081	10.9197	-58.6997	-39.722	-59.9156	76.5386	-83.0501	9.81627	19.4159	17.2549	-32.9643	-23.5601	-69.2273
99.9784	-50.6133	-0.74004	-2.98482	-5.78845	-9.17365	13.5338	-3.36582	-7.5686	4.84178	-2.9069	12.2793	-16.5596	-13.6686	-7.40842	-17.6568	47.1556	-45.0069	10.9762	-58.8621	-40.1277	-59.485	75.9748	-83.2603	10.2295	18.8359	17.4745	-32.6297	-24.195	-68.7329
100.073	-50.0439	0.100073	-3.18983	-5.66081	-9.01512	14.2953	-3.84643	-7.6173	4.72792	-2.8712	12.2488	-16.5452	-14.0473	-7.62826	-17.6258	47.4337	-44.9437	11.0377	-59.029	-40.5147	-59.049	75.4153	-83.4567	10.6285	18.2621	17.6878	-32.2781	-24.8169	-68.2612
100.155	-49.4638	0.977563	-3.39634	-5.53382	-8.85081	15.0652	-4.34094	-7.65884	4.6152	-2.83872	12.2009	-16.5332	-14.4317	-7.85782	-17.6051	47.6896	-44.8783	11.1119	-59.1821	-40.9029	-58.6065	74.8318	-83.6739	11.041	17.651	17.8865	-31.9095	-25.4347	-67.7826
100.223	-48.8677	1.89274	-3.60305	-5.38779	-8.67604	15.823	-4.84885	-7.70541	4.50242	-2.79663	12.1501	-16.5021	-14.7998	-8.0783	-17.5516	47.956	-44.8405	11.1859	-59.3554	-41.2917	-58.1567	74.2521	-83.851	11.4295	17.0287	18.0827	-31.5104	-26.0627	-67.2942
100.297	-48.2668	2.78203	-3.79334	-5.2513	-8.50478	16.5887	-5.33805	-7.74425	4.38572	-2.7668	12.1139	-16.4736	-15.165	-8.3071	-17.4924	48.2188	-44.7734	11.2646	-59.5202	-41.6735	-57.7092	73.6955	-84.0351	11.8174	16.3698	18.2803	-31.105	-26.6782	-66.8159
100.353	-47.6922	3.70611	-3.98097	-5.11227	-8.32161	17.3793	-5.84195	-7.79071	4.26917	-2.73096	12.0666	-16.4266	-15.5267	-8.53822	-17.4299	48.4871	-44.7104	11.3292	-59.6786	-42.0747	-57.2381	73.1356	-84.208	12.2062	15.7042	18.4767	-30.6799	-27.2842	-66.346
100.402	-47.1257	4.65494	-4.16012	-4.97902	-8.12861	18.1558	-6.35676	-7.8248	4.15774	-2.69252	12.0235	-16.3756	-15.8705	-8.76847	-17.3679	48.7447	-44.6517	11.3859	-59.8292	-42.4362	-56.7798	72.5729	-84.3776	12.5882	15.0392	18.6568	-30.2469	-27.8977	-65.8719
100.452	-46.5276	5.62016	-4.34362	-4.83546	-7.93501	18.9514	-6.87129	-7.86005	4.05633	-2.66097	11.9858	-16.3047	-16.2084	-8.99696	-17.3103	49.0069	-44.5812	11.456	-59.9775	-42.8041	-56.3109	72.0102	-84.5449	12.9533	14.3619	18.8454	-29.7871	-28.5041	-65.4003
100.489	-45.9061	6.5921	-4.50375	-4.67505	-7.73741	19.7294	-7.38704	-7.91085	3.93957	-2.62689	11.9609	-16.2283	-16.5488	-9.21019	-17.2453	49.2803	-44.5062	11.5175	-60.1237	-43.1726	-55.8341	71.4521	-84.6969	13.3105	13.6677	19.0166	-29.3217	-29.1105	-64.921
100.512	-45.2773	7.59078	-4.67184	-4.52311	-7.52884	20.5327	-7.89378	-7.95195	3.83068	-6.95417	-0.289827	-16.1604	-16.882	-9.43787	-17.1761	49.5916	-44.4723	11.5833	-60.271	-43.5465	-55.3524	70.8639	-84.8629	13.6729	12.9492	19.1927	-28.8503	-29.7221	-64.4438
100.539	-44.6646	8.58921	-4.84404	-4.37167	-7.31401	21.3371	-8.40917	-7.98819	3.72227	-7.01743	-0.421486	-16.0684	-17.2154	-9.65281	-17.0927	49.8706	-44.4067	11.6521	-60.4239	-43.9092	-54.8711	70.3	-85.0292	14.024	12.2185	19.3666	-28.3544	-30.3188	-63.9669
100.577	-44.0182	9.61052	-5.01216	-4.21445	-7.09973	22.1101	-8.92906	-8.02288	3.61506	-7.08788	-0.573324	-15.9662	-17.5585	-9.87213	-16.993	50.1387	-44.3432	11.7179	-60.566	-44.2614	-54.3813	69.7448	-85.1606	14.3776	11.4714	19.5438	-27.8515	-30.9086	-63.4873
100.597	-43.386	10.6421	-5.15414	-4.04449	-6.87015	22.8986	-9.43743	-8.04606	3.50251	-7.14819	-0.725051	-15.8538	-17.8833	-10.0967	-16.8962	50.4098	-44.2869	11.7916	-60.7282	-44.6069	-53.8989	69.1731	-85.2914	14.7138	10.7215	19.7187	-27.3317	-31.4815	-63.0256
100.614	-42.7485	11.6802	-5.30144	-3.88228	-6.64474	23.672	-9.96236	-8.077	3.39347	-7.20008	-0.882116	-15.729	-18.2065	-10.32	-16.8042	50.6868	-44.2397	11.8864	-60.8793	-44.9488	-53.4129	68.6069	-85.4218	15.043	9.96285	19.884	-26.7996	-32.0586	-62.5633
100.626	-42.094	12.7455	-5.44676	-3.7308	-6.42026	24.418	-10.4807	-8.10171	3.28277	-7.25373	-1.05076	-15.5912	-18.5226	-10.5308	-16.7121	50.9372	-44.1883	11.963	-61.0258	-45.2831	-52.9122	68.0431	-85.561	15.358	9.18711	20.0571	-26.2494	-32.6187	-62.1009
100.63	-41.4288	13.7952	-5.58232	-3.58189	-6.20275	25.1681	-11.0084	-8.12948	3.17642	-7.30641	-1.23549	-15.4437	-18.8267	-10.7468	-16.5932	51.1985	-44.1368	12.0402	-61.1758	-45.6142	-52.4141	67.4828	-85.6962	15.6708	8.40101	20.2222	-25.6843	-33.168	-61.6507
100.619	-40.7592	14.8684	-5.71564	-3.42878	-5.97546	25.8683	-11.5203	-8.15329	3.0681	-7.37318	-1.43083	-15.2909	-19.1308	-10.963	-16.4919	51.5102	-44.1104	12.1091	-61.3214	-45.9331	-51.9175	66.8975	-85.8271	15.9912	7.60601	20.4109	-25.1271	-33.7339	-61.2296
100.607	-40.0675	15.9639	-5.84483	-3.28285	-5.74506	26.5683	-12.0239	-8.17599	2.9557	-7.41738	-1.6224	-15.1407	-19.4296	-11.1673	-16.3795	51.8113	-44.0684	12.2152	-61.4795	-46.2593	-51.4065	66.3392	-85.9432	16.2827	6.81001	20.5739	-24.5594	-34.3029	-60.7775
100.585	-39.3953	17.0469	-5.97323	-3.13114	-5.51694	27.2727	-12.5374	-8.21015	2.83582	-7.44853	-1.83506	-14.9757	-19.7177	-11.3844	-16.2685	52.0832	-44.026	12.3064	-61.627	-46.5527	-50.8988	65.7702	-86.0469	16.5553	6.00052	20.7419	-23.9889	-34.8592	-60.3214
100.556	-38.7282	18.1664	-6.09897	-2.98357	-5.29077	27.9449	-13.0679	-8.23517	2.70948	-7.47685	-2.04433	-14.8046	-20.0253	-11.5941	-16.1454	52.3546	-43.9744	12.3823	-61.7706	-46.8687	-50.3632	65.1953	-86.1533	16.8273	5.17459	20.9037	-23.4016	-35.3953	-59.8621
100.521	-38.0211	19.254	-6.21722	-2.83838	-5.06215	28.5728	-13.5551	-8.24863	2.59294	-7.5041	-2.25899	-14.6178	-20.3194	-11.7978	-16.0153	52.616	-43.9062	12.4629	-61.9177	-47.1613	-49.8447	64.6125	-86.2564	17.1029	4.33783	21.074	-22.8094	-35.9526	-59.3953
100.49	-37.3177	20.3601	-6.32018	-2.70619	-4.83507	29.1883	-14.0551	-8.26866	2.48814	-7.5284	-2.49067	-14.4287	-20.6142	-12.0063	-15.8906	52.8814	-43.8513	12.5511	-62.0571	-47.4472	-49.3223	64.0513	-86.3486	17.3615	3.49673	21.2342	-22.2062	-36.4907	-58.9578
100.454	-36.6189	21.4747	-6.43036	-2.56464	-4.60285	29.7871	-14.5414	-8.29096	2.37448	-7.54424	-2.72787	-14.2215	-20.9106	-12.216	-15.7583	53.1485	-43.7879	12.6304	-62.1969	-47.7329	-48.7919	63.4686	-86.4374	17.6058	2.63806	21.3975	-21.5839	-37.0162	-58.5319
100.413	-35.8952	22.5848	-6.53829	-2.42998	-4.37774	30.3819	-15.0214	-8.30555	2.26941	-7.58316	-2.96903	-14.0029	-21.1975	-12.4188	-15.6236	53.4153	-43.7343	12.71	-62.3377	-48.008	-48.2573	62.8848	-86.5146	17.8465	1.79358	21.5668	-20.977	-37.5548	-58.0888
100.36	-35.194	23.6861	-6.64326	-2.2855	-4.13765	30.9043	-15.4806	-8.31513	2.16346	-7.60539	-3.21028	-13.7857	-21.48	-12.6197	-15.479	53.679	-43.6842	12.8016	-62.4672	-48.2875	-47.7172	62.2823	-86.5944	18.0797	0.953991	21.7439	-20.361	-38.0789	-57.6572
100.297	-34.4867	24.7661	-6.74079	-2.15241	-3.90315	31.4128	-15.9441	-8.33171	2.05939	-7.61684	-3.46794	-13.5502	-21.7517	-12.8208	-15.3223	53.9361	-43.6189	12.8773	-62.5981	-48.5399	-47.1729	61.7072	-86.6737	18.2945	0.116681	21.9066	-19.7611	-38.5627	-57.2287
100.241	-33.7598	25.8632	-6.84498	-2.01523	-3.65215	31.8933	-16.4133	-8.34084	1.96305	-7.63478	-3.725	-13.3234	-22.0308	-13.0168	-15.1635	54.1962	-43.5715	12.9461	-62.7331	-48.7887	-46.636	61.1473	-86.7489	18.4945	-0.740767	22.0742	-19.1278	-39.078	-56.7809
100.183	-33.0216	26.941	-6.92078	-1.87977	-3.41196	32.3453	-16.867	-8.35493	1.85713	-7.63857	-3.99116	-13.0566	-22.3272	-13.2173	-14.9983	54.4497	-43.5055	13.0257	-62.8656	-49.0346	-46.0903	60.5732	-86.8374	18.6905	-1.59541	22.2314	-18.4985	-39.5651	-56.3521
100.126	-32.2644	28.0227	-7.00517	-1.74817	-3.1803	32.77	-17.328	-8.36405	1.75499	-7.64833	-4.26003	-12.7963	-22.6209	-13.4108	-14.847	54.7004	-43.4483	13.107	-62.9949	-49.2773	-45.5423	59.9862	-86.8973	18.8836	-2.48099	22.4036	-17.8596	-40.0706	-55.9034
100.054	-31.5193	29.0945	-7.07788	-1.63306	-2.9469	33.1598	-17.7741	-8.37298	1.64554	-7.63565	-4.56319	-12.5158	-22.9041	-13.606	-14.6814	54.9425	-43.3824	13.1794	-63.1235	-49.4949	-44.9905	59.3896	-86.9557	19.0506	-3.3364	22.5714	-17.2154	-40.5704	-55.4764
99.9733	-30.7662	30.1698	-7.17167	-1.51721	-2.71645	33.5181	-18.2306	-8.37807	1.5461	-7.6286	-4.84184	-12.2308	-23.1772	-13.7868	-14.5164	55.2063	-43.3123	13.2484	-63.2494	-49.729	-44.4307	58.8084	-87.0113	19.2131	-4.20057	22.7271	-16.5516	-41.0715	-55.0561
99.9022	-29.9951	31.2364	-7.2451	-1.39974	-2.48241	33.83	-18.6566	-8.393	1.44795	-7.60903	-5.14074	-11.9349	-23.4534	-13.9763	-14.3491	55.4503	-43.2443	13.3296	-63.3811	-49.9509	-43.8434	58.215	-87.077	19.3835	-5.06131	22.8917	-15.8903	-41.5564	-54.6349
99.8153	-29.231	32.2998	-7.33253	-1.29568	-2.25525	34.1298	-19.0996	-8.39534	1.34235	-7.58515	-5.44139	-11.6406	-23.7229	-14.1636	-14.1868	55.7097	-43.1931	13.4113	-63.497	-50.178	-43.2624	57.6228	-87.1238	19.5157	-5.93486	23.0639	-15.2497	-42.0367	-54.2301
99.7166	-28.4626	33.3283	-7.40705	-1.18127	-2.04116	34.3995	-19.5353	-8.40077	1.24304	-7.55739	-5.74818	-11.3386	-23.9953	-14.3565	-14.0117	55.9544	-43.121	13.5079	-63.6272	-50.3942	-42.6792	57.0383	-87.1693	19.662	-6.80732	23.216	-14.6003	-42.5185	-53.7982
99.6181	-27.681	34.3368	-7.47672	-1.0776	-1.80536	34.6435	-19.9591	-8.41203	1.15349	-7.5355	-6.0568	-11.0382	-24.265	-14.5504	-13.83	56.1979	-43.047	13.6162	-63.7462	-50.5961	-42.0925	56.4587	-87.199	19.789	-7.67069	23.3972	-13.9357	-42.9917	-53.3851
99.4994	-26.9014	35.3776	-7.52733	-0.977109	-1.58518	34.8383	-20.3753	-8.42228	1.05107	-7.50133	-6.37445	-10.7195	-24.5408	-14.7393	-13.655	56.4022	-42.9451	13.7057	-63.8655	-50.7935	-41.5032	55.884	-87.238	19.908	-8.53206	23.5525	-13.2895	-43.4521	-52.9754
99.386	-26.1281	36.3723	-7.59426	-0.875449	-1.36619	35.0194	-20.7897	-8.42392	0.958085	-7.45707	-6.70753	-10.3884	-24.8125	-14.9247	-13.4816	56.6383	-42.8652	13.7779	-63.9741	-50.9901	-40.91	55.3252	-87.2855	20.0221	-9.39698	23.7153	-12.6273	-43.9269	-52.5516
99.2709	-25.3341	37.356	-7.6723	-0.771057	-1.14384	35.1966	-21.2167	-8.42195	0.856659	-7.41754	-7.0277	-10.0515	-25.0631	-15.1067	-13.298	56.8741	-42.7846	13.8669	-64.0752	-51.1646	-40.3342	54.7467	-87.3126	20.1169	-10.2546	23.885	-11.9658	-44.3693	-52.1581
99.1373	-24.5456	38.3031	-7.74592	-0.677186	-0.934248	35.3131	-21.6241	-8.42876	0.747032	-7.3879	-7.34645	-9.70465	-25.3314	-15.2793	-13.1184	57.1033	-42.7136	13.9442	-64.183	-51.3351	-39.7489	54.1551	-87.3589	20.2035	-11.1084	24.046	-11.2823	-44.8143	-51.7364
99.0097	-23.7497	39.2622	-7.81182	-0.581514	-0.719994	35.4222	-22.0508	-8.43424	0.642642	-7.35228	-7.67516	-9.36238	-25.5841	-15.4463	-12.9195	57.3387	-42.6294	14.032	-64.2939	-51.4909	-39.1688	53.5606	-87.3863	20.2932	-11.9638	24.2267	-10.6056	-45.2212	-51.3607
98.8748	-22.9363	40.1724	-7.86419	-0.476863	-0.48106	35.5139	-22.4507	-8.43732	0.556477	-7.31468	-8.02132	-9.0184	-25.8312	-15.6148	-12.7223	57.5568	-42.5637	14.1114	-64.3915	-51.638	-38.5936	52.9903	-87.4238	20.358	-12.8161	24.394	-9.92529	-45.6379	-50.9731
98.7307	-22.1335	41.0703	-7.92764	-0.389581	-0.261389	35.583	-22.8548	-5.06344	-1.34058	-7.26332	-8.36128	-8.66383	-26.0885	-15.7753	-12.538	57.7783	-42.4724	14.205	-64.4998	-51.7961	-38.0073	52.3807	-87.452	20.4239	-13.653	24.5309	-9.28001	-46.0831	-50.573
98.5741	-21.3227	41.9659	-7.97797	-0.311878	-0.0489891	35.6214	-23.2545	-4.99667	-1.38194	-7.21466	-8.7053	-8.30695	-26.339	-15.9311	-12.3409	57.9998	-42.384	14.2978	-64.6072	-51.9427	-37.4211	51.7967	-87.4732	20.4693	-14.4912	24.6883	-8.61978	-46.5386	-50.1576
98.431	-20.5207	42.8288	-8.03468	-0.228456	0.175933	35.6644	-23.6734	-4.93588	-1.43142	-7.17168	-9.03986	-7.92905	-26.5756	-16.0864	-12.1475	58.2053	-42.3205	14.398	-64.7089	-52.0808	-36.8271	51.2047	-87.4868	20.5175	-15.3111	24.8302	-7.96097	-46.9708	-49.7554
98.2725	-19.7056	43.6908	-8.09277	-0.157067	0.373464	35.6704	-24.0824	-4.86311	-1.48405	-7.1224	-9.38001	-7.54693	-26.8052	-16.2434	-11.9557	58.4294	-42.2334	14.4867	-64.8075	-52.2028	-36.2286	50.606	-87.4914	20.5416	-16.1347	24.9761	-7.31067	-47.3947	-49.3329
98.1128	-18.872	44.5202	-8.15249	-0.0820897	0.594664	35.7014	-24.4817	-4.79698	-1.53615	-7.06568	-9.72574	-7.13389	-27.0518	-16.3964	-11.7563	58.6371	-42.1514	14.5804	-64.9019	-52.3217	-35.6291	50.0316	-87.5147	20.5756	-16.9486	25.1382	-6.62874	-47.8011	-48.942
97.9461	-18.0572	45.2967	-8.20466	-0.0162289	0.812212	35.6861	-24.886	-4.72129	-1.59904	-7.01561	-10.0609	-6.7252	-27.2826	-16.5428	-11.5567	58.8489	-42.0894	14.676	-64.9988	-52.4161	-35.0448	49.4453	-87.5107	20.5858	-17.7608	25.2734	-5.96574	-48.2089	-48.5375
97.7607	-17.229	46.0635	-8.25678	0.0457548	1.0159	35.661	-25.2936	-4.6541	-1.67379	-6.94948	-10.4132	-6.32547	-27.4983	-16.6975	-11.3677	59.0524	-42.0055	14.7823	-65.1067	-52.526	-34.4465	48.8578	-87.498	20.6063	-18.5665	25.4155	-5.30495	-48.5967	-48.1503
97.596	-16.3991	46.8032	-8.31119	0.112206	1.22269	35.6159	-25.6945	-4.58607	-1.76037	-6.87864	-10.7632	-5.903	-27.708	-16.8382	-11.1596	59.2363	-41.9172	14.8782	-65.2161	-52.624	-33.8433	48.2771	-87.4966	20.6124	-19.3665	25.552	-4.65946	-48.9899	-47.7527
97.3974	-15.5398	47.5354	-8.36527	0.172622	1.42026	35.5406	-26.0969	-4.52089	-1.86369	-6.81116	-11.1141	-5.47748	-27.9242	-16.9697	-10.9671	59.4477	-41.8206	14.9734	-65.3085	-52.7066	-33.2433	47.6927	-87.4829	20.6141	-20.1512	25.6878	-4.01701	-49.3793	-47.3735
97.1947	-14.6798	48.2286	-8.42907	0.237893	1.60882	35.4853	-26.5228	-4.44293	-1.95492	-6.74363	-11.4489	-5.02283	-28.1691	-17.1085	-10.7694	59.6805	-41.7256	15.0761	-65.4161	-52.7904	-32.6492	47.0985	-87.4714	20.6041	-20.9324	25.8238	-3.34805	-49.7686	-46.9953
97.0054	-13.8127	48.9393	-8.49704	0.301148	1.80627	35.3876	-26.9272	-4.36702	-2.0613	-6.66351	-11.8019	-4.57542	-28.368	-17.2331	-10.5557	59.8883	-41.6222	15.1871	-65.4928	-52.8645	-32.0572	46.5021	-87.4572	20.5996	-21.7065	25.9747	-2.70826	-50.1554	-46.6213
96.8029	-12.9619	49.5969	-8.55811	0.365402	2.00109	35.3094	-27.3604	-4.3144	-2.16682	-6.59231	-12.1556	-4.1146	-28.5503	-17.3422	-10.3563	60.0777	-41.5322	15.298	-65.5806	-52.9142	-31.4513	45.9172	-87.4418	20.5769	-22.4645	26.0826	-2.06343	-50.5455	-46.2587
96.6071	-12.1141	50.2663	-8.61235	0.428206	2.2049	35.2333	-27.7971	-4.23991	-2.2793	-6.51467	-12.5076	-3.66955	-28.7195	-14.2934	1.90013	60.2711	-41.4235	15.4063	-65.6713	-52.9649	-30.8446	45.3453	-87.4161	20.5709	-23.2015	26.2143	-1.40264	-50.9059	-45.9074
96.4058	-11.2749	50.8835	-8.66524	0.495657	2.40398	35.1339	-28.226	-4.16868	-2.39955	-6.43458	-12.8502	-3.21076	-28.8805	-14.0416	2.05498	60.4445	-41.3336	15.5154	-65.7702	-53.0062	-30.2251	44.7526	-87.3935	20.5599	-23.925	26.3389	-0.761834	-51.2685	-45.5399
96.2023	-10.4145	51.5208	-8.73096	0.55504	2.60644	34.9882	-28.6347	-4.0999	-2.5216	-6.355	-13.1972	-2.75598	-29.0229	-13.789	2.19409	60.6415	-41.2298	15.6478	-65.8597	-53.0612	-29.6118	44.1623	-87.3673	20.5286	-24.6389	26.4597	-0.104133	-51.6248	-45.1901
96.0009	-9.54238	52.0997	-8.79173	0.619875	2.80113	34.8694	-29.0267	-4.02182	-2.65883	-6.27948	-13.5207	-2.29266	-29.149	-13.5212	2.34019	60.7996	-41.1405	15.7605	-65.9591	-53.0872	-29.0094	43.586	-87.3667	20.5091	-25.3336	26.5661	0.54707	-51.9749	-44.8298
95.7743	-8.68318	52.6628	-8.8514	0.682231	2.9949	34.7478	-29.4437	-3.95602	-2.7975	-6.18289	-13.8668	-1.83423	-29.2408	-13.2534	2.48929	60.9583	-41.0255	15.8854	-66.0543	-53.1082	-28.3933	43.0121	-87.3473	20.4938	-26.029	26.6899	1.18776	-52.3086	-44.4899
95.5609	-7.83372	53.1977	-8.90666	0.74323	3.18816	34.5873	-29.865	-3.89552	-2.92829	-6.09619	-14.2031	-1.35509	-29.3605	-12.9592	2.62216	61.12	-40.9152	15.9964	-66.1315	-53.1096	-27.7895	42.4305	-87.3277	20.4613	-26.687	26.7766	1.82211	-52.6445	-44.1608
95.3453	-6.96791	53.7113	-8.97004	0.803368	3.39462	34.4665	-30.3035	-3.82839	-3.07707	-6.01613	-14.5328	-0.8887	-29.4596	-12.6513	2.74858	61.2929	-40.7957	16.1072	-66.2063	-53.1084	-27.1839	41.8558	-87.3075	20.4235	-27.3474	26.8899	2.49026	-52.9903	-43.8114
95.1204	-6.10357	54.2327	-9.03463	0.86419	3.58456	34.3349	-30.7302	-3.76661	-3.22563	-5.93622	-14.8638	-0.405462	-29.5617	-12.3416	2.86998	61.4621	-40.693	16.2231	-66.2901	-53.0946	-26.5637	41.2901	-87.2764	20.3926	-27.9863	27.0005	3.13325	-53.3009	-43.4832
94.8851	-5.23237	54.7312	-9.09147	0.929112	3.78642	34.1764	-31.1394	-3.69387	-3.37606	-5.84516	-15.2019	0.103906	-29.6553	-12.0285	2.99374	61.6199	-40.58	16.3381	-66.3602	-53.0674	-25.9383	40.7457	-87.2403	20.3527	-28.6257	27.1153	3.78833	-53.6253	-43.1449
94.6508	-4.36272	55.1871	-9.16479	0.989834	3.97669	34.0277	-31.5411	-3.63715	-3.52088	-5.74772	-15.5196	0.60602	-29.7272	-11.7172	3.12395	61.7763	-40.4377	16.4608	-66.4367	-53.0397	-25.3125	40.187	-87.2086	20.3082	-29.2647	27.2044	4.44966	-53.9475	-42.8077
94.425	-3.50119	55.6052	-9.2281	1.05021	4.16924	33.8702	-31.9358	-3.56501	-3.68046	-5.64853	-15.8451	1.1295	-29.7988	-11.4001	3.25184	61.9186	-40.3259	16.591	-66.5103	-52.9941	-24.6962	39.6145	-87.1435	20.2654	-29.8648	27.3076	5.12625	-54.2645	-42.4643
94.1744	-2.62921	56.016	-9.29591	1.10671	4.36561	33.693	-32.3265	-3.48303	-3.84718	-5.54604	-16.1687	1.65803	-29.8632	-11.0827	3.38008	62.0515	-40.2168	16.7012	-66.5751	-52.9476	-24.0904	39.0662	-87.0907	20.2228	-30.4596	27.388	5.78702	-54.5631	-42.1276
93.938	-1.77344	56.4312	-9.3552	1.17138	4.55929	33.5466	-32.725	-3.4122	-4.019	-5.43812	-16.4946	2.15884	-29.8968	-10.7615	3.5077	62.1754	-40.0976	16.8151	-66.6487	-52.892	-23.4705	38.4718	-87.0452	20.1694	-31.0285	27.4752	6.42682	-54.8588	-41.7873
93.6853	-0.894299	56.7762	-9.41064	1.22875	4.74829	33.3726	-33.0978	-3.3298	-4.18378	-5.33636	-16.8082	2.68436	-29.9217	-10.4223	3.62429	62.2773	-39.9699	16.9274	-66.7173	-52.8367	-22.8709	37.9466	-86.9902	20.1295	-31.5784	27.5618	7.06074	-55.155	-41.4559
93.4312	-0.00833603	57.1216	-9.46378	1.29422	4.94342	33.1832	-33.468	-3.25808	-4.35579	-5.2434	-17.1183	3.19384	-29.967	-10.0934	3.74369	62.3857	-39.8403	17.0415	-66.7951	-52.7728	-22.2571	37.3635	-86.9344	20.0842	-32.1066	27.6434	7.70405	-55.4385	-41.1407
93.1768	0.861166	57.4854	-9.5268	1.34838	5.11989	32.9819	-33.8377	-3.18121	-4.52311	-5.14483	-17.4297	3.7311	-29.9733	-9.75125	3.85914	62.5118	-39.7234	17.1484	-66.8581	-52.6923	-21.6471	36.8178	-86.8841	20.0591	-32.6242	27.7179	8.36389	-55.713	-40.8083
92.9154	1.7389	57.8008	-9.5836	1.40621	5.30731	32.7843	-34.1876	-3.09723	-4.70538	-5.03691	-17.7369	4.26239	-29.9637	-9.39691	3.97245	62.6241	-39.5994	17.28	-66.9254	-52.5881	-21.0418	36.246	-86.819	20.0106	-33.0997	27.77	9.03749	-55.9966	-40.4859
92.6434	2.62589	58.0842	-9.63277	1.45928	5.49015	32.6111	-34.5601	-3.02033	-4.8855	-4.93156	-18.0405	4.79788	-29.9436	-9.06061	4.08243	62.7443	-39.4965	17.4161	-67.0037	-52.4895	-20.4149	35.6651	-86.7642	19.9731	-33.5925	27.8089	9.70441	-56.2709	-40.1832
92.3781	3.49504	58.353	-9.69201	1.52054	5.67396	32.3805	-34.887	-2.94655	-5.06527	-4.83935	-18.3429	5.31826	-29.9144	-8.7143	4.19434	62.8656	-39.382	17.5482	-67.0706	-52.3778	-19.8039	35.1099	-86.7012	19.9302	-34.0418	27.8371	10.3841	-56.5412	-39.8745
92.0948	4.37549	58.6148	-9.75188	1.56855	5.862	32.1461	-35.2006	-2.86286	-5.24573	-4.73443	-18.6338	5.85641	-29.8885	-8.35925	4.29893	62.9729	-39.2532	17.7113	-67.1409	-52.2846	-19.1869	34.5603	-86.634	19.8883	-34.4788	27.8657	11.0403	-56.8081	-39.5709
91.8146	5.27147	58.9162	-9.80892	1.62347	6.05061	31.9351	-35.5238	-2.7623	-5.41621	-4.63956	-18.9333	6.37846	-29.8498	-7.9976	4.41667	63.0553	-39.0849	17.8529	-67.1994	-52.1837	-18.584	34.0025	-86.5585	19.8483	-34.9027	27.9052	11.6818	-57.0823	-39.2779
91.5358	6.16676	59.1666	-9.87147	1.67302	6.23051	31.683	-35.8097	-2.67658	-5.59629	-4.5299	-19.2289	6.91591	-29.8007	-7.63798	4.52454	63.1652	-38.9553	18.041	-67.2747	-52.0544	-17.9675	33.4467	-86.4765	19.8149	-35.2996	27.9307	12.3515	-57.3419	-38.9936
91.251	7.04159	59.3945	-9.92665	1.72022	6.4027	31.4256	-36.088	-2.59158	-5.77449	-4.42053	-19.5152	7.43124	-29.7381	-7.27931	4.62676	63.2249	-38.8155	18.1715	-67.3342	-51.9101	-17.3381	32.8913	-86.3823	19.7771	-35.6815	27.9474	13.0108	-57.5994	-38.7115
90.9487	7.94519	59.625	-9.98876	1.765	6.57381	31.1381	-36.3413	-2.50451	-5.94927	-4.3009	-19.7949	7.96683	-29.6786	-6.90573	4.72893	63.3002	-38.6606	18.2989	-67.3907	-51.7761	-16.7284	32.3509	-86.3111	19.7418	-36.0273	27.9496	13.6906	-57.8391	-38.4325
90.6576	8.83292	59.8143	-10.0503	1.80953	6.7408	30.8589	-36.6008	-2.4231	-6.11379	-4.18586	-20.0621	8.49499	-29.5994	-6.51512	4.82245	63.3719	-38.5222	18.4373	-67.4492	-51.6264	-16.1356	31.7996	-86.227	19.7204	-36.365	27.9246	14.3849	-58.1002	-38.1331
90.3577	9.72993	60.0667	-10.1089	1.85266	6.90362	30.5297	-36.8359	-2.3269	-6.27441	-4.06418	-20.3334	9.03654	-29.5195	-6.1427	4.91621	63.4479	-38.3862	18.5916	-67.5153	-51.4879	-15.5308	31.2697	-86.1486	19.6975	-36.6816	27.9142	15.0642	-58.3483	-37.8496
90.0408	10.6251	60.2509	-10.166	1.88718	7.07241	30.2464	-37.0436	-2.24291	-6.44146	-3.95179	-20.5914	9.56422	-29.4323	-5.76157	5.02083	63.5091	-38.2354	18.7411	-67.578	-51.3266	-14.9324	30.7245	-86.0781	19.6699	-36.9842	27.8772	15.757	-58.586	-37.5689
89.7371	11.5111	60.4179	-10.2238	1.92078	7.22637	29.8835	-37.2542	-2.15484	-6.59962	-3.8325	-20.8525	10.065	-29.3254	-5.38046	5.11648	63.5571	-38.092	18.9143	-67.629	-51.1531	-14.3412	30.174	-85.9903	19.6435	-37.2329	27.8317	16.4462	-58.7874	-37.3238
89.4262	12.4009	60.611	-10.2876	1.95591	7.38167	29.5685	-37.4468	-2.0576	-6.75637	-3.72321	-21.1008	10.5902	-29.2124	-5.00086	5.20961	63.6086	-37.9437	19.0667	-67.6789	-50.9667	-13.7478	29.6478	-85.9054	19.6218	-37.4601	27.7732	17.1399	-59.0145	-37.062
89.0983	13.3216	60.7948	-10.3508	1.9854	7.53473	29.2041	-37.6059	-1.9422	-6.90654	-3.60042	-21.3381	11.1134	-29.1051	-4.59816	5.29357	63.643	-37.7955	19.2319	-67.7346	-50.7722	-13.1605	29.0891	-85.8157	19.6033	-37.6855	27.7052	17.8225	-59.2444	-36.7855
88.7823	14.2	60.9582	-10.4099	2.01186	7.68393	28.8207	-37.752	-1.83728	-7.05307	-3.48881	-21.5823	11.6382	-28.9864	-4.19901	5.37457	63.6759	-37.6538	19.3673	-67.7701	-50.578	-12.5845	28.5574	-85.7308	19.5788	-37.8795	27.6287	18.5041	-59.456	-36.5317
88.4548	15.0818	61.1128	-10.4695	2.02553	7.8474	28.4431	-37.8821	-1.71811	-7.18695	-3.37476	-21.8213	12.1496	-28.8514	-3.79715	5.45031	63.7027	-37.5016	19.5186	-67.814	-50.3806	-12.0197	28.022	-85.6374	19.5652	-38.0594	27.5549	19.1905	-59.6898	-36.2584
88.127	15.9674	61.2634	-10.538	2.03446	7.99937	28.012	-37.9976	-1.62078	-7.31373	-3.25789	-22.0603	12.6544	-28.7219	-3.38463	5.528	63.7255	-37.3414	19.6752	-67.8715	-50.1727	-11.447	27.4726	-85.539	19.541	-38.2111	27.4597	19.871	-59.9023	-35.9924
87.7973	16.8494	61.4093	-10.5922	2.05607	8.14614	27.5638	-38.0786	-1.51132	-7.43215	-3.13729	-22.2945	13.1581	-28.5864	-2.9686	5.60302	63.771	-37.187	19.8276	-67.9094	-49.9661	-10.8842	26.9476	-85.4357	19.532	-38.332	27.3485	20.5678	-60.1107	-35.756
87.4709	17.7457	61.5297	-10.6378	2.06466	8.27624	27.0937	-38.1445	-1.41017	-7.55428	-3.01977	-22.4973	13.662	-28.4222	-2.55822	5.67143	63.8233	-37.0452	19.9994	-67.9514	-49.7521	-10.3177	26.4025	-85.3282	19.5155	-38.4314	27.2047	21.2648	-60.2932	-35.5267
87.1327	18.6211	61.6666	-10.6979	2.07829	8.40502	26.5975	-38.1939	-1.30464	-7.66479	-2.90038	-22.7293	14.1669	-28.2531	-2.14418	5.73574	63.8503	-36.897	20.1625	-67.9886	-49.5122	-9.75862	25.8724	-85.2139	19.5172	-38.5007	27.0532	21.952	-60.4882	-35.2896
86.7862	19.4899	61.7439	-10.7393	2.06139	8.51736	26.0812	-38.2204	-1.19476	-7.77044	-2.78166	-22.9457	14.6816	-28.0818	-1.72962	5.80033	63.8732	-36.7494	20.3364	-68.0226	-49.2564	-9.19662	25.3339	-85.1135	19.5039	-38.5494	26.8885	22.6447	-60.6712	-35.0685
86.4407	20.3555	61.8252	-10.787	2.05124	8.63069	25.5414	-38.2199	-1.09196	-7.86792	-2.66108	-23.1598	15.1802	-27.894	-1.29362	5.84992	63.8986	-36.5873	20.4943	-68.0635	-48.991	-8.64267	24.8229	-85.0133	19.5049	-38.5848	26.7234	23.3524	-60.847	-34.8376
86.0885	21.2235	61.9269	-10.8336	2.04481	8.73101	24.9727	-38.2051	-0.987225	-7.94748	-2.53297	-23.3767	15.6745	-27.6999	-0.881579	5.90842	63.9091	-36.4073	20.6623	-68.0986	-48.7391	-8.10246	24.2997	-84.9212	19.4936	-38.5827	26.5385	24.0395	-61.0399	-34.5915
85.7358	22.1196	62.0218	-10.8667	2.04388	8.83004	24.3788	-38.1867	-0.874517	-8.02025	-2.41519	-23.5743	16.1596	-27.4962	-0.465775	5.96255	63.927	-36.2497	20.8399	-68.1356	-48.4837	-7.56038	23.782	-84.8321	19.488	-38.5704	26.3271	24.7652	-61.2316	-34.3535
85.3814	22.9822	62.0897	-10.9056	2.03323	8.93087	23.755	-38.1404	-0.763006	-8.09099	-2.29898	-23.7869	16.6542	-27.3031	-0.0311209	6.00086	63.942	-36.1048	21.0066	-68.1554	-48.2328	-7.01263	23.2635	-84.7083	19.4851	-38.5314	26.066	25.4777	-61.3943	-34.1245
85.0242	23.8638	62.1533	-10.9448	2.01186	9.01971	23.1159	-38.0722	-0.662439	-8.15799	-2.18536	-23.9822	17.1599	-27.0882	0.377782	6.05146	63.9481	-35.9389	21.1655	-68.1776	-47.9664	-6.47164	22.7361	-84.5913	19.492	-38.4612	25.8046	26.1932	-61.5805	-33.8699
84.6671	24.7304	62.2107	-10.9722	1.97603	9.1015	22.4808	-38.0075	-0.556906	-8.20182	-2.06794	-24.1785	17.637	-26.8457	0.790093	6.08903	63.9582	-35.7774	21.3315	-68.2073	-47.6975	-5.92406	22.2407	-84.4753	19.5069	-38.3734	25.5196	26.9235	-61.7413	-33.6503
84.3111	25.5835	62.2757	-10.9999	1.94698	9.17495	21.8222	-37.8862	-0.464661	-8.24177	-1.94622	-24.3659	18.13	-26.6206	1.21024	6.12357	63.9749	-35.6133	21.5046	-68.2179	-47.4231	-5.38724	21.7334	-84.3565	19.5133	-38.2464	25.2208	27.6332	-61.9082	-33.4084
83.933	26.4405	62.3195	-11.0179	1.91319	9.24832	21.1348	-37.7866	-0.369724	-8.27226	-1.83557	-24.551	18.6094	-26.3934	1.63266	6.16279	63.9864	-35.4618	21.6841	-68.2296	-47.1518	-4.86542	21.1946	-84.2365	19.5159	-38.1082	24.9159	28.3429	-62.0467	-33.1836
83.5682	27.291	62.3889	-11.0405	1.88059	9.30773	20.4123	-37.6679	-0.270587	-8.29735	-1.72041	-24.7315	19.0974	-26.1616	2.06111	6.20495	64.0025	-35.2906	21.8564	-68.2517	-46.8744	-4.32895	20.7068	-84.1191	19.5488	-37.9575	24.594	29.0565	-62.1996	-32.9579
83.1995	28.138	62.4474	-11.056	1.84023	9.34935	19.694	-37.5115	-0.180458	-8.31489	-1.61513	-24.9216	19.5461	-25.9075	2.4881	6.22143	63.9963	-35.1321	22.033	-68.2703	-46.5896	-3.80833	20.1927	-83.9799	19.5592	-37.7641	24.2465	29.7649	-62.3535	-32.7301
82.8236	28.9984	62.5121	-11.077	1.78775	9.38126	18.9695	-37.3501	-0.0853023	-8.30656	-1.50472	-25.0944	20.0055	-25.6515	2.9165	6.24528	64.0025	-34.9488	22.2129	-68.2833	-46.2931	-3.29096	19.6913	-83.8646	19.589	-37.5492	23.8666	30.5178	-62.503	-32.5147
82.4641	29.8572	62.5867	-11.0955	1.72347	9.41587	18.2087	-37.1844	0.00941013	-8.28555	-1.38913	-25.2545	20.4521	-25.3648	3.35598	6.25639	64.0061	-34.7855	22.395	-68.2866	-45.9951	-2.77412	19.1541	-83.7236	19.6131	-37.3241	23.4928	31.2443	-62.6558	-32.2955
82.0743	30.7066	62.64	-11.0982	1.64589	9.44271	17.4243	-36.9771	0.101741	-8.26098	-1.28785	-25.405	20.8846	-25.0834	3.77929	6.2511	64.0252	-34.5941	22.5689	-68.2996	-45.6955	-2.26151	18.6563	-83.5975	19.638	-37.0762	23.1014	31.9539	-62.793	-32.0857
81.6842	31.5567	62.6671	-11.1082	1.5725	9.46932	16.6453	-36.7687	0.178707	-8.2135	-1.17463	-25.5608	21.3223	-24.7742	4.19902	6.25352	64.0237	-34.4152	22.7416	-68.3201	-45.3843	-1.74448	18.136	-83.4539	19.6611	-36.7952	22.6631	32.6772	-62.9381	-31.8493
81.3002	32.4143	62.703	-11.0993	1.50466	9.4807	15.8672	-36.5559	0.268535	-8.1669	-1.07368	-25.6897	21.7601	-24.4584	4.61258	6.24327	64.019	-34.2447	22.9312	-68.328	-45.0621	-1.23768	17.6208	-83.3199	19.6841	-36.501	22.2255	33.3972	-63.0638	-31.6368
80.9037	33.2437	62.7282	-11.0922	1.4171	9.47742	15.0656	-36.3254	0.359744	-8.12771	-0.978051	-25.8234	22.165	-24.138	5.02333	6.23929	64.0079	-34.0729	23.1209	-68.3303	-44.738	-0.726168	17.1359	-83.1944	19.7049	-36.1722	21.7805	34.1265	-63.1823	-31.4265
80.5146	34.071	62.7735	-11.0963	1.32789	9.48461	14.2544	-36.0759	0.456374	-8.06032	-0.879627	-25.9602	22.5577	-23.8121	5.44433	6.2212	64.022	-33.8762	23.3012	-68.3356	-44.4113	-0.218945	16.65	-83.0524	19.7206	-35.8278	21.2518	34.8874	-63.315	-31.2178
80.1157	34.8997	62.8144	-11.1033	1.24794	9.46644	13.4637	-35.8265	0.557161	-7.984	-0.777664	-26.0829	22.9543	-23.4618	5.86774	6.19675	63.9809	-33.6756	23.4874	-68.3358	-44.0778	0.276951	16.1542	-82.9125	19.7503	-35.4523	20.741	35.639	-63.437	-30.9875
79.7146	35.7216	62.824	-11.0891	1.1479	9.45132	12.6461	-35.5687	0.642427	-7.899	-0.683296	-26.2109	23.3426	-23.1101	6.27954	6.17699	63.9693	-33.4912	23.6664	-68.3323	-43.7402	0.771959	15.6662	-82.7718	19.7628	-35.0597	20.2205	36.37	-63.5648	-30.7992
79.312	36.5407	62.8318	-11.0799	1.04742	9.42232	11.8217	-35.3137	0.727581	-7.8075	-0.583712	-26.3275	23.7069	-22.7595	6.69081	6.13715	63.9354	-33.3063	23.8484	-68.3276	-43.3983	1.27067	15.1783	-82.6336	19.7579	-34.6515	19.6699	37.1055	-63.688	-30.6044
78.8944	37.3599	62.8565	-11.0718	0.935446	9.39307	11.0207	-35.0343	0.806688	-7.71634	-0.500523	-26.4379	24.0559	-22.3784	7.09503	6.08419	63.9082	-33.1258	24.0399	-68.318	-43.0612	1.75965	14.6723	-82.4706	19.7695	-34.2242	19.0724	37.8614	-63.7886	-30.4059
78.4659	38.2014	62.8659	-11.0657	0.823617	9.35697	10.1895	-34.7461	0.89529	-7.60624	-0.406935	-26.5338	24.3877	-21.9931	7.52779	6.03554	63.9097	-32.9364	24.2288	-68.3212	-42.7156	2.23353	14.1663	-82.3315	19.7912	-33.7721	18.455	38.6268	-63.9017	-30.2382
78.0578	39.0056	62.8557	-11.0547	0.712915	9.30264	9.40556	-34.4544	0.977493	-7.49631	-0.310133	-26.6286	24.7093	-21.5948	7.95381	5.97657	63.9014	-32.7538	24.4162	-68.314	-42.3616	2.70415	13.6879	-82.1717	19.8133	-33.2867	17.8264	39.3897	-63.9936	-30.059
77.6298	39.8025	62.8861	-11.051	0.607888	9.24775	8.59534	-34.1505	1.06289	-7.35283	-0.217957	-26.7179	25.024	-21.1604	8.36027	5.91653	63.8784	-32.5783	24.5913	-68.3107	-42.0046	3.17206	13.1951	-82.0175	19.8299	-32.7893	17.1813	40.151	-64.0952	-29.8771
77.2032	40.6052	62.8561	-11.0278	0.486356	9.19594	7.78762	-33.8368	1.14245	-7.2239	-0.13154	-26.7978	25.3451	-20.7165	8.78265	5.85173	63.8527	-32.3979	24.7669	-68.3048	-41.6367	3.62537	12.7103	-81.8623	19.866	-32.2568	16.5051	40.9011	-64.1873	-29.6939
76.7841	41.4009	62.8722	-11.0071	0.367599	9.12983	6.97493	-33.5008	1.21581	-7.06583	-0.0572148	-26.8711	25.6393	-20.2648	9.20412	5.78872	63.8164	-32.1991	24.9427	-68.2972	-41.259	4.08341	12.2523	-81.7145	19.8976	-31.7276	15.8061	41.6694	-64.2724	-29.5261
76.3508	42.2175	62.8576	-10.9917	0.245075	9.04444	6.2112	-33.1769	1.28892	-6.90918	0.0275966	-26.9362	25.9171	-19.8116	9.61868	5.72813	63.7921	-32.006	25.1404	-68.2761	-40.8966	4.53558	11.7966	-81.5779	19.9375	-31.1805	15.0888	42.4181	-64.3727	-29.3458
75.922	43.0013	62.8318	-10.9679	0.121201	8.9499	5.43135	-32.8476	1.37448	-6.74667	0.105763	-27.0061	26.1847	-19.3555	10.0446	5.65105	63.7514	-31.8152	25.3219	-68.258	-40.5164	5.00281	11.3257	-81.4277	19.9817	-30.6197	14.358	43.1783	-64.4432	-29.1915
75.4898	43.7899	62.7826	-10.9415	-0.00974554	8.85398	4.6778	-32.5016	1.4355	-6.57687	0.178196	-27.0621	26.4352	-18.8789	10.456	5.56924	63.7354	-31.6376	25.5108	-68.2464	-40.1438	5.45841	10.8425	-81.2692	20.0248	-30.0356	13.5875	43.9452	-64.534	-29.0114
75.0453	44.5587	62.7339	-10.9139	-0.149316	8.75593	3.9219	-32.1586	1.5128	-6.41011	0.253857	-27.1169	26.6738	-18.3812	10.8639	5.48269	63.7224	-31.4482	25.7094	-68.2328	-39.7698	5.90681	10.3695	-81.1046	20.0806	-29.4417	12.8056	44.7224	-64.6139	-28.8459
74.5974	45.3505	62.6995	-10.8908	-0.301026	8.64857	3.20865	-31.8302	1.57289	-6.22614	0.312314	-27.1559	26.8833	-17.8727	11.2831	5.38944	63.6894	-31.2671	25.8998	-68.2129	-39.4007	6.35583	9.91517	-80.9568	20.1252	-28.8281	12.0038	45.4854	-64.6841	-28.6736
74.1666	46.1096	62.6447	-10.8624	-0.433852	8.54347	2.4831	-31.4783	1.63262	-6.03091	0.368775	-27.1954	27.0957	-17.3622	11.6773	5.29312	63.6487	-31.0816	26.0928	-68.1944	-39.0166	6.8038	9.45547	-80.798	20.1809	-28.1836	11.1728	46.2546	-64.7675	-28.4857
73.7109	46.89	62.5616	-10.8399	-0.566467	8.42379	1.78828	-31.1174	1.69576	-5.83647	0.434716	-27.211	27.3014	-16.8226	12.0732	5.18825	63.6277	-30.8998	26.2998	-68.1763	-38.6375	7.23572	8.97421	-80.6323	20.2229	-27.5225	10.304	47.0267	-64.8271	-28.3324
73.2712	47.6471	62.505	-10.8229	-0.709059	8.29744	1.10948	-30.7533	1.74926	-5.63124	0.496111	-27.2187	27.4748	-16.288	12.4808	5.07216	63.5922	-30.7063	26.5038	-68.1458	-38.2561	7.66641	8.51957	-80.4749	20.2634	-26.8756	9.45012	47.7915	-64.8928	-28.1679
72.8231	48.3944	62.4408	-10.8176	-0.8494	8.16655	0.439624	-30.3807	1.79639	-5.42968	0.552993	-27.2295	27.6346	-15.7305	12.8711	4.95573	63.5674	-30.5223	26.7059	-68.1239	-37.8793	8.08776	8.07353	-80.3227	20.3149	-26.2174	8.58505	48.5359	-64.9339	-28.0118
72.3612	49.1393	62.3269	-10.802	-0.997672	8.03878	-0.204073	-30.0116	1.84729	-5.22119	0.603288	-27.2309	27.7739	-15.1575	13.279	4.83582	63.5484	-30.3373	26.91	-68.096	-37.4904	8.50479	7.62107	-80.169	20.3757	-25.535	7.68761	49.3022	-64.9876	-27.8514
71.8877	49.9152	62.2852	-10.7921	-1.14368	7.89013	-0.853524	-29.6225	1.88972	-5.01244	0.641353	-27.2244	27.8947	-14.6049	13.6732	4.69757	63.522	-30.154	27.1299	-68.0544	-37.0995	8.92171	7.1619	-80.0058	20.4189	-24.8234	6.78581	50.079	-65.0438	-27.6832
71.4237	50.6557	62.1734	-10.772	-1.28127	7.75479	-1.46856	-29.2465	1.92547	-4.79011	0.688207	-27.2123	27.9862	-14.0476	14.0599	4.56263	63.4902	-29.9598	27.3375	-68.027	-36.7021	9.34021	6.68938	-79.8453	20.4765	-24.116	5.87505	50.8359	-65.0897	-27.5286
70.9665	51.3833	62.0842	-10.7746	-1.43005	7.59539	-2.08601	-28.8535	1.96094	-4.56357	0.7391	-27.1917	28.0791	-13.4682	14.4344	4.39916	63.4636	-29.7641	27.5507	-67.9893	-36.3114	9.75465	6.23127	-79.6838	20.5223	-23.3859	4.89431	51.6083	-65.1475	-27.3595
70.5088	52.1064	61.9571	-10.7616	-1.56887	7.44088	-2.68795	-28.4523	1.98455	-4.33726	0.795638	-27.1743	28.1864	-12.8844	14.805	4.2399	63.4185	-29.5663	27.761	-67.9537	-35.9136	10.1541	5.75781	-79.5213	20.5721	-22.6535	3.9408	52.3416	-65.2013	-27.2096
70.05	52.8238	61.8243	-10.7533	-1.71469	7.28848	-3.26175	-28.0523	2.00955	-4.11357	0.836244	-27.1345	28.2482	-12.2802	15.1854	4.0907	63.3801	-29.3649	27.9644	-67.9141	-35.5136	10.5398	5.29969	-79.3485	20.6277	-21.9064	2.93193	53.0898	-65.2411	-27.0554
69.5486	53.5532	61.7079	-10.7683	-1.86175	7.12004	-3.79388	-27.6517	2.02073	-3.87812	0.873737	-27.0883	28.2961	-11.6786	15.5487	3.92414	63.3539	-29.1799	28.1709	-67.8741	-35.1209	10.9299	4.86601	-79.1903	20.6781	-21.1603	1.93371	53.8397	-65.2947	-26.9095
69.0874	54.246	61.5676	-10.7771	-2.00441	6.94065	-4.3375	-27.2529	2.02601	-3.6492	0.903054	-27.0384	28.313	-11.0767	15.9116	3.75223	63.3273	-28.9854	28.376	-67.8311	-34.7175	11.3163	4.42701	-79.0327	20.7519	-20.3816	0.928313	54.5628	-65.337	-26.7548
68.593	54.9618	61.4363	-10.8056	-2.14097	6.74937	-4.89008	-26.8345	2.04051	-3.41888	0.936686	-27.0028	28.3017	-10.4759	16.2615	3.57148	63.3003	-28.8064	28.5852	-67.7926	-34.3186	11.6855	4.00105	-78.881	20.8074	-19.5988	-0.111146	55.3085	-65.3922	-26.6026
68.0994	55.6777	61.2815	-10.8208	-2.27025	6.55299	-5.3946	-26.4035	2.0437	-3.19006	0.962779	-26.939	28.2914	-9.8728	16.6328	3.37644	63.2864	-28.6021	28.8309	-67.7428	-33.9193	12.0581	3.56455	-78.7182	20.8745	-18.8165	-1.15703	56.0175	-65.4384	-26.4413
67.6213	56.3558	61.1357	-10.8599	-2.39921	6.36815	-5.89365	-25.968	2.04139	-2.9635	0.97943	-26.8589	28.2622	-9.24874	16.9838	3.16481	63.2673	-28.4116	29.051	-67.6984	-33.5116	12.4207	3.14748	-78.5535	20.9316	-18.0208	-2.20205	56.7284	-65.4682	-26.2697
67.1274	57.051	61.0021	-10.9027	-2.53033	6.14961	-6.39526	-25.5336	2.03728	-2.72934	0.98789	-26.7712	28.2101	-8.63714	17.3442	2.96121	63.2717	-28.2241	29.2755	-67.6547	-33.1101	12.7839	2.71606	-78.3836	20.9844	-17.2149	-3.24094	57.424	-65.5002	-26.1249
66.6355	57.7452	60.8339	-10.9501	-2.65918	5.94283	-6.86308	-25.0893	2.02414	-2.49313	0.988705	-26.6714	28.1685	-8.02929	17.6849	2.7653	63.2598	-28.0412	29.4942	-67.6044	-32.7081	13.1436	2.29634	-78.2328	21.0447	-16.39	-4.32035	58.1558	-65.5324	-25.9649
66.136	58.4282	60.6633	-10.9933	-2.7966	5.70318	-7.29617	-24.6475	2.01335	-2.2655	1.00537	-26.5514	28.1107	-7.43398	18.0221	2.55932	63.2408	-27.8445	29.7157	-67.5532	-32.3043	13.4895	1.87781	-78.0673	21.0973	-15.5787	-5.37463	58.8336	-65.5585	-25.8133
65.6355	59.0925	60.5177	-11.0521	-2.91143	5.48406	-7.74549	-24.1622	1.98149	-2.02817	1.02193	-26.442	28.026	-6.81537	18.3452	2.34507	63.1935	-27.6502	29.928	-67.4991	-31.9005	13.8299	1.43821	-77.898	21.1629	-14.7522	-6.4528	59.4936	-65.5791	-25.6588
65.1206	59.7667	60.3575	-11.1211	-3.02204	5.23391	-8.16316	-23.6902	1.94454	-1.80135	1.026	-26.3104	27.9668	-6.20486	18.6613	2.13915	63.1689	-27.4446	30.1469	-67.455	-31.4973	14.171	1.01789	-77.7289	21.228	-13.9268	-7.55066	60.1609	-65.5918	-25.5202
64.6173	60.416	60.2037	-11.2004	-3.13127	5.0003	-8.60839	-23.2233	1.92926	-1.5698	1.02515	-26.1724	27.8752	-5.59632	18.9686	1.91601	63.1566	-27.2537	30.3659	-67.4044	-31.0859	14.4958	0.596867	-77.5556	21.2881	-13.086	-8.62423	60.8089	-65.612	-25.3713
64.0965	61.0703	60.0237	-11.2795	-3.24213	4.75747	-8.99751	-22.7689	1.89433	-1.35258	1.02952	-26.0302	27.742	-4.99358	19.2835	1.6957	63.1498	-27.0652	30.5797	-67.356	-30.6864	14.808	0.174693	-77.3886	21.3583	-12.2462	-9.70505	61.46	-65.6291	-25.2262
63.5772	61.697	59.8524	-11.3897	-3.34552	4.51388	-9.38184	-22.3001	1.84917	-1.12869	1.03293	-25.8923	27.6166	-4.39261	19.5874	1.45976	63.1408	-26.8802	30.7988	-67.2976	-30.2913	15.137	-0.241998	-77.2178	21.424	-11.4047	-10.7944	62.0853	-65.6408	-25.0787
63.0544	62.3299	59.6772	-11.4967	-3.4407	4.25032	-9.74517	-21.8283	1.80616	-0.925416	1.03995	-25.7307	27.493	-3.79896	19.8989	1.22843	63.1639	-26.7029	31.0158	-67.2381	-29.8928	15.4433	-0.650685	-77.0451	21.4979	-10.5587	-11.9009	62.7072	-65.6383	-24.9321
62.5397	62.9569	2.14677	-19.3237	-3.54229	3.9902	-10.0777	-21.3409	1.77176	-0.712058	1.04216	-25.5644	27.3464	-3.21042	20.1897	0.987081	63.1651	-26.5117	31.2511	-67.1559	-29.4913	15.7407	-1.05346	-76.8749	21.5615	-9.70901	-12.9966	63.3191	-65.6515	-24.7728
62.0253	63.5828	2.0766	-19.1302	-3.62223	3.71575	-10.4333	-20.8365	1.70375	-0.508611	1.04792	-25.3954	27.2095	-2.63933	20.4751	0.740733	63.1912	-26.2909	31.4805	-67.079	-29.0894	16.0392	-1.46823	-76.6961	21.6386	-8.85032	-14.0865	63.8885	-65.6427	-24.6299
61.4814	64.2042	2.03145	-18.9504	-3.70735	3.41572	-10.7729	-20.3463	1.64038	-0.308179	1.05081	-25.2247	27.0287	-2.0551	20.7533	0.503436	63.1567	-26.0601	31.7108	-67.0011	-28.684	16.338	-1.89332	-76.5076	21.7056	-7.98605	-15.212	64.4674	-65.6748	-24.4603
60.9532	64.8202	1.9899	-18.7431	-3.78581	3.13272	-11.1144	-19.8156	1.58334	-0.115165	1.05237	-25.036	26.8554	-1.48654	21.0289	0.27	63.1634	-25.8582	31.9328	-66.9217	-28.2816	16.6459	-2.27828	-76.3499	21.7734	-7.11592	-16.2928	65.0152	-65.6835	-24.3033
60.4188	65.4221	1.95544	-18.5392	-3.8687	2.82162	-11.4431	-19.2667	1.52038	0.0901713	1.05714	-24.8443	26.6658	-0.928535	21.2942	0.02593	63.1554	-25.6394	32.17	-66.8344	-27.8922	16.9354	-2.67849	-76.1775	21.8473	-6.24272	-17.3613	65.5479	-65.6755	-24.1699
59.8673	66.0364	1.92961	-18.3374	-3.9296	2.51902	-11.7269	-18.731	1.44501	0.286493	1.06275	-24.6422	26.4943	-0.377692	21.547	-0.214854	63.1518	-25.4568	32.4239	-66.7354	-27.4988	17.203	-3.0839	-76.0095	21.9165	-5.37321	-18.4584	66.0765	-65.6829	-24.0256
59.3587	66.604	1.91877	-18.1456	-3.98968	2.2014	-11.9723	-18.2136	1.36488	0.47188	1.07042	-24.4269	26.2994	0.173342	21.7911	-0.45838	63.1721	-25.2604	32.6603	-66.6461	-27.1095	17.478	-3.4765	-75.8389	21.9984	-4.511	-19.5496	66.5679	-65.6717	-23.8866
58.8279	67.1893	1.89389	-17.9342	-4.06043	1.84186	-12.2061	-17.7013	1.28839	0.644539	1.07196	-24.207	26.1002	0.71064	22.0192	-0.695714	63.1675	-25.0593	32.9018	-66.5713	-26.7087	17.7494	-3.86929	-75.6649	22.0952	-3.6384	-20.6336	67.0672	-65.6383	-23.7468
58.3056	67.7568	1.90151	-17.7311	-4.10872	1.50292	-12.4364	-17.1525	1.20761	0.803992	1.07261	-23.978	25.9005	1.22692	22.2597	-0.936527	63.1855	-24.8553	33.1734	-66.4773	-26.3268	18.0092	-4.24549	-75.5083	22.1802	-2.77787	-21.6895	67.5295	-65.6151	-23.6176
57.7581	68.3292	1.91715	-17.5043	-4.14188	1.17377	-12.6716	-16.595	1.13082	0.964114	1.07806	-23.7485	25.7025	1.73006	22.4819	-1.18798	63.218	-24.6643	33.4129	-66.3905	-25.937	18.255	-4.63321	-75.3299	22.2631	-1.88613	-22.7476	67.9683	-65.5941	-23.4812
57.2084	68.9062	1.92826	-17.2918	-4.17206	0.823754	-12.8989	-16.0322	1.04852	1.12111	1.07902	-23.5131	25.4864	2.23029	22.7032	-1.45151	63.2365	-24.4782	33.6708	-66.3001	-25.5691	18.5245	-5.0314	-75.1442	22.3407	-1.00062	-23.8043	68.3842	-65.5738	-23.3567
56.6895	69.4537	1.9482	-17.0499	-4.19806	0.466998	-13.1225	-15.471	0.944121	1.27746	1.07977	-23.2481	25.2835	2.72049	22.8988	-1.71623	63.2429	-24.285	33.9231	-66.2079	-25.1814	18.7706	-5.4426	-74.9535	22.435	-0.120709	-24.8501	68.775	-65.5578	-23.2189
56.1484	69.9966	1.98762	-16.8267	-4.22183	0.100438	-13.3142	-14.9272	0.853765	1.43074	1.07603	-22.9834	25.0739	3.1859	23.0954	-2.00923	63.2576	-24.0962	34.1689	-66.1225	-24.8053	19.0184	-5.85358	-74.7644	22.5256	0.742855	-25.8694	69.1531	-65.5525	-23.0812
55.6027	70.5348	2.03163	-16.5831	-4.23568	-0.270874	-13.5156	-14.3659	0.767979	1.56514	1.08156	-22.7217	24.8565	3.65023	23.2771	-2.27816	63.2612	-23.898	34.417	-66.0287	-24.423	19.2673	-6.24087	-74.5889	22.629	1.63926	-26.8854	69.4982	-65.522	-22.9656
55.0694	71.0671	2.09316	-16.344	-4.25224	-0.650584	-13.6949	-13.7952	0.676236	1.70224	1.10231	-22.4483	24.6502	4.09608	23.4518	-2.56687	63.3034	-23.7189	34.6809	-65.9296	-24.0507	19.501	-6.62243	-74.4255	22.7434	2.50849	-27.8947	69.8097	-65.498	-22.8387
54.5207	71.5886	2.17359	-16.096	-4.25346	-1.02388	-13.8454	-13.2359	0.585798	1.82625	1.11277	-22.1729	24.4361	4.53369	23.632	-2.87899	63.3425	-23.5202	34.9684	-65.8251	-23.6782	19.744	-7.00253	-74.2583	22.8616	3.37846	-28.8729	70.1155	-65.462	-22.738
53.9581	72.1013	2.25496	-15.8286	-4.25937	-1.41842	-14.0108	-12.6554	0.498463	1.95144	1.14186	-21.8851	24.2182	4.97662	23.7846	-3.165	63.3691	-23.3279	35.2112	-65.7379	-23.3138	19.9764	-7.38229	-74.0829	22.9761	4.25275	-29.8415	70.406	-65.4397	-22.6208
53.4146	72.6129	2.34423	-15.5628	-4.27507	-1.83849	-14.1418	-12.0953	0.391689	2.06868	1.1569	-21.5971	23.9987	5.40611	23.941	-3.45376	63.4061	-23.1368	35.4704	-65.6601	-22.9556	20.2068	-7.75992	-73.908	23.074	5.13302	-30.7916	70.6458	-65.3999	-22.4963
52.8553	73.1099	2.42219	-15.2796	-4.2744	-2.25274	-14.2577	-11.5394	0.289773	2.17953	1.16744	-21.2955	23.7675	5.81021	24.0859	-3.74301	63.4251	-22.9487	35.7234	-65.575	-22.5875	20.4374	-8.12349	-73.7398	23.1904	5.9917	-31.7349	70.8758	-65.3846	-22.3787
52.3195	73.5916	2.52209	-14.9903	-4.26524	-2.67663	-14.3724	-10.966	0.187488	2.28808	1.18932	-20.99	23.5425	6.20353	24.2296	-4.03845	63.4512	-22.7556	35.9624	-65.4762	-22.2258	20.6415	-8.48685	-73.5503	23.3307	6.85576	-32.6586	71.0718	-65.3671	-22.2417
51.777	74.0663	2.63072	-14.6923	-4.25973	-3.11638	-14.4637	-10.3924	0.0757112	2.40108	1.19518	-20.6823	23.3008	6.60878	24.3631	-4.34435	63.4825	-22.5672	36.2155	-65.3861	-21.8537	20.8606	-8.84932	-73.3781	23.4478	7.71073	-33.5397	71.2469	-65.3286	-22.1163
51.223	74.5436	2.75012	-14.3818	-4.25568	-3.57819	-14.5532	-9.80195	-0.0420369	2.49462	1.20628	-20.3717	23.0665	6.97669	24.4964	-4.63431	63.5227	-22.3848	36.4505	-65.2962	-21.4944	21.0791	-9.19981	-73.2076	23.557	8.57344	-34.4265	71.3811	-65.3076	-21.9783
50.6622	75.0105	2.85604	-14.0762	-4.25027	-4.03278	-14.6165	-9.22218	-0.159994	2.58826	1.20948	-20.0537	22.8393	7.3463	24.6113	-4.92814	63.5629	-22.192	36.6973	-65.1912	-21.1456	21.2839	-9.57736	-73.0186	23.7048	9.43129	-35.2662	71.4875	-65.2618	-21.8729
50.1078	75.4544	2.9934	-13.7343	-4.24391	-4.49674	-14.6752	-8.64965	-0.264179	2.67067	1.22616	-19.7337	22.609	7.71006	24.7233	-5.23361	63.6113	-22.0158	36.9412	-65.0867	-20.8047	21.4768	-9.93167	-72.8287	23.8405	10.2938	-36.0847	71.5634	-65.2298	-21.7746
49.5391	75.9267	3.12184	-13.3794	-4.24987	-4.97969	-14.7151	-8.0489	-0.384158	2.74839	1.23564	-19.3954	22.3652	8.06852	24.8406	-5.53752	63.6521	-21.8306	37.1749	-64.9795	-20.4573	21.6715	-10.2647	-72.6486	23.9796	11.15	-36.9039	71.6064	-65.1816	-21.6817
48.9695	76.4032	3.2611	-13.036	-4.2314	-5.44309	-14.73	-7.47246	-0.500362	2.82601	1.25503	-19.0716	22.1021	8.4509	24.9482	-5.84633	63.7019	-21.6535	37.4118	-64.8782	-20.1009	21.8624	-10.6135	-72.4691	24.1176	12.0073	-37.6651	71.6253	-65.1488	-21.5888
48.4099	76.8365	3.41235	-12.6824	-4.20368	-5.9245	-14.7484	-6.88729	-0.606938	2.88265	1.27275	-18.7426	21.8604	8.7822	25.0345	-6.14539	63.7511	-21.4802	37.6312	-64.7616	-19.7516	22.0483	-10.9667	-72.2765	24.2518	12.8563	-38.4134	71.5983	-65.1037	-21.4964
47.8462	77.2815	3.56373	-12.3147	-4.17953	-6.39923	-14.7547	-6.33082	-0.728331	2.94737	1.29651	-18.4077	21.6134	9.09772	25.1173	-6.46128	63.7949	-21.3008	37.8571	-64.6583	-19.4058	22.2379	-11.3134	-72.1053	24.4002	13.7014	-39.1407	71.5595	-65.0635	-21.3994
47.3036	77.6832	3.7344	-11.9076	-4.16516	-6.90312	-14.7327	-5.73823	-0.840255	3.00093	1.32068	-18.0744	21.3805	9.38452	25.1829	-6.76552	63.8466	-21.1196	38.101	-64.5547	-19.0608	22.4152	-11.6653	-71.9235	24.5683	14.5373	-39.8498	71.484	-65.0302	-21.2996
46.7336	78.1061	3.88771	-11.4856	-4.1249	-7.40949	-14.688	-5.15547	-0.94958	3.04035	1.3437	-17.7324	21.1636	9.70046	25.2363	-7.07617	63.8839	-20.9358	38.3491	-64.4392	-18.7254	22.5858	-12.0314	-71.7203	24.7157	15.3762	-40.533	71.3868	-64.9894	-21.1952
46.175	78.5086	4.05761	-11.0723	-4.10185	-7.9291	-14.6432	-4.59095	-1.06142	3.08376	1.36984	-17.38	20.9332	9.98933	25.2871	-7.38738	63.9429	-20.7687	38.5923	-64.3362	-18.3971	22.7516	-12.3703	-71.5315	24.8752	16.1853	-41.1758	71.2551	-64.9456	-21.0911
45.6127	78.8957	4.22403	-10.6343	-4.06533	-8.45541	-14.5673	-3.99654	-1.16631	3.12227	1.41605	-17.0255	20.6926	10.2693	25.3396	-7.69121	63.9869	-20.5851	38.8511	-64.2259	-18.0712	22.9224	-12.7022	-71.3529	25.037	17.0297	-41.8095	71.0833	-64.9049	-21.011
45.0617	79.2681	4.39221	-10.1816	-4.05257	-8.98034	-14.4965	-3.41922	-1.27938	3.1467	1.44482	-16.6725	20.4636	10.5257	25.3736	-8.00246	64.0337	-20.4	39.0976	-64.1176	-17.7499	23.0723	-13.0492	-71.1699	25.1968	17.8529	-42.4034	70.8882	-64.8555	-20.9134
44.497	79.644	4.56015	-9.72486	-4.01672	-9.50582	-14.4054	-2.83763	-1.38183	3.17123	1.47137	-16.3179	20.2159	10.8007	25.405	-8.31605	64.0723	-20.2225	39.346	-64.0049	-17.4362	23.2304	-13.3789	-70.9843	25.3665	18.6527	-42.9551	70.6446	-64.821	-20.8118
43.9346	80.0235	4.72117	-9.25095	-3.99412	-10.0406	-14.2939	-2.26929	-1.49338	3.19015	1.49704	-15.953	19.9798	11.0607	25.433	-8.62821	64.1279	-20.0432	39.5947	-63.895	-17.1104	23.4078	-13.7155	-70.7932	25.539	19.4474	-43.494	70.3887	-64.7855	-20.7141
43.3549	80.3974	4.88094	-8.74237	-3.971	-10.5663	-14.1744	-1.70404	-1.61853	3.21221	1.52499	-15.5858	19.7307	11.3082	25.4339	-8.93987	64.1858	-19.8738	39.8513	-63.7846	-16.7892	23.5543	-14.0531	-70.6059	25.7365	20.2586	-44.0141	70.101	-64.7403	-20.6178
42.7809	80.7545	5.06582	-8.23855	-3.94693	-11.0936	-14.038	-1.13727	-1.73561	3.22681	1.56526	-15.2126	19.4578	11.5769	25.4397	-9.25364	64.2412	-19.7004	40.1091	-63.6739	-16.4634	23.6988	-14.3831	-70.4146	25.9122	21.0543	-44.4692	69.781	-64.6887	-20.5143
42.1866	81.1109	5.23948	-7.73189	-3.91279	-11.6138	-13.8877	-0.57459	-1.85288	3.23559	1.60105	-14.8602	19.1932	11.8361	25.436	-9.55677	64.2635	-19.5123	40.3575	-63.5508	-16.1313	23.8619	-14.6908	-70.2244	26.1129	21.8535	-44.9079	69.4296	-64.6459	-20.4179
41.6173	81.4408	5.41809	-7.19747	-3.89339	-12.1516	-13.7268	-0.0328628	-1.95911	3.24038	1.64135	-14.5033	18.9069	12.0811	25.4174	-9.88219	64.3152	-19.338	40.6112	-63.4313	-15.8304	24.0072	-15.0209	-70.0388	26.3049	22.6656	-45.3101	69.05	-64.6107	-20.3235
41.0451	81.7621	5.59355	-6.64294	-3.86561	-12.6834	-13.5575	0.524066	-2.05703	3.2502	1.67944	-14.1424	18.6326	12.3237	25.3893	-10.1974	64.3235	-19.1511	40.8729	-63.3034	-15.5397	24.1354	-15.3467	-69.8363	26.5111	23.4535	-45.686	68.6308	-64.5591	-20.2246
40.4761	82.0807	5.76309	-6.09702	-3.84017	-13.219	-13.3685	1.07313	-2.16277	3.25077	1.71673	-13.7881	18.3686	12.5585	25.3538	-10.5125	64.3783	-18.9751	41.1045	-63.173	-15.2502	24.2707	-15.6661	-69.6545	26.7211	24.2313	-46.0511	68.1929	-64.5036	-20.1382
39.9062	82.3815	5.93252	-5.5203	-3.82443	-13.7561	-13.1857	1.61417	-2.2644	3.2494	1.75208	-13.438	18.0793	12.7766	25.3	-10.8237	64.4431	-18.794	41.3756	-63.0513	-14.9604	24.3928	-15.9946	-69.4604	26.9288	25.0112	-46.3813	67.7127	-64.4576	-20.044
39.3408	82.6698	6.08919	-4.91361	-3.82639	-14.2977	-12.9812	2.15337	-2.35516	3.24632	1.7849	-13.0798	17.7874	13.0037	25.2449	-11.1265	64.4909	-18.6195	41.6329	-62.9147	-14.6684	24.5197	-16.3239	-69.2618	27.1535	25.804	-46.6672	67.2117	-64.3909	-19.9604
38.7722	82.9561	6.23553	-4.27866	-3.80654	-14.8338	-12.7748	2.69846	-2.45784	3.24626	1.81894	-12.7257	17.4662	13.2134	25.1915	-11.4336	64.5674	-18.4636	41.9028	-62.791	-14.3807	24.638	-16.6369	-69.0782	27.3642	26.5711	-46.9304	66.6916	-64.3384	-19.8777
38.1733	83.2583	6.39059	-3.68065	-3.79255	-15.3654	-12.5563	3.22526	-2.56829	3.23763	1.85824	-12.3723	17.1375	13.4152	25.1157	-11.7474	64.6228	-18.2958	42.1682	-62.6716	-14.1109	24.7505	-16.9512	-68.8701	27.5893	27.3167	-47.1527	66.1467	-64.2784	-19.7948
37.6113	83.5337	6.54605	-3.05047	-3.79357	-15.9069	-12.3252	3.74982	-2.66565	3.24033	1.901	-12.014	16.8079	13.6187	25.0408	-12.0612	64.6872	-18.1377	42.4199	-62.5441	-13.8421	24.8683	-17.266	-68.6778	27.829	28.0732	-47.3582	65.5448	-64.2195	-19.7171
37.0371	83.7846	6.69277	-2.41444	-3.77949	-16.4489	-12.1149	4.28032	-2.77015	3.23896	1.93417	-11.6763	16.5002	13.8289	24.9594	-12.3726	64.756	-17.9953	42.6821	-62.4134	-13.5647	24.9659	-17.5697	-68.4855	28.0874	28.834	-47.5451	64.9253	-64.1787	-19.632
36.4728	84.0331	6.83914	-1.77763	-3.77068	-16.9528	-11.9027	4.76108	-2.85847	3.23131	1.9773	-11.3272	16.1604	14.0328	24.8645	-12.6862	64.8405	-17.8383	42.9356	-62.2855	-13.2876	25.0924	-17.8757	-68.2881	28.3379	29.582	-47.6587	64.2807	-64.1243	-19.551
35.8751	84.2771	6.9848	-1.10661	-3.76718	-17.4749	-11.6833	5.26432	-2.9477	3.21844	2.00755	-10.9787	15.8227	14.239	24.7648	-12.9937	64.8969	-17.6693	43.1819	-62.1535	-13.0414	25.1855	-18.1795	-68.0867	28.5893	30.32	-47.768	63.6007	-64.0567	-19.4541
35.2973	84.5094	7.10537	-0.44803	-3.75611	-17.9853	-11.4441	5.75276	-3.04007	3.20685	2.03752	-10.6268	15.4628	14.4353	24.6492	-13.3037	64.9604	-17.5253	43.437	-62.0212	-12.7835	25.2782	-18.4727	-67.896	28.8328	31.0583	-47.8347	62.8925	-63.9981	-19.3699
34.735	84.7267	7.21109	0.237591	-3.7495	-18.4986	-11.21	6.2177	-3.12529	3.21841	2.08485	-10.2761	15.1133	14.6406	24.5366	-13.5969	65.0344	-17.3703	43.6982	-61.8834	-12.5372	25.3939	-18.7691	-67.6991	29.0872	31.768	-47.8707	62.1681	-63.9389	-19.3022
34.1263	84.9825	7.31609	0.942502	-3.73998	-19.0126	-10.9825	6.67072	-3.20311	3.20933	2.12549	-9.93658	14.7466	14.852	24.4044	-13.8951	65.1011	-17.2522	43.9474	-61.7449	-12.2943	25.4874	-19.0615	-67.4995	29.3788	32.5032	-47.8754	61.4053	-63.871	-19.2432
33.5666	85.1663	7.41203	1.62637	-3.73744	-19.5314	-10.7437	7.13302	-3.28936	3.2027	2.16342	-9.58405	14.3662	15.0235	24.2689	-14.2032	65.1732	-17.1033	44.2019	-61.6091	-12.054	25.5729	-19.3702	-67.2956	29.6524	33.1936	-47.869	60.6205	-63.8001	-19.1734
32.9841	85.3419	7.49553	2.33916	-3.74916	-20.0281	-10.5059	7.56466	-3.38501	3.20011	2.20557	-9.24398	13.9608	15.219	24.1307	-14.5103	65.2524	-16.9682	44.4555	-61.4756	-11.8088	25.6636	-19.6904	-67.1226	29.9352	33.9013	-47.8123	59.8218	-63.7455	-19.081
32.3903	85.542	7.56724	3.05025	-3.75873	-20.504	-10.2823	7.98373	-3.47089	3.19103	2.25398	-8.90188	13.5609	15.4081	23.9797	-14.8174	65.3335	-16.8311	44.703	-61.3404	-11.5668	25.7514	-20.0024	-66.962	30.2326	34.5915	-47.7419	58.9663	-63.6724	-19.0009
31.8088	85.7107	7.63573	3.77836	-3.7591	-20.9869	-10.0569	8.42219	-3.56451	3.17707	2.28974	-8.553	13.1752	15.5896	23.8203	-15.1044	65.3954	-16.6844	44.9715	-61.2062	-11.3385	25.8466	-20.3052	-66.7896	30.5102	35.2877	-47.6222	58.1211	-63.6057	-18.9477
31.2145	85.8779	7.69304	4.529	-3.76109	-21.4454	-9.84126	8.82027	-3.63299	3.16641	2.3164	-8.2174	12.7373	15.7749	23.6543	-15.3976	65.4734	-16.54	45.2282	-61.0661	-11.1076	25.9232	-20.6046	-66.6139	30.8298	35.9717	-47.5022	57.2349	-63.5469	-18.8738
30.6414	86.0421	7.73056	5.25926	-3.7584	-21.8972	-9.62326	9.21566	-3.71906	3.16542	2.3602	-7.88959	12.3056	15.9739	23.4783	-15.6796	65.5724	-16.3861	45.4797	-60.9229	-10.8823	25.9919	-20.9107	-66.4435	31.1488	36.6488	-47.3341	56.3269	-63.4788	-18.8016
30.0508	86.2014	7.76975	5.9956	-3.76395	-22.3397	-9.41353	9.59752	-3.77786	3.16541	2.38897	-7.56598	11.8647	16.1761	23.2938	-15.9617	65.6749	-16.2856	45.7393	-60.7856	-10.6801	26.0684	-21.2207	-66.2704	31.4511	37.3091	-47.1738	55.3781	-63.4159	-18.7367
29.4573	86.3462	7.79429	6.79519	-3.76166	-22.7748	-9.21157	9.95343	-3.83917	3.15871	2.42918	-7.22816	11.4254	16.3702	23.1096	-16.2356	65.7468	-16.1613	46.0008	-60.6428	-10.4679	26.1444	-21.5231	-66.1156	31.771	37.9582	-46.9643	54.4398	-63.3536	-18.6741
28.8638	86.4752	7.80767	7.55183	-3.75743	-23.2035	-9.00059	10.3185	-3.89735	3.1625	2.46269	-6.90446	10.9824	16.5561	22.9216	-16.5172	65.8338	-16.0367	46.2488	-60.4978	-10.2679	26.216	-21.815	-65.9495	32.1006	38.6171	-46.7345	53.4751	-63.2792	-18.6135
28.2905	86.5981	7.81954	8.30543	-3.75766	-23.6408	-8.81442	10.645	-3.94956	3.17513	2.49868	-6.59569	10.5235	16.7493	22.7218	-16.796	65.9305	-15.9304	46.5009	-60.3475	-10.0673	26.2904	-22.1156	-65.7797	32.4348	39.2605	-46.4663	52.5051	-63.2061	-18.5556
27.7022	86.7192	7.81336	9.06715	-3.75142	-24.0522	-8.62241	10.9549	-4.00269	3.17829	2.52428	-6.28116	10.0649	16.9308	22.5135	-17.0692	66.0025	-15.808	46.7451	-60.1986	-9.88171	26.3628	-22.3944	-65.6332	32.7809	39.8904	-46.1785	51.4844	-63.1562	-18.5087
27.1305	86.8392	7.79348	9.83629	-3.7471	-24.4485	-8.44271	11.2679	-4.0531	3.18867	2.55747	-5.96456	9.59065	17.1168	22.3078	-17.3411	66.0744	-15.6867	46.9958	-60.0417	-9.69235	26.4289	-22.6802	-65.4628	33.1379	40.5226	-45.8672	50.4619	-63.1014	-18.4567
26.5472	86.9515	7.77317	10.6245	-3.72978	-24.8235	-8.25273	11.5576	-4.10495	3.20758	2.59754	-5.65439	9.0922	17.3194	22.0946	-17.6052	66.1471	-15.5838	47.257	-59.8905	-9.51463	26.4977	-22.9714	-65.3056	33.4892	41.1157	-45.5208	49.4207	-63.0415	-18.4068
25.9603	87.0385	7.73848	11.4005	-3.72713	-25.1914	-8.08821	11.8389	-4.1389	3.2302	2.62987	-5.36067	8.59691	17.5181	21.8705	-17.8686	66.2441	-15.4893	47.5111	-59.7448	-9.34848	26.558	-23.2629	-65.1229	33.8648	41.7135	-45.1524	48.3677	-62.9732	-18.354
25.3752	87.1195	7.69807	12.1443	-3.7157	-25.5306	-7.91733	12.0911	-4.1774	3.24795	2.6623	-5.03526	8.09697	17.7099	21.6479	-18.1324	66.3235	-15.3892	47.7589	-59.593	-9.18324	26.6202	-23.5528	-64.9506	34.2175	42.3075	-44.7574	47.2888	-62.9028	-18.3014
24.8092	87.1913	7.64837	12.8855	-3.69325	-25.8811	-7.74482	12.313	-4.21128	3.26913	2.68218	-4.71318	7.59497	17.8868	21.4144	-18.4026	66.4136	-15.2914	48.0089	-59.4362	-9.00467	26.6707	-23.8518	-64.7765	34.6021	42.9036	-44.3632	46.2364	-62.8371	-18.2346
24.1942	87.2822	7.58328	13.6173	-3.65515	-26.212	-7.56295	12.5465	-4.241	3.30049	2.69993	-4.41423	7.06706	18.0698	21.1791	-18.6622	66.4841	-15.2055	48.2488	-59.2682	-8.84275	26.7251	-24.1477	-64.5953	34.9687	43.4811	-43.9517	45.1609	-62.7831	-18.1675
23.6299	87.3275	7.51276	14.379	-3.62986	-26.5224	-7.39343	12.7407	-4.27327	3.33234	2.7143	-4.10947	6.53188	18.2545	20.9349	-18.9118	66.5568	-15.108	48.4882	-59.1058	-8.68562	26.8035	-24.4484	-64.4117	35.3715	44.0545	-43.5129	44.0586	-62.7155	-18.1257
23.035	87.3785	7.42007	15.1205	-3.60122	-26.8373	-7.22905	12.9266	-4.30596	3.36849	2.73602	-3.83168	6.01013	18.4203	20.6878	-19.1646	66.635	-15.0258	48.7244	-58.9375	-8.5307	26.8569	-24.7526	-64.2232	35.761	44.6131	-43.0547	42.9643	-62.6475	-18.0663
22.4531	87.4167	7.32659	15.8513	-3.56727	-27.1299	-7.0593	13.0923	-4.33446	3.40693	2.75134	-3.53561	5.46894	18.6089	20.431	-19.4136	66.7268	-14.937	48.956	-58.7713	-8.39162	26.9317	-25.0314	-64.0609	36.1658	45.1548	-42.5846	41.8234	-62.5796	-18.0102
21.8751	87.4486	7.22891	16.5741	-3.54163	-27.3988	-6.89195	13.231	-4.36404	3.45516	2.76536	-3.23982	4.93733	18.7998	20.1746	-19.656	66.8221	-14.8392	49.1823	-58.6069	-8.24059	26.9874	-25.3192	-63.8729	36.5745	45.701	-42.0724	40.6872	-62.5156	-17.9741
21.3105	87.4759	7.12001	17.2783	-3.49206	-27.6581	-6.73921	13.3709	-4.39011	3.49923	2.79153	-2.9525	4.38978	18.9809	19.9108	-19.8944	66.9179	-14.738	49.41	-58.439	-8.1028	27.0481	-25.6087	-63.7022	36.9735	46.2198	-41.5889	39.54	-62.4612	-17.9224
20.7312	87.5014	6.99916	17.9617	-3.45736	-27.8882	-6.58389	13.4703	-4.40777	3.55416	2.80121	-2.65863	3.87133	19.1586	19.6441	-20.1239	66.9848	-14.6514	49.6261	-58.2665	-7.98426	27.117	-25.9164	-63.5315	37.3841	46.7487	-41.049	38.3885	-62.3851	-17.8934
20.1603	87.5036	6.85643	18.6768	-3.40945	-28.1068	-6.40354	13.5587	-4.42615	3.60364	2.81157	-2.37148	3.3309	19.3249	19.3796	-20.3436	67.0713	-14.576	49.8592	-58.09	-7.858	27.196	-26.1994	-63.3755	37.8324	47.2696	-40.5017	37.2494	-62.3071	-17.86
19.5632	87.5309	6.7152	19.3602	-3.35579	-28.3141	-6.23392	13.6306	-4.44332	3.66212	2.823	-2.08559	2.78957	19.4778	19.1028	-20.5469	67.158	-14.5114	50.0892	-57.9179	-7.75324	27.2589	-26.4814	-63.205	38.2625	47.755	-39.9421	36.1022	-62.2293	-17.8158
18.9768	87.5362	6.56866	20.0303	-3.30057	-28.5011	-6.04742	13.6776	-4.46806	3.71147	2.83816	-1.83068	2.2607	19.6419	18.8283	-20.7627	67.2518	-14.4573	50.3097	-57.7418	-7.64139	27.341	-26.7603	-63.0306	38.7275	48.2692	-39.3639	34.9662	-62.149	-17.7893
18.3888	87.5326	6.4105	20.6802	-3.24553	-28.6609	-5.87863	13.7041	-4.49004	3.77299	2.83889	-1.55444	1.72621	19.775	18.5415	-20.9683	67.337	-14.4004	50.531	-57.5679	-7.5294	27.4042	-27.0547	-62.869	39.1928	48.7624	-38.7899	33.8341	-62.0592	-17.7385
17.818	87.5191	6.24621	21.3133	-3.19225	-28.8069	-5.68535	13.723	-4.50183	3.84242	2.84498	-1.28495	1.18374	19.913	18.2512	-21.1677	67.4407	-14.3465	50.7563	-57.3907	-7.42028	27.4807	-27.3307	-62.6916	39.6458	49.232	-38.2097	32.6831	-61.9832	-17.6861
17.2359	87.4941	6.07727	21.9291	-3.13479	-28.9339	-5.48358	13.7137	-4.51832	3.90886	2.84394	-1.01238	0.647322	20.0505	17.9488	-21.3687	67.5267	-14.2865	50.9761	-57.2005	-7.31733	27.5498	-27.6146	-62.5131	40.0926	49.6968	-37.6203	31.5502	-61.8842	-17.6468
16.6796	87.4498	5.8968	22.533	-3.06663	-29.0507	-5.25561	13.6979	-4.53417	3.98928	2.84075	-0.740086	0.118005	20.1725	17.6529	-21.5673	67.6213	-14.2381	51.206	-57.0232	-7.21065	27.595	-27.8889	-62.3461	40.5434	50.1326	-37.0104	30.4282	-61.7998	-17.6197
16.1326	87.4142	5.71804	23.1066	-3.00326	-29.1389	-5.06312	13.6528	-4.55484	4.05595	2.83873	-0.485004	-0.411047	20.2955	17.3514	-21.7591	67.7439	-14.1846	51.4274	-56.8319	-7.10664	27.6788	-28.1655	-62.1839	40.9902	50.5537	-36.3801	29.2748	-61.7139	-17.588
15.5714	87.3663	5.53657	23.6647	-2.93668	-29.1888	-4.83094	13.5984	-4.57958	4.14012	2.84267	-0.24254	-0.933354	20.406	17.0459	-21.9431	67.8495	-14.1388	51.6448	-56.6486	-7.01384	27.7582	-28.4501	-62.0136	41.467	50.9822	-35.7439	28.1385	-61.6263	-17.5621
14.9964	87.3079	5.35066	24.1936	-2.86712	-29.2235	-4.55382	13.5198	-4.60787	4.20754	2.82356	0.0167434	-1.44735	20.5109	16.7368	-22.1089	67.9482	-14.0726	51.8577	-56.4541	-6.92198	27.8239	-28.7185	-61.8347	41.9207	51.3931	-35.1152	27.0113	-61.5435	-17.5237
14.4197	87.2592	5.16367	24.7015	-2.77921	-29.2498	-4.29258	13.4081	-4.6278	4.28665	2.81473	0.265069	-1.95748	20.6006	16.4247	-22.2694	68.0428	-14.0157	52.0551	-56.2682	-6.83202	27.8975	-29.0012	-61.6639	42.3913	51.7833	-34.4929	25.8471	-61.4433	-17.481
13.8449	87.1954	4.97644	25.1908	-2.69507	-29.2695	-4.01049	13.2951	-4.64453	4.3583	2.79485	0.520213	-2.44935	20.6886	16.1199	-22.4288	68.1361	-13.955	52.2721	-56.075	-6.75407	27.9678	-29.2814	-61.4933	42.8657	52.1664	-33.8454	24.743	-61.3549	-17.4476
13.2823	87.1239	4.78441	25.657	-2.61376	-29.2493	-3.70759	13.1612	-4.65956	4.43869	2.77534	0.7699	-2.96249	20.782	15.8074	-22.5809	68.2426	-13.9205	52.4754	-55.8896	-6.67632	28.0277	-29.5545	-61.3028	43.3189	52.5235	-33.1908	23.6118	-61.261	-17.4155
12.7132	87.0443	4.56911	26.1306	-2.5374	-29.219	-3.38483	13.0106	-4.68677	4.52129	2.74598	1.03604	-3.46433	20.8441	15.5003	-22.7166	68.3373	-13.8663	52.6769	-55.6981	-6.60943	28.0853	-29.8208	-61.1414	43.8017	52.8772	-32.5114	22.487	-61.1605	-17.393
12.1638	86.9576	4.36031	26.5608	-2.46115	-29.161	-3.04264	12.8615	-4.70443	4.59577	2.72368	1.29786	-3.97306	20.9078	15.1846	-22.8553	68.4023	-13.8149	52.863	-55.4838	-6.54595	28.1565	-30.0805	-60.9778	44.3049	53.23	-31.8419	21.37	-61.0709	-17.3582
11.6434	86.8598	4.15772	26.9688	-2.37522	-29.0797	-2.67922	12.6808	-4.7372	4.68862	2.69116	1.54467	-4.46999	20.9506	14.8646	-22.9626	68.4902	-13.7866	53.0545	-55.2817	-6.49174	28.2141	-30.3462	-60.8036	44.8124	53.5621	-31.1775	20.2646	-60.9744	-17.3222
11.0583	86.778	3.94313	27.3431	-2.28932	-28.9793	-2.28618	12.4849	-4.75656	4.76417	2.65535	1.80718	-4.97053	21.0065	14.5511	-23.0679	68.5901	-13.755	53.2588	-55.0812	-6.43304	28.2909	-30.6145	-60.6342	45.3202	53.8965	-30.5101	19.1976	-60.8688	-17.3039
10.5091	86.6661	3.72854	27.6934	-2.19647	-28.8747	-1.85245	12.2813	-4.78202	4.8453	2.61687	2.05705	-5.44963	21.0448	14.2285	-23.1966	68.7269	-13.732	53.4383	-54.8659	-6.38328	28.3538	-30.9009	-60.4571	45.8003	54.197	-29.8556	18.0956	-60.7812	-17.2838
9.9491	86.5563	3.50203	28.0429	-2.09617	-28.7368	-1.37836	12.0878	-4.81573	4.92383	2.58295	2.30637	-5.91572	21.0766	13.9147	-23.3051	68.8239	-13.7007	53.6362	-54.6648	-6.3391	28.4257	-31.1764	-60.2884	46.2793	54.482	-29.2004	17.0275	-60.6747	-17.2608
9.40075	86.4439	3.26402	28.3646	-2.01063	-28.5955	-0.901045	11.8623	-4.8399	5.00716	2.54364	2.54863	-6.38176	21.078	13.5911	-23.4051	68.9201	-13.6847	53.8295	-54.4732	-6.31283	28.512	-31.4661	-60.115	46.806	54.7658	-28.5442	15.9901	-60.5609	-17.2473
8.8462	86.323	3.03458	28.6572	-1.91338	-28.4111	-0.403898	11.619	-4.86852	5.07855	2.49867	2.79125	-6.84018	21.0848	13.2638	-23.505	69.0383	-13.6741	54.0229	-54.2746	-6.26152	28.5771	-31.7505	-59.9316	47.2875	55.0253	-27.8894	14.9223	-60.4774	-17.2274
8.30618	86.1941	2.81303	28.911	-1.83221	-28.2235	0.128196	11.3603	-4.90586	5.15359	2.4443	3.04581	-7.30095	21.083	12.9458	-23.5983	69.1737	-13.6695	54.2203	-54.0797	-6.22681	28.6473	-32.0287	-59.7606	47.78	55.2648	-27.2485	13.8816	-60.3827	-17.2136
7.76621	86.0439	2.58479	29.1434	-1.74135	-28.0139	0.719802	11.094	-4.94376	5.2222	2.39831	3.29909	-7.7607	21.0706	12.6194	-23.6809	69.302	-13.6533	54.4067	-53.8845	-6.18967	28.7339	-32.2916	-59.6017	48.2977	55.5265	-26.6083	12.8739	-60.2691	-17.184
7.22786	85.8874	2.35555	29.3427	-1.64491	-27.7731	1.32969	10.8025	-4.97736	5.28205	2.34638	3.54747	-8.19884	21.0663	12.2827	-23.7449	69.4293	-13.6419	54.5964	-53.6785	-6.16649	28.817	-32.5653	-59.4314	48.805	55.74	-25.9461	11.8596	-60.1623	-17.1789
6.67511	85.7181	2.12773	29.5225	-1.54765	-27.5246	1.96177	10.4876	-5.02245	5.33678	2.2864	3.79375	-8.61958	21.0294	11.9487	-23.818	69.5423	-13.6367	54.7846	-53.4777	-6.1541	28.8997	-32.8433	-59.2661	49.318	55.9421	-25.3063	10.8554	-60.0417	-17.1741
6.1284	85.5356	1.89701	29.6701	-1.44115	-27.2498	2.6407	10.1428	-5.06248	5.39511	2.22662	4.03052	-9.04204	20.9821	11.6101	-23.8854	69.6709	-13.6391	54.9764	-53.2856	-6.14024	28.9761	-33.124	-59.0965	49.826	56.1468	-24.6805	9.87332	-59.9385	-17.1577
5.59131	85.3412	1.66418	29.8054	-1.35956	-26.9711	3.34264	9.80995	-5.11194	5.444	2.16098	4.28173	-9.44558	20.9359	11.2866	-23.9328	69.7869	-13.625	55.1685	-53.0898	-6.09042	29.0654	-33.3962	-58.9353	50.3267	56.3103	-24.0013	8.8786	-59.8355	-17.1504
5.05616	85.1506	1.44339	29.9127	-1.27398	-26.6813	4.03366	9.46578	-5.15949	5.49149	2.09929	4.54377	-9.82526	20.8785	10.9715	-23.9753	69.9114	-13.6172	55.3541	-52.8904	-6.05565	29.1429	-33.7041	-58.7551	50.8336	56.4644	-23.377	7.90688	-59.7203	-17.1378
4.52286	84.9556	1.21572	29.9845	-1.18638	-26.3553	4.76417	9.11907	-5.21128	5.53723	2.0249	4.80195	-10.2175	20.8114	10.6493	-24.0104	70.0331	-13.6161	55.534	-52.6825	-6.04911	29.2204	-33.973	-58.5818	51.3238	56.5902	-22.7659	6.98071	-59.5975	-17.1476
3.99934	84.7712	0.998922	30.0424	-1.10288	-26.0278	5.56099	8.74377	-5.27131	5.57689	1.94967	5.05819	-10.6294	20.7277	10.32	-24.0404	70.1606	-13.6117	55.7167	-52.4794	-6.04396	29.3009	-34.2413	-58.4054	51.8396	56.7111	-22.1531	6.05622	-59.476	-17.1488
3.46804	84.5676	0.764322	30.078	-1.0124	-25.6728	6.39001	8.34688	-5.32771	5.61717	1.88548	5.31551	-11.0191	20.6282	9.99836	-24.046	70.2972	-13.6219	55.896	-52.2829	-6.03193	29.3688	-34.5226	-58.2279	52.351	56.8218	-21.5196	5.14287	-59.3645	-17.1577
2.9372	84.3525	0.49956	30.0837	-0.936693	-25.3372	7.25434	7.94882	-5.39432	5.65383	1.80542	5.56071	-11.4062	20.5232	9.67211	-24.0607	70.4405	-13.6231	56.0758	-52.0686	-6.036	29.4703	-34.789	-58.0526	52.853	56.9132	-20.888	4.22781	-59.2481	-17.1633
2.41125	84.1311	0.272101	30.0512	-0.849056	-24.9456	8.17528	7.53429	-5.4554	5.67712	1.71138	5.83082	-11.7656	20.4218	9.34743	-24.0673	70.5597	-13.6198	56.2605	-51.8581	-6.04182	29.5582	-35.0611	-57.8912	53.3654	56.9887	-20.2918	3.32082	-59.139	-17.1611
1.90699	83.8977	0.0584275	29.9956	-0.770583	-24.5672	9.07408	7.11507	-5.5209	5.69811	1.621	6.10919	-12.1211	20.3184	9.01978	-24.0532	70.6792	-13.6483	56.4423	-51.6547	-6.05582	29.6346	-35.3426	-57.7212	53.8982	57.0463	-19.6979	2.44415	-59.0112	-17.1707
1.38532	83.6599	-0.189348	29.9123	-0.68766	-24.1897	10.038	6.66156	-5.58966	5.7099	1.51754	6.37717	-12.4731	20.1968	8.70044	-24.0368	70.8278	-13.6596	56.6138	-51.442	-6.05527	29.7301	-35.6304	-57.5382	54.3841	57.0881	-19.1111	1.60238	-58.891	-17.1728
0.873251	83.4251	-0.420517	29.8063	-0.611368	-23.8133	11.0337	6.16999	-5.65813	5.71949	1.40883	6.66229	-12.8185	20.066	8.37646	-24.0255	71.0058	-13.6792	56.7923	-51.2437	-6.067	29.8309	-35.9083	-57.3549	54.9029	57.1052	-18.5269	0.74934	-26.7425	14.1884
0.365082	83.1812	-0.655641	29.6749	-0.538137	-23.4037	12.0129	5.69897	-5.72732	5.72677	1.29345	6.93332	-13.1417	19.9465	8.06667	-23.9899	71.1609	-13.6918	56.9614	-51.0428	-6.09218	29.9337	-36.1779	-57.1866	55.4104	57.1246	-17.9542	-0.067375	-26.1418	14.5167
-0.150129	82.9443	-0.870071	29.5273	-0.468672	-22.992	13.0749	5.19514	-5.80932	5.72883	1.19128	7.19563	-13.4661	19.8167	7.75018	-23.9343	71.3246	-13.6988	57.1284	-50.8271	-6.12619	30.0409	-36.4487	-57.0148	55.9287	57.1327	-17.3974	-0.860629	-25.544	14.8604
-0.676688	82.6864	-1.09637	29.3541	-0.401892	-22.5701	14.103	4.69385	-5.8822	5.71788	1.07204	7.4669	-13.7805	19.6891	7.43588	-23.8876	71.4576	-13.7028	57.2895	-50.6154	-6.15873	30.1546	-36.7325	-56.8419	56.4274	57.1103	-16.8266	-1.64352	-24.9322	15.2121
-1.17517	82.4157	-1.31666	29.1541	-0.329841	-22.1312	15.1629	4.1858	-5.95837	5.70369	0.94821	7.7184	-14.0857	19.5412	7.13185	-23.8296	71.5998	-13.7278	57.4567	-50.4134	-6.19066	30.2792	-37.005	-56.6636	56.9421	57.0787	-16.2864	-2.43432	-24.3055	15.5703
-1.6686	82.1444	-1.52515	28.9434	-0.266094	-21.7143	16.2566	3.64746	-6.0387	5.67758	0.828314	7.9827	-14.4231	19.3831	6.82067	-23.7649	71.7559	-13.7489	57.6184	-50.192	-6.23903	30.4005	-37.2911	-56.4953	57.4359	57.0097	-15.7431	-3.18569	-23.6987	15.9143
-2.16923	81.8786	-1.74587	28.7058	-0.196821	-21.2612	17.3413	3.10738	-6.12837	5.65596	0.702825	8.25508	-14.7108	19.2211	6.50092	-23.6812	71.9149	-13.7498	57.7828	-49.9777	-6.2881	30.5044	-37.5709	-56.3199	57.9394	56.9504	-15.2172	-3.9358	-23.0647	16.263
-2.66512	81.608	-1.96256	28.4404	-0.143261	-20.8156	18.4187	2.54547	-6.2043	5.62309	0.569466	8.53501	-14.9761	19.0605	6.17936	-23.6005	72.0457	-13.7648	57.9425	-49.7499	-6.32501	30.6304	-37.8516	-56.1522	58.4324	56.873	-14.6657	-4.64847	-22.4331	16.6021
-3.14103	81.3153	-2.17314	28.157	-0.0868312	-20.3628	19.5147	1.96404	-6.28084	5.5959	0.434516	8.80825	-15.2557	18.8859	5.87334	-23.5098	72.2075	-13.7944	58.1013	-49.5417	-6.36463	30.7589	-38.1337	-55.9812	58.9566	56.7621	-14.1705	-5.35998	-21.7969	16.9542
-3.63466	81.0389	-2.38497	27.8432	-0.0329045	-19.8897	20.6385	1.3816	-6.36	5.55403	0.292608	9.08696	-15.5268	18.7106	5.58099	-23.3973	72.354	-13.8208	58.2498	-49.3153	-6.40668	30.8852	-38.4204	-55.8066	59.4417	56.6343	-13.6779	-6.02542	-21.1348	17.3013
-4.1274	80.7373	-2.59579	27.5169	0.0139685	-19.4338	21.7943	0.753645	-6.4404	5.50914	0.149927	9.37012	-15.7935	18.5375	5.28841	-23.2844	72.5018	-13.8376	58.3987	-49.0868	-6.46457	31.0178	-38.7083	-55.6363	59.9369	56.496	-13.1816	-6.69765	-20.4742	17.6229
-4.62748	80.4408	-2.80323	27.1771	0.0636363	-18.9943	22.9462	0.120684	-6.51796	5.46016	-5.5514e-05	9.6592	-16.067	18.3608	4.98688	-23.1648	72.6879	-13.8754	58.5442	-48.8575	-6.52321	31.1617	-38.9968	-55.4603	60.4134	56.3518	-12.6999	-7.34929	-19.817	17.9587
-5.12239	80.1313	-3.00352	26.8286	0.105023	-18.5482	24.0497	-0.510278	-6.59839	5.40364	-0.156122	9.94513	-16.312	18.1736	4.70119	-23.0295	72.8651	-13.9166	58.6915	-48.6348	-6.5711	31.3064	-39.2952	-55.2806	60.8826	56.1887	-12.234	-7.98174	-19.1672	18.3012
-5.60045	79.8193	-3.2098	26.4516	0.150984	-18.0933	25.2098	-1.14892	-6.67996	5.34566	-0.311747	10.2222	-16.5602	17.992	4.41586	-22.8841	73.013	-13.9389	58.8407	-48.4172	-6.62272	31.4359	-39.5936	-55.1091	61.3533	56.0052	-11.7208	-8.62083	-18.5134	18.6559
-6.06482	79.5052	-3.42567	26.0613	0.190037	-17.6519	26.3465	-1.81785	-6.76023	5.28502	-0.478968	10.5143	-16.7958	17.7939	4.13169	-22.7326	73.1716	-13.9717	58.9623	-48.1853	-6.67954	31.551	-39.8808	-54.9371	61.8289	55.8057	-11.2649	-9.202	-17.8492	18.9895
-6.54347	79.171	-3.62873	25.6465	0.233675	-17.2008	27.4565	-2.49571	-6.84524	5.21937	-0.642396	10.8312	-17.0386	17.5933	3.85052	-22.5845	73.3221	-13.9851	59.0934	-47.9726	-6.73247	31.7112	-40.1649	-54.7734	62.2998	55.5999	-10.7749	-9.79649	-17.1651	19.3437
-7.02471	78.8461	-3.82419	25.2237	0.273772	-16.7507	28.5552	-3.16305	-6.92369	5.15245	-0.813942	11.1253	-17.2689	17.3807	3.56961	-22.4096	73.4819	-14.0351	59.2235	-47.7505	-6.77426	31.8513	-40.4622	-54.5994	62.7738	55.3603	-10.3285	-10.3855	-16.4891	19.6947
-7.488	78.5363	-4.01888	24.7724	0.298877	-16.3085	29.6557	-3.86551	-6.99649	5.08078	-0.99153	11.4237	-17.4773	17.1665	3.29031	-22.236	73.6717	-14.076	59.3507	-47.5369	-6.84358	32.0033	-40.7706	-54.4193	63.2208	55.1145	-9.87955	-10.9264	-15.7849	20.0344
-7.95179	78.1907	-4.21504	24.3261	0.329008	-15.8621	30.7451	-4.56551	-7.076	5.00381	-1.16101	11.6997	-17.6906	16.9583	3.01938	-22.0613	73.8242	-14.1092	59.4729	-47.3062	-6.91814	32.1557	-41.059	-54.2493	63.6681	54.841	-9.44383	-11.4773	-15.0996	20.3844
-8.42979	77.862	-4.39785	23.869	0.364364	-15.3943	31.8047	-5.27479	-7.15311	4.92906	-1.34545	12.0035	-17.9005	16.7422	2.7696	-21.857	74.0051	-14.1561	59.6069	-47.09	-6.96073	32.32	-41.3567	-54.0709	64.1018	54.5636	-9.00577	-11.9838	-14.4142	20.7337
-8.90529	77.5214	-4.58537	23.3989	0.395362	-14.9503	32.8568	-5.98833	-7.2255	4.84887	-1.53107	12.3074	-18.1143	16.5241	2.50348	-21.6552	74.1656	-14.1962	59.7322	-46.8646	-7.02087	32.4646	-41.6562	-53.8888	64.571	54.2635	-8.58108	-12.4848	-13.7096	21.1013
-9.36663	77.1822	-4.79491	22.9198	0.420718	-14.5101	33.8992	-6.70164	-7.30037	4.77169	-1.73237	12.6024	-18.3169	16.3029	2.22204	-21.4559	74.3413	-14.2442	59.8615	-46.6478	-7.06541	32.6146	-41.9622	-53.7086	65.0188	53.9537	-8.17672	-12.9525	-13.0116	21.4676
-9.82797	76.842	-4.98233	22.4162	0.440671	-14.0615	34.8954	-7.41995	-7.37487	4.68044	-1.92585	12.8924	-18.5052	16.0778	1.96811	-21.2379	74.512	-14.2777	59.9961	-46.4203	-7.11701	32.767	-42.2646	-53.5437	65.4437	53.6241	-7.74396	-13.4606	-12.3041	21.8273
-10.2808	76.5011	-5.16389	21.9089	0.4513	-13.6023	35.8549	-8.14457	-7.448	4.59008	-2.14183	13.2038	-18.6977	15.8313	1.71045	-21.0175	74.6918	-14.3307	60.1202	-46.1871	-7.16167	32.9287	-42.5621	-53.3709	65.8868	53.2818	-7.33998	-13.8916	-11.5772	22.1922
-10.7263	76.1488	-5.33284	21.3881	0.467395	-13.1553	36.7903	-8.84838	-7.51657	4.50438	-2.35722	13.5157	-18.8805	15.5946	1.47687	-20.7923	74.8772	-14.3669	60.2458	-45.9545	-7.20447	33.0931	-42.8697	-53.1966	66.3217	52.9082	-6.93527	-14.3096	-10.8694	22.5235
-11.1822	75.7738	-5.5099	20.8617	0.484797	-12.7151	37.6978	-9.57765	-7.58371	4.41301	-2.56566	13.8128	-19.0495	15.3537	1.22389	-20.5553	75.0385	-14.4227	60.3769	-45.7372	-7.27737	33.2423	-43.1745	-53.0257	66.7709	52.5384	-6.53218	-14.7257	-10.1487	22.8945
-11.6457	75.4081	-5.68326	20.3363	0.52493	-12.263	38.5683	-10.303	-7.65033	4.31947	-2.77969	14.1042	-19.2167	15.094	0.976172	-20.3126	75.1961	-14.4376	60.4771	-45.5077	-7.32057	33.3991	-43.4843	-52.8598	67.2152	52.1464	-6.14909	-15.1242	-9.41774	23.2389
-12.0838	75.0458	-5.84534	19.8102	0.526604	-11.8377	39.4527	-11.0484	-7.7182	4.22784	-2.99702	14.4097	-19.377	14.8413	0.743977	-20.0519	75.3714	-14.4783	60.584	-45.2835	-7.39454	33.57	-43.78	-52.6961	67.6244	51.7333	-5.77009	-15.5183	-8.67408	23.5566
-12.5306	74.6777	-5.99792	19.2787	0.519498	-11.4066	40.282	-11.7834	-7.78061	4.13186	-3.22537	14.7036	-19.5318	14.5928	0.503789	-19.7886	75.57	-14.529	60.6969	-45.0503	-7.45916	33.7413	-44.0819	-52.5254	68.0214	51.3113	-5.37098	-15.9042	-7.92122	23.8983
-12.9667	74.3088	-6.16348	18.7221	0.513766	-10.9844	41.077	-12.5102	-7.83851	4.03734	-3.47063	15.0082	-19.6909	14.3342	0.269077	-19.5202	75.7584	-14.573	60.8046	-44.825	-7.52565	33.9112	-44.3969	-52.3636	68.4197	50.8724	-4.98175	-16.263	-7.17978	24.2519
-13.4008	73.9193	-6.31646	18.1585	0.513845	-10.5457	41.8448	-13.2609	-7.89789	3.93814	-3.7114	15.3213	-19.8392	14.0626	0.0480656	-19.2431	75.9347	-14.619	60.9026	-44.5904	-7.60685	34.0705	-44.7176	-52.1871	68.8021	50.421	-4.58942	-16.6305	-6.44441	24.6078
-13.8293	73.5313	-6.4532	17.6016	0.491117	-10.1077	42.5564	-14.0027	-7.95912	3.84363	-3.94707	15.6123	-19.9738	13.7972	-0.182709	-18.96	76.1386	-14.6718	61.0085	-44.358	-7.68294	34.2497	-45.0259	-52.009	69.2139	49.938	-4.2142	-16.9366	-5.69433	24.9651
-14.2501	73.1221	-6.5901	17.062	0.483076	-9.66887	43.2587	-14.7307	-8.01874	3.74095	-4.18709	15.9091	-20.0984	13.5147	-0.410088	-18.661	76.3245	-14.736	61.1105	-44.117	-7.76887	34.4297	-45.354	-51.8338	69.6171	49.449	-3.80903	-17.2685	-4.92713	25.3425
-14.6657	72.7291	-6.71822	16.5097	0.467368	-9.23198	43.9351	-15.4423	-8.07336	3.63716	-4.42783	16.1972	-20.2226	13.2249	-0.63205	-18.3699	76.5011	-14.7574	61.2222	-43.8733	-7.85418	34.6181	-45.6568	-51.6679	70.0184	48.9446	-3.43235	-17.5621	-4.17736	25.7099
-15.0874	72.3256	-6.86968	15.9509	0.463117	-8.80938	44.5651	-16.15	-8.12194	3.53309	-4.67242	16.4901	-20.3437	12.9319	-0.856286	-18.0593	76.6902	-14.7736	61.3298	-43.6444	-7.93456	34.7862	-45.9737	-51.4992	70.3818	48.4331	-3.06131	-17.8408	-3.41672	26.0711
-15.5109	71.9152	-6.99558	15.3752	0.441629	-8.3957	45.1532	-16.8366	-8.17133	3.43046	-4.92005	16.7826	-20.4483	12.6409	-1.07359	-17.7467	76.9235	-14.8076	61.4268	-43.4008	-8.02264	34.96	-46.2833	-51.3365	70.7767	47.8878	-2.67055	-18.127	-2.63992	26.4296
-15.9406	71.5158	-7.10978	14.8264	0.432442	-7.97594	45.7161	-17.5502	-8.21868	3.32902	-5.17266	17.0795	-20.5493	12.3431	-1.27303	-17.4192	77.1483	-14.8434	61.5305	-43.1513	-8.10415	35.1291	-46.6003	-51.1693	71.1471	47.3302	-2.28833	-18.379	-1.85615	26.7777
-16.3717	71.1123	-7.2144	14.2769	0.426201	-7.54806	46.223	-18.2429	-8.26909	3.22362	-5.42304	17.3582	-20.6487	12.0394	-1.47346	-17.0979	77.37	-14.8958	61.6219	-42.9113	-8.19103	35.2885	-46.9151	-51.0198	71.5089	46.7841	-1.91531	-18.6416	-1.0692	27.1523
-16.7789	70.6961	-7.32375	13.7356	0.411998	-7.13697	46.6885	-18.9336	-8.317	3.12278	-5.67101	17.6469	-20.7343	11.741	-1.66868	-16.7595	77.6009	-14.9332	61.6983	-42.6737	-8.27287	35.45	-47.2476	-50.8359	71.8604	46.2072	-1.54107	-18.8762	-0.288851	27.5125
-17.1926	70.2794	-7.43235	13.1876	0.39267	-6.73411	47.13	-19.6131	-8.3651	3.02084	-5.9279	17.9148	-20.8306	11.4196	-1.86695	-16.4244	77.8194	-14.9668	61.7805	-42.4277	-8.34995	35.626	-47.5727	-50.68	72.2101	45.6171	-1.17468	-19.0958	0.492893	27.877
-17.6065	69.8566	-7.53609	12.6508	0.381892	-6.31677	47.5831	-20.3071	-8.40612	2.92341	-6.18812	18.189	-20.9019	11.1054	-2.05379	-16.0749	78.037	-15.0156	61.8609	-42.1957	-8.44562	35.7926	-47.8872	-50.5248	72.5614	45.0256	-0.795393	-19.3101	1.2784	28.2577
-18.0175	69.4454	-7.62606	12.1045	0.369443	-5.91475	47.9558	-20.982	-8.43884	2.82174	-6.44961	18.4601	-20.9655	10.7928	-2.24245	-15.7027	78.2516	-15.0621	61.9472	-41.9553	-8.53157	35.9787	-48.1853	-50.3696	72.9236	44.4213	-0.420544	-19.4921	2.05899	28.6456
-18.4148	69.0468	-7.71936	11.5687	0.349689	-5.51537	48.3272	-21.6349	-8.47117	2.72135	-6.7019	18.7258	-21.027	10.4806	-2.43544	-15.3482	78.4828	-15.1144	62.0267	-41.7188	-8.62471	36.161	-48.4969	-50.2162	73.2381	43.8025	-0.0427128	-19.6742	2.8476	29.0176
-18.8237	68.6158	-7.80454	11.0521	0.342224	-5.09162	48.6627	-22.2979	-8.50187	2.61908	-6.95748	18.9907	-21.0756	10.1637	-2.61536	-14.9788	78.7227	-15.1459	62.1123	-41.5012	-8.71405	36.3358	-48.7915	-50.0651	73.5829	43.1637	0.316118	-19.8339	3.64181	29.3648
-19.2156	68.1894	-7.88277	10.536	0.347157	-4.66547	48.9398	-22.9186	-8.53498	2.51725	-7.23761	19.2665	-21.1153	9.83822	-2.80479	-14.6094	78.938	-15.1806	62.194	-41.2607	-8.79967	36.5122	-49.0997	-49.9132	73.8956	42.5142	0.699178	-19.9759	4.43719	29.7238
-19.5922	67.7719	-7.96004	10.03	0.326262	-4.27331	49.1863	-23.5289	-8.57191	2.41483	-7.53027	19.5194	-21.1558	9.52402	-2.98275	-14.2322	79.1713	-15.2186	62.2607	-41.0222	-8.85715	36.6775	-49.4072	-49.7558	74.2158	41.8551	1.05913	-20.1232	5.24091	30.1199
-19.963	67.3461	-8.03692	9.52122	0.310651	-3.86276	49.3676	-24.1091	-8.60626	2.32062	-7.8081	19.7732	-21.18	9.17291	-3.14037	-13.8469	79.4162	-15.2603	62.3253	-40.7726	-8.9371	36.8615	-49.7274	-49.5971	74.5546	41.1972	1.45663	-20.2682	6.04796	30.467
-20.3353	66.9092	-8.10592	9.019	0.304816	-3.44746	49.5348	-24.6846	-8.63303	2.22344	-8.0805	20.0136	-21.1951	8.81734	-3.30048	-13.4608	79.6372	-15.2827	62.4015	-40.5376	-9.00774	37.0461	-50.0377	-49.4539	74.8702	40.5078	1.82811	-20.3877	6.85049	30.8476
-20.7112	66.4772	-8.17319	8.5031	0.284065	-3.04729	49.6759	-25.2413	-8.6671	2.12213	-8.36647	20.2552	-21.1996	8.47181	-3.45546	-13.0711	79.8475	-15.3179	62.4619	-40.3006	-9.08774	37.2314	-50.3533	-49.3091	75.2033	39.824	2.21255	-20.4876	7.67077	31.2357
-21.0854	66.0311	-8.22325	7.98933	0.263871	-2.66881	49.7894	-25.7996	-8.69436	2.02068	-8.63605	20.4945	-21.1908	8.14034	-3.60235	-12.6753	80.0593	-15.3444	62.5255	-40.0524	-9.16703	37.4172	-50.6812	-49.1744	75.513	39.1115	2.59221	-20.5731	8.48406	31.5903
-21.4657	65.5946	-8.27802	7.52146	0.250305	-2.27559	49.825	-26.3294	-8.72547	1.91959	-8.91831	20.7353	-21.1838	7.80618	-3.74096	-12.2763	80.2876	-15.3789	62.5864	-39.8126	-9.23776	37.5952	-51.0034	-49.0279	75.823	38.4038	2.95897	-20.6582	9.30729	31.9413
-21.8308	65.1555	-8.33984	7.05316	0.229169	-1.88692	49.8443	-26.8459	-8.74753	1.82045	-9.18653	20.9778	-21.1622	7.48725	-3.8833	-11.8769	80.5105	-15.4156	62.6442	-39.5814	-9.3123	37.7839	-51.3178	-48.8801	76.1306	37.683	3.34397	-20.7239	10.1372	32.3043
-22.2017	64.7126	-8.39741	6.58561	0.221902	-1.49178	49.8329	-27.3437	-8.77125	1.72455	-9.45577	21.1974	-21.1302	7.16302	-3.99938	-11.4561	80.7499	-15.4487	62.6887	-39.3294	-9.40153	37.9764	-51.6619	-48.7392	76.437	36.957	3.72561	-20.782	10.9686	32.6583
-22.5709	64.2715	-8.45038	6.13058	0.212304	-1.11877	49.7575	-27.7983	-8.7949	1.63398	-9.73635	21.422	-21.086	6.82766	-4.13527	-11.0369	80.9706	-15.4768	62.7207	-39.0835	-9.46574	38.1563	-51.9856	-48.6013	76.7468	36.2122	4.09745	-20.8261	11.8073	33.033
-22.966	63.8117	-8.50356	5.68067	0.19339	-0.732211	49.6557	-28.2557	-8.81173	1.54541	-10.0164	21.6282	-21.0288	6.48831	-4.25962	-10.6265	81.1999	-15.4998	62.7688	-38.8494	-9.52937	38.3245	-52.3228	-48.4615	77.015	35.4626	4.49866	-20.8575	12.6445	33.415
-23.333	63.3604	-8.53872	5.24336	0.186199	-0.341871	49.549	-28.7244	-8.83693	1.45913	-10.3028	21.8283	-20.9737	6.15127	-4.39258	-10.1998	81.4216	-15.526	62.821	-38.6022	-9.60581	38.5025	-52.6385	-48.3339	77.2956	34.7148	4.86596	-20.8933	13.481	33.7917
-23.6909	62.9101	-8.56924	4.80765	0.182502	0.0241851	49.3922	-29.1463	-8.86009	1.36743	-10.5795	22.0171	-20.9169	5.8097	-4.51119	-9.78434	81.6404	-15.5575	62.8604	-38.36	-9.68301	38.6956	-52.9745	-48.204	77.5891	33.9575	5.24716	-20.9061	14.3317	34.1844
-24.045	62.4508	-8.60322	4.37661	0.167616	0.399269	49.2247	-29.5483	-8.87678	1.28539	-10.8534	22.192	-20.8506	5.47993	-4.63144	-9.3469	81.8714	-15.5707	62.8958	-38.1215	-9.76418	38.8829	-53.312	-48.0724	77.8837	33.1849	5.63811	-20.9103	15.1669	34.5451
-24.3985	61.9897	-8.63627	3.96609	0.155901	0.756881	49.0209	-29.9333	-8.89811	1.19576	-11.1205	22.364	-20.7641	5.15276	-4.74591	-8.91284	82.1026	-15.5894	62.9536	-37.8693	-9.84145	39.0514	-53.6461	-47.9351	78.1647	32.3905	6.0476	-20.9122	16.0228	34.9189
-24.745	61.5396	-8.66021	3.5457	0.139541	1.11481	48.808	-30.3122	-8.91997	1.11215	-11.4052	22.5408	-20.6609	4.82864	-4.85394	-8.47803	82.3251	-15.6031	63.0004	-37.6334	-9.91617	39.249	-53.9694	-47.8182	78.4406	31.6044	6.45527	-20.9115	16.8777	35.2947
-25.0903	61.0689	-8.68585	3.13344	0.128753	1.47678	48.5646	-30.6701	-8.93653	1.0364	-11.6885	22.7058	-20.5498	4.49236	-4.95011	-8.04751	82.567	-15.6126	63.0268	-37.3845	-9.99276	39.4473	-54.3091	-47.6718	78.7099	30.8147	6.84801	-20.8999	17.7246	35.6648
-25.4396	60.6151	-8.70829	2.72501	0.116788	1.83337	48.2637	-31.0073	-8.93956	0.964488	-11.9795	22.8631	-20.4495	4.16599	-5.03248	-7.61027	82.7901	-15.6274	63.0639	-37.1547	-10.0576	39.6342	-54.6297	-47.5605	79.0001	30.0032	7.24977	-20.8764	18.5839	36.0239
-25.7753	60.1526	-8.72569	2.30887	0.107836	2.18716	47.9428	-31.3287	-8.95591	0.89972	-12.2629	23.0187	-20.3155	3.86839	-5.11506	-7.17437	83.0179	-15.6276	63.0967	-36.928	-10.1402	39.8243	-54.9644	-47.4437	79.2679	29.2027	7.67635	-20.8396	19.4409	36.3859
-26.1035	59.678	-8.73496	1.93036	0.103854	2.5473	47.6093	-31.6374	-8.97335	0.82409	-12.5492	23.165	-20.1845	3.55495	-5.17928	-6.72753	83.2497	-15.63	63.1216	-36.6889	-10.2171	40.0221	-55.2971	-47.3404	79.5487	28.3788	8.08001	-20.7968	20.3055	36.7526
-26.4449	59.2098	-8.75075	1.55353	0.0943011	2.89119	47.264	-31.93	-8.98765	0.764236	-12.8271	23.2955	-20.0426	3.25558	-5.25147	-6.28127	83.4748	-15.6304	63.144	-36.4553	-10.2926	40.1945	-55.636	-47.2235	79.8304	27.5471	8.49378	-20.7562	21.1495	37.1272
-26.7688	58.7437	-8.75914	1.12342	0.0812657	3.22612	46.8701	-32.2031	-9.00146	0.70013	-13.108	23.4183	-19.8989	2.95156	-5.32041	-5.84082	83.7004	-15.635	63.1715	-36.2132	-10.3717	40.3794	-55.9693	-47.1062	80.084	26.7083	8.92623	-20.7036	22.0163	37.5124
-27.0947	58.2749	-8.7694	0.747317	0.0591562	3.53549	46.47	-32.4723	-0.180107	-10.36	-13.3939	23.537	-19.7322	2.64951	-5.39271	-5.39368	83.9014	-15.6413	63.1852	-35.9796	-10.4661	40.5637	-56.3013	-46.9938	80.364	25.8556	9.33196	-20.6339	22.8928	37.8945
-27.4103	57.8115	-8.78118	0.386558	0.0455267	3.85664	46.0257	-32.7315	-0.193384	-10.5539	-13.6759	23.6425	-19.5793	2.34716	-5.44436	-4.94726	84.0835	-15.6178	63.1992	-35.7414	-10.5554	40.7457	-56.6357	-46.8895	80.6509	25.0017	9.74889	-20.5656	23.7592	38.2929
-27.7183	57.3367	-8.78376	0.0228789	0.0279855	4.15785	45.5947	-32.9595	-0.20241	-10.7449	-13.9606	23.7369	-19.4149	2.03868	-5.49519	-4.5056	84.2884	-15.6238	63.2095	-35.5087	-10.6496	40.9247	-56.9681	-46.7768	80.9045	24.1442	10.1704	-20.4881	24.6463	38.6731
-28.0387	56.8554	-8.76617	-0.32339	0.00467792	4.47555	45.1204	-33.1626	-0.209589	-10.9242	-14.2358	23.8342	-19.2443	1.73984	-5.5412	-4.05304	84.4879	-15.6085	63.2143	-35.2762	-10.7172	41.1078	-57.2894	-46.6748	81.1502	23.2773	10.5809	-20.4	25.5151	39.0464
-28.3563	56.3606	-8.75939	-0.690135	-0.0199272	4.77556	44.6232	-33.3695	-0.196969	-11.0976	-14.5216	23.9161	-19.0586	1.45717	-5.57566	-3.60663	84.6876	-15.5977	63.2219	-35.0319	-10.7899	41.2936	-57.61	-46.5713	81.4028	22.4188	11.0154	-20.3248	26.3998	39.4189
-28.666	55.8789	-8.72356	-1.04357	-0.0392833	5.07305	44.1212	-33.5605	-0.173561	-11.2512	-14.8052	23.9858	-18.8633	1.17503	-5.60752	-3.16505	84.9342	-15.5603	63.2286	-34.8077	-10.86	41.4735	-57.9218	-46.4648	81.6745	21.5364	11.4486	-20.2201	27.2754	39.7965
-28.9661	55.3952	-8.70565	-1.36648	-0.0605124	5.37139	43.6016	-33.722	-0.148349	-11.3902	-15.0924	24.0647	-18.6675	0.890771	-5.63509	-2.72014	85.1179	-15.5383	63.2386	-34.5752	-10.9318	41.6534	-58.2348	-46.3582	81.9456	20.6467	11.8836	-20.1184	28.1392	40.1731
-29.2704	54.9304	-8.69351	-1.67285	-0.0946721	5.66912	43.0776	-33.9055	-0.107328	-11.5286	-15.364	24.1094	-18.4573	0.618135	-5.65554	-2.26892	85.3448	-15.4975	63.2446	-34.3421	-10.9967	41.8374	-58.5655	-46.2568	82.2045	19.7617	12.3212	-20.0142	29.0079	40.5534
-29.5687	54.4457	-8.66335	-1.97829	-0.114877	5.96038	42.5218	-34.059	-0.0591577	-11.6505	-15.6307	24.1496	-18.2449	0.337014	-5.68895	-1.82186	85.5717	-15.4638	63.2658	-34.1076	-11.0535	42.0114	-58.893	-46.1528	82.4684	18.8823	12.7502	-19.9117	29.9082	40.9184
-29.8742	53.9474	-8.64505	-2.31528	-0.149478	6.22713	41.9623	-34.2174	-0.0202688	-11.757	-15.8989	24.1802	-18.0327	0.0706216	-5.69647	-1.37253	85.7772	-15.4296	63.2619	-33.8777	-11.1265	42.1793	-59.2228	-46.0535	82.7215	17.971	13.1789	-19.7923	30.7767	41.299
-30.1596	53.4721	-8.61164	-2.62235	-0.177823	6.48898	41.396	-34.3603	0.0576165	-11.8488	-16.1896	24.2065	-17.8016	-0.199343	-5.70689	-0.944901	85.9783	-15.381	63.2423	-33.6361	-11.1899	42.351	-59.5521	-45.9577	82.9639	17.069	13.616	-19.673	31.6525	41.6796
-30.4665	52.9777	-8.57907	-2.91801	-0.213763	6.75679	40.8125	-34.4823	0.142875	-11.9396	-16.4529	24.2201	-17.581	-0.43218	-5.70609	-0.505415	86.1698	-15.3229	63.2307	-33.3968	-11.2625	42.5319	-59.8868	-45.8596	83.2136	16.1684	14.0289	-19.5368	32.5404	42.0446
-30.7473	52.4867	-8.5399	-3.20359	-0.256389	7.01818	40.2007	-34.5923	0.239361	-12.0092	-16.7356	24.2203	-17.3395	-0.680135	-5.70298	-0.0672732	86.3462	-15.2699	63.2221	-33.1606	-11.3263	42.709	-60.1941	-45.7834	83.4606	15.2591	14.4616	-19.4002	33.4234	42.4191
-31.0249	52.0067	-8.48489	-3.4818	-0.286629	7.25396	39.566	-34.7002	0.340812	-12.0586	-17.0059	24.2149	-17.104	-0.923069	-5.70808	0.369541	86.5171	-15.23	63.2114	-32.9208	-11.3886	42.883	-60.5157	-45.7028	83.7364	14.3478	14.8812	-19.2582	34.3354	42.7953
-31.3071	51.5199	-8.43015	-3.74834	-0.326976	7.49605	38.9556	-34.7818	0.43801	-12.0993	-17.2592	24.2	-16.8649	-1.16204	-5.69253	0.80426	86.7169	-15.1651	63.1963	-32.6601	-11.4565	43.0655	-60.8336	-45.6233	83.9973	13.4469	15.2942	-19.129	35.2382	43.1654
-31.6001	51.0192	-8.36057	-4.03527	-0.367707	7.73248	38.3351	-34.8625	0.577049	-12.1306	-17.5287	24.1828	-16.6198	-1.39767	-5.67294	1.24502	86.9146	-15.0944	63.1894	-32.431	-11.5177	43.2331	-61.1471	-45.541	84.2346	12.5252	15.7104	-18.9722	36.1178	43.5553
-31.8741	50.5268	-8.29965	-4.2954	-0.41363	7.95738	37.6899	-34.9098	0.712383	-12.1461	-17.7878	24.1557	-16.3661	-1.63742	-5.65701	1.67436	87.1178	-15.0199	63.1739	-32.1997	-11.5759	43.4071	-61.464	-45.4731	84.5285	11.5934	16.1437	-18.8138	37.0196	43.9273
-32.1552	50.0336	-8.24138	-4.5542	-0.460048	8.17414	37.019	-34.9537	0.867731	-12.1473	-18.0293	24.1149	-16.1073	-1.85905	-5.63882	2.10571	87.3119	-14.945	63.1464	-31.9699	-11.6356	43.5721	-61.7685	-45.3961	84.7763	10.686	16.5519	-18.654	37.9205	44.3339
-32.4247	49.548	-8.1721	-4.75653	-0.511321	8.39674	36.3558	-34.9782	1.02347	-12.1222	-18.2675	24.0593	-15.8588	-2.06298	-5.61048	2.53851	87.5116	-14.8785	63.1248	-31.7355	-11.6942	43.7294	-62.0773	-45.3241	85.0285	9.75009	16.9695	-18.4898	38.7897	44.7179
-32.6943	49.0457	-8.08487	-4.98509	-0.566186	8.60938	35.6999	-34.9909	1.20726	-12.0824	-18.5167	23.9951	-15.6018	-2.25887	-5.57911	2.96735	87.6783	-14.7883	63.0921	-31.4998	-11.7524	43.8907	-62.3924	-45.2502	85.2553	8.82429	17.3807	-18.3288	39.7102	45.0908
-32.9684	48.5425	-8.00589	-5.19621	-0.62583	8.80885	35.0225	-34.9916	1.38701	-12.0319	-18.7529	23.9302	-15.332	-2.46075	-5.54649	3.38902	87.8533	-14.6891	63.0663	-31.2637	-11.8111	44.056	-62.7149	-45.17	85.5006	7.8945	17.8018	-18.1482	40.6094	45.4864
-33.2396	48.038	-7.91174	-5.41294	-0.701952	9.01302	34.3402	-34.9998	1.56718	-11.9699	-18.9887	23.8578	-15.077	-2.65902	-5.5092	3.81291	88.0231	-14.5803	63.0394	-31.0356	-11.8746	44.202	-63.0223	-45.1015	85.7559	6.95316	18.1937	-17.9702	41.5057	45.874
-33.5055	47.5439	-7.81377	-5.61858	-0.764645	9.21102	33.6682	-34.9917	1.76986	-11.8928	-19.2207	23.7695	-14.8136	-2.84359	-5.45516	4.22421	88.2001	-14.4864	63.0146	-30.7961	-11.9206	44.3349	-63.334	-45.0295	86.0011	6.02842	18.6059	-17.789	42.4153	46.2529
-33.7632	47.0593	-7.71228	-5.79859	-0.832338	9.38376	32.9753	-34.9661	1.95261	-11.8078	-19.451	23.6703	-14.5582	-3.04194	-5.39752	4.63982	88.3572	-14.3875	62.9805	-30.5727	-11.9761	44.4799	-63.6387	-44.9526	86.239	5.09218	18.9963	-17.5982	43.3219	46.6586
-34.009	46.5601	-7.61398	-5.96985	-0.908529	9.56226	32.2556	-34.9168	2.15959	-11.7048	-19.6723	23.5683	-14.292	-3.22416	-5.34228	5.0561	88.5137	-14.2765	62.9569	-30.3541	-12.0293	44.6258	-63.9524	-44.8729	86.4855	4.16855	19.3843	-17.4083	44.2238	47.0459
-34.253	46.0651	-7.50748	-6.13292	-0.978945	9.73629	31.5492	-34.8475	2.36616	-11.5848	-19.8896	23.4533	-14.0304	-3.38956	-5.27552	5.45557	88.6455	-14.1618	62.9174	-30.1368	-12.0873	44.7629	-64.2576	-44.8072	86.7361	3.23384	19.7629	-17.2184	45.1221	47.422
-34.4851	45.5745	-7.38132	-6.28764	-1.04534	9.88739	30.8319	-34.7781	2.59148	-11.4472	-20.1057	23.3264	-13.775	-3.55605	-5.20218	5.85059	88.8	-14.0401	62.8605	-29.9106	-12.1397	44.9079	-64.5564	-44.7376	86.982	2.31957	20.1334	-17.0038	46.0214	47.8091
-34.7225	45.0858	-7.26522	-6.42589	-1.12737	10.0422	30.0904	-34.7047	2.80386	-11.2998	-20.3328	23.1887	-13.5289	-3.71105	-5.1257	6.23997	88.9414	-13.9224	62.8147	-29.6877	-12.1933	45.046	-64.8704	-44.6635	87.2274	1.38799	20.509	-16.7919	46.9228	48.2136
-34.9529	44.5961	-7.13605	-6.58117	-1.22184	10.2016	29.3741	-34.6034	3.0199	-11.1434	-20.5414	23.0474	-13.2754	-3.86576	-5.04332	6.623	89.0735	-13.7948	62.7728	-29.4625	-12.2491	45.1835	-65.1712	-44.6001	87.4955	0.447484	20.8703	-16.5771	47.8179	48.5935
-35.1869	44.0877	-6.99981	-6.70443	-1.31235	10.3777	28.6294	-34.4893	3.2487	-10.9689	-20.7501	22.907	-13.016	-4.01838	-4.95737	7.00698	89.2044	-13.6618	62.7265	-29.2414	-12.2961	45.3153	-65.4813	-44.5351	87.7374	-0.46815	21.2389	-16.3696	48.7114	48.9645
-35.4351	43.5822	-6.86958	-6.81451	-1.40478	10.5298	27.868	-34.3428	3.48779	-10.7962	-20.9466	22.7379	-12.7697	-4.16184	-4.85705	7.39157	89.342	-13.5358	62.6846	-29.0252	-12.3496	45.4404	-65.786	-44.4767	87.9971	-1.40626	21.5853	-16.1513	49.6114	49.3462
-35.6583	43.0913	-6.71787	-6.90496	-1.49187	10.6553	27.144	-34.2076	3.73475	-10.6168	-21.1428	22.5569	-12.5074	-4.32376	-4.76585	7.76955	89.4596	-13.3991	62.642	-28.8157	-12.3982	45.5753	-66.088	-44.4114	88.2159	-2.33809	21.9295	-15.9319	50.5211	49.7008
-35.878	42.5967	-6.56274	-6.98576	-1.57787	10.7992	26.3611	-34.0435	3.9823	-10.396	-21.3505	22.3721	-12.2593	-4.47124	-4.68584	8.15558	89.5815	-13.265	62.5824	-28.5983	-12.4535	45.6951	-66.3804	-44.3494	88.4409	-3.26226	22.2684	-15.6969	51.4343	50.0622
-36.1048	42.1007	-6.40127	-7.06799	-1.68222	10.9323	25.6322	-33.8778	4.23168	-10.1879	-21.5356	22.1942	-12.0117	-4.60656	-4.58713	8.52516	89.7037	-13.1248	62.516	-28.3817	-12.4839	45.8054	-66.6702	-44.2899	88.6538	-4.18939	22.5853	-15.4487	52.3631	50.4173
-36.3169	41.6044	-6.23291	-7.13759	-1.78119	11.0616	24.8768	-33.6945	4.48471	-9.96986	-21.7161	22.0057	-11.7549	-4.73597	-4.46878	8.89025	89.8222	-12.9627	62.4602	-28.1652	-12.5248	45.8951	-66.9643	-44.2246	88.8996	-5.13499	22.8973	-15.2237	53.2791	50.7803
-36.5264	41.116	-6.05778	-7.16844	-1.89027	11.1862	24.1128	-33.4879	4.7437	-9.75485	-21.8927	21.8028	-11.4903	-4.88731	-4.36331	9.24107	89.9403	-12.7973	62.4009	-27.9561	-12.5549	45.9979	-67.2522	-44.1634	89.1293	-6.06701	23.21	-14.9657	54.1772	51.1457
-36.742	40.6249	-5.88878	-7.18681	-2.00651	11.3065	23.3644	-33.2925	4.98528	-9.52413	-22.0632	21.5998	-11.2488	-5.01715	-4.2471	9.58445	90.0462	-12.6487	62.3377	-27.7497	-12.5817	46.1005	-67.5389	-44.1043	89.347	-6.9953	23.5029	-14.7127	55.0889	51.5186
-36.9437	40.1383	-5.71682	-7.1917	-2.1075	11.4195	22.6411	-33.0637	5.23227	-9.27057	-22.226	21.3862	-11.0061	-5.14337	-4.12133	9.93178	90.1309	-12.4912	62.2844	-27.5385	-12.6067	46.1899	-67.8205	-44.0366	89.5821	-7.92247	23.8077	-14.4444	55.9862	51.8953
-37.169	39.626	-5.54323	-7.18752	-2.21233	11.5334	21.8918	-32.8174	5.47308	-9.03566	-22.3917	21.1632	-10.7672	-5.25318	-4.00034	10.2654	90.1999	-12.3003	62.2296	-27.3269	-12.6324	46.2875	-68.1035	-43.9753	89.8073	-8.85673	24.0683	-14.1825	56.8998	52.2597
-37.3712	39.1261	-5.35776	-7.16309	-2.32471	11.6261	21.1335	-32.5639	5.70972	-8.77829	-22.5441	20.9375	-10.5203	-5.37573	-3.86949	10.581	90.2959	-12.1272	62.1806	-27.1207	-12.6581	46.3879	-68.3601	-43.9137	90.0247	-9.77063	24.332	-13.9162	57.8103	52.6324
-37.5631	38.6297	-5.17004	-7.13252	-2.44276	11.7324	20.3519	-32.2797	5.94182	-8.5097	-22.699	20.7008	-10.2815	-5.48945	-3.72985	10.9081	90.3722	-11.9386	62.1171	-26.9131	-12.6729	46.4857	-68.6235	-43.8597	90.247	-10.6868	24.5789	-13.6495	58.7121	52.9928
-37.7761	38.1229	-4.98332	-7.07938	-2.55175	11.8307	19.5934	-31.9987	6.17846	-8.25612	-22.8467	20.4517	-10.0368	-5.60353	-3.60237	11.2277	90.4364	-11.7502	62.0835	-26.6987	-12.6996	46.5863	-68.8989	-43.8067	90.4617	-11.5973	24.813	-13.3785	59.6445	53.3417
-37.9773	37.6342	-4.78829	-7.01128	-2.67288	11.9348	18.8874	-31.7123	6.41386	-7.97651	-22.997	20.2055	-9.79397	-5.73508	-3.48482	11.5412	90.5107	-11.559	62.0127	-26.4915	-12.7264	46.6797	-69.1641	-43.7484	90.6786	-12.5411	25.0412	-13.1017	60.5745	53.7015
-38.1658	37.1435	-4.59221	-6.92286	-2.80326	12.0189	18.1268	-31.3963	6.63014	-7.7123	-23.1393	19.944	-9.55681	-5.84693	-3.34464	11.8361	90.5601	-11.3609	61.9495	-26.2905	-12.7458	46.7676	-69.4258	-43.6867	90.8721	-13.4489	25.2767	-12.8122	61.4973	54.0425
-38.3625	36.6445	-4.40474	-6.81978	-2.93308	12.1054	17.3962	-31.0754	6.83453	-7.42864	-23.2656	19.6807	-9.33071	-5.95104	-3.19787	12.1274	90.606	-11.1713	61.8831	-26.0906	-12.7583	46.8527	-69.692	-43.6445	91.0648	-14.3445	25.506	-12.5283	62.4032	54.4077
-38.5545	36.1456	-4.20728	-6.70263	-3.06382	12.1909	16.6666	-30.7517	7.04355	-7.14927	-23.3981	19.4112	-9.10746	-6.04644	-3.05157	12.4136	90.6562	-10.9812	61.8211	-25.8863	-12.7745	46.9367	-69.9461	-43.5949	91.2907	-15.2519	25.6966	-12.2496	63.3293	54.7637
-39.9062	-2.16333	-4.00191	-6.56136	-3.18121	12.2714	15.968	-30.414	7.2366	-6.86793	-23.5222	19.1252	-8.88688	-6.13904	-2.89723	12.6825	90.6797	-10.7799	61.7595	-25.6915	-12.7871	47.0111	-70.1872	-43.5551	91.5002	-16.1525	25.8878	-11.9472	64.2407	55.1171
-39.9605	-2.24114	-3.79858	-6.39347	-3.31461	12.3505	15.2547	-30.0595	7.4048	-6.58358	-23.6466	18.8413	-8.67061	-6.22563	-2.72994	12.9551	90.7065	-10.5849	61.7007	-25.483	-12.7946	47.0789	-70.4488	-43.5041	91.6643	-17.0735	26.0753	-11.6493	65.1687	55.4723
-40.0198	-2.31186	-3.59671	-6.22243	-3.43633	12.4115	14.5631	-29.6972	7.56924	-6.30995	-23.766	18.5422	-8.45013	-6.29697	-2.58555	13.2195	90.7142	-10.3581	61.6323	-25.286	-12.8059	47.1385	-41.6921	35.0923	91.8688	-17.9674	26.2409	-11.348	66.0677	55.8308
-40.0761	-2.3844	-3.38426	-6.04052	-3.5604	12.4896	13.9006	-29.3389	7.72704	-6.03262	-23.8684	18.2469	-8.22855	-6.3806	-2.41771	13.4754	90.7164	-10.1364	61.568	-25.0951	-12.824	47.1992	-41.4863	35.2658	92.0423	-18.8527	26.4059	-11.0236	66.9502	56.1851
-40.1267	-2.47039	-3.16665	-5.82135	-3.68751	12.5423	13.2299	-28.9637	7.85562	-5.75011	-23.976	17.9478	-8.00084	-6.44564	-2.25602	13.7194	90.7303	-9.90517	61.4988	-24.8977	-12.8275	47.2628	-41.2717	35.4587	92.2064	-19.7447	26.5484	-10.7275	67.8475	56.5374
-40.1535	-2.5536	-2.95312	-5.59272	-3.82228	12.5955	12.5545	-28.5791	8.00666	-5.47049	-24.0657	17.6264	-7.7858	-6.51368	-2.09019	13.9571	90.7472	-9.68858	61.4656	-24.6931	-12.8289	47.3162	-41.0626	35.661	92.3826	-20.6271	26.6795	-10.425	68.7461	56.8962
-40.1981	-2.63753	-2.73936	-5.34298	-3.94959	12.6406	11.9165	-28.1745	8.12263	-5.19848	-24.1589	17.3223	-7.57745	-6.58516	-1.91948	14.1826	90.7534	-9.45477	61.3972	-24.4957	-12.8326	47.3676	-40.8457	35.8499	92.5256	-21.5165	26.8148	-10.1101	69.6539	57.2313
-40.231	-2.72063	-2.52705	-5.0813	-4.07854	12.681	11.2898	-27.7722	8.21808	-4.93278	-24.2454	16.9988	-7.3693	-6.65052	-1.74367	14.403	90.7385	-9.2314	61.3197	-24.2972	-12.8364	47.4257	-40.6303	36.0471	92.6808	-22.3955	26.9228	-9.79956	70.5585	57.5733
-40.2799	-2.80566	-2.3117	-4.80342	-4.22127	12.7216	10.6764	-27.377	8.30008	-4.66654	-24.3232	16.6804	-7.17537	-6.69593	-1.57772	14.6222	90.7236	-8.98393	61.2431	-24.1128	-12.8365	47.4667	-40.4152	36.2273	92.8386	-23.2725	27.0251	-9.5015	71.4646	57.9257
-40.3102	-2.90179	-2.10839	-4.51777	-4.35715	12.7598	10.059	-26.9596	8.37387	-4.38774	-24.4067	16.3428	-6.99039	-6.76686	-1.39671	14.8281	90.708	-8.75082	61.1775	-23.9196	-12.8485	47.505	-40.1895	36.4186	92.9942	-24.1454	27.1178	-9.20091	72.3584	58.2648
-40.3449	-2.99809	-1.90195	-4.19764	-4.49982	12.7987	9.45472	-26.5336	8.43629	-4.12738	-24.4764	16.0113	-6.81327	-6.82837	-1.22252	15.0243	90.6812	-8.49129	61.1052	-23.7233	-12.8545	47.5359	-39.9578	36.6119	93.1364	-25.0191	27.1923	-8.85507	73.2654	58.6121
-40.3765	-3.09327	-1.69763	-3.84453	-4.63188	12.8362	8.83211	-26.0743	8.47581	-3.87754	-24.5385	15.6823	-6.6398	-6.88416	-1.03798	15.2107	90.6205	-8.25624	61.0292	-23.5444	-12.8542	47.5436	-39.7391	36.8009	93.2527	-25.8858	27.2627	-8.55073	74.1527	58.9692
-40.4078	-3.19067	-1.50276	-3.50605	-4.77048	12.8624	8.25473	-25.6429	8.49775	-3.6325	-24.5936	15.3421	-6.46883	-6.92914	-0.849076	15.3894	90.5916	-8.01582	60.9548	-23.3598	-12.8471	47.5734	-39.504	37.0008	93.3646	-26.7394	27.3291	-8.24481	75.0508	59.3125
-40.4399	-3.30039	-1.31229	-3.13721	-4.91168	12.8867	7.68527	-25.1992	8.52371	-3.39693	-24.6496	14.9961	-6.30626	-6.9666	-0.660042	15.5714	90.5578	-7.762	60.8897	-23.1838	-12.8574	47.5883	-39.2664	37.2086	93.4599	-27.6123	27.3849	-7.92224	75.9465	59.6621
-40.4696	-3.40488	-1.10622	-2.76646	-5.05743	12.9111	7.11542	-24.7323	8.51979	-3.15921	-24.7029	14.6402	-6.14365	-6.99856	-0.472254	15.7385	90.5159	-7.50481	60.8129	-23.0042	-12.8629	47.6019	-39.0221	37.4128	93.5587	-28.4462	27.4366	-7.59335	76.836	59.9989
-40.4863	-3.5112	-0.898683	-2.36477	-5.21137	12.9115	6.57124	-24.2678	8.5182	-2.94871	-24.7444	14.2904	-5.9909	-7.04011	-0.297023	15.8906	90.4657	-7.24359	60.7457	-22.8296	-12.8605	47.615	-38.7584	37.6202	93.6483	-29.2855	27.4629	-7.2563	77.7274	60.3529
-40.5184	-3.62406	-0.71618	-1.96681	-5.35056	12.921	6.02929	-23.8105	8.51339	-2.72349	-24.7829	13.9055	-5.84384	-7.0695	-0.102728	16.0255	90.397	-6.98995	60.6779	-22.6505	-12.8596	47.6219	-38.5033	37.8364	93.7385	-30.1077	27.4829	-6.92743	78.6202	60.7112
-40.5372	-3.73243	-0.522779	-1.54108	-5.48876	12.9209	5.4872	-23.3453	8.47952	-2.4905	-24.81	13.5324	-5.69362	-7.1026	0.0935749	16.1558	90.331	-6.74155	60.6148	-22.489	-12.8567	47.6171	-38.2431	38.057	93.8164	-30.9553	27.4968	-6.58844	79.5042	61.0507
-40.5592	-3.83766	-0.34237	-1.08747	-5.62272	12.9149	4.97599	-22.8905	8.4291	-2.28142	-24.8216	13.1608	-5.54372	-7.13469	0.286944	16.2762	90.2692	-6.46482	60.5673	-22.3129	-12.8501	47.6143	-37.9889	38.2727	93.8963	-31.7942	27.512	-6.26392	80.3839	61.4006
-40.5569	-3.95286	-0.167812	-0.624646	-5.75507	12.904	4.47839	-22.4392	8.36343	-2.07337	-24.8388	12.7889	-5.40308	-7.16308	0.480976	16.3988	90.1977	-6.19359	60.5035	-22.1428	-12.8606	47.6047	-37.7509	38.4747	93.9563	-32.6279	27.5085	-5.94984	81.2561	61.7463
-40.5603	-4.07652	-0.00197628	-0.158275	-5.90789	12.8818	3.98725	-21.9579	8.27982	-1.86155	-24.8522	12.4244	-5.27455	-7.17423	0.687869	16.5207	90.1275	-5.91213	60.4467	-21.9731	-12.852	47.602	-37.4939	38.7037	94.0045	-33.4649	27.4979	-5.62403	82.1372	62.0661
-40.576	-4.1962	0.170528	0.339126	-6.05457	12.8593	3.50516	-21.4744	8.19839	-1.66497	-24.858	12.0426	-5.13914	-7.18351	0.884254	16.6236	90.0332	-5.65315	60.3645	-21.7982	-12.8317	47.5928	-37.2282	38.9177	94.0569	-34.2955	27.4818	-5.30795	83.0364	62.409
-40.5758	-4.32626	0.318073	0.818004	-6.19639	12.8148	3.04678	-20.9999	8.09773	-1.48159	-24.864	11.6531	-5.01221	-7.17965	1.08911	16.7198	89.9416	-5.36162	60.292	-21.6331	-12.8281	47.5761	-36.97	39.1399	94.0954	-35.1243	27.464	-4.98235	83.913	62.7428
-40.5617	-4.45692	0.482726	1.31979	-6.34363	12.7606	2.59944	-20.5281	7.98407	-1.29727	-24.8662	11.2598	-4.89095	-7.18272	1.30351	16.7999	89.8215	-5.06663	60.2302	-21.4584	-12.8026	47.5509	-36.7062	39.3568	94.1289	-35.94	27.432	-4.66901	84.7906	63.0749
-40.5468	-4.59221	0.627834	1.82971	-6.48562	12.7014	2.11315	-20.0134	7.85648	-1.12362	-24.8541	10.8706	-4.77	-7.16482	1.51979	16.8816	89.7092	-4.78176	60.1549	-21.2746	-12.7761	47.5142	-36.4394	39.5821	94.1604	-36.7735	27.3972	-4.35002	85.6731	63.399
-40.5432	-4.717	0.767386	2.35355	-6.63289	12.6389	1.6782	-19.533	7.72571	-0.947402	-24.8486	10.4774	-4.66569	-7.13872	1.7356	16.9491	89.6044	-4.49559	60.0782	-21.1171	-12.7533	47.4912	-36.1766	39.7927	94.1476	-37.5933	27.3562	-4.00936	86.5403	63.7273
-40.5399	-4.85261	0.906577	2.91422	-6.81338	12.5742	1.21542	-19.0433	7.5782	-0.788239	-24.8353	10.0828	-4.55585	-7.11241	1.94289	17.0071	89.506	-4.20419	60.0113	-20.9595	-12.733	47.4518	-35.893	40.0102	94.136	-38.3788	27.3054	-3.68522	87.4187	64.0538
-40.5206	-4.99567	1.02671	3.47156	-6.95999	12.5017	0.778749	-18.537	7.43176	-0.625938	-24.8095	9.70311	-4.45389	-7.08584	2.15421	17.0624	89.3823	-3.90654	59.9205	-20.7893	-12.7089	47.4083	-35.6196	40.2564	94.0962	-39.195	27.2649	-3.35843	88.2777	64.3722
-40.4965	-5.13499	1.15145	4.02463	-7.11794	12.4064	0.375157	-18.0608	7.27549	-0.475335	-24.7781	9.31082	-4.33953	-7.05353	2.37487	17.0919	89.2516	-3.61835	59.8511	-20.6249	-12.687	47.37	-35.3444	40.4806	94.0548	-39.9849	27.2094	-3.04283	89.1471	64.6974
-40.4848	-5.27725	1.2624	4.61364	-7.26396	12.3058	-0.0100916	-17.5862	7.10532	-0.311669	-24.7463	8.92769	-4.24481	-7.02682	2.5905	17.0991	89.1022	-3.3303	59.7738	-20.471	-12.6465	47.3192	-35.0565	40.717	94.0141	-40.7665	27.1363	-2.71051	90.0013	65.0273
-40.4433	-5.43003	1.37005	5.20962	-7.42536	12.1895	-0.365355	-17.1362	6.92787	-0.168692	-24.7074	8.53573	5.69126	1.36163	2.80409	17.1059	88.9526	-3.03722	59.7095	-20.3295	-12.6028	47.2695	-34.772	40.9448	93.9662	-41.5441	27.0617	-2.4068	90.8525	65.3576
-40.4322	-5.57558	1.47827	5.80798	-7.58837	12.0647	-0.719228	-16.6698	6.7463	-0.0366555	-24.6644	8.13106	5.77037	1.65194	3.00828	17.1216	88.8023	-2.74243	59.6391	-20.1786	-12.5681	47.2213	-34.4744	41.177	93.9437	-42.3178	26.9814	-2.08695	91.6957	65.6824
-40.3914	-5.72002	1.5703	6.39583	-7.7376	11.9367	-1.08044	-16.2041	6.56497	0.0833303	-24.6182	7.74381	5.83966	1.96642	3.21942	17.1099	88.6433	-2.46014	59.577	-20.0308	-12.5351	47.1636	-34.188	41.4117	93.9016	-43.0788	26.9107	-1.76062	92.5491	66.0011
-40.353	-5.86465	1.66353	6.98905	-7.9069	11.7933	-1.44754	-15.7465	6.38667	0.202787	-24.5667	7.3539	5.91645	2.2827	3.43437	17.069	88.4807	-2.16599	59.5103	-19.8927	-12.4761	47.0859	-33.8948	41.6611	93.8121	-43.8574	26.8257	-1.4469	93.393	66.3208
-40.3227	-5.99926	1.7507	7.59853	-8.05952	11.6526	-1.76292	-15.2915	6.20149	0.322228	-24.5102	6.96124	6.00035	2.60919	3.64398	17.0452	88.3162	-1.88387	59.447	-19.759	-12.4247	47.0353	-33.5748	41.9048	93.7326	-44.602	26.7443	-1.11543	94.2347	66.6271
-40.2716	-6.17197	1.83867	8.21406	-8.2058	11.5045	-2.08005	-14.8246	5.99724	0.426458	-24.4483	6.56965	6.08344	2.91902	3.85894	16.9951	88.1501	-1.60793	59.3826	-19.6211	-12.3559	46.9689	-33.2733	42.1509	93.6421	-45.3422	26.6523	-0.810608	95.0759	66.9345
-40.2347	-6.32046	1.90572	8.83004	-8.36125	11.354	-2.39428	-14.366	5.77893	0.533406	-24.3683	6.16581	6.18188	3.24624	4.07815	16.9399	87.9737	-1.31366	59.33	-19.4879	-12.288	46.8947	-32.9427	42.4024	93.5503	-46.0919	26.5655	-0.499773	95.9177	67.2497
-40.1828	-6.48857	1.97464	9.4742	-8.51782	11.178	-2.68078	-13.9154	5.58908	0.625972	-24.2883	5.77208	6.25647	3.56116	4.29484	16.8744	87.7872	-1.03572	59.2866	-19.3511	-12.2326	46.8217	-32.6236	42.6439	93.4423	-46.8135	26.4771	-0.200765	96.771	67.5589
-40.1362	-6.64142	2.04828	10.0893	-8.67115	10.9931	-2.96748	-13.4651	5.39314	0.716422	-24.2074	5.37281	6.34589	3.88951	4.4927	16.8108	87.592	-0.737717	59.2426	-19.2077	-12.1841	46.7622	-32.2821	42.9045	93.3257	-47.5497	26.3745	0.0983476	97.6204	67.863
-40.0797	-6.80093	2.11071	10.7069	-8.82115	10.7942	-3.26987	-12.9844	5.18819	0.807525	-24.1311	4.96157	6.43839	4.20607	4.70587	16.7262	87.4012	-0.445836	59.1815	-19.0725	-12.1265	46.691	-31.9425	43.1663	93.1566	-48.2626	26.2761	0.403318	98.4549	68.1678
-40.0359	-6.94307	2.15805	11.3532	-8.97224	10.5972	-3.53966	-12.5349	4.98972	0.881902	-24.0445	4.57093	6.55367	4.53388	4.9147	16.645	87.2011	-0.13341	59.1249	-18.9411	-12.0636	46.6154	-31.6193	43.4177	92.9753	-48.9735	26.1773	0.706578	99.2822	68.4608
-39.9713	-7.09846	2.21661	12.0062	-9.14125	10.3939	-3.81493	-12.0827	4.79859	0.950492	-23.9613	4.16751	6.65113	4.8664	5.1262	16.5404	86.9688	0.15777	59.0455	-18.788	-11.9961	46.5394	-31.2846	43.6694	92.7904	-49.6885	26.0761	1.02129	100.114	68.7718
-39.8785	-7.28373	2.27546	12.6511	-9.2966	10.1858	-4.07986	-11.638	4.60399	1.02426	-23.8749	3.77186	6.75671	5.18472	5.35532	16.4506	86.7568	0.450854	58.9988	-18.6588	-11.9168	46.4524	-30.9501	43.9362	92.6285	-50.3826	25.9767	1.33411	100.929	69.0754
-39.804	-7.44472	2.33167	13.2928	-9.44883	9.94841	-4.33931	-11.2034	4.4138	1.09114	-23.782	3.37918	6.86586	5.4966	5.55659	16.3344	86.5431	0.743055	58.944	-18.535	-11.8504	46.3612	-30.6089	44.1925	92.4701	-51.0801	25.8712	1.64837	101.744	69.3791
-39.7179	-7.62174	2.3813	13.9392	-9.60708	9.70947	-4.59455	-10.765	4.21677	1.16166	-23.6827	2.98601	6.96652	5.80199	5.77022	16.2321	86.3374	1.04293	58.8937	-18.4092	-11.7817	46.2705	-30.2546	44.4485	92.2678	-51.7728	25.7704	1.95299	102.557	69.6835
-39.6267	-7.80208	2.44004	14.5868	-9.75388	9.48775	-4.8295	-10.3428	4.01508	1.22256	-23.5827	2.59277	7.06947	6.10673	5.98494	16.1126	86.1155	1.32514	58.8343	-18.2737	-11.7251	46.1679	-29.8921	44.6974	92.0899	-52.4494	25.6596	2.25518	103.353	69.9747
-39.532	-7.97566	2.4781	15.2403	-9.90511	9.23584	-5.05502	-9.90943	3.82913	1.27711	-23.4701	2.18436	7.16327	6.41959	6.20371	15.9804	85.8822	1.61448	58.8011	-18.1421	-11.6836	46.0498	-29.5283	44.9519	91.8656	-53.1105	25.5597	2.54236	104.162	70.2662
-39.4563	-8.14473	2.52524	15.8708	-10.0525	8.97611	-5.28186	-9.48278	3.65164	1.33604	-23.369	1.78481	7.26673	6.70748	6.42189	15.8558	85.6454	1.91431	58.7468	-18.0149	-11.6301	45.9477	-29.1605	45.2176	91.613	-53.789	25.4645	2.83765	104.987	70.5574
-39.3432	-8.33141	2.56889	16.5145	-10.196	8.72187	-5.50214	-9.06759	3.46735	1.38508	-23.2546	1.39156	7.37472	6.99646	6.63001	15.7106	85.4046	2.20485	58.696	-17.8721	-11.5561	45.8395	-28.8134	45.4664	91.3815	-54.4526	25.3588	3.13844	105.785	70.8488
-39.2461	-8.50438	2.62175	17.1486	-10.3371	8.45605	-5.70539	-8.64479	3.29498	1.42296	-23.1433	0.997362	7.48163	7.29174	6.82856	15.5584	85.1352	2.49671	58.6616	-17.7447	-11.4772	45.7311	-28.4458	45.7338	91.1299	-55.1038	25.2536	3.43426	106.587	71.1436
-39.1217	-8.69061	2.66736	17.7993	-10.4841	8.18949	-5.91968	-8.21873	3.10028	1.47207	-23.0274	0.611865	7.59234	7.59114	7.0319	15.4107	84.8837	2.78106	58.622	-17.6267	-11.388	45.6094	-28.0847	45.9956	90.9081	-55.7591	25.1445	3.72852	107.379	71.4344
-39.0063	-8.8809	2.7112	18.4331	-10.6153	7.90805	-6.11681	-7.79827	2.92807	1.52078	-22.9167	0.227212	7.69719	7.88437	7.22852	15.2267	84.5991	3.0547	58.598	-17.5	-11.3169	45.4792	-27.7361	46.2563	90.6425	-56.3874	25.0296	4.03164	108.176	71.7114
-38.8854	-9.07103	2.75798	19.0659	-10.7461	7.61802	-6.2932	-7.39062	2.75547	1.56375	-22.8024	-0.162221	7.7964	8.17041	7.4279	15.0476	84.3358	3.34023	58.5597	-17.373	-11.2238	45.3535	-27.3711	46.5235	90.3412	-57.0145	24.9321	4.31906	108.949	71.9874
-38.774	-9.25629	2.79035	19.7039	-10.8644	7.3348	-6.46799	-6.9954	2.59154	1.60778	-22.6801	-0.539882	7.89745	8.46415	7.61618	14.8741	84.0776	3.63329	58.5357	-17.2497	-11.1366	45.2172	-26.9912	46.782	90.0562	-57.622	24.8328	4.6124	109.722	72.2711
-38.6519	-9.45632	2.83652	20.3441	-10.9909	7.03988	-6.64686	-6.58207	2.40797	1.65668	-22.5557	-0.915616	8.00189	8.74952	7.8058	14.6889	83.8062	3.90411	58.5024	-17.1322	-11.0423	45.091	-26.6133	47.0373	89.751	-58.2507	24.7273	4.91503	110.499	72.5389
-38.5347	-9.64327	2.882	20.9596	-11.1113	6.73175	-6.80426	-6.17611	2.25413	1.69969	-22.4435	-1.28761	8.09948	9.04257	8.00256	14.4879	83.5483	4.19326	58.4831	-17.0028	-10.9485	44.9498	-26.2235	47.2965	89.4404	-58.8668	24.6343	5.20345	111.271	72.8154
-38.3753	-9.85024	2.92677	21.6276	-11.23	6.43437	-6.95729	-5.77062	2.08138	1.72778	-22.3114	-1.65105	8.19766	9.3471	8.19769	14.2652	83.2582	4.47604	58.4597	-16.8801	-10.8489	44.8055	-25.8354	47.5611	89.1546	-59.4859	24.5294	5.51246	112.029	73.0814
-38.2378	-10.0356	2.97171	22.2597	-11.3421	6.13198	-7.11898	-5.34333	1.91852	1.75827	-22.1766	-2.02558	8.29941	9.62524	8.38766	14.0563	82.9718	4.75783	58.444	-16.7577	-10.7502	44.6704	-25.4507	47.8361	88.8081	-60.0774	24.4387	5.79245	112.791	73.3495
-38.1113	-10.2248	3.02707	22.8792	-11.4412	5.82547	-7.2533	-4.93934	1.76908	1.79222	-22.0414	-2.40668	8.397	9.88818	8.58089	13.8257	82.7013	5.03555	58.4269	-16.6292	-10.6552	44.5141	-25.0613	48.1118	88.4535	-60.6784	24.3387	6.09487	113.545	73.6074
-37.9787	-10.4212	3.08349	23.4964	-11.5305	5.50749	-7.39912	-4.53711	1.61505	1.8141	-21.8997	-2.76876	8.49207	10.1448	8.76588	13.5924	82.4074	5.30601	58.422	-16.5144	-10.5626	44.3596	-24.6471	48.3935	88.1221	-61.2614	24.2502	6.38669	114.291	73.8612
-37.8367	-10.6209	3.13194	24.1133	-11.604	5.18516	-7.53516	-4.12184	1.48795	1.84034	-21.7528	-3.13758	8.58623	10.3991	8.94864	13.3592	82.1263	5.58738	58.4095	-16.382	-10.4666	44.2043	-24.2479	48.6674	87.7811	-61.8205	24.1646	6.68602	115.047	74.1118
-37.6604	-10.837	3.18897	24.7184	-11.6873	4.86565	-7.66571	-3.72696	1.33584	1.85974	-21.6052	-3.4895	8.68281	10.6417	9.13159	13.101	81.8541	5.85645	58.3996	-16.2523	-10.3717	44.0571	-23.8537	48.9168	87.4461	-62.3961	24.0659	6.97595	115.785	74.3672
-37.5077	-11.0254	3.24986	25.315	-11.7725	4.54218	-7.78382	-3.33549	1.18612	1.89819	-21.4675	-3.82725	8.7653	10.8709	9.30967	12.856	81.5732	6.11918	58.3969	-16.1366	-10.269	43.907	-23.4568	49.1828	87.0772	-62.9496	23.9747	7.27697	116.522	74.6256
-37.3474	-11.2232	3.30695	25.9141	-11.8441	4.22765	-7.8967	-2.95219	1.06862	1.91866	-21.317	-4.16165	8.84693	11.1013	9.4878	12.606	81.2853	6.37814	58.4055	-16.0044	-10.1635	43.7395	-23.0308	49.4754	86.688	-63.4706	23.8826	7.58108	117.249	74.8759
-37.1781	-11.4211	3.37126	26.5236	-11.9023	3.91073	-8.00865	-2.56659	0.929244	1.94284	-21.1754	-4.48991	8.91958	11.335	9.65967	12.3489	80.9833	6.63003	58.3996	-15.8642	-10.0664	43.5716	-22.6198	49.749	86.2955	-64.0311	23.7968	7.86392	117.979	75.1218
-37.0164	-11.6335	3.42462	27.11	-11.9636	3.5951	-8.10558	-2.16903	0.819788	1.95454	-21.0412	-4.81228	8.99617	11.5531	9.83006	12.0836	80.6723	6.87466	58.3919	-15.7416	-9.97319	43.3987	-22.2111	50.0243	85.9284	-64.5559	23.7346	8.15172	118.697	75.3694
-36.8183	-11.8654	3.48827	27.6981	-12.0162	3.29601	-8.18196	-1.79843	0.703634	1.96585	-20.9012	-5.1362	9.05338	11.7773	10.0094	11.7998	80.3893	7.1296	58.3644	-15.6132	-9.87065	43.2253	-21.8019	50.296	85.5537	-65.0895	23.655	8.43875	119.421	75.6221
-36.6442	-12.0662	3.54303	28.2666	-12.0584	2.99421	-8.26955	-1.42047	0.578866	1.98325	-20.7598	-5.45764	9.11281	11.9783	10.172	11.5055	80.0816	7.37929	58.3667	-15.5001	-9.76109	43.0473	-21.3742	50.588	85.1516	-65.5923	23.5769	8.72027	120.139	75.8585
-36.4542	-12.2814	3.60278	28.8474	-12.0924	2.69496	-8.34541	-1.05034	0.489331	1.99043	-20.6156	-5.77112	9.17264	12.1717	10.3563	11.2156	79.7655	7.63039	58.3593	-15.3782	-9.65906	42.8967	-20.9588	50.8532	84.7102	-66.0747	23.5039	9.01836	120.84	76.0966
-36.2569	-12.4842	3.66203	29.4177	-12.1169	2.40286	-8.4325	-0.676581	0.387209	1.99662	-20.4664	-6.09517	9.20274	12.3643	10.5276	10.9118	79.4664	7.86224	58.37	-15.2491	-9.56095	42.7185	-20.5454	51.1399	84.3127	-66.5808	23.4244	9.29963	121.535	76.3352
-36.0621	-12.6962	3.72555	29.9965	-12.1307	2.1062	-8.51536	-0.296015	0.307631	2.00078	-20.317	-6.40647	9.21245	12.5585	10.6896	10.6164	79.1724	8.10629	58.3615	-15.1278	-9.45887	42.5556	-20.1243	51.42	83.8775	-67.077	23.3479	9.57969	122.224	76.5767
-35.8487	-12.916	3.78722	30.5399	-12.1282	1.81038	-8.58014	0.0602662	0.203785	2.01153	-20.1674	-6.73092	9.22616	12.7389	10.8583	10.3042	78.887	8.34118	58.3676	-15.013	-9.34512	42.3747	-19.6985	51.7083	83.4528	-67.5623	23.2864	9.85678	122.889	76.8192
-35.6647	-13.1171	3.84349	31.1114	-12.1222	1.53434	-8.64044	0.420525	0.117332	2.02178	-20.0135	-7.0382	9.2244	12.9091	11.0133	9.99789	78.5923	8.56619	58.3656	-14.906	-9.25218	42.2032	-19.2665	51.9913	83.0249	-68.0481	23.213	10.1422	123.576	77.0498
-35.4373	-13.3257	3.88702	31.6357	-12.1006	1.25228	-8.68368	0.763097	0.0606496	2.00958	-19.8683	-7.33867	9.2212	13.077	11.1679	9.68661	78.284	8.80717	58.38	-14.8038	-9.15531	42.027	-18.8391	52.2773	82.5878	-68.4974	23.1367	10.4182	124.241	77.2817
-35.2319	-13.5143	3.94357	32.1521	-12.0724	0.984845	-8.73102	1.11421	-0.00395974	2.00621	-19.7132	-7.64743	9.20789	13.2376	11.3343	9.37038	77.9895	9.03074	58.3884	-14.6884	-9.06448	41.8385	-18.4063	52.5579	82.1569	-68.9719	23.0463	10.6991	124.916	77.5071
-35.0254	-13.7259	3.98465	32.6904	-12.0411	0.72909	-8.76769	1.46795	-0.0676157	1.99767	-19.5785	-7.96787	9.17543	13.4152	11.4775	9.05003	77.6825	9.24983	58.4025	-14.5856	-8.96987	41.6692	-17.9642	52.8467	81.6845	-69.4138	22.9784	10.9802	125.581	77.7256
-34.799	-13.9374	4.0465	33.2153	-12.002	0.480564	-8.79689	1.82543	-0.111557	1.98708	-19.4322	-8.26189	9.12858	13.5656	11.6102	8.72478	77.3758	9.46705	58.4134	-14.4801	-8.87451	41.4971	-17.5109	53.1429	81.235	-69.8571	22.9061	11.2586	126.238	77.9463
-34.5809	-14.1564	4.13198	33.7214	-11.9488	0.231941	-8.82789	2.1821	-0.184225	1.98234	-19.2778	-8.56477	9.08479	13.7081	11.7485	8.39877	77.0696	9.67701	58.4346	-14.3792	-8.76441	41.3318	-17.0428	53.4429	80.7665	-70.2895	22.8394	11.5262	126.896	78.172
-34.3268	-14.3832	4.20479	34.2244	-11.8857	-0.00174942	-8.84659	2.52609	-0.239584	1.97034	-19.1334	-8.82895	9.02344	13.847	11.8768	8.06118	76.7597	9.87005	58.466	-14.2655	-8.6597	41.1632	-16.5964	53.7435	80.3001	-70.6996	22.7774	11.81	127.543	78.3746
-34.0801	-14.5904	4.28894	34.7322	-11.8197	-0.218991	-8.85484	2.87704	-0.268873	1.94908	-18.9854	-9.13533	8.9396	13.9745	12.0058	7.72677	76.4529	10.0671	58.4962	-14.1591	-8.55042	41.0069	-16.1244	54.0383	79.8593	-71.1207	22.7056	12.0685	128.189	78.5906
-33.8385	-14.8273	4.35125	35.2277	-11.7302	-0.44096	-8.86209	3.21455	-0.31141	1.92526	-18.8422	-9.41253	8.85787	14.0912	12.1379	7.37227	76.1392	10.2659	58.5411	-14.0495	-8.44508	40.8497	-15.678	54.334	79.3505	-71.5329	22.6296	12.3563	128.838	78.8027
-33.5998	-15.0463	4.41257	35.7106	-11.6375	-0.637378	-8.86365	3.53573	-0.346559	1.91774	-18.6878	-9.68701	8.74653	14.2057	12.2666	7.01726	75.8294	10.4605	58.5763	-13.9503	-8.32602	40.6808	-15.2272	54.6274	78.8741	-71.943	22.5663	12.6412	129.472	79.0091
-33.3577	-15.2543	4.48358	36.1944	-11.5191	-0.834587	-8.85483	3.8542	-0.395073	1.90008	-18.5519	-9.94769	8.64294	14.3086	12.3861	6.66073	75.5191	10.6439	58.6151	-13.8501	-8.22205	40.5049	-14.7554	54.9339	78.4013	-72.3488	22.4962	12.8993	130.085	79.221
-33.1166	-15.4712	4.52581	36.6423	-11.4042	-1.01336	-8.8521	4.17648	-0.419534	1.86611	-18.3996	-10.2236	8.50666	14.4125	12.5025	6.31511	75.2067	10.8416	58.6415	-13.7381	-8.10515	40.3412	-14.2876	55.2309	77.9054	-72.7284	22.4282	13.178	130.706	79.4215
-32.8364	-15.7098	4.58635	37.0776	-11.2792	-1.18996	-8.84368	4.48038	-0.434672	1.82532	-18.2579	-10.4915	8.36116	14.4976	12.6159	5.96726	74.8758	11.0253	58.6853	-13.6421	-8.00135	40.178	-13.8196	55.5309	77.4026	-73.0957	22.3516	13.4497	131.32	79.6164
-32.5756	-15.941	4.63897	37.5012	-11.1463	-1.36053	-8.82805	4.78233	-0.476208	1.78755	-18.1129	-10.7541	8.20093	14.5786	12.7282	5.60998	74.5563	11.2156	58.731	-13.5381	-7.8892	40.0059	-13.3554	55.8298	76.9102	-73.4867	22.2832	13.7152	131.927	79.8195
-32.2955	-16.19	4.69545	37.9014	-11.0016	-1.51253	-8.80147	5.08627	-0.495261	1.75068	-17.9744	-11.0026	8.03341	14.6443	12.8496	5.23758	74.2501	11.379	58.7783	-13.4328	-7.78932	39.8453	-12.8955	56.1108	76.4276	-73.8529	22.2017	13.9856	132.539	80.0088
-32.0353	-16.4081	4.74691	38.3023	-10.8524	-1.65158	-8.77407	5.38301	-0.503574	1.70084	-17.8285	-11.258	7.84384	14.711	12.9585	4.86458	73.9346	11.5478	58.8426	-13.3321	-7.6879	39.6878	-12.4134	56.4183	75.9717	-74.2102	22.1098	14.2382	133.143	80.2137
-31.7392	-16.641	4.79358	38.6647	-10.6996	-1.77536	-8.74259	5.66494	-0.507649	1.6429	-17.6906	-11.4969	7.65206	14.7579	13.0624	4.49134	73.6194	11.7207	58.8936	-13.2132	-7.57867	39.5266	-11.9359	56.7207	75.5482	-74.5516	22.0273	14.505	133.724	80.3998
-31.4396	-16.8897	4.832	39.0609	-10.5362	-1.8798	-8.70399	5.94625	-0.517065	1.58151	-17.5425	-11.7491	7.44183	14.808	13.1623	4.11339	73.2735	11.8893	58.9634	-13.1065	-7.47223	39.3565	-11.4375	57.0289	75.1027	-74.8924	21.9463	14.7689	134.297	80.5861
-31.1417	-17.1326	4.87796	39.4334	-10.3418	-1.98736	-8.66107	6.21877	-0.518286	1.51374	-17.3993	-11.9974	7.22068	14.8474	13.2525	3.73689	72.9431	12.0424	59.0066	-13.0024	-7.36586	39.203	-10.9449	57.3308	74.6514	-75.2192	21.8388	15.0176	134.875	80.7717
-30.8677	-17.3576	4.9164	39.8049	-10.1629	-2.08068	-8.6302	6.48851	-0.504828	1.44371	-17.2693	-12.2219	6.98061	14.8677	13.3527	3.36402	72.597	12.1935	59.0498	-12.8993	-7.26418	39.0527	-10.4487	57.6359	74.1646	-75.523	21.7333	15.2631	135.436	80.9538
-30.5723	-17.5908	4.95391	40.1521	-9.977	-2.15282	-8.59033	6.74175	-0.50218	1.37765	-17.1317	-12.451	6.72092	14.8763	13.4491	2.997	72.2711	12.3475	59.1158	-12.7953	-7.16401	38.8946	-9.96221	57.9405	73.6741	-75.7971	21.634	15.5155	136.011	81.1324
-30.2695	-17.8305	4.99048	40.5023	-9.76764	-2.22503	-8.53686	6.98158	-0.498095	1.29636	-17.0045	-12.6712	6.46495	14.8785	13.5286	2.62221	71.925	12.4933	59.172	-12.6836	-7.05746	38.7458	-9.44678	58.2544	73.1759	-76.0834	21.5231	15.7523	136.578	81.3231
-29.9518	-18.0852	5.02466	40.8244	-9.55421	-2.28248	-8.48125	7.21446	-0.468474	1.22353	-16.8649	-12.8868	6.19417	14.8811	13.6002	2.24923	71.6007	12.6292	59.2321	-12.5604	-6.9502	38.5858	-8.94026	58.5692	72.7986	-76.3616	21.4137	15.987	137.139	81.4907
-29.6289	-18.3342	5.05674	41.1212	-9.34644	-2.3477	-8.40818	7.45191	-0.448817	1.1403	-16.734	-13.1004	5.9106	14.8799	13.6713	1.86402	71.2748	12.766	59.3113	-12.449	-6.84139	38.4413	-8.42904	58.8853	72.3212	-76.5969	21.2849	16.2372	137.681	81.6607
-29.3037	-18.587	5.07809	41.4256	-9.12342	-2.38706	-8.34192	7.65447	-0.447444	1.04663	-16.5994	-13.3266	5.60966	14.8643	13.7299	1.48395	70.9476	12.8969	59.3816	-12.3307	-6.73797	38.2969	-7.90173	59.1942	71.862	-76.8321	21.1574	16.4692	138.237	81.8297
-28.9621	-18.8356	5.11236	41.7063	-8.90985	-2.40716	-8.26942	7.87161	-0.427066	0.958349	-16.4722	-13.5349	5.30257	14.8383	13.7979	1.11235	70.6177	13.0133	59.4511	-12.1982	-6.64892	38.1561	-7.38744	59.5076	71.4127	-77.0879	21.0211	16.7026	138.784	81.9966
-28.639	-19.0762	5.14446	41.977	-8.67307	-2.43103	-8.19937	8.07145	-0.409376	0.861742	-16.3455	-13.7432	4.97974	14.8142	13.8523	0.731951	70.3051	13.1366	59.5376	-12.0784	-6.5505	38.0126	-6.86528	59.8277	70.9584	-77.3147	20.8885	16.9304	139.331	82.1683
-28.3056	-19.31	5.17563	42.2339	-8.41997	-2.44747	-8.12817	8.26456	-0.387251	0.762583	-16.2161	-13.9419	4.64921	14.773	13.9161	0.330917	69.9856	13.2431	59.6185	-11.9721	-6.46008	37.8909	-6.32996	60.1449	70.4928	-77.5279	20.7459	17.1532	139.857	82.328
-27.9515	-19.5507	5.2227	42.485	-8.1752	-2.44851	-8.04739	8.457	-0.376934	0.663949	-16.0896	-14.1419	4.29009	14.7082	13.9739	-0.0581758	69.6584	13.3441	59.6855	-11.8594	-6.35076	37.7584	-5.81923	60.4469	70.0433	-77.729	20.6042	17.3846	140.398	82.4842
-27.6102	-19.792	5.25905	42.7046	-7.92578	-2.44176	-7.95818	8.62849	-0.362587	0.558231	-15.9666	-14.3371	3.94167	14.6463	14.0254	-0.444265	69.3436	13.4584	59.7778	-11.756	-6.25925	37.6265	-5.30619	60.7543	69.5899	-77.919	20.4419	17.6249	140.922	82.6442
-27.241	-20.0435	5.29413	42.9088	-7.6756	-2.42168	-7.87153	8.7892	-0.36547	0.438177	-15.844	-14.5362	3.58339	14.5858	14.0766	-0.83889	69.0176	13.5568	59.8727	-11.6496	-6.15751	37.4979	-4.77511	61.0821	69.1685	-78.1029	20.2798	17.8617	141.439	82.7909
-26.8728	-20.2933	5.33915	43.089	-7.42148	-2.39023	-7.78278	8.9438	-6.32152	-5.26322	-15.7205	-14.7264	3.21632	14.5065	14.1263	-1.23503	68.7005	13.658	59.9625	-11.5463	-6.05829	37.3845	-4.24528	61.3901	68.719	-78.275	20.1217	18.0722	141.954	82.9427
-26.5143	-20.5431	5.37534	43.2623	-7.16137	-2.35848	-7.68426	9.09042	-6.17831	-5.42694	-15.5866	-14.9194	2.84342	14.4288	14.1767	-1.64806	68.3665	13.7468	60.0513	-11.4322	-5.96002	37.2721	-3.698	61.7241	68.2825	-78.4335	19.9402	18.3084	142.455	83.0834
-26.1644	-20.7748	5.4002	43.3915	-6.89563	-2.31188	-7.58481	9.22646	-6.01189	-5.60162	-15.4465	-15.1136	2.47145	14.3388	14.2115	-2.06091	68.0537	13.8534	60.1517	-11.3171	-5.86557	37.1648	-3.14681	62.0437	67.8414	-78.5703	19.7686	18.5182	142.952	83.2219
-25.7665	-21.0402	5.44783	43.5535	-6.62485	-2.27688	-7.48466	9.34283	-5.85742	-5.76972	-15.3178	-15.2849	2.10267	14.2361	14.2549	-2.48048	67.7367	13.9323	60.2398	-11.209	-5.77319	37.0451	-2.60214	62.3699	67.387	-78.7064	19.5861	18.7325	143.445	83.3515
-25.3998	-21.2775	5.48587	43.6701	-6.34583	-2.22381	-7.38778	9.45712	-5.68615	-5.93733	-15.1991	-15.4568	1.71974	14.1226	14.292	-2.88189	67.3892	13.992	60.346	-11.112	-5.67193	36.9301	-2.03919	62.6909	66.9577	-78.8139	19.3998	18.9465	143.94	83.4835
-25.0265	-21.5178	5.53346	43.7954	-6.06581	-2.15884	-7.29942	9.55816	-5.50693	-6.10733	-15.0683	-15.6336	1.33284	13.9999	14.323	-3.29992	67.0706	14.0908	60.4468	-11.014	-5.58341	36.8169	-1.49047	63.0078	66.5263	-78.9318	19.2017	19.1558	144.423	83.6114
-24.634	-21.7633	5.57398	43.879	-5.78618	-2.08626	-7.19876	9.64667	-5.31454	-6.29214	-14.9562	-15.7975	0.939046	13.8686	14.3496	-3.71593	66.7681	14.1667	60.5659	-10.9137	-5.48506	36.6998	-0.931864	63.33	66.1005	-79.0337	19.0069	19.3338	144.893	83.7399
-24.2486	-22.0002	5.61443	43.9742	-5.4883	-2.01982	-7.08891	9.73376	-5.12247	-6.4731	-14.8323	-15.9631	0.544745	13.7198	14.3834	-4.14075	66.4522	14.2315	60.6902	-10.8072	-5.38568	36.5741	-0.372032	63.6445	65.6824	-79.1201	18.7698	19.5367	145.376	83.8709
-23.8573	-22.2398	5.65634	44.029	-5.20566	-1.94504	-6.98497	9.8017	-4.91968	-6.66073	-14.7154	-16.1356	0.153668	13.5706	14.3963	-4.55786	66.1222	14.2962	60.8067	-10.7083	-5.29971	36.4663	0.207924	63.9811	65.2572	-79.1804	18.5306	19.7289	145.844	83.9876
-23.4546	-22.4979	5.69494	44.0733	-4.94055	-1.86608	-6.88691	9.87344	-4.68393	-6.86016	-14.6056	-16.2866	-0.246659	13.4158	14.3975	-4.96348	65.8188	14.3558	60.9323	-10.6035	-5.20727	36.3647	0.768879	64.3032	64.8403	-79.2237	18.303	19.9024	146.299	84.1144
-23.0513	-22.7449	5.74465	44.1003	-4.65987	-1.78634	-6.7867	9.92489	-4.45103	-7.05802	-14.4774	-16.4558	-0.643998	13.2412	14.3997	-5.38139	65.4906	14.4077	61.0525	-10.4887	-5.12026	36.2742	1.32535	64.6152	64.4321	-79.2518	18.0495	20.1015	146.753	84.2227
-22.65	-22.983	5.79038	44.1137	-4.38025	-1.68372	-6.69893	9.97747	-4.2136	-7.25048	-14.3543	-16.6073	-1.03831	13.0614	14.4012	-5.79889	65.1812	14.4611	61.1443	-10.3831	-5.0275	36.1725	1.89253	64.9216	64.0605	-79.2774	17.7909	20.2943	147.2	84.3383
-22.2215	-23.2334	5.8356	44.1205	-4.11072	-1.59903	-6.60589	10.0115	-3.95011	-7.45027	-14.2335	-16.7589	-1.44107	12.872	14.4052	-6.21608	64.8706	14.5123	61.2679	-10.2771	-4.94678	36.0761	2.46246	65.2454	63.6929	-79.2937	17.5348	20.4732	147.64	84.4459
-21.7969	-23.4755	5.90015	44.1199	-3.83957	-1.50027	-6.51831	10.0333	-3.67333	-7.65676	-14.117	-16.9039	-1.84252	12.681	14.399	-6.64259	64.547	14.549	61.4023	-10.1704	-4.85867	36.0004	3.03321	65.5579	63.2989	-79.2936	17.2604	20.6539	148.069	84.5596
-21.3582	-23.7454	5.95899	44.0838	-3.56435	-1.39384	-6.41783	10.0357	-3.39521	-7.85728	-13.9882	-17.05	-2.23644	12.4869	14.3982	-7.06333	64.2267	14.5808	61.5327	-10.0693	-4.78141	35.9202	3.61756	65.8747	62.8986	-79.273	16.9899	20.8136	148.504	84.6611
-20.9459	-23.9677	6.01574	44.0344	-3.2992	-1.28648	-6.33632	10.0397	-3.12179	-8.05813	-13.8705	-17.1895	-2.6217	12.2806	14.3909	-7.47777	63.91	14.6223	61.6281	-9.95242	-4.69595	35.8313	4.2006	66.1978	62.5129	-79.215	16.718	20.9706	148.931	84.7809
-20.5027	-24.2267	6.07371	43.9777	-3.03907	-1.18191	-6.26171	10.0422	-2.84133	-8.2616	-13.7406	-17.3377	-3.0095	12.0653	14.3767	-7.92307	63.6061	14.6406	61.7623	-9.84731	-4.6089	35.7458	4.8118	66.527	62.1363	-79.158	16.4191	21.1374	149.344	84.8711
-20.0659	-24.4565	6.12839	43.8937	-2.76822	-1.0776	-6.17958	10.0327	-2.54308	-8.46808	-13.6058	-17.4654	-3.40733	11.843	14.3646	-8.37109	63.2875	14.6713	61.9026	-9.74551	-4.52207	35.6735	5.39241	66.8544	61.7647	-79.0869	16.1306	21.2966	149.759	84.9707
-19.6157	-24.7031	6.18637	43.7921	-2.50995	-0.970308	-6.1004	10.0129	-2.22579	-8.68059	-13.4693	-17.6062	-3.79356	11.6143	14.3529	-8.80595	62.9747	14.6747	62.0396	-9.64066	-4.45553	35.626	6.00174	67.1753	61.3859	-78.9921	15.7947	21.4561	150.175	85.0852
-19.1774	-24.9526	6.24041	43.6842	-2.23125	-0.836338	-6.01728	9.98239	-1.89311	-8.89908	-13.3238	-17.7513	-4.17588	11.3745	14.3377	-9.22689	62.6449	14.6825	62.1771	-9.53311	-4.38802	35.5684	6.59686	67.5047	61.0296	-78.8814	15.4569	21.6125	150.578	85.1806
-18.7356	-25.192	6.30674	43.5767	-1.98644	-0.714514	-5.9528	9.94404	-1.56444	-9.10588	-13.1836	-17.8802	-4.55467	11.1287	14.3047	-9.64491	62.3145	14.6827	62.3202	-9.42932	-4.30562	35.5116	7.18589	67.83	60.6589	-78.7606	15.1398	21.7692	150.973	85.2674
-18.2721	-25.4343	6.37732	43.4624	-1.74097	-0.596212	-5.88144	9.90258	-1.20401	-9.32794	-13.0588	-17.9997	-4.91792	10.8813	14.2788	-10.0642	62.0092	14.6812	62.4745	-9.32112	-4.22618	35.4782	7.76938	68.1465	60.298	-78.6147	14.7987	21.9164	151.367	85.3626
-17.8009	-25.6871	6.44796	43.3358	-1.48885	-0.472839	-5.83098	9.86104	-0.865364	-9.52967	-12.9364	-18.1236	-5.27818	10.6254	14.2537	-10.4655	61.6645	14.683	62.6171	-9.22204	-4.15414	35.4461	8.37251	68.4652	59.9645	-78.4684	14.437	22.0747	151.758	85.4623
-17.322	-25.9428	6.51309	43.1918	-1.24552	-0.357028	-5.77689	9.80687	-0.507823	-9.73554	-12.8065	-18.2395	-5.64053	10.3646	14.22	-10.8678	61.3547	14.6794	62.7747	-9.1196	-4.0854	35.4203	8.97178	68.7886	59.6097	-78.2944	14.069	22.219	152.142	85.5322
-16.8504	-26.1929	6.58119	43.0033	-1.00543	-0.224399	-5.73507	9.74187	-0.131365	-9.93628	-12.6779	-18.3524	-5.99049	10.095	14.1819	-11.2765	61.0254	14.6912	62.9364	-9.02133	-4.02104	35.3864	9.56594	69.0974	59.2481	-78.1074	13.707	22.3544	152.504	85.6025
-16.3682	-26.4626	6.64626	42.8402	-0.778969	-0.106343	-5.68203	9.66851	0.257869	-10.128	-12.5464	-18.4665	-6.34168	9.82489	14.1425	-11.6938	60.6982	14.692	63.105	-8.92002	-3.96739	35.3606	10.165	69.3991	58.9303	-77.898	13.3283	22.5122	152.867	85.7004
-15.9022	-26.7049	6.71296	42.6401	-0.546428	0.0226453	-5.63053	9.59631	0.637803	-10.3165	-12.4168	-18.5754	-6.68616	9.54133	14.1015	-12.0957	60.3798	14.6924	63.2661	-8.81839	-3.89794	35.3554	10.7731	69.7146	58.6184	-77.6786	12.9574	22.6386	153.231	85.7792
-15.4242	-26.9454	6.76224	42.4581	-0.324605	0.171131	-5.5917	9.50843	1.05234	-10.5134	-12.2667	-18.6853	-7.0071	9.26507	14.056	-12.4871	60.0639	14.6736	63.4368	-8.72349	-3.83536	35.3362	11.3882	70.0376	58.3066	-77.4456	12.5521	22.7722	153.593	85.8501
-14.9434	-27.1825	6.80691	42.2416	-0.116733	0.293374	-5.53736	9.40512	1.4659	-10.71	-12.1036	-18.7853	-7.32873	8.97817	14.0051	-12.8634	59.7489	14.6608	63.6071	-8.61846	-3.77307	35.3401	12.0289	70.3633	57.9743	-77.1903	12.158	22.9142	153.938	85.8984
-14.4669	-27.4129	6.86804	42.0331	0.0948491	0.419979	-5.49566	9.30354	1.9151	-10.8905	-11.9578	-18.9001	-7.64602	8.69252	13.9339	-13.2581	59.4091	14.6352	63.7721	-8.51556	-3.69946	35.3218	12.6428	70.667	57.65	-76.9112	11.754	23.0396	154.287	85.9525
-13.9825	-27.6548	6.92949	41.8108	0.298906	0.552662	-5.45179	9.18377	2.34538	-11.0628	-11.8342	-18.9933	-7.93601	8.40101	13.8824	-13.6399	59.1167	14.6073	63.9402	-8.41859	-3.63494	35.3254	13.27	70.9736	57.341	-76.6204	11.3331	23.1397	154.641	86.0117
-13.477	-27.8996	6.98382	41.5702	0.496355	0.683514	-5.41727	9.06181	2.79606	-11.2331	-11.7004	-19.088	-8.21559	8.09764	13.8198	-14.016	58.7946	14.5649	64.0997	-8.30852	-3.57193	35.3323	13.9001	71.2788	57.0381	-76.3179	10.9037	23.2766	154.981	86.054
-12.9597	-28.1506	7.03451	41.3277	0.690734	0.838733	-5.35956	8.91569	3.26082	-11.3873	-11.5629	-19.1683	-8.50335	7.78864	13.7588	-14.4177	58.4961	14.5147	64.2633	-8.19804	-3.50332	35.3435	14.5183	71.5648	56.7473	-75.9905	10.476	23.3957	155.31	86.1115
-12.4633	-28.3803	7.07483	41.0803	0.874495	0.971326	-5.30263	8.76797	3.70833	-11.5344	-11.4111	-19.2715	-8.76223	7.49447	13.6886	-14.7879	58.1938	14.4755	64.4272	-8.09258	-3.43639	35.3509	15.1283	71.8552	56.4621	-75.6487	10.024	23.5228	155.62	86.1477
-11.9566	-28.6251	7.1204	40.8171	1.06365	1.10735	-5.24859	8.61171	4.18916	-11.6744	-11.2735	-19.3578	-9.02166	7.18779	13.622	-15.1674	57.8879	14.4409	64.6238	-7.99636	-3.37632	35.3779	15.7523	72.159	56.1631	-75.282	9.55317	23.63	155.927	86.1818
-11.4581	-28.8774	7.16482	40.5689	1.2545	1.22857	-5.19736	8.45193	4.66605	-11.8015	-11.1311	-19.4424	-9.26907	6.87488	13.5506	-15.5541	57.5889	14.3966	64.8057	-7.897	-3.32147	35.4095	16.3621	72.4455	55.8928	-74.8976	9.08048	23.7344	156.233	86.2242
-10.9562	-29.1192	7.18932	40.3008	1.42465	1.35871	-5.15067	8.2865	5.145	-11.9335	-10.9786	-19.5315	-9.51818	6.56723	13.4635	-15.9285	57.2814	14.3518	65	-7.79415	-3.24916	35.4185	16.9854	72.7256	55.5849	-74.5087	8.6133	23.8511	156.532	86.2251
-10.427	-29.3743	7.22857	40.0194	1.59498	1.50551	-5.07775	8.11819	5.63335	-12.0517	-10.8243	-19.6013	-9.77711	6.24284	13.3797	-16.2962	56.9956	14.3114	65.1963	-7.68096	-3.17742	35.4545	17.6212	73.0193	55.3009	-74.1067	8.13418	23.9631	156.828	86.253
-9.91522	-29.6224	7.26471	39.7267	1.7443	1.63797	-5.00582	7.95227	6.11506	-12.1499	-10.6656	-19.6807	-10.0027	5.93941	13.2778	-16.6703	56.7034	14.2581	65.3906	-7.57951	-3.1141	35.5113	18.242	73.3071	55.0227	-73.6662	7.64835	24.0615	157.122	86.2838
[truncated: 4,398 more rows]
