# Supplementary material for: Minute-scale oscillatory sequences in medial entorhinal cortex
Source: Nature. 2023 Dec 20;625(7994):338–44. doi: 10.1038/s41586-023-06864-1 (PMC10781645; doi:10.1038/s41586-023-06864-1)
Supplement: Supplementary file 13 — Source Data Extended Data Fig. 5 [file 41586_2023_6864_MOESM13_ESM.xlsx]

## Sheet: EDF5d
Left bin edge	Counts
-0.1	0
-0.05	0
0	9
0.05	0
0.1	1
0.15	0
0.2	2
0.25	0
0.3	0
0.35	0
0.4	0
0.45	0
0.5	0
0.55	0
0.6	0
0.65	0
0.7	0
0.75	6
0.8	1
0.85	0
0.9	1
0.95	0
1	7
1.05	0
1.1	0
