# Supplementary material for: Minute-scale oscillatory sequences in medial entorhinal cortex
Source: Nature. 2023 Dec 20;625(7994):338–44. doi: 10.1038/s41586-023-06864-1 (PMC10781645; doi:10.1038/s41586-023-06864-1)
Supplement: Supplementary file 14 — Source Data Extended Data Fig. 6 [file 41586_2023_6864_MOESM14_ESM.xlsx]

## Sheet: EDF6b
Mouse	Session	Number of sequences
60355	1	29
60355	2	46
60355	3	26
60585	1	28
60585	2	76
60585	3	11
60584	1	13
60584	2	24
60584	3	39
60584	4	22
59914	1	5
59914	2	21
59914	3	38
59914	4	27
59914	5	16

## Sheet: EDF6c
	Segment 1	Segment 2	Segment 3	Segment 4	Segment 5	Segment 6	Segment 7	Segment 8	Segment 9	Segment 10
Session 1	0.183895	0.178579	0.189769	0.192675	0.206106	0.216387	0.203463	0.20791	0.197195	0.190836
Session 2	0.208436	0.192541	0.190153	0.192389	0.183754	0.180379	0.182719	0.18077	0.178226	0.20146
Session 3	0.173143	0.190897	0.198885	0.187684	0.18663	0.17458	0.156808	0.174648	0.177111	0.163893
Session 4	0.214725	0.214933	0.2167	0.202561	0.20322	0.20446	0.194213	0.17873	0.182966	0.196892
Session 5	0.187029	0.18583	0.187593	0.197273	0.189277	0.194635	0.203717	0.222018	0.218126	0.193705
Session 6	0.152291	0.18978	0.204619	0.207417	0.261279	0.234568	0.241317	0.236117	0.233688	0.196928
Session 7	0.172439	0.174149	0.19008	0.186329	0.198176	0.193605	0.194815	0.185451	0.186294	0.177032
Session 8	0.161213	0.157648	0.165958	0.175513	0.188861	0.199908	0.192645	0.196747	0.194187	0.174058
Session 9	0.192716	0.175428	0.173682	0.18355	0.19584	0.206727	0.213284	0.224654	0.226432	0.208342
Session 10	0.164851	0.193106	0.224482	0.242998	0.24148	0.24778	0.243789	0.21151	0.198357	0.186411
Session 11	0.176954	0.149071	0.172223	0.189233	0.208743	0.201752	0.210142	0.21519	0.238077	0.209891
Session 12	0.147459	0.165095	0.192954	0.198832	0.206357	0.219811	0.204901	0.184094	0.178722	0.164754
Session 13	0.190523	0.198212	0.192443	0.169903	0.174838	0.169403	0.169025	0.170757	0.170081	0.177573
Session 14	0.173296	0.216382	0.257285	0.27197	0.273676	0.262193	0.243631	0.224808	0.202369	0.182388
Session 15	0.169857	0.208484	0.245961	0.24904	0.23624	0.216822	0.196808	0.179153	0.176511	0.162329

## Sheet: EDF6d
60355					60585					60584						59914
Session 1	Session 2	Session 3			Session 1	Session 2	Session 3			Session 1	Session 2	Session 3	Session 4			Session 1	Session 2	Session 3	Session 4	Session 5
62.7426	40.7503	59.379			24.8383	44.1138	142.432			38.6805	87.3221	80.3364	157.18			156.921	51.229	30.1423	32.859	31.0479
47.7361	55.7568	56.7917			25.8732	49.5472	94.3079			181.113	177.102	144.502	122.38			125.226	54.9806	38.5511	30.7891	36.3519
51.4877	32.2122	35.0582			52.0052	45.5369	144.89			122.51	213.325	101.552	96.7658			123.415	21.7335	30.401	35.3169	47.0893
57.0505	31.6947	42.3027			73.7387	40.7503	87.969			129.495	156.016	79.3014	59.6378			141.268	22.3803	32.0828	33.2471	36.0931
74.3855	34.0233	40.7503			40.2329	39.8448	110.608			113.454	138.81	28.0724	90.2975			196.766	40.1035	36.0931	32.859	19.1462
42.9495	43.0789	48.3829			94.8254	47.9948	194.696			81.2419	123.674	67.141	124.838			NaN	43.2083	26.5201	27.1669	22.3803
45.4075	47.8655	99.7413			38.2924	40.1035	77.749			123.286	92.7555	124.58	158.862			NaN	46.7012	70.7633	36.74	33.8939
53.0401	46.1837	105.433			64.1656	23.8034	111.125			171.151	109.314	90.4269	102.199			NaN	21.0867	22.8978	25.7439	43.467
66.7529	43.2083	89.9094			54.8512	20.9573	122.898			128.461	123.157	77.3609	92.6261			NaN	26.0026	27.4256	20.5692	34.0233
52.3933	43.7257	77.3609			68.9521	30.6598	60.8021			136.611	141.656	74.3855	130.918			NaN	32.6003	24.5796	22.3803	11.6429
56.9211	47.8655	51.3583			32.6003	40.621	133.376			159.638	168.564	82.0181	108.15			NaN	41.6559	28.2018	19.0168	36.6106
29.2367	42.1734	62.4838			59.2497	43.3376	NaN			102.458	125.226	108.15	146.313			NaN	34.0233	21.6041	33.3765	26.9082
50.3234	46.1837	32.3415			54.4631	40.2329	NaN			203.752	169.987	84.088	194.696			NaN	28.5899	78.0078	24.7089	23.9327
46.0543	26.7788	72.1863			90.0388	41.6559	NaN			NaN	125.097	65.5886	82.7943			NaN	28.0724	56.4036	25.3558	20.9573
44.3726	24.1915	69.2109			74.1268	34.282	NaN			NaN	146.572	74.903	124.321			NaN	31.1772	31.8241	17.7232	31.9534
42.1734	30.0129	87.3221			39.0686	35.705	NaN			NaN	178.396	77.8784	95.7309			NaN	34.282	38.9392	26.0026	32.7296
45.0194	25.4851	58.6028			44.3726	26.0026	NaN			NaN	136.74	71.2807	150.841			NaN	39.4567	30.7891	15.0065	NaN
41.2678	18.1113	34.4114			50.4528	44.7607	NaN			NaN	122.898	78.784	93.7904			NaN	35.9638	39.8448	24.9677	NaN
43.9845	40.4916	56.533			59.379	33.8939	NaN			NaN	140.75	94.3079	157.309			NaN	42.9495	42.9495	20.8279	NaN
48.5123	41.2678	52.652			38.0336	40.4916	NaN			NaN	127.814	77.1022	96.5071			NaN	28.0724	23.1565	20.1811	NaN
47.4774	34.0233	79.8189			58.0854	39.8448	NaN			NaN	103.622	138.939	83.1824			NaN	30.6598	34.5408	22.7684	NaN
32.2122	36.0931	59.5084			64.0362	36.74	NaN			NaN	120.957	120.44	65.2005			NaN	NaN	54.075	29.4955	NaN
55.11	38.0336	52.5226			123.415	42.4321	NaN			NaN	135.576	72.1863	NaN			NaN	NaN	35.5757	27.6843	NaN
34.282	35.4463	61.1902			38.2924	44.7607	NaN			NaN	124.968	154.851	NaN			NaN	NaN	17.2057	23.8034	NaN
40.1035	43.2083	73.3506			56.6624	36.74	NaN			NaN	NaN	101.294	NaN			NaN	NaN	35.0582	24.3208	NaN
55.3687	32.3415	59.6378			34.9288	42.6908	NaN			NaN	NaN	93.7904	NaN			NaN	NaN	31.1772	30.9185	NaN
41.6559	38.163	NaN			46.1837	32.3415	NaN			NaN	NaN	99.2238	NaN			NaN	NaN	46.7012	26.132	NaN
38.5511	33.8939	NaN			54.4631	38.8098	NaN			NaN	NaN	124.062	NaN			NaN	NaN	33.3765	NaN	NaN
35.8344	33.8939	NaN			NaN	23.2859	NaN			NaN	NaN	97.542	NaN			NaN	NaN	30.0129	NaN	NaN
NaN	49.0298	NaN			NaN	33.8939	NaN			NaN	NaN	100.259	NaN			NaN	NaN	28.2018	NaN	NaN
NaN	37.7749	NaN			NaN	36.2225	NaN			NaN	NaN	97.0246	NaN			NaN	NaN	40.3622	NaN	NaN
NaN	47.348	NaN			NaN	47.6067	NaN			NaN	NaN	88.8745	NaN			NaN	NaN	30.0129	NaN	NaN
NaN	39.4567	NaN			NaN	44.2432	NaN			NaN	NaN	22.8978	NaN			NaN	NaN	24.8383	NaN	NaN
NaN	28.7193	NaN			NaN	39.3273	NaN			NaN	NaN	70.5045	NaN			NaN	NaN	26.132	NaN	NaN
NaN	45.7956	NaN			NaN	50.5821	NaN			NaN	NaN	99.4825	NaN			NaN	NaN	42.5614	NaN	NaN
NaN	39.1979	NaN			NaN	45.1488	NaN			NaN	NaN	82.2768	NaN			NaN	NaN	31.8241	NaN	NaN
NaN	37.5162	NaN			NaN	50.8409	NaN			NaN	NaN	66.6235	NaN			NaN	NaN	29.8836	NaN	NaN
NaN	30.2717	NaN			NaN	42.6908	NaN			NaN	NaN	59.8965	NaN			NaN	NaN	17.2057	NaN	NaN
NaN	44.89	NaN			NaN	44.3726	NaN			NaN	NaN	63.1307	NaN
NaN	39.1979	NaN			NaN	44.3726	NaN
NaN	43.2083	NaN			NaN	36.8693	NaN
NaN	35.4463	NaN			NaN	45.925	NaN
NaN	41.2678	NaN			NaN	53.0401	NaN
NaN	50.7115	NaN			NaN	27.4256	NaN
NaN	28.978	NaN			NaN	31.8241	NaN
NaN	21.4748	NaN			NaN	27.555	NaN
					NaN	22.7684	NaN
					NaN	40.7503	NaN
					NaN	44.1138	NaN
					NaN	36.2225	NaN
					NaN	42.4321	NaN
					NaN	43.3376	NaN
					NaN	54.3338	NaN
					NaN	42.9495	NaN
					NaN	38.6805	NaN
					NaN	50.194	NaN
					NaN	50.3234	NaN
					NaN	47.8655	NaN
					NaN	46.1837	NaN
					NaN	49.4179	NaN
					NaN	44.3726	NaN
					NaN	44.7607	NaN
					NaN	54.075	NaN
					NaN	44.2432	NaN
					NaN	45.1488	NaN
					NaN	32.6003	NaN
					NaN	41.9146	NaN
					NaN	38.4217	NaN
					NaN	27.8137	NaN
					NaN	42.044	NaN
					NaN	41.5265	NaN
					NaN	48.6417	NaN
					NaN	33.5058	NaN
					NaN	45.5369	NaN
					NaN	44.5019	NaN
					NaN	35.9638	NaN

## Sheet: EDF6e
60355	60585	60584	59914
62.7426	24.8383	38.6805	156.921
47.7361	25.8732	181.113	125.226
51.4877	52.0052	122.51	123.415
57.0505	73.7387	129.495	141.268
74.3855	40.2329	113.454	196.766
42.9495	94.8254	81.2419	NaN
45.4075	38.2924	123.286	NaN
53.0401	64.1656	171.151	NaN
66.7529	54.8512	128.461	NaN
52.3933	68.9521	136.611	NaN
56.9211	32.6003	159.638	NaN
29.2367	59.2497	102.458	NaN
50.3234	54.4631	203.752	NaN
46.0543	90.0388	NaN	NaN
44.3726	74.1268	NaN	NaN
42.1734	39.0686	NaN	NaN
45.0194	44.3726	NaN	NaN
41.2678	50.4528	NaN	NaN
43.9845	59.379	NaN	NaN
48.5123	38.0336	NaN	NaN
47.4774	58.0854	NaN	NaN
32.2122	64.0362	NaN	NaN
55.11	123.415	NaN	NaN
34.282	38.2924	NaN	NaN
40.1035	56.6624	NaN	NaN
55.3687	34.9288	NaN	NaN
41.6559	46.1837	NaN	NaN
38.5511	54.4631	NaN	NaN
35.8344	NaN	NaN	NaN
NaN	NaN	NaN	NaN
NaN	NaN	NaN	NaN
NaN	NaN	NaN	NaN
NaN	NaN	NaN	NaN
NaN	NaN	NaN	NaN
NaN	NaN	NaN	NaN
NaN	NaN	NaN	NaN
NaN	NaN	NaN	NaN
NaN	NaN	NaN	NaN
NaN	NaN	NaN	NaN
NaN	NaN	NaN	NaN
NaN	NaN	NaN	NaN
NaN	NaN	NaN	NaN
NaN	NaN	NaN	NaN
NaN	NaN	NaN	NaN
NaN	NaN	NaN	NaN
NaN	NaN	NaN	NaN
NaN	NaN	NaN	NaN
NaN	NaN	NaN	NaN
NaN	NaN	NaN	NaN
NaN	NaN	NaN	NaN
NaN	NaN	NaN	NaN
NaN	NaN	NaN	NaN
NaN	NaN	NaN	NaN
NaN	NaN	NaN	NaN
NaN	NaN	NaN	NaN
NaN	NaN	NaN	NaN
NaN	NaN	NaN	NaN
NaN	NaN	NaN	NaN
NaN	NaN	NaN	NaN
NaN	NaN	NaN	NaN
NaN	NaN	NaN	NaN
NaN	NaN	NaN	NaN
NaN	NaN	NaN	NaN
NaN	NaN	NaN	NaN
NaN	NaN	NaN	NaN
NaN	NaN	NaN	NaN
NaN	NaN	NaN	NaN
NaN	NaN	NaN	NaN
NaN	NaN	NaN	NaN
NaN	NaN	NaN	NaN
NaN	NaN	NaN	NaN
NaN	NaN	NaN	NaN
NaN	NaN	NaN	NaN
NaN	NaN	NaN	NaN
NaN	NaN	NaN	NaN
NaN	NaN	NaN	NaN
NaN	NaN	NaN	NaN
NaN	NaN	NaN	NaN
NaN	NaN	NaN	NaN
NaN	NaN	NaN	NaN
NaN	NaN	NaN	NaN
NaN	NaN	NaN	NaN
NaN	NaN	NaN	NaN
NaN	NaN	NaN	NaN
NaN	NaN	NaN	NaN
NaN	NaN	NaN	NaN
NaN	NaN	NaN	NaN
NaN	NaN	NaN	NaN
NaN	NaN	NaN	NaN
NaN	NaN	NaN	NaN
NaN	NaN	NaN	NaN
NaN	NaN	NaN	NaN
NaN	NaN	NaN	NaN
NaN	NaN	NaN	NaN
NaN	NaN	NaN	NaN
NaN	NaN	NaN	NaN
NaN	NaN	NaN	NaN
NaN	NaN	NaN	NaN
NaN	NaN	NaN	NaN
NaN	NaN	NaN	NaN
40.7503	44.1138	87.3221	51.229
55.7568	49.5472	177.102	54.9806
32.2122	45.5369	213.325	21.7335
31.6947	40.7503	156.016	22.3803
34.0233	39.8448	138.81	40.1035
43.0789	47.9948	123.674	43.2083
47.8655	40.1035	92.7555	46.7012
46.1837	23.8034	109.314	21.0867
43.2083	20.9573	123.157	26.0026
43.7257	30.6598	141.656	32.6003
47.8655	40.621	168.564	41.6559
42.1734	43.3376	125.226	34.0233
46.1837	40.2329	169.987	28.5899
26.7788	41.6559	125.097	28.0724
24.1915	34.282	146.572	31.1772
30.0129	35.705	178.396	34.282
25.4851	26.0026	136.74	39.4567
18.1113	44.7607	122.898	35.9638
40.4916	33.8939	140.75	42.9495
41.2678	40.4916	127.814	28.0724
34.0233	39.8448	103.622	30.6598
36.0931	36.74	120.957	NaN
38.0336	42.4321	135.576	NaN
35.4463	44.7607	124.968	NaN
43.2083	36.74	NaN	NaN
32.3415	42.6908	NaN	NaN
38.163	32.3415	NaN	NaN
33.8939	38.8098	NaN	NaN
33.8939	23.2859	NaN	NaN
49.0298	33.8939	NaN	NaN
37.7749	36.2225	NaN	NaN
47.348	47.6067	NaN	NaN
39.4567	44.2432	NaN	NaN
28.7193	39.3273	NaN	NaN
45.7956	50.5821	NaN	NaN
39.1979	45.1488	NaN	NaN
37.5162	50.8409	NaN	NaN
30.2717	42.6908	NaN	NaN
44.89	44.3726	NaN	NaN
39.1979	44.3726	NaN	NaN
43.2083	36.8693	NaN	NaN
35.4463	45.925	NaN	NaN
41.2678	53.0401	NaN	NaN
50.7115	27.4256	NaN	NaN
28.978	31.8241	NaN	NaN
21.4748	27.555	NaN	NaN
NaN	22.7684	NaN	NaN
NaN	40.7503	NaN	NaN
NaN	44.1138	NaN	NaN
NaN	36.2225	NaN	NaN
NaN	42.4321	NaN	NaN
NaN	43.3376	NaN	NaN
NaN	54.3338	NaN	NaN
NaN	42.9495	NaN	NaN
NaN	38.6805	NaN	NaN
NaN	50.194	NaN	NaN
NaN	50.3234	NaN	NaN
NaN	47.8655	NaN	NaN
NaN	46.1837	NaN	NaN
NaN	49.4179	NaN	NaN
NaN	44.3726	NaN	NaN
NaN	44.7607	NaN	NaN
NaN	54.075	NaN	NaN
NaN	44.2432	NaN	NaN
NaN	45.1488	NaN	NaN
NaN	32.6003	NaN	NaN
NaN	41.9146	NaN	NaN
NaN	38.4217	NaN	NaN
NaN	27.8137	NaN	NaN
NaN	42.044	NaN	NaN
NaN	41.5265	NaN	NaN
NaN	48.6417	NaN	NaN
NaN	33.5058	NaN	NaN
NaN	45.5369	NaN	NaN
NaN	44.5019	NaN	NaN
NaN	35.9638	NaN	NaN
NaN	NaN	NaN	NaN
NaN	NaN	NaN	NaN
NaN	NaN	NaN	NaN
NaN	NaN	NaN	NaN
NaN	NaN	NaN	NaN
NaN	NaN	NaN	NaN
NaN	NaN	NaN	NaN
NaN	NaN	NaN	NaN
NaN	NaN	NaN	NaN
NaN	NaN	NaN	NaN
NaN	NaN	NaN	NaN
NaN	NaN	NaN	NaN
NaN	NaN	NaN	NaN
NaN	NaN	NaN	NaN
NaN	NaN	NaN	NaN
NaN	NaN	NaN	NaN
NaN	NaN	NaN	NaN
NaN	NaN	NaN	NaN
NaN	NaN	NaN	NaN
NaN	NaN	NaN	NaN
NaN	NaN	NaN	NaN
NaN	NaN	NaN	NaN
NaN	NaN	NaN	NaN
NaN	NaN	NaN	NaN
59.379	142.432	80.3364	30.1423
56.7917	94.3079	144.502	38.5511
35.0582	144.89	101.552	30.401
42.3027	87.969	79.3014	32.0828
40.7503	110.608	28.0724	36.0931
48.3829	194.696	67.141	26.5201
99.7413	77.749	124.58	70.7633
105.433	111.125	90.4269	22.8978
89.9094	122.898	77.3609	27.4256
77.3609	60.8021	74.3855	24.5796
51.3583	133.376	82.0181	28.2018
62.4838	NaN	108.15	21.6041
32.3415	NaN	84.088	78.0078
72.1863	NaN	65.5886	56.4036
69.2109	NaN	74.903	31.8241
87.3221	NaN	77.8784	38.9392
58.6028	NaN	71.2807	30.7891
34.4114	NaN	78.784	39.8448
56.533	NaN	94.3079	42.9495
52.652	NaN	77.1022	23.1565
79.8189	NaN	138.939	34.5408
59.5084	NaN	120.44	54.075
52.5226	NaN	72.1863	35.5757
61.1902	NaN	154.851	17.2057
73.3506	NaN	101.294	35.0582
59.6378	NaN	93.7904	31.1772
NaN	NaN	99.2238	46.7012
NaN	NaN	124.062	33.3765
NaN	NaN	97.542	30.0129
NaN	NaN	100.259	28.2018
NaN	NaN	97.0246	40.3622
NaN	NaN	88.8745	30.0129
NaN	NaN	22.8978	24.8383
NaN	NaN	70.5045	26.132
NaN	NaN	99.4825	42.5614
NaN	NaN	82.2768	31.8241
NaN	NaN	66.6235	29.8836
NaN	NaN	59.8965	17.2057
NaN	NaN	63.1307	NaN
NaN	NaN	NaN	NaN
NaN	NaN	NaN	NaN
NaN	NaN	NaN	NaN
NaN	NaN	NaN	NaN
NaN	NaN	NaN	NaN
NaN	NaN	NaN	NaN
NaN	NaN	NaN	NaN
NaN	NaN	NaN	NaN
NaN	NaN	NaN	NaN
NaN	NaN	NaN	NaN
NaN	NaN	NaN	NaN
NaN	NaN	NaN	NaN
NaN	NaN	NaN	NaN
NaN	NaN	NaN	NaN
NaN	NaN	NaN	NaN
NaN	NaN	NaN	NaN
NaN	NaN	NaN	NaN
NaN	NaN	NaN	NaN
NaN	NaN	NaN	NaN
NaN	NaN	NaN	NaN
NaN	NaN	NaN	NaN
NaN	NaN	NaN	NaN
NaN	NaN	NaN	NaN
NaN	NaN	NaN	NaN
NaN	NaN	NaN	NaN
NaN	NaN	NaN	NaN
NaN	NaN	NaN	NaN
NaN	NaN	NaN	NaN
NaN	NaN	NaN	NaN
NaN	NaN	NaN	NaN
NaN	NaN	NaN	NaN
NaN	NaN	NaN	NaN
NaN	NaN	NaN	NaN
NaN	NaN	NaN	NaN
NaN	NaN	NaN	NaN
NaN	NaN	NaN	NaN
NaN	NaN	NaN	NaN
NaN	NaN	NaN	NaN
NaN	NaN	NaN	NaN
NaN	NaN	NaN	NaN
NaN	NaN	NaN	NaN
NaN	NaN	NaN	NaN
NaN	NaN	NaN	NaN
NaN	NaN	NaN	NaN
NaN	NaN	NaN	NaN
NaN	NaN	NaN	NaN
NaN	NaN	NaN	NaN
NaN	NaN	NaN	NaN
NaN	NaN	NaN	NaN
NaN	NaN	NaN	NaN
NaN	NaN	NaN	NaN
NaN	NaN	NaN	NaN
NaN	NaN	NaN	NaN
NaN	NaN	NaN	NaN
NaN	NaN	NaN	NaN
NaN	NaN	NaN	NaN
NaN	NaN	NaN	NaN
NaN	NaN	NaN	NaN
NaN	NaN	NaN	NaN
NaN	NaN	NaN	NaN
NaN	NaN	NaN	NaN
		157.18	32.859
		122.38	30.7891
		96.7658	35.3169
		59.6378	33.2471
		90.2975	32.859
		124.838	27.1669
		158.862	36.74
		102.199	25.7439
		92.6261	20.5692
		130.918	22.3803
		108.15	19.0168
		146.313	33.3765
		194.696	24.7089
		82.7943	25.3558
		124.321	17.7232
		95.7309	26.0026
		150.841	15.0065
		93.7904	24.9677
		157.309	20.8279
		96.5071	20.1811
		83.1824	22.7684
		65.2005	29.4955
		NaN	27.6843
		NaN	23.8034
		NaN	24.3208
		NaN	30.9185
		NaN	26.132
		NaN	NaN
		NaN	NaN
		NaN	NaN
		NaN	NaN
		NaN	NaN
		NaN	NaN
		NaN	NaN
		NaN	NaN
		NaN	NaN
		NaN	NaN
		NaN	NaN
		NaN	NaN
		NaN	NaN
		NaN	NaN
		NaN	NaN
		NaN	NaN
		NaN	NaN
		NaN	NaN
		NaN	NaN
		NaN	NaN
		NaN	NaN
		NaN	NaN
		NaN	NaN
		NaN	NaN
		NaN	NaN
		NaN	NaN
		NaN	NaN
		NaN	NaN
		NaN	NaN
		NaN	NaN
		NaN	NaN
		NaN	NaN
		NaN	NaN
		NaN	NaN
		NaN	NaN
		NaN	NaN
		NaN	NaN
		NaN	NaN
		NaN	NaN
		NaN	NaN
		NaN	NaN
		NaN	NaN
		NaN	NaN
		NaN	NaN
		NaN	NaN
		NaN	NaN
		NaN	NaN
		NaN	NaN
		NaN	NaN
		NaN	NaN
		NaN	NaN
		NaN	NaN
		NaN	NaN
		NaN	NaN
		NaN	NaN
		NaN	NaN
		NaN	NaN
		NaN	NaN
		NaN	NaN
		NaN	NaN
		NaN	NaN
		NaN	NaN
		NaN	NaN
		NaN	NaN
		NaN	NaN
		NaN	NaN
		NaN	NaN
		NaN	NaN
		NaN	NaN
		NaN	NaN
		NaN	NaN
		NaN	NaN
		NaN	NaN
			31.0479
			36.3519
			47.0893
			36.0931
			19.1462
			22.3803
			33.8939
			43.467
			34.0233
			11.6429
			36.6106
			26.9082
			23.9327
			20.9573
			31.9534
			32.7296
			NaN
			NaN
			NaN
			NaN
			NaN
			NaN
			NaN
			NaN
			NaN
			NaN
			NaN
			NaN
			NaN
			NaN
			NaN
			NaN
			NaN
			NaN
			NaN
			NaN
			NaN
			NaN
			NaN
			NaN
			NaN
			NaN
			NaN
			NaN
			NaN
			NaN
			NaN
			NaN
			NaN
			NaN
			NaN
			NaN
			NaN
			NaN
			NaN
			NaN
			NaN
			NaN
			NaN
			NaN
			NaN
			NaN
			NaN
			NaN
			NaN
			NaN
			NaN
			NaN
			NaN
			NaN
			NaN
			NaN
			NaN
			NaN
			NaN
			NaN
			NaN
			NaN
			NaN
			NaN
			NaN
			NaN
			NaN
			NaN
			NaN
			NaN
			NaN
			NaN
			NaN
			NaN
			NaN
			NaN
			NaN
			NaN
			NaN
			NaN
			NaN
			NaN
			NaN
			NaN

## Sheet: EDF6f
Left			Right
Data	Shuffle		Within	Between
10.1314	31.6676		0.797676	0.642291
8.08391	28.89		0.787784	0.623893
19.3264	47.1536		0.71813	0.602843
21.7853	43.5281		0.683086	0.613272
7.55734	40.1203		0.813927	0.617837
37.273	40.1944		0.702359	0.466281
43.3203	55.457		0.685822	0.434496
29.0178	35.9598		0.802491	0.400697
27.0654	41.1708		0.729092	0.511333
34.5115	43.3469		0.725465	0.460725
30.0977	20.3257		0.800945	0.394372
9.50992	37.2346		0.741841	0.609894
12.8224	43.9816		0.724376	0.587667
5.63992	43.5559		0.786228	0.529708
9.21971	30.144		0.709032	0.573499
NaN	26.6673
NaN	46.5819
NaN	28.731
NaN	43.555
NaN	47.4069
NaN	51.8696
NaN	33.582
NaN	26.5069
NaN	48.981
NaN	22.2047
NaN	39.0743
NaN	40.8426
NaN	30.5017
NaN	39.4531
NaN	37.0577
NaN	40.9381
NaN	49.4282
NaN	36.8413
NaN	33.3492
NaN	46.6431
NaN	43.5576
NaN	44.3805
NaN	30.0224
NaN	33.6365
NaN	43.8705
NaN	27.1143
NaN	36.1671
NaN	34.4503
NaN	40.6142
NaN	25.756
NaN	44.0574
NaN	36.9464
NaN	51.4026
NaN	34.3694
NaN	38.8983
NaN	49.3483
NaN	54.502
NaN	41.6418
NaN	32.7692
NaN	40.8721
NaN	6.45756
NaN	31.2996
NaN	40.4378
NaN	36.9483
NaN	49.2502
NaN	37.9082
NaN	43.9217
NaN	35.6688
NaN	38.0943
NaN	40.8549
NaN	18.0592
NaN	35.9968
NaN	34.8219
NaN	40.1997
NaN	21.2443
NaN	27.8321
NaN	39.0902
NaN	51.6035
NaN	32.1444
NaN	58.2403
NaN	48.7887
NaN	41.1427
NaN	41.7935
NaN	45.005
NaN	38.9045
NaN	28.7107
NaN	36.6615
NaN	29.5656
NaN	41.9135
NaN	39.4722
NaN	13.9243
NaN	31.432
NaN	31.1607
NaN	44.5644
NaN	51.6683
NaN	27.0587
NaN	43.9919
NaN	40.8518
NaN	40.6906
NaN	35.8469
NaN	46.5713
NaN	41.902
NaN	48.3236
NaN	32.8817
NaN	53.0864
NaN	32.5578
NaN	46.4743
NaN	35.6168
NaN	38.5759
NaN	44.0309
NaN	38.5909
NaN	40.01
NaN	35.9699
NaN	42.3985
NaN	44.3583
NaN	31.7049
NaN	38.9341
NaN	44.6783
NaN	38.8807
NaN	39.8446
NaN	13.7474
NaN	36.452
NaN	42.9999
NaN	38.6893
NaN	33.106
NaN	33.9154
NaN	36.6658
NaN	47.4902
NaN	34.605
NaN	38.0809
NaN	37.5964
NaN	21.0484
NaN	35.8895
NaN	49.4914
NaN	35.0137
NaN	15.907
NaN	54.5513
NaN	37.9089
NaN	35.5658
NaN	48.6508
NaN	38.9017
NaN	46.6517
NaN	40.0335
NaN	32.0463
NaN	37.4866
NaN	29.3283
NaN	51.5119
NaN	37.6811
NaN	46.2835
NaN	39.647
NaN	16.1592
NaN	30.7269
NaN	48.4213
NaN	32.3037
NaN	39.5633
NaN	35.2917
NaN	37.0365
NaN	36.3713
NaN	44.9922
NaN	43.7658
NaN	20.0191
NaN	37.8682
NaN	48.6818
NaN	38.8679
NaN	40.443
NaN	26.0525
NaN	28.8999
NaN	48.7625
NaN	31.0573
NaN	26.6669
NaN	49.9877
NaN	44.2605
NaN	44.8149
NaN	33.8401
NaN	41.9991
NaN	14.1521
NaN	23.5404
NaN	18.0567
NaN	36.0704
NaN	42.3612
NaN	50.1509
NaN	43.0717
NaN	29.7555
NaN	47.322
NaN	39.9037
NaN	34.6699
NaN	35.1899
NaN	40.5161
NaN	40.7462
NaN	32.3621
NaN	20.2278
NaN	70.6155
NaN	37.7267
NaN	42.5124
NaN	41.2983
NaN	3.86738
NaN	41.0306
NaN	33.1798
NaN	45.1842
NaN	54.1033
NaN	41.0408
NaN	39.1751
NaN	35.0065
NaN	47.0969
NaN	44.9146
NaN	38.2601
NaN	10.0243
NaN	47.9054
NaN	50.3367
NaN	26.6427
NaN	50.3136
NaN	23.2318
NaN	34.2405
NaN	34.0766
NaN	33.0282
NaN	41.9322
NaN	43.4052
NaN	49.4759
NaN	30.091
NaN	41.1173
NaN	40.1873
NaN	29.7492
NaN	32.888
NaN	35.0283
NaN	44.7529
NaN	4.22732
NaN	34.0278
NaN	40.8505
NaN	43.6439
NaN	40.6537
NaN	36.4932
NaN	46.4929
NaN	37.651
NaN	48.0061
NaN	37.167
NaN	34.6831
NaN	55.7143
NaN	42.2129
NaN	39.7752
NaN	42.8303
NaN	34.6524
NaN	26.5733
NaN	35.3042
NaN	43.3108
NaN	30.6057
NaN	33.5718
NaN	28.6791
NaN	50.8945
NaN	44.2818
NaN	36.6269
NaN	31.0909
NaN	30.9122
NaN	40.6646
NaN	39.7189
NaN	48.5597
NaN	55.8204
NaN	54.7375
NaN	41.4648
NaN	37.9546
NaN	42.509
NaN	41.3779
NaN	34.6411
NaN	40.1929
NaN	21.6145
NaN	43.0908
NaN	43.395
NaN	34.1816
NaN	51.1273
NaN	31.6553
NaN	43.424
NaN	29.1607
NaN	37.0106
NaN	42.5388
NaN	47.4178
NaN	34.6861
NaN	37.2948
NaN	36.0685
NaN	43.1111
NaN	40.7292
NaN	37.5887
NaN	44.2139
NaN	25.4426
NaN	37.9998
NaN	38.9921
NaN	46.1198
NaN	67.3271
NaN	56.0296
NaN	37.6077
NaN	39.6756
NaN	42.0052
NaN	43.8743
NaN	44.5914
NaN	33.9376
NaN	41.4532
NaN	36.7886
NaN	23.0236
NaN	40.3062
NaN	40.9759
NaN	38.9202
NaN	53.187
NaN	9.8952
NaN	41.5165
NaN	43.9251
NaN	21.8174
NaN	38.7173
NaN	52.8672
NaN	37.8976
NaN	30.0942
NaN	40.1875
NaN	34.9083
NaN	44.0937
NaN	19.3301
NaN	38.5594
NaN	46.893
NaN	44.1982
NaN	24.9657
NaN	36.8498
NaN	43.6848
NaN	38.9727
NaN	36.4123
NaN	46.1539
NaN	31.098
NaN	30.6291
NaN	45.5502
NaN	40.2997
NaN	48.3583
NaN	40.8055
NaN	38.5051
NaN	44.6838
NaN	47.2224
NaN	23.6406
NaN	32.8627
NaN	38.4225
NaN	38.4594
NaN	46.6049
NaN	39.3024
NaN	43.1237
NaN	26.3534
NaN	40.8338
NaN	42.2323
NaN	42.6438
NaN	47.7403
NaN	47.6457
NaN	41.411
NaN	34.2412
NaN	24.2386
NaN	36.8391
NaN	36
NaN	43.5556
NaN	42.7541
NaN	46.9846
NaN	40.6673
NaN	32.1803
NaN	36.2986
NaN	41.2698
NaN	39.3865
NaN	32.8384
NaN	45.6642
NaN	46.3587
NaN	41.0615
NaN	21.4265
NaN	30.0156
NaN	33.2425
NaN	42.9527
NaN	42.5379
NaN	36.6343
NaN	33.9206
NaN	26.665
NaN	31.4699
NaN	36.2779
NaN	54.1141
NaN	33.9152
NaN	39.4518
NaN	42.0094
NaN	42.6272
NaN	11.0229
NaN	44.1281
NaN	37.7796
NaN	50.8119
NaN	46.4557
NaN	41.6946
NaN	41.0502
NaN	40.4212
NaN	38.1803
NaN	42.9482
NaN	44.3069
NaN	26.8135
NaN	45.5611
NaN	36.6602
NaN	42.6876
NaN	35.7097
NaN	41.2057
NaN	34.1451
NaN	33.5297
NaN	49.8365
NaN	39.8312
NaN	45.289
NaN	52.458
NaN	47.5193
NaN	39.0124
NaN	32.154
NaN	52.9499
NaN	34.1993
NaN	28.628
NaN	47.8054
NaN	44.0088
NaN	33.5847
NaN	34.1276
NaN	23.4803
NaN	41.718
NaN	41.6326
NaN	46.6565
NaN	36.4273
NaN	47.4601
NaN	33.7335
NaN	11.9459
NaN	42.269
NaN	54.6334
NaN	22.3813
NaN	33.0645
NaN	56.4468
NaN	35.7684
NaN	49.233
NaN	37.2177
NaN	35.3467
NaN	38.3955
NaN	49.0445
NaN	33.863
NaN	28.0578
NaN	38.5357
NaN	47.4758
NaN	40.1732
NaN	38.1187
NaN	45.8247
NaN	33.3176
NaN	66.5518
NaN	43.3509
NaN	30.4581
NaN	41.5441
NaN	43.2797
NaN	27.3575
NaN	49.9411
NaN	25.3643
NaN	50.2418
NaN	39.868
NaN	47.2462
NaN	38.2787
NaN	29.6971
NaN	38.3584
NaN	40.965
NaN	40.1469
NaN	37.1834
NaN	41.5118
NaN	43.4841
NaN	33.7302
NaN	25.0889
NaN	36.9441
NaN	40.7417
NaN	42.0581
NaN	38.2118
NaN	51.195
NaN	31.5065
NaN	52.7344
NaN	35.9596
NaN	54.1045
NaN	53.1718
NaN	40.7998
NaN	38.5642
NaN	27.3913
NaN	50.4115
NaN	32.2347
NaN	41.7295
NaN	50.8505
NaN	40.9495
NaN	42.2216
NaN	56.8232
NaN	34.4973
NaN	25.2901
NaN	42.9782
NaN	37.01
NaN	49.4026
NaN	30.4811
NaN	39.2487
NaN	43.6971
NaN	14.0465
NaN	40.4414
NaN	47.0655
NaN	40.601
NaN	37.4426
NaN	42.8931
NaN	16.993
NaN	29.7606
NaN	24.6575
NaN	36.603
NaN	39.1824
NaN	74.1534
NaN	36.6572
NaN	33.951
NaN	43.2206
NaN	48.2025
NaN	14.1585
NaN	40.4665
NaN	38.91
NaN	50.9218
NaN	42.7345
NaN	38.1671
NaN	52.8775
NaN	41.0651
NaN	32.6654
NaN	35.6599
NaN	11.7752
NaN	47.9331
NaN	36.9348
NaN	36.4292
NaN	46.3722
NaN	26.3837
NaN	54.9557
NaN	47.8103
NaN	38.6392
NaN	36.6387
NaN	41.2472
NaN	47.2519
NaN	25.7163
NaN	41.7353
NaN	39.4669
NaN	26.85
NaN	33.1632
NaN	36.4598
NaN	38.1021
NaN	39.1359
NaN	40.6201
NaN	27.1769
NaN	48.3336
NaN	45.5229
NaN	37.8079
NaN	58.8001
NaN	57.7581
NaN	43.4919
NaN	41.9043
NaN	40.8068
NaN	29.1795
NaN	45.6567
NaN	35.8708
NaN	30.65
NaN	35.4482
NaN	34.6747
NaN	46.9932
NaN	28.9424
NaN	37.5302
NaN	38.7752
NaN	47.1723
NaN	35.572
NaN	50.9525
NaN	39.7669
NaN	44.3883
NaN	33.6206
NaN	46.7066
NaN	40.7446
NaN	27.8381
NaN	38.8542
NaN	36.331
NaN	42.7608
NaN	40.1475
NaN	38.7673
NaN	33.6463
NaN	15.8299
NaN	41.3839
NaN	49.4375
NaN	23.8108
NaN	45.0529
NaN	52.9837
NaN	53.0732
NaN	47.7939
NaN	43.8
NaN	25.5442
NaN	41.3605
NaN	36.9561
NaN	51.0579
NaN	39.0299
NaN	33.7182
NaN	26.246
NaN	19.1284
NaN	37.197
NaN	50.2285
NaN	29.6327
NaN	13.966
NaN	32.3596
NaN	44.8338
NaN	45.7826
NaN	42.7708
NaN	40.4341
NaN	48.1315
NaN	26.6069
NaN	34.4052
NaN	42.0069
NaN	42.6753
NaN	39.9652
NaN	44.6318
NaN	26.7295
NaN	40.4573
NaN	44.2881
NaN	31.294
NaN	39.3727
NaN	50.671
NaN	32.9903
NaN	37.1802
NaN	35.8929
NaN	40.3185
NaN	38.5092
NaN	37.289
NaN	45.9311
NaN	32.5375
NaN	25.8779
NaN	37.6043
NaN	39.1504
NaN	61.8135
NaN	43.6029
NaN	53.9274
NaN	43.639
NaN	36.7996
NaN	44.9583
NaN	36.4976
NaN	33.8633
NaN	39.5837
NaN	39.5635
NaN	45.7036
NaN	48.9367
NaN	41.4545
NaN	41.9571
NaN	41.5394
NaN	45.7669
NaN	44.577
NaN	40.8036
NaN	35.2205
NaN	38.2269
NaN	45.7581
NaN	38.3397
NaN	38.4247
NaN	30.1604
NaN	36.7664
NaN	18.0838
NaN	35.3119
NaN	51.7576
NaN	37.8902
NaN	46.5963
NaN	26.4163
NaN	49.2965
NaN	37.869
NaN	42.8086
NaN	53.3702
NaN	31.5024
NaN	50.707
NaN	26.7298
NaN	36.3304
NaN	45.6529
NaN	54.4968
NaN	41.437
NaN	30.2001
NaN	33.4812
NaN	35.1472
NaN	46.9737
NaN	33.1118
NaN	39.992
NaN	36.9481
NaN	39.7757
NaN	40.9154
NaN	41.1622
NaN	30.1859
NaN	25.6795
NaN	41.5927
NaN	55.0893
NaN	35.9813
NaN	31.786
NaN	41.9293
NaN	34.8788
NaN	54.4999
NaN	31.3884
NaN	50.7999
NaN	17.8317
NaN	57.4167
NaN	42.117
NaN	35.6146
NaN	33.621
NaN	43.9704
NaN	38.171
NaN	48.641
NaN	32.119
NaN	43.8907
NaN	43.7137
NaN	50.2754
NaN	50.5058
NaN	47.1624
NaN	35.5048
NaN	37.5998
NaN	38.6831
NaN	21.037
NaN	37.7461
NaN	51.2418
NaN	33.4251
NaN	38.6354
NaN	32.0908
NaN	43.4113
NaN	50.2732
NaN	31.8405
NaN	60.4682
NaN	32.9343
NaN	30.6249
NaN	42.7514
NaN	42.2526
NaN	36.4606
NaN	42.2586
NaN	27.3671
NaN	37.834
NaN	42.0197
NaN	42.4306
NaN	29.7987
NaN	18.4713
NaN	36.2755
NaN	32.1207
NaN	57.0021
NaN	36.8165
NaN	40.7232
NaN	40.1481
NaN	45.5595
NaN	46.6356
NaN	19.4128
NaN	43.4999
NaN	36.679
NaN	37.1075
NaN	48.1884
NaN	39.682
NaN	28.9492
NaN	51.8229
NaN	40.839
NaN	36.8042
NaN	9.36257
NaN	31.3065
NaN	42.0322
NaN	25.7284
NaN	33.5179
NaN	39.7856
NaN	35.338
NaN	30.8231
NaN	53.0775
NaN	42.0898
NaN	26.2261
NaN	38.2503
NaN	45.3278
NaN	44.654
NaN	32.0859
NaN	64.7874
NaN	36.9501
NaN	42.6703
NaN	24.438
NaN	37.5367
NaN	42.1004
NaN	50.2845
NaN	40.6252
NaN	28.6807
NaN	35.7972
NaN	43.678
NaN	13.8184
NaN	33.8624
NaN	35.1628
NaN	49.2405
NaN	30.7422
NaN	49.7157
NaN	36.5341
NaN	45.4769
NaN	44.371
NaN	38.562
NaN	42.8557
NaN	30.6481
NaN	35.4693
NaN	43.2061
NaN	32.7362
NaN	25.755
NaN	37.4497
NaN	43.026
NaN	40.3079
NaN	11.1853
NaN	34.4722
NaN	43.3692
NaN	40.6237
NaN	51.497
NaN	41.4889
NaN	38.7812
NaN	51.1997
NaN	26.5233
NaN	40.9824
NaN	25.4337
NaN	36.1701
NaN	38.2398
NaN	35.926
NaN	52.3974
NaN	44.871
NaN	24.7906
NaN	45.8722
NaN	31.4553
NaN	47.7729
NaN	32.5479
NaN	41.0199
NaN	40.293
NaN	50.3974
NaN	38.3244
NaN	39.934
NaN	39.9083
NaN	18.3675
NaN	36.2465
NaN	49.0498
NaN	42.5146
NaN	39.8799
NaN	46.5895
NaN	47.9005
NaN	29.2113
NaN	38.8426
NaN	34.5009
NaN	46.893
NaN	40.0358
NaN	43.9888
NaN	18.6165
NaN	41.8196
NaN	53.0265
NaN	35.555
NaN	33.3234
NaN	44.8049
NaN	42.0838
NaN	38.3815
NaN	35.6959
NaN	35.3204
NaN	40.5848
NaN	35.4739
NaN	43.2016
NaN	43.5143
NaN	34.3892
NaN	27.4988
NaN	42.7193
NaN	53.7384
NaN	33.9797
NaN	26.887
NaN	64.8974
NaN	50.6884
NaN	41.378
NaN	46.2231
NaN	28.2583
NaN	36.3626
NaN	46.2743
NaN	30.6788
NaN	45.0931
NaN	39.0694
NaN	52.6907
NaN	57.4791
NaN	31.9947
NaN	37.9862
NaN	21.4661
NaN	66.2784
NaN	42.075
NaN	36.2575
NaN	33.9658
NaN	11.3367
NaN	47.7983
NaN	35.3976
NaN	44.4568
NaN	30.1331
NaN	40.1701
NaN	38.0152
NaN	39.7524
NaN	40.7063
NaN	46.6777
NaN	32.0836
NaN	39.045
NaN	24.7923
NaN	47.0775
NaN	41.3199
NaN	33.4888
NaN	37.318
NaN	36.5569
NaN	43.9787
NaN	46.858
NaN	38.4033
NaN	36.2103
NaN	51.1479
NaN	46.8712
NaN	36.7414
NaN	38.5458
NaN	47.2919
NaN	46.4369
NaN	32.0526
NaN	38.8945
NaN	45.8122
NaN	35.4045
NaN	33.8207
NaN	34.267
NaN	35.3862
NaN	40.0825
NaN	42.0035
NaN	40.0135
NaN	52.3032
NaN	39.0074
NaN	49.4117
NaN	34.3116
NaN	38.8665
NaN	37.8529
NaN	35.5825
NaN	57.986
NaN	30.0122
NaN	35.4114
NaN	44.2745
NaN	35.48
NaN	43.0466
NaN	39.0113
NaN	37.1139
NaN	41.4313
NaN	32.9201
NaN	51.6649
NaN	15.7649
NaN	47.333
NaN	37.8285
NaN	50.1581
NaN	29.6789
NaN	36.0116
NaN	33.0654
NaN	46.3846
NaN	45.3802
NaN	43.7701
NaN	37.2808
NaN	44.0293
NaN	32.9214
NaN	37.0996
NaN	55.0541
NaN	25.4101
NaN	31.0912
NaN	41.7285
NaN	29.1939
NaN	35.9933
NaN	43.6366
NaN	44.6147
NaN	35.1424
NaN	38.9127
NaN	41.4981
NaN	26.1231
NaN	38.0485
NaN	45.6247
NaN	41.9057
NaN	37.403
NaN	7.93079
NaN	27.8676
NaN	33.1722
NaN	40.2935
NaN	52.5794
NaN	35.4561
NaN	33.4291
NaN	39.5683
NaN	53.7999
NaN	44.8959
NaN	47.6075
NaN	37.2038
NaN	34.6729
NaN	31.7908
NaN	40.8764
NaN	28.368
NaN	23.0215
NaN	52.7123
NaN	29.6513
NaN	28.2746
NaN	32.0838
NaN	37.3634
NaN	37.3821
NaN	45.7162
NaN	45.8426
NaN	48.478
NaN	6.66542
NaN	31.3469
NaN	36.5461
NaN	44.2602
NaN	10.6055
NaN	41.9637
NaN	39.0365
NaN	41.6724
NaN	45.3746
NaN	43.178
NaN	42.8634
NaN	53.7144
NaN	42.1294
NaN	35.1137
NaN	29.9246
NaN	42.5735
NaN	37.2141
NaN	42.7207
NaN	26.9697
NaN	41.8581
NaN	25.8675
NaN	41.0953
NaN	47.5978
NaN	28.5268
NaN	48.6497
NaN	37.2579
NaN	30.5643
NaN	30.4374
NaN	44.7161
NaN	42.6086
NaN	41.5165
NaN	41.8416
NaN	30.5981
NaN	31.9395
NaN	24.3651
NaN	49.6366
NaN	43.5098
NaN	36.7963
NaN	47.3324
NaN	32.4076
NaN	38.7167
NaN	33.8976
NaN	48.6785
NaN	49.6148
NaN	13.4881
NaN	15.0659
NaN	46.4333
NaN	39.4457
NaN	28.2643
NaN	32.1098
NaN	27.3138
NaN	34.0058
NaN	44.394
NaN	42.3451
NaN	30.8582
NaN	51.4155
NaN	46.4186
NaN	40.0498
NaN	41.7626
NaN	14.5199
NaN	37.0009
NaN	43.9421
NaN	36.226
NaN	31.453
NaN	48.4145
NaN	41.3658
NaN	36.7187
NaN	29.6793
NaN	37.2291
NaN	31.5289
NaN	38.4843
NaN	46.5161
NaN	30.0108
NaN	38.9152
NaN	26.2012
NaN	54.0373
NaN	35.3037
NaN	40.0233
NaN	45.264
NaN	18.7283
NaN	57.2087
NaN	45.8847
NaN	30.5594
NaN	22.9857
NaN	27.0698
NaN	38.1435
NaN	24.9701
NaN	39.5224
NaN	44.6836
NaN	27.0215
NaN	48.1457
NaN	48.6656
NaN	41.6259
NaN	42.0467
NaN	11.2595
NaN	33.6983
NaN	44.8543
NaN	29.5245
NaN	50.1819
NaN	51.6995
NaN	44.2392
NaN	39.327
NaN	30.8787
NaN	40.8083
NaN	45.9054
NaN	44.987
NaN	41.6035
NaN	44.6405
NaN	44.2771
NaN	43.1834
NaN	27.1403
NaN	32.403
NaN	27.4984
NaN	33.7796
NaN	37.5223
NaN	28.1014
NaN	35.491
NaN	42.2298
NaN	43.1232
NaN	45.6728
NaN	52.0213
NaN	38.4386
NaN	44.2098
NaN	35.3938
NaN	6.76462
NaN	49.0641
NaN	36.8196
NaN	34.3078
NaN	45.7295
NaN	43.2827
NaN	33.6824
NaN	42.9954
NaN	33.9037
NaN	39.7301
NaN	25.6207
NaN	28.571
NaN	21.2593
NaN	40.7242
NaN	46.667
NaN	24.7241
NaN	42.0573
NaN	38.9051
NaN	58.5448
NaN	28.0024
NaN	35.9552
NaN	24.1743
NaN	35.669
NaN	44.9783
NaN	42.5816
NaN	23.451
NaN	49.4155
NaN	52.9219
NaN	37.1949
NaN	34.4634
NaN	9.39353
NaN	36.9179
NaN	46.3943
NaN	30.9956
NaN	50.135
NaN	30.4902
NaN	37.3972
NaN	33.2902
NaN	40.5775
NaN	34.3606
NaN	58.6688
NaN	36.8844
NaN	37.6563
NaN	51.8582
NaN	43.9197
NaN	10.1032
NaN	28.2488
NaN	37.2892
NaN	48.4733
NaN	43.5789
NaN	44.4041
NaN	52.2875
NaN	34.5656
NaN	31.6571
NaN	37.7094
NaN	30.6034
NaN	20.1784
NaN	31.2255
NaN	42.333
NaN	31.036
NaN	54.927
NaN	35.6163
NaN	52.4804
NaN	22.7587
NaN	37.3241
NaN	43.1721
NaN	33.7406
NaN	34.9283
NaN	48.3375
NaN	43.0094
NaN	39.4346
NaN	47.9785
NaN	45.384
NaN	33.406
NaN	39.4568
NaN	68.1966
NaN	40.556
NaN	38.4363
NaN	40.5474
NaN	22.0322
NaN	39.0206
NaN	39.0458
NaN	57.9416
NaN	41.4659
NaN	42.346
NaN	46.9131
NaN	15.7166
NaN	30.7454
NaN	39.5038
NaN	29.2883
NaN	34.0713
NaN	43.6833
NaN	32.3288
NaN	33.5903
NaN	47.5396
NaN	37.9186
NaN	34.8364
NaN	60.2137
NaN	38.4079
NaN	44.152
NaN	34.7235
NaN	25.3915
NaN	42.7983
NaN	41.2807
NaN	37.1313
NaN	52.0338
NaN	42.4811
NaN	40.0401
NaN	25.3512
NaN	10.5
NaN	31.4455
NaN	43.3646
NaN	44.3878
NaN	48.8456
NaN	44.1476
NaN	31.0913
NaN	26.242
NaN	37.7675
NaN	33.9009
NaN	35.6282
NaN	20.1266
NaN	30.6912
NaN	41.7276
NaN	41.1818
NaN	48.8831
NaN	51.0092
NaN	40.2419
NaN	41.5092
NaN	21.3274
NaN	44.7162
NaN	27.9904
NaN	37.027
NaN	48.0676
NaN	47.2547
NaN	34.4641
NaN	22.3717
NaN	38.8647
NaN	31.2672
NaN	35.5499
NaN	25.1023
NaN	53.999
NaN	37.9621
NaN	26.1788
NaN	38.1357
NaN	39.6323
NaN	59.4467
NaN	47.739
NaN	37.5399
NaN	33.3516
NaN	49.3457
NaN	60.9954
NaN	22.3299
NaN	33.7395
NaN	42.0965
NaN	38.1134
NaN	30.0518
NaN	43.5797
NaN	46.1861
NaN	45.8062
NaN	43.6437
NaN	45.0276
NaN	33.8355
NaN	35.8579
NaN	40.9835
NaN	51.1445
NaN	14.1557
NaN	34.0924
NaN	33.8487
NaN	28.2322
NaN	36.675
NaN	42.4664
NaN	35.2975
NaN	29.35
NaN	32.1993
NaN	41.2455
NaN	60.4927
NaN	35.3762
NaN	36.6735
NaN	42.3514
NaN	31.3539
NaN	40.3658
NaN	34.7254
NaN	52.4925
NaN	43.1521
NaN	34.8478
NaN	36.0074
NaN	32.1384
NaN	53.8981
NaN	42.3868
NaN	43.2653
NaN	43.5
NaN	23.4968
NaN	30.2419
NaN	41.6278
NaN	38.2157
NaN	43.9365
NaN	43.7721
NaN	30.5453
NaN	50.3853
NaN	37.1263
NaN	45.7576
NaN	34.8186
NaN	40.4882
NaN	34.3545
NaN	44.0562
NaN	53.9041
NaN	28.3622
NaN	38.44
NaN	39.1746
NaN	32.6594
NaN	28.0515
NaN	40.3031
NaN	45.4944
NaN	33.4199
NaN	40.0629
NaN	43.3568
NaN	45.6839
NaN	36.2536
NaN	41.5879
NaN	37.4225
NaN	51.2188
NaN	31.1989
NaN	48.9506
NaN	43.0205
NaN	26.8401
NaN	14.5612
NaN	36.763
NaN	43.1532
NaN	33.2723
NaN	29.6402
NaN	28.6516
NaN	34.5308
NaN	32.6301
NaN	37.9986
NaN	48.0162
NaN	49.547
NaN	55.3523
NaN	47.7461
NaN	35.1317
NaN	39.5929
NaN	25.7761
NaN	30.3944
NaN	45.2711
NaN	31.2295
NaN	36.7123
NaN	46.4379
NaN	40.6574
NaN	46.6349
NaN	36.8605
NaN	31.7557
NaN	46.806
NaN	38.4838
NaN	29.8534
NaN	40.8111
NaN	42.776
NaN	76.0753
NaN	46.3784
NaN	42.1577
NaN	39.0556
NaN	27.6477
NaN	28.251
NaN	38.6701
NaN	42.4538
NaN	45.311
NaN	39.7373
NaN	44.1384
NaN	48.4132
NaN	26.6243
NaN	43.5967
NaN	32.4263
NaN	65.4243
NaN	52.4359
NaN	38.4365
NaN	38.1203
NaN	24.0475
NaN	44.5436
NaN	30.424
NaN	37.9922
NaN	44.6266
NaN	43.147
NaN	48.321
NaN	19.489
NaN	53.2514
NaN	42.2373
NaN	48.5588
NaN	16.328
NaN	43.3332
NaN	31.8189
NaN	30.3053
NaN	27.0297
NaN	35.7117
NaN	42.9457
NaN	39.7888
NaN	47.6684
NaN	42.3215
NaN	36.2351
NaN	44.9169
NaN	27.0907
NaN	41.7517
NaN	23.6291
NaN	40.312
NaN	40.8182
NaN	36.3829
NaN	44.8308
NaN	44.9243
NaN	28.7445
NaN	32.3072
NaN	37.4365
NaN	46.8134
NaN	31.4534
NaN	54.0138
NaN	39.5873
NaN	53.1112
NaN	38.709
NaN	44.0769
NaN	49.4679
NaN	44.2122
NaN	39.0408
NaN	50.66
NaN	41.1367
NaN	28.2929
NaN	42.9073
NaN	31.9991
NaN	40.0241
NaN	43.4403
NaN	34.96
NaN	19.6289
NaN	18.5429
NaN	50.5261
NaN	44.395
NaN	23.7448
NaN	40.9967
NaN	49.3757
NaN	24.2994
NaN	36.4211
NaN	55.7253
NaN	44.0574
NaN	32.2588
NaN	46.5749
NaN	40.8021
NaN	39.9173
NaN	33.8026
NaN	38.2568
NaN	32.6563
NaN	38.5575
NaN	41.8113
NaN	35.6717
NaN	43.5482
NaN	24.2312
NaN	40.393
NaN	44.2819
NaN	41.7627
NaN	43.4974
NaN	42.8719
NaN	35.5685
NaN	30.5915
NaN	26.711
NaN	47.2436
NaN	49.7598
NaN	30.5176
NaN	55.7041
NaN	38.3304
NaN	34.0462
NaN	41.7101
NaN	27.0012
NaN	33.2941
NaN	33.5112
NaN	40.3415
NaN	41.1754
NaN	33.3969
NaN	55.355
NaN	58.2227
NaN	38.7066
NaN	38.4818
NaN	41.3478
NaN	16.9586
NaN	43.9938
NaN	50.6119
NaN	30.5324
NaN	53.3879
NaN	27.8858
NaN	32.3811
NaN	43.8225
NaN	49.4762
NaN	39.383
NaN	54.7772
NaN	19.8566
NaN	49.8323
NaN	32.3716
NaN	39.7262
NaN	23.6916
NaN	31.701
NaN	44.4236
NaN	45.8519
NaN	42.7845
NaN	40.2657
NaN	39.8033
NaN	52.277
NaN	39.2602
NaN	40.2284
NaN	38.0002
NaN	35.1633
NaN	39.7109
NaN	26.1078
NaN	28.3057
NaN	59.4346
NaN	45.0828
NaN	47.9619
NaN	41.7243
NaN	29.4479
NaN	34.3953
NaN	35.9429
NaN	62.2721
NaN	39.4741
NaN	42.3423
NaN	39.1037
NaN	42.1272
NaN	41.3199
NaN	37.4879
NaN	35.8491
NaN	26.6283
NaN	45.2944
NaN	30.5497
NaN	37.2812
NaN	27.5596
NaN	16.2842
NaN	35.077
NaN	24.8167
NaN	43.0834
NaN	38.27
NaN	36.87
NaN	51.9713
NaN	44.1044
NaN	29.311
NaN	50.0537
NaN	8.52767
NaN	48.537
NaN	44.5994
NaN	43.1062
NaN	55.7277
NaN	42.4939
NaN	41.3017
NaN	29.1435
NaN	39.5395
NaN	37.3042
NaN	40.1243
NaN	32.644
NaN	48.1396
NaN	44.4562
NaN	45.7329
NaN	49.875
NaN	41.7361
NaN	38.8294
NaN	39.857
NaN	33.8945
NaN	33.6863
NaN	33.165
NaN	43.0386
NaN	53.9173
NaN	46.6614
NaN	56.9117
NaN	33.2224
NaN	35.9893
NaN	35.5395
NaN	35.5984
NaN	44.9845
NaN	33.9901
NaN	35.7029
NaN	36.2625
NaN	21.0039
NaN	38.6443
NaN	34.9416
NaN	37.9469
NaN	33.3979
NaN	36.6275
NaN	9.96872
NaN	44.0032
NaN	41.3665
NaN	42.3653
NaN	32.3047
NaN	54.5984
NaN	41.0174
NaN	50.3681
NaN	44.6872
NaN	52.7375
NaN	29.1216
NaN	35.7416
NaN	42.7013
NaN	44.6595
NaN	39.1502
NaN	12.7719
NaN	44.1525
NaN	46.117
NaN	38.5599
NaN	44.0249
NaN	8.72507
NaN	36.0002
NaN	38.4628
NaN	38.1169
NaN	60.9728
NaN	42.4545
NaN	30.9505
NaN	38.7657
NaN	30.6337
NaN	36.8016
NaN	53.5119
NaN	27.9117
NaN	41.4557
NaN	42.4793
NaN	53.1846
NaN	41.0755
NaN	44.6819
NaN	43.7673
NaN	30.942
NaN	55.2601
NaN	42.83
NaN	38.1795
NaN	49.3048
NaN	45.3122
NaN	43.5733
NaN	24.2731
NaN	40.9838
NaN	31.5152
NaN	42.4436
NaN	36.8834
NaN	11.8635
NaN	38.7236
NaN	39.1022
NaN	37.017
NaN	30.4461
NaN	27.7848
NaN	46.5437
NaN	46.4344
NaN	39.7725
NaN	42.4725
NaN	53.1149
NaN	19.531
NaN	41.7016
NaN	43.5882
NaN	37.1923
NaN	67.0707
NaN	25.5134
NaN	30.0686
NaN	30.7979
NaN	33.336
NaN	19.9031
NaN	33.1939
NaN	44.6995
NaN	35.7364
NaN	40.0912
NaN	61.8777
NaN	37.0123
NaN	42.262
NaN	40.503
NaN	53.946
NaN	9.55603
NaN	51.7845
NaN	33.2829
NaN	37.9422
NaN	42.0612
NaN	42.4742
NaN	32.5997
NaN	35.0121
NaN	42.9033
NaN	41.3261
NaN	47.015
NaN	39.5928
NaN	35.5292
NaN	40.9488
NaN	45.6709
NaN	50.1195
NaN	34.7419
NaN	39.3971
NaN	48.1774
NaN	42.1545
NaN	40.0171
NaN	38.9785
NaN	40.7477
NaN	29.703
NaN	35.1622
NaN	46.9208
NaN	32.9995
NaN	42.263
NaN	48.5119
NaN	53.6766
NaN	49.0423
NaN	32.1539
NaN	39.8041
NaN	32.1061
NaN	47.1792
NaN	39.7607
NaN	36.9624
NaN	35.9588
NaN	48.3045
NaN	36.9766
NaN	40.3196
NaN	46.9371
NaN	45.2761
NaN	37.4455
NaN	45.0375
NaN	17.3115
NaN	27.2792
NaN	43.9931
NaN	21.6594
NaN	61.5189
NaN	45.7033
NaN	30.9029
NaN	40.1973
NaN	39.6186
NaN	38.8357
NaN	30.9884
NaN	55.2457
NaN	35.1727
NaN	40.3392
NaN	51.8298
NaN	16.7973
NaN	40.0339
NaN	43.3017
NaN	38.0648
NaN	34.8346
NaN	38.0195
NaN	38.5314
NaN	47.8437
NaN	44.2494
NaN	36.1048
NaN	29.6705
NaN	65.4241
NaN	26.22
NaN	43.0682
NaN	31.2844
NaN	21.9052
NaN	37.8424
NaN	27.7088
NaN	53.7497
NaN	41.1045
NaN	45.0697
NaN	39.6102
NaN	36.9581
NaN	32.0966
NaN	34.2025
NaN	54.446
NaN	58.91
NaN	34.9432
NaN	46.9377
NaN	36.0434
NaN	45.2846
NaN	34.9494
NaN	38.2941
NaN	34.9526
NaN	53.3961
NaN	31.466
NaN	42.0453
NaN	29.6884
NaN	36.2859
NaN	47.8809
NaN	33.9931
NaN	34.4779
NaN	37.5103
NaN	33.5737
NaN	34.6027
NaN	15.6759
NaN	39.1733
NaN	48.3194
NaN	48.2479
NaN	22.5051
NaN	33.2411
NaN	39.1334
NaN	40.7695
NaN	39.0616
NaN	44.1534
NaN	33.65
NaN	41.9592
NaN	43.501
NaN	48.125
NaN	30.1834
NaN	66.2616
NaN	35.7282
NaN	31.3395
NaN	40.0783
NaN	38.1115
NaN	49.2271
NaN	39.2907
NaN	37.3321
NaN	30.1917
NaN	36.5391
NaN	43.3148
NaN	42.7551
NaN	41.8662
NaN	51.0286
NaN	33.5467
NaN	11.5663
NaN	46.0356
NaN	38.2896
NaN	33.33
NaN	43.418
NaN	24.6816
NaN	44.0109
NaN	51.5402
NaN	43.5625
NaN	32.7308
NaN	44.4946
NaN	44.0827
NaN	23.7309
NaN	38.8812
NaN	29.6765
NaN	57.5271
NaN	44.9755
NaN	45.6419
NaN	41.0038
NaN	43.3361
NaN	43.4971
NaN	39.2445
NaN	34.0453
NaN	36.4623
NaN	45.4356
NaN	30.8595
NaN	35.2089
NaN	32.4166
NaN	40.7261
NaN	37.357
NaN	62.647
NaN	31.2913
NaN	48.1843
NaN	37.6464
NaN	35.6376
NaN	28.9415
NaN	45.2303
NaN	29.0381
NaN	46.2591
NaN	44.0698
NaN	32.8011
NaN	40.6834
NaN	33.8608
NaN	38.6629
NaN	38.0022
NaN	46.3843
NaN	48.6233
NaN	37.0354
NaN	40.0118
NaN	38.9184
NaN	49.7513
NaN	42.7535
NaN	35.2604
NaN	39.6251
NaN	35.2934
NaN	43.186
NaN	41.4146
NaN	54.9187
NaN	40.8467
NaN	29.7069
NaN	28.2257
NaN	39.5232
NaN	40.4129
NaN	27.4978
NaN	41.4785
NaN	39.8516
NaN	37.7541
NaN	48.8885
NaN	43.4602
NaN	45.0369
NaN	26.7638
NaN	43.8511
NaN	37.1927
NaN	37.5752
NaN	41.9839
NaN	13.1373
NaN	49.8925
NaN	34.4278
NaN	30.9351
NaN	14.9375
NaN	35.3353
NaN	37.2469
NaN	46.85
NaN	35.4705
NaN	37.3972
NaN	49.764
NaN	55.9993
NaN	44.4613
NaN	41.7251
NaN	34.0722
NaN	22.7498
NaN	41.3368
NaN	35.0789
NaN	34.1817
NaN	52.3719
NaN	27.2155
NaN	38.5947
NaN	35.96
NaN	40.0982
NaN	35.6165
NaN	49.1931
NaN	36.1605
NaN	46.5216
NaN	57.6537
NaN	27.4651
NaN	59.029
NaN	41.8506
NaN	38.6947
NaN	46.5046
NaN	19.2017
NaN	36.2517
NaN	29.2954
NaN	47.32
NaN	31.3496
NaN	33.7772
NaN	35.079
NaN	33.2033
NaN	44.6805
NaN	46.2123
NaN	44.3421
NaN	51.6622
NaN	39.2251
NaN	48.7926
NaN	50.0823
NaN	33.4306
NaN	51.7485
NaN	39.8464
NaN	44.6599
NaN	38.1508
NaN	32.8296
NaN	42.8141
NaN	29.6146
NaN	37.2694
NaN	35.458
NaN	39.0954
NaN	12.9237
NaN	50.3151
NaN	47.4303
NaN	38.4712
NaN	35.9226
NaN	29.8211
NaN	44.4193
NaN	46.5976
NaN	30.7342
NaN	43.4883
NaN	35.8075
NaN	31.9545
NaN	43.0963
NaN	35.0534
NaN	37.9742
NaN	49.1723
NaN	42.2158
NaN	38.4183
NaN	51.0282
NaN	25.5931
NaN	47.6732
NaN	42.7991
NaN	41.8243
NaN	36.0537
NaN	39.1513
NaN	36.7459
NaN	29.1985
NaN	44.2843
NaN	32.9199
NaN	39.089
NaN	38.1217
NaN	39.3836
NaN	50.9728
NaN	31.9888
NaN	37.2757
NaN	45.8465
NaN	39.8305
NaN	32.4035
NaN	38.2224
NaN	38.2938
NaN	46.0038
NaN	29.1159
NaN	40.4015
NaN	39.7658
NaN	51.4487
NaN	16.4001
NaN	32.6327
NaN	43.9179
NaN	48.1538
NaN	33.6951
NaN	30.2156
NaN	39.4574
NaN	40.8078
NaN	33.9342
NaN	42.7703
NaN	45.0629
NaN	43.6234
NaN	28.2175
NaN	37.8408
NaN	48.5119
NaN	81.3245
NaN	32.9029
NaN	36.3262
NaN	45.4145
NaN	32.7478
NaN	47.2229
NaN	41.821
NaN	33.1708
NaN	26.4526
NaN	41.5868
NaN	34.7492
NaN	43.1412
NaN	48.8015
NaN	38.9418
NaN	43.0427
NaN	58.6347
NaN	42.9775
NaN	37.4689
NaN	26.9668
NaN	41.3997
NaN	32.8335
NaN	41.5606
NaN	36.7456
[truncated: 5,502 more rows]

## Sheet: EDF6g
Number of cells	Sequence duration
444	62.7426
444	47.7361
444	51.4877
444	57.0505
444	74.3855
444	42.9495
444	45.4075
444	53.0401
444	66.7529
444	52.3933
444	56.9211
444	29.2367
444	50.3234
444	46.0543
444	44.3726
444	42.1734
444	45.0194
444	41.2678
444	43.9845
444	48.5123
444	47.4774
444	32.2122
444	55.11
444	34.282
444	40.1035
444	55.3687
444	41.6559
444	38.5511
444	35.8344
520	40.7503
520	55.7568
520	32.2122
520	31.6947
520	34.0233
520	43.0789
520	47.8655
520	46.1837
520	43.2083
520	43.7257
520	47.8655
520	42.1734
520	46.1837
520	26.7788
520	24.1915
520	30.0129
520	25.4851
520	18.1113
520	40.4916
520	41.2678
520	34.0233
520	36.0931
520	38.0336
520	35.4463
520	43.2083
520	32.3415
520	38.163
520	33.8939
520	33.8939
520	49.0298
520	37.7749
520	47.348
520	39.4567
520	28.7193
520	45.7956
520	39.1979
520	37.5162
520	30.2717
520	44.89
520	39.1979
520	43.2083
520	35.4463
520	41.2678
520	50.7115
520	28.978
520	21.4748
430	59.379
430	56.7917
430	35.0582
430	42.3027
430	40.7503
430	48.3829
430	99.7413
430	105.433
430	89.9094
430	77.3609
430	51.3583
430	62.4838
430	32.3415
430	72.1863
430	69.2109
430	87.3221
430	58.6028
430	34.4114
430	56.533
430	52.652
430	79.8189
430	59.5084
430	52.5226
430	61.1902
430	73.3506
430	59.6378
520	24.8383
520	25.8732
520	52.0052
520	73.7387
520	40.2329
520	94.8254
520	38.2924
520	64.1656
520	54.8512
520	68.9521
520	32.6003
520	59.2497
520	54.4631
520	90.0388
520	74.1268
520	39.0686
520	44.3726
520	50.4528
520	59.379
520	38.0336
520	58.0854
520	64.0362
520	123.415
520	38.2924
520	56.6624
520	34.9288
520	46.1837
520	54.4631
488	44.1138
488	49.5472
488	45.5369
488	40.7503
488	39.8448
488	47.9948
488	40.1035
488	23.8034
488	20.9573
488	30.6598
488	40.621
488	43.3376
488	40.2329
488	41.6559
488	34.282
488	35.705
488	26.0026
488	44.7607
488	33.8939
488	40.4916
488	39.8448
488	36.74
488	42.4321
488	44.7607
488	36.74
488	42.6908
488	32.3415
488	38.8098
488	23.2859
488	33.8939
488	36.2225
488	47.6067
488	44.2432
488	39.3273
488	50.5821
488	45.1488
488	50.8409
488	42.6908
488	44.3726
488	44.3726
488	36.8693
488	45.925
488	53.0401
488	27.4256
488	31.8241
488	27.555
488	22.7684
488	40.7503
488	44.1138
488	36.2225
488	42.4321
488	43.3376
488	54.3338
488	42.9495
488	38.6805
488	50.194
488	50.3234
488	47.8655
488	46.1837
488	49.4179
488	44.3726
488	44.7607
488	54.075
488	44.2432
488	45.1488
488	32.6003
488	41.9146
488	38.4217
488	27.8137
488	42.044
488	41.5265
488	48.6417
488	33.5058
488	45.5369
488	44.5019
488	35.9638
411	142.432
411	94.3079
411	144.89
411	87.969
411	110.608
411	194.696
411	77.749
411	111.125
411	122.898
411	60.8021
411	133.376
420	38.6805
420	181.113
420	122.51
420	129.495
420	113.454
420	81.2419
420	123.286
420	171.151
420	128.461
420	136.611
420	159.638
420	102.458
420	203.752
484	87.3221
484	177.102
484	213.325
484	156.016
484	138.81
484	123.674
484	92.7555
484	109.314
484	123.157
484	141.656
484	168.564
484	125.226
484	169.987
484	125.097
484	146.572
484	178.396
484	136.74
484	122.898
484	140.75
484	127.814
484	103.622
484	120.957
484	135.576
484	124.968
426	80.3364
426	144.502
426	101.552
426	79.3014
426	28.0724
426	67.141
426	124.58
426	90.4269
426	77.3609
426	74.3855
426	82.0181
426	108.15
426	84.088
426	65.5886
426	74.903
426	77.8784
426	71.2807
426	78.784
426	94.3079
426	77.1022
426	138.939
426	120.44
426	72.1863
426	154.851
426	101.294
426	93.7904
426	99.2238
426	124.062
426	97.542
426	100.259
426	97.0246
426	88.8745
426	22.8978
426	70.5045
426	99.4825
426	82.2768
426	66.6235
426	59.8965
426	63.1307
452	157.18
452	122.38
452	96.7658
452	59.6378
452	90.2975
452	124.838
452	158.862
452	102.199
452	92.6261
452	130.918
452	108.15
452	146.313
452	194.696
452	82.7943
452	124.321
452	95.7309
452	150.841
452	93.7904
452	157.309
452	96.5071
452	83.1824
452	65.2005
331	156.921
331	125.226
331	123.415
331	141.268
331	196.766
473	51.229
473	54.9806
473	21.7335
473	22.3803
473	40.1035
473	43.2083
473	46.7012
473	21.0867
473	26.0026
473	32.6003
473	41.6559
473	34.0233
473	28.5899
473	28.0724
473	31.1772
473	34.282
473	39.4567
473	35.9638
473	42.9495
473	28.0724
473	30.6598
278	30.1423
278	38.5511
278	30.401
278	32.0828
278	36.0931
278	26.5201
278	70.7633
278	22.8978
278	27.4256
278	24.5796
278	28.2018
278	21.6041
278	78.0078
278	56.4036
278	31.8241
278	38.9392
278	30.7891
278	39.8448
278	42.9495
278	23.1565
278	34.5408
278	54.075
278	35.5757
278	17.2057
278	35.0582
278	31.1772
278	46.7012
278	33.3765
278	30.0129
278	28.2018
278	40.3622
278	30.0129
278	24.8383
278	26.132
278	42.5614
278	31.8241
278	29.8836
278	17.2057
347	32.859
347	30.7891
347	35.3169
347	33.2471
347	32.859
347	27.1669
347	36.74
347	25.7439
347	20.5692
347	22.3803
347	19.0168
347	33.3765
347	24.7089
347	25.3558
347	17.7232
347	26.0026
347	15.0065
347	24.9677
347	20.8279
347	20.1811
347	22.7684
347	29.4955
347	27.6843
347	23.8034
347	24.3208
347	30.9185
347	26.132
207	31.0479
207	36.3519
207	47.0893
207	36.0931
207	19.1462
207	22.3803
207	33.8939
207	43.467
207	34.0233
207	11.6429
207	36.6106
207	26.9082
207	23.9327
207	20.9573
207	31.9534
207	32.7296

## Sheet: EDF6h
Mouse	Session	Fraction of session with sequences
60355	1	0.769424
60355	2	0.972713
60355	3	0.900115
60585	1	0.429376
60585	2	0.850511
60585	3	0.349002
60584	1	0.465723
60584	2	0.914703
60584	3	0.948359
60584	4	0.695409
59914	1	0.409117
59914	2	0.43381
59914	3	0.728275
59914	4	0.392192
59914	5	0.269521

## Sheet: EDF6i
59914			60355			60584			60858
Session	Duration		Session	Duration		Session	Duration		Session	Duration
1	4.41354		1	7.90643		1	16.0306		1	3.60069
2	2.72316		2	14.4502		2	24.0923		2	13.0121
3	4.27339		3	8.1975		3	11.9448		3	4.54291
4	2.22294					4	12.5442
5	1.2915
