# Supplementary material for: Minute-scale oscillatory sequences in medial entorhinal cortex
Source: Nature. 2023 Dec 20;625(7994):338–44. doi: 10.1038/s41586-023-06864-1 (PMC10781645; doi:10.1038/s41586-023-06864-1)
Supplement: Supplementary file 15 — Source Data Extended Data Fig. 7 [file 41586_2023_6864_MOESM15_ESM.xlsx]

## Sheet: EDF7a
One session						All sessions
MI	Locking degree	MI - non locked neurons	Locking degree - non locked neurons			MI	Locking degree	MI - non locked neurons	Locking degree - non locked neurons
0.0741595	0.828367	0.0198907	0.094145			0.100441	0.862012	0.00908946	0.139808
0.0975873	0.853608	0.0097599	0.0999976			0.0196158	0.703105	0.00501586	0.287204
0.092733	0.8368	0.0228192	0.0899411			0.0156863	0.261119	0.0154107	0.107382
0.0589196	0.831082	0.00815946	0.0771312			0.0344477	0.627038	0.0182005	0.098048
0.0929246	0.884887	0.00767868	0.0847725			0.0138165	0.175771	0.014067	0.121658
0.0870545	0.858314	0.0068612	0.124346			0.0497404	0.696896	0.00490793	0.211897
0.0552944	0.73987	0.00998458	0.100836			0.0452229	0.730272	0.00644317	0.136118
0.0405904	0.662901	0.00653151	0.0844669			0.0549352	0.837098	0.00975081	0.00978311
0.0183921	0.272264	0.0150598	0.106081			0.0505888	0.78644	0.00441113	0.179057
0.0732911	0.747882	0.00662663	0.10107			0.100615	0.780118	0.00788079	0.0445465
0.0650565	0.576942	0.00849805	0.12684			0.0352186	0.807776	0.00522472	0.185081
0.0247716	0.249714	0.0155212	0.0425148			0.0362215	0.763556	0.011495	0.159809
0.0558828	0.849046	0.0056706	0.0392687			0.0551582	0.740798	0.00307002	0.152083
0.0482038	0.70135	0.0107466	0.042856			0.153578	0.835468	8.96452e-05	0.175554
0.0479809	0.613282	0.024203	0.114348			0.0621435	0.771988	0.0064148	0.0718592
0.0682353	0.707686	0.0102221	0.104374			0.0859301	0.821051	0.00345384	0.0943715
0.0280309	0.489644	0.0101371	0.1176			0.0355093	0.607552	0.00180513	0.3122
0.15206	0.936992	0.0088824	0.124875			0.00908946	0.139808	0.00310556	0.0815947
0.0357738	0.606811	0.0280985	0.108454			0.0562881	0.723945	0.00275522	0.155485
0.0710334	0.83291	0.0181851	0.0943854			0.0557231	0.624985	-0.00049657	0.157516
0.0517022	0.690322	0.0176729	0.142814			0.0680222	0.69598	0.00348337	0.165142
0.0198907	0.094145	0.00628934	0.0857604			0.050024	0.596016	0.019271	0.125885
0.149368	0.884036	0.0108917	0.101378			0.143365	0.827439	0.00483384	0.145222
0.0312304	0.268953	0.0128931	0.0823094			0.0673564	0.596886	0.00719268	0.173635
0.071617	0.745899	0.0220787	0.101398			0.099378	0.803526	0.00408999	0.0947514
0.0473872	0.520744	0.00652707	0.0418895			0.0326002	0.603072	0.0103668	0.148773
0.0902935	0.717549	0.0141176	0.143832			0.00591943	0.606764	0.0340745	0.141678
0.0850429	0.879528	0.00425817	0.135481			0.190336	0.852217	0.00419817	0.100467
0.0877196	0.817275					0.106854	0.629349	-0.000800338	0.0990235
0.117547	0.914896					0.0326418	0.651894	0.00363034	0.0798662
0.0506656	0.694669					0.0496864	0.69896	0.00210077	0.0312536
0.042782	0.733153					0.0166763	0.563437	0.00777185	0.100884
0.0211404	0.577247					0.0381894	0.644758	0.00674714	0.107719
0.0820085	0.910298					0.0343589	0.55293	-0.000322673	0.0364581
0.0249946	0.356498					0.0180212	0.598351	0.00195693	0.0983662
0.0697168	0.683065					0.0827617	0.829867	-3.41338e-05	0.0835344
0.0424014	0.706018					0.0364074	0.803681	0.0034061	0.0932427
0.0815703	0.549557					0.0210132	0.440559	0.00647249	0.118972
0.0293482	0.508889					0.0197437	0.337159	0.00793012	0.150404
0.0485031	0.756675					0.157222	0.897421	4.31608e-05	0.0664366
0.0308128	0.168698					0.0370984	0.53364	0.0206653	0.149711
0.0678778	0.840462					0.00501586	0.287204	0.00975964	0.0391834
0.0097599	0.0999976					0.0836044	0.79292	0.0220823	0.118008
0.0613845	0.844447					0.0740899	0.782388	0.00538301	0.12024
0.0416797	0.704684					0.0910854	0.784	0.0156689	0.131761
0.0135111	0.344447					0.0393806	0.44134	0.00601438	0.0332062
0.0633242	0.803029					0.0396014	0.653669	0.00427434	0.159974
0.0436058	0.815317					0.0248824	0.278648	0.00185615	0.0596845
0.0983138	0.763263					0.0154107	0.107382	0.00472922	0.0657599
0.0631138	0.811846					0.0290337	0.396479	0.00198472	0.129864
0.0910905	0.87822					0.030436	0.499659	0.00663602	0.0844192
0.0228192	0.0899411					0.0174801	0.260494	0.0261534	0.129392
0.0562912	0.671492					0.0182005	0.098048	0.00579697	0.0757151
0.0684721	0.72408					0.0358061	0.647057	0.00946761	0.0960929
0.0655296	0.581304					0.0304977	0.716081	0.00778519	0.0230651
0.0146707	0.139867					0.0197104	0.352561	0.00810801	0.116623
0.122721	0.871468					0.0653381	0.755131	0.00613556	0.116485
0.0673509	0.830887					0.014067	0.121658	0.0116915	0.140847
0.0245832	0.506271					0.0968495	0.744876	0.00793107	0.00882022
0.020583	0.381219					0.0563243	0.717726	0.0065366	0.0817249
0.0622179	0.75861					0.0739514	0.732987	0.00821791	0.111206
0.0262802	0.42166					0.0733482	0.714496	0.00973571	0.0625028
0.0144167	0.292164					0.0277869	0.543746	0.0102154	0.0670661
0.0167061	0.236795					0.0359201	0.550232	0.00403329	0.0649412
0.0282679	0.461949					0.058387	0.719424	0.00865076	0.136129
0.0584456	0.737916					0.0473743	0.654639	0.0215147	0.110688
0.0804974	0.776025					0.0406357	0.710362	0.022314	0.0906263
0.0637877	0.700233					0.138141	0.836623	0.00780033	0.108138
0.0847607	0.741796					0.0125552	0.27076	0.0164695	0.0497601
0.0371797	0.756959					0.0710684	0.797152	0.0151525	0.0510198
0.0369424	0.787302					0.068872	0.73659	0.0144087	0.095874
0.057377	0.692742					0.0345234	0.53466	0.0168566	0.0323508
0.0659858	0.745287					0.0202606	0.585136	0.0126147	0.145167
0.0595518	0.718834					0.0815531	0.768975	0.012405	0.114945
0.106522	0.857824					0.0581935	0.565616	0.0146859	0.122203
0.00815946	0.0771312					0.0510676	0.574437	0.00877838	0.138273
0.0347064	0.495859					0.0272428	0.440702	0.00649709	0.176917
0.00767868	0.0847725					0.119007	0.746661	0.00853995	0.0396307
0.0414389	0.586395					0.0340666	0.564116	0.0182909	0.21478
0.0676729	0.759014					0.0404067	0.561549	0.00535619	0.022403
0.0426796	0.543165					0.0360158	0.543057	0.0122421	0.0897757
0.0218832	0.55486					0.0220223	0.585338	0.00902122	0.0609821
0.0217966	0.149563					0.048824	0.608658	0.00479371	0.109888
0.0932527	0.756913					0.0235306	0.545818	0.00652138	0.0747216
0.0746663	0.751308					0.0474734	0.613305	0.00930549	0.0290062
0.0236086	0.587756					0.0368765	0.489533	0.00346743	0.1296
0.0439559	0.692186					0.0734455	0.560326	0.0134524	0.0976772
0.0399015	0.596667					0.128358	0.842814	0.00627666	0.106643
0.0399448	0.639664					0.0651334	0.779609	0.00607103	0.121215
0.0590679	0.818769					0.101044	0.819924	0.00701835	0.0707597
0.0470758	0.72243					0.0124045	0.457565	0.0110257	0.0821267
0.0844722	0.65162					0.0326495	0.782838	0.00969282	0.0120379
0.0211825	0.327819					0.0368218	0.397214	0.00517797	0.0153732
0.0311809	0.599804					0.0676537	0.711413	0.0139204	0.0814815
0.0671556	0.747593					0.0124981	0.434938	0.00284395	0.0490962
0.0770858	0.876497					0.0265914	0.644512	0.0324528	0.127047
0.0297617	0.617382					0.0337003	0.637748	0.03237	0.0552957
0.180985	0.914935					0.010391	0.175854	0.013209	0.339064
0.0626321	0.755065					0.00490793	0.211897	0.01916	0.205619
0.0518022	0.826125					0.0489477	0.593562	0.028762	0.339197
0.0460991	0.68623					0.0977959	0.827725	0.0282438	0.273741
0.0382689	0.428759					0.0235897	0.164652	0.022017	0.162724
0.0585739	0.723054					0.026191	0.570891	0.00975284	0.264887
0.04675	0.795119					0.0148765	0.384552	0.0254182	0.256707
0.0621303	0.780698					0.108688	0.870205	0.0169154	0.147046
0.0571091	0.621086					0.0209052	0.327804	0.0254688	0.335969
0.0517179	0.473837					0.0460705	0.710485	0.0144691	0.330116
0.0346192	0.770389					0.0392818	0.650269	0.0254546	0.220016
0.0874647	0.710934					0.0550285	0.367821	0.00786313	0.265666
0.0442519	0.489465					0.0272125	0.776757	0.022306	0.290647
0.0068612	0.124346					0.0569251	0.843073	0.0221324	0.157367
0.0324336	0.402541					0.0336495	0.61905	0.0214841	0.223585
0.046904	0.71545					0.0488635	0.838119	0.00905255	0.258409
0.049586	0.73038					0.0160932	0.416211	0.0156453	0.314669
0.00998458	0.100836					0.0287724	0.628386	0.0181574	0.28583
0.0704506	0.818809					0.0753843	0.684518	0.0260997	0.260498
0.00917892	0.198867					0.0655348	0.674689	0.00845077	0.279925
0.0319748	0.708352					0.0252024	0.346884	0.0135741	0.350716
0.0934554	0.724609					0.0549883	0.709891	0.0457987	0.14213
0.0393343	0.639242					0.0663345	0.801004	0.00879993	0.356657
0.00653151	0.0844669					0.0561128	0.78614	0.0194277	0.297198
0.0917862	0.854153					0.0642738	0.692345	0.0137133	0.24533
0.0264714	0.323129					0.0290704	0.657478	0.0104845	0.346266
0.0745421	0.653353					0.0471405	0.634822	0.0104821	0.0357263
0.0306347	0.562826					0.0309245	0.661762	0.00607889	0.219045
0.0538602	0.754866					0.0536701	0.474328	0.0194466	0.333952
0.0221728	0.733049					0.0367062	0.697625	0.0329471	0.265878
0.0150598	0.106081					0.0295227	0.574112	0.0296897	0.282887
0.116241	0.815913					0.0198877	0.588026	0.0103186	0.137262
0.0350654	0.760325					0.0355042	0.530407	0.0107671	0.402747
0.0242249	0.616095					0.0413555	0.844467	0.0203185	0.101558
0.0131038	0.151107					0.0806584	0.737574	0.00753168	0.329027
0.0589723	0.6596					0.0273419	0.566626	0.00631656	0.373411
0.0625897	0.715854					0.0472923	0.739574	0.01474	0.440506
0.0567528	0.728302					0.00644317	0.136118	0.00948607	0.323653
0.0296582	0.735659					0.0114604	0.673645	0.00203321	0.306923
0.0542751	0.664088					0.0163864	0.272427	0.00811453	0.253567
0.0294722	0.393657					0.0285344	0.69968	0.0104131	0.288552
0.021266	0.454169					0.0304286	0.500694	0.00384044	0.363466
0.0516184	0.737239					0.0239403	0.41826	0.00525854	0.0916098
0.0591425	0.693475					0.0322323	0.5149	0.0103756	0.255189
0.00662663	0.10107					0.0481551	0.642035	0.0278324	0.321704
0.0188934	0.282666					0.0712764	0.606777	0.00854879	0.0597368
0.0759383	0.866976					0.0151245	0.535656	0.0117703	0.337345
0.0980718	0.844115					0.0117192	0.311757	0.0298343	0.301579
0.0127192	0.220563					0.0174159	0.490939	0.0298766	0.345183
0.049537	0.571193					0.0355906	0.633789	0.0158419	0.324152
0.0211358	0.336844					0.0258745	0.232815	0.0178873	0.277581
0.0178511	0.303319					0.0319592	0.590217	0.00612841	0.288365
0.0296245	0.665807					0.0664988	0.703512	0.0138213	0.204
0.0160555	0.304656					0.0776033	0.770045	0.0199535	0.323462
0.0422677	0.595534					0.0189619	0.433984	0.0249626	0.0558748
0.0940955	0.757156					0.0675775	0.777648	0.0205536	0.0652489
0.0532882	0.528275					0.017473	0.314995	0.0162632	0.0425673
0.0898526	0.71729					0.0310039	0.551125	0.019278	0.0519849
0.0911044	0.729813					0.0181258	0.408681	0.0125487	0.108185
0.0627644	0.654642					0.0283465	0.642625	0.0152256	0.0328848
0.0394686	0.58026					0.0592769	0.635723	0.0066426	0.142895
0.0581718	0.583491					0.0474025	0.603528	0.0200895	0.130597
0.0534418	0.831938					0.0427095	0.644955	0.0174565	0.119259
0.00849805	0.12684					0.00855265	0.243402	0.00703517	0.143903
0.0465748	0.801408					0.0309397	0.556893	0.0221395	0.102512
0.135467	0.843056					0.0513876	0.610741	0.00909142	0.111511
0.0467615	0.788597					0.0679513	0.812729	0.0260123	0.125197
0.131865	0.855877					0.068297	0.722087	0.00843244	0.0289316
0.0472153	0.763474					0.0245118	0.370364	0.0108111	0.0607323
0.0271861	0.488746					0.0436872	0.733749	0.0180202	0.126196
0.00641827	0.223644					0.0663934	0.551878	0.0112882	0.0550664
0.0315307	0.641921					0.0944852	0.813165	0.0218341	0.0757604
0.0175138	0.680803					0.0262541	0.383744	0.0188131	0.106315
0.0756839	0.708889					0.0250773	0.602988	0.014424	0.136736
0.0285672	0.4781					0.0202604	0.437619	0.0120196	0.110441
0.148402	0.874817					0.0484355	0.498628	0.0144121	0.189063
0.0940256	0.804743					0.0528331	0.654701	0.00257983	0.100711
0.00789512	0.27449					0.0764968	0.866426	0.0144189	0.126684
0.0180125	0.157951					0.0181938	0.484771	0.00500853	0.101149
0.0271044	0.71299					0.0879172	0.730327	0.016395	0.039945
0.029288	0.528036					0.0112707	0.397286	0.0175859	0.0457277
0.0698541	0.805016					0.0268024	0.449804	0.0217224	0.0468746
0.0496409	0.7517					0.0293145	0.551141	0.00442922	0.124855
0.0624713	0.770087					0.0257313	0.504793	0.0203184	0.0910704
0.0515057	0.696457					0.0281074	0.368649	0.0100624	0.0988938
0.0740595	0.787985					0.00975081	0.00978311	0.0210177	0.0638872
0.108095	0.902731					0.0331	0.597338	0.00813064	0.0771312
0.0459201	0.751545					0.0656572	0.770937	0.00823612	0.0849239
0.0500801	0.650798					0.0469405	0.655279	0.0132461	0.0761006
0.0473131	0.550291					0.000480707	0.270756	0.00571856	0.0893138
0.0215343	0.341916					0.0702709	0.816115	0.0171828	0.0892685
0.0665552	0.765159					0.0910813	0.690055	0.0108201	0.0756737
0.0161494	0.323572					0.0336088	0.483181	0.00673332	0.103269
0.0188409	0.483433					0.0495678	0.665183	0.00682362	0.114035
0.0256538	0.613525					0.0868562	0.882558	0.0143934	0.0440931
0.0668808	0.842101					0.0282604	0.597653	0.00961516	0.127397
0.0888027	0.872827					0.0292924	0.65157	0.00615875	0.0386605
0.0512792	0.698886					0.0335404	0.411543	0.0117683	0.0456024
0.0158328	0.461902					0.0225648	0.362991	0.0220882	0.103008
0.0350162	0.616552					0.045451	0.663597	0.00964197	0.106348
0.0603324	0.884759					0.0175656	0.301055	0.0127884	0.0967382
0.0721758	0.823835					0.0351766	0.663796	0.00968041	0.126198
0.0702003	0.858509					0.0074268	0.284473	0.0265457	0.109975
0.0569897	0.779889					0.0733521	0.841274	0.0201187	0.110084
0.0311198	0.583229					0.0886496	0.795547	0.00663531	0.0817628
0.0912304	0.920721					0.0612504	0.689991	0.0127991	0.106587
0.0974449	0.812565					0.0783567	0.748804	0.0136968	0.0852622
0.0136881	0.271332					0.0437526	0.642042	0.0196509	0.0994688
0.0891281	0.797071					0.0594731	0.608201	0.00516768	0.0418895
0.00607878	0.150258					0.0483366	0.684452	0.00838368	0.0751738
0.0201311	0.469814					0.0629255	0.627379	0.00453382	0.0724667
0.0318877	0.716857					0.029419	0.452909	0.00918407	0.121201
0.0401577	0.572247					0.0430259	0.747049	0.00785579	0.12076
0.0155212	0.0425148					0.126978	0.805038	0.00739702	0.142458
0.0481316	0.789209					0.0149834	0.329602	0.00643842	0.121092
0.0263214	0.239187					0.0356893	0.723298	0.00546731	0.0334242
0.0103034	0.202317					0.0653445	0.746252	0.00852323	0.135485
0.00992157	0.132173					0.0657871	0.722724	0.00697766	0.124014
0.0533166	0.77677					0.0631507	0.820584	0.00959647	0.109588
0.0335027	0.398073					0.0262894	0.57156	0.0170657	0.0614351
0.0762971	0.806222					0.0293677	0.678889	0.00570206	0.152433
0.0235154	0.563621					0.0647083	0.728262	0.0076577	0.0825276
0.0472536	0.611119					0.0463904	0.518051	0.00534192	0.038797
0.0874873	0.708485					0.0578366	0.730672	0.00945111	0.0807649
0.0636077	0.902214					0.0140833	0.607786	0.00498429	0.0367345
0.0225066	0.484221					0.0647524	0.625083	0.0263691	0.108485
0.0554456	0.82479					0.0825433	0.812439	0.0251855	0.117746
0.12292	0.760799					0.0539202	0.695098	0.00637338	0.158863
0.0893872	0.795002					0.0851821	0.732737	0.00627866	0.110367
0.057811	0.837538					0.0347799	0.533838	0.00584389	0.0865022
0.0116859	0.353966					0.0243357	0.450678	0.010198	0.0756599
0.104229	0.847493					0.0386988	0.645916	0.0198697	0.142746
0.0306338	0.608781					0.0371248	0.479781	0.011638	0.118078
0.0134207	0.417141					0.00441113	0.179057	0.00823035	0.0911393
0.052631	0.677572					0.0910065	0.686117	0.00562225	0.0214356
0.0116549	0.230468					0.0341415	0.592033	0.00238312	0.0759052
0.0798301	0.822537					0.00910433	0.402204	0.022558	0.0452373
0.055788	0.719719					0.0282341	0.34136	0.0202356	0.100873
0.103405	0.856892					0.00788079	0.0445465	0.0147915	0.101533
0.123323	0.840788					0.0275604	0.596762	0.0121879	0.0185217
0.0152207	0.241426					0.0443327	0.635206	0.013029	0.0997842
0.00943257	0.162058					0.0259464	0.443812	0.012108	0.0914157
0.066015	0.694729					0.0538466	0.535659	0.021628	0.0535573
0.0220069	0.298726					0.0748004	0.712214	0.0107653	0.146852
0.0872062	0.777359					0.0221526	0.467031	0.013437	0.0847709
0.00630822	0.18769					0.0345692	0.623303	0.0280843	0.112157
0.0313299	0.653699					0.0232775	0.53317	0.0120295	0.114449
0.0326255	0.704393					0.0546456	0.670394	0.00775352	0.0544663
0.0930554	0.807025					0.0465354	0.688263	0.0220124	0.0920366
0.0351442	0.625847					0.0380745	0.543601	0.0311172	0.0548489
0.019346	0.314634					0.0325993	0.541937	0.0164688	0.0211152
0.0279796	0.524522					0.0235752	0.421061	0.0117517	0.099888
0.0671084	0.754191					0.0220971	0.417537	0.0106561	0.135061
0.0056706	0.0392687					0.101828	0.666317	0.0119656	0.111503
0.0925027	0.836582					0.0362829	0.662884	0.0302017	0.0294894
0.00897283	0.228115					0.0470801	0.685922	0.0141152	0.0952509
0.0304696	0.544512					0.0780864	0.700948	0.0131362	0.0603918
0.0107466	0.042856					0.0267798	0.554328	0.0020183	0.0121872
0.0814934	0.825193					0.0744065	0.745745	0.0184532	0.121256
0.0375767	0.491092					0.0446881	0.570355	0.0266995	0.099563
0.0949493	0.885193					0.00522472	0.185081	0.000358423	0.145919
0.0404554	0.577705					0.0377387	0.54649	0.0435761	0.167228
0.0255524	0.590777					0.0239508	0.413732	0.00234452	0.140467
0.0227406	0.505238					0.00796855	0.209933	0.00193243	0.585937
0.0144215	0.469829					0.0318258	0.546404	0.0397391	0.153466
0.0625086	0.838683					0.0154258	0.412308	0.0103187	0.379975
0.0483085	0.827596					0.0709709	0.62256	0.0344087	0.2241
0.0131475	0.189293					0.0651739	0.616546	0.00442185	0.156539
0.0246713	0.411924					0.0234354	0.677866	0.0507334	0.203997
0.0423272	0.23392					0.0320127	0.392878	0.0273585	0.240496
0.014898	0.44835					0.0262319	0.46574	0.0206952	0.252027
0.0527285	0.818496					0.0232319	0.261302	0.0184626	0.263145
0.0138131	0.261519					0.0439973	0.75272	0.0165391	0.318625
0.024203	0.114348					0.0385008	0.693857	0.0278129	0.212983
0.0263762	0.501682					0.0247494	0.499772	0.0169383	0.272034
0.0357715	0.535502					0.0632115	0.749663	0.0147359	0.111751
0.0382044	0.640513					0.0120041	0.280628	0.0309519	0.238798
0.0248817	0.433548					0.0862739	0.676824	-0.000753373	0.102271
0.050718	0.721738					0.0106493	0.21543	0.0194609	0.133875
0.0291658	0.555937					0.0386183	0.54903	0.00516777	0.237447
0.0126087	0.24209					0.005999	0.263086	0.0318356	0.0612859
0.0261646	0.465865					0.0221789	0.417395	0.00556929	0.575225
0.0102221	0.104374					0.0195246	0.513205	0.0090628	0.190591
0.0564812	0.739933					0.0342329	0.583006	0.00346718	0.246217
0.0325025	0.721802					0.028669	0.746998	0.0231508	0.222936
0.045052	0.664252					0.0103927	0.258917	0.0671534	0.227383
0.0396695	0.672883					0.0312604	0.448672	0.00280407	0.100297
0.00977891	0.225138					0.0108604	0.461725	0.00621718	0.148221
0.118284	0.809867					0.0196079	0.325703	0.00161151	0.114433
0.0409176	0.81525					0.0587077	0.535871	0.0131103	0.0779004
0.0784113	0.798726					0.0295218	0.501659	0.0246488	0.112234
0.0547859	0.608911					0.011495	0.159809	0.00127759	0.168974
0.0573345	0.715481					0.00307002	0.152083	0.0361203	0.21348
0.0256814	0.505863					0.0299217	0.550516	0.00416191	0.137489
0.0991745	0.85415					0.0980211	0.681434	0.000743661	0.553951
0.0276763	0.576731					0.0278839	0.367584	0.0169099	0.112215
0.0412478	0.733602					0.0437659	0.590218	0.00374018	0.20061
0.0396866	0.559162					0.0306401	0.524252	0.0129436	0.219917
0.0166616	0.479173					0.0220348	0.421338	0.000711541	0.150448
0.0101371	0.1176					0.015128	0.321522	0.00719264	0.268629
0.0195652	0.371177					0.0532783	0.767141	-8.42902e-05	0.22253
0.0632481	0.794854					0.0220362	0.172019	0.00480337	0.208476
0.0260597	0.44175					0.018806	0.390033	0.000853548	0.0891027
0.0640783	0.758605					0.0968613	0.807142	0.0105966	0.220287
0.0460737	0.539542					0.0420594	0.490347	0.0115123	0.175262
0.0144321	0.273956					0.0050709	0.337988	0.00772573	0.0774006
0.100954	0.817494					0.0250658	0.548864	-0.00180547	0.174519
0.0653922	0.577636					0.020956	0.41978	0.0280159	0.109156
0.0386291	0.540015					0.0463181	0.340108	0.00317552	0.260771
0.105474	0.795407					0.0109195	0.461481	0.00400556	0.151666
0.0575568	0.669454					0.0113189	0.304675	0.00201443	0.667873
0.0088824	0.124875					0.0704109	0.662262	0.00707443	0.164736
0.0732853	0.738739					8.96452e-05	0.175554	0.00362424	0.130008
0.0201544	0.297443					0.0217104	0.496663	0.0255259	0.0621922
0.0276134	0.403619					0.0064148	0.0718592	0.0104568	0.141088
0.0280985	0.108454					0.00345384	0.0943715	0.00692868	0.0643662
0.0277052	0.636957					0.0318972	0.43986	0.0193396	0.200531
0.0431104	0.869551					0.0623802	0.650458	0.00791272	0.0251153
0.0356596	0.550138					0.0162631	0.323631	0.0163344	0.0981629
0.0532895	0.663957					0.0165122	0.316446	0.0148192	0.129772
0.00811867	0.197783					0.0282943	0.398132	0.00408024	0.100334
0.0485548	0.779699					0.0233469	0.397925	0.0107341	0.0708064
0.0127261	0.240801					0.00702953	0.390362	0.0126107	0.167097
0.0145343	0.276319					0.0450798	0.566371	0.00347555	0.0379535
0.0513769	0.687468					0.0220177	0.446236	0.00262829	0.196129
0.0496449	0.808939					0.0178823	0.280239	0.0103559	0.127133
0.0484017	0.821101					0.0146795	0.394489	0.00344366	0.0523601
0.0841069	0.854964					0.0186976	0.396282	0.00819388	0.0396941
0.0181851	0.0943854					0.0471366	0.484028	0.000646665	0.0373712
0.0176729	0.142814					0.104806	0.831941	0.0035151	0.0217409
0.0197637	0.642356					0.0144636	0.47704	0.00212934	0.0366092
0.0922217	0.79662					0.0115597	0.209749	0.0110895	0.0991112
0.0308301	0.581034					0.0308309	0.566344	0.00028996	0.110643
0.0873538	0.643481					0.0310864	0.428698	0.0118042	0.20682
0.05821	0.731237					0.0549285	0.65572	0.00655395	0.248063
0.111596	0.842532					0.0456364	0.469578	0.014416	0.168189
0.0248654	0.456669					0.05929	0.596402	0.0126954	0.194928
0.02546	0.524417					0.0729245	0.758968	0.00651456	0.407686
0.0485741	0.634979					0.0378571	0.544483	0.0118675	0.136547
0.0371192	0.576856					0.0434276	0.573736	0.00972603	0.165609
0.0135947	0.464127					0.0174039	0.541679	0.0207884	0.193082
0.0475579	0.732777					0.0154551	0.282654	0.00229728	0.24059
0.0296596	0.467645					0.00839736	0.184492	0.0282611	0.163139
0.0229312	0.427867					0.0136039	0.293973	0.0233019	0.28266
0.0669537	0.601493					0.0157901	0.578196	0.00877815	0.185032
0.0310502	0.522081					0.0476449	0.548359	0.00197088	0.475226
0.0528279	0.804622					0.0298079	0.454169	0.0162312	0.206145
0.0242887	0.658568					0.0558751	0.697016	0.00752486	0.294554
0.0137902	0.258748					0.0106765	0.272442	0.00980233	0.282565
0.00628934	0.0857604					0.0498282	0.790309	-0.00086472	0.358497
0.0108917	0.101378					0.0111815	0.193698	0.0079826	0.0543793
0.0645472	0.901167					0.0920346	0.939378	0.000858377	0.215555
0.0198795	0.35564					0.0106236	0.505271	0.00861648	0.227872
0.0156811	0.489899					0.00611671	0.327006	0.0139047	0.188266
0.0128931	0.0823094					0.0352073	0.631628	0.00343204	0.376147
0.0116688	0.157729					0.0649457	0.70767	0.011078	0.37784
0.0521168	0.585716					0.0114574	0.348354	-0.00106203	0.0621007
0.0206291	0.267105					0.0379292	0.508291	0.00348223	0.491194
0.0178081	0.511847					0.0370488	0.743335	0.0149524	0.311411
0.0526674	0.651329					0.0235456	0.320786	0.0151906	0.159724
0.0153779	0.675195					0.0546185	0.599738	0.0171171	0.342402
0.0156948	0.202448					0.00180513	0.3122	0.00869732	0.531994
0.0613712	0.665911					0.018925	0.416005	0.00101003	0.388387
0.0118774	0.262204					0.0082405	0.325641	0.0424875	0.183782
0.0468576	0.708624					0.0225365	0.620137	0.00618729	0.326592
0.0304244	0.387132					0.0436584	0.587756	0.0232046	0.050806
0.0422943	0.596991					0.0110698	0.262898	0.00744677	0.289762
0.0649663	0.698969					0.0385912	0.498176	0.00533811	0.326647
0.0452736	0.810926					0.0406631	0.364296	0.00743904	0.413753
0.0515876	0.738179					0.0663144	0.820046	0.0140173	0.309798
0.0734545	0.863902					0.014828	0.309631	0.00946157	0.428858
0.0244857	0.344855					0.0147479	0.343903	0.00999275	0.318337
0.0397145	0.315762					0.0289132	0.437967	0.0103347	0.255225
0.00880898	0.221427					0.0240849	0.574613	0.00297418	0.100821
0.0512636	0.551223					0.0238419	0.322041	0.0241727	0.176742
0.0145141	0.275022					0.0429159	0.530909	0.0241089	0.240451
0.0904969	0.676236					0.010449	0.395631	0.013426	0.533666
0.00819031	0.198033					0.0276201	0.470454	-0.00189243	0.163157
0.0213162	0.413883					0.0109162	0.200307	0.00955443	0.229691
0.024977	0.385326					0.0511917	0.732371	0.0335228	0.409545
0.0152673	0.323193					0.0136604	0.300137	0.0121032	0.41683
0.0261147	0.583503					0.00826155	0.316873	0.00271304	0.16286
0.0229278	0.566344					0.0636823	0.648736	0.00850708	0.138132
0.0268118	0.508428					0.0203875	0.573355	0.00600946	0.244379
0.0134394	0.50075					0.00310556	0.0815947	0.00960892	0.237532
0.0220787	0.101398					0.0154179	0.541753	-0.00100859	0.0622338
0.0542696	0.793402					0.00275522	0.155485	0.0382155	0.402543
0.0340941	0.573929					0.0184239	0.384811	0.00103884	0.418999
0.0142754	0.153874					0.0148193	0.410419	0.00582918	0.258779
0.0121466	0.33091					0.0386831	0.454802	0.0207377	0.293396
0.023498	0.33936					0.0449765	0.535088	0.0229794	0.384489
0.0769354	0.836379					0.0189693	0.391781	0.00780523	0.366689
0.0501773	0.823357					0.0192887	0.476648	0.0288778	0.445117
0.0336628	0.685695					0.0212683	0.454618
0.0250535	0.52377					0.0298285	0.449621
0.0476615	0.630256					0.0368799	0.732884
0.0181795	0.187047					0.0395677	0.46364
0.0282659	0.526594					0.0205104	0.297587
0.0290468	0.409411					0.0272962	0.529761
0.0177133	0.506983					-0.00049657	0.157516
0.0344129	0.399801					0.0273631	0.687546
0.0403124	0.571659					0.0136811	0.334238
0.0736553	0.669659					0.052346	0.499746
0.00763657	0.126891					0.0295883	0.44849
0.0261066	0.809352					0.0725	0.783514
0.00517167	0.192732					0.00348337	0.165142
0.0355482	0.72823					0.081289	0.635915
0.0363234	0.500849					0.019271	0.125885
0.0271816	0.607937					0.0155789	0.297291
0.0234624	0.314284					0.0255308	0.407607
0.0449552	0.801856					0.00821244	0.230778
0.00652707	0.0418895					0.0486472	0.585489
0.0531115	0.743335					0.0123461	0.444254
0.0650971	0.689313					0.0245182	0.326664
0.0604965	0.724412					0.00651079	0.15941
0.077045	0.874298					0.0295616	0.396586
0.0310616	0.626845					0.0259292	0.427583
0.0445974	0.744642					0.00483384	0.145222
0.0522459	0.666824					0.0138269	0.18996
0.0765006	0.740096					0.0649095	0.627153
0.0789655	0.83613					0.00520068	0.199402
0.0202537	0.338945					0.0125832	0.282637
0.0782414	0.716919					0.0780915	0.522822
0.0594647	0.681798					0.014761	0.17182
0.0659625	0.727744					0.032656	0.532958
0.048989	0.619496					0.00589585	0.190544
0.0720457	0.821033					0.0242295	0.331378
0.00966568	0.170574					0.00769697	0.300829
0.028128	0.411598					0.0408122	0.5583
0.0466997	0.593859					0.0245349	0.412214
0.0397992	0.673955					0.0528421	0.575073
0.0290368	0.323203					0.0260577	0.545416
0.0599577	0.692855					0.00719268	0.173635
0.0126938	0.189026					0.0515218	0.7359
0.0162994	0.6164					0.0587407	0.627304
0.0224821	0.726976					0.0306856	0.478942
0.0780794	0.771892					0.0249894	0.524908
0.0437889	0.656997					0.00408999	0.0947514
0.0379224	0.79109					0.0103668	0.148773
0.0158904	0.43261					0.00912052	0.232108
0.0513244	0.578425					0.040074	0.459875
0.0185624	0.186201					0.00908737	0.260524
0.0452917	0.568443					0.0386928	0.704377
0.0487064	0.650799					0.0340745	0.141678
0.00948015	0.360551					0.0194716	0.402448
0.0650504	0.710215					0.00605703	0.222697
0.0446645	0.630808					0.0443673	0.372187
0.0656799	0.652942					0.0334773	0.675056
0.0419156	0.673606					0.059186	0.680519
0.0480239	0.584646					0.0293028	0.714104
0.0277319	0.452522					0.0508715	0.738435
0.0141176	0.143832					0.0419279	0.764431
0.0330162	0.546017					0.0117942	0.303426
0.0144899	0.453429					0.0963457	0.711376
0.0465054	0.629511					0.0650812	0.727977
0.0228408	0.405055					0.0379713	0.738009
0.0370111	0.644995					0.162103	0.848821
0.0136171	0.414011					0.0545525	0.6106
0.0798382	0.707109					0.026936	0.549848
0.0207336	0.438552					0.0698425	0.84497
0.0218384	0.650553					0.0292528	0.619803
0.0541423	0.671212					0.169858	0.842771
0.0616818	0.686987					0.0289037	0.681334
0.0474162	0.626219					0.0232985	0.324376
0.064701	0.896504					0.0663906	0.716208
0.0263849	0.464818					0.0446408	0.761349
0.0226227	0.623088					0.0138435	0.261172
0.0374594	0.59613					0.0331298	0.462998
0.0335812	0.56087					0.0939658	0.868808
0.0262022	0.732706					0.0258896	0.461296
0.0312917	0.600412					0.04276	0.63994
0.033053	0.684058					0.0521491	0.707532
0.0404544	0.668963					0.011441	0.619422
0.0542995	0.798315					0.0583125	0.66348
0.024347	0.260352					0.0210029	0.615987
0.0605342	0.670877					0.146127	0.823417
0.0807822	0.904315					0.0462259	0.74075
0.0083854	0.45355					0.0740989	0.73053
0.0705694	0.75848					0.0372243	0.627375
0.0125337	0.454879					0.0236358	0.480791
0.0620883	0.818414					0.118469	0.806045
0.0213027	0.554092					0.0208658	0.453968
0.0227985	0.252954					0.0733115	0.818416
0.0614575	0.656727					0.128159	0.719788
0.0432501	0.130655					0.0328008	0.66715
0.0173244	0.5266					0.0208863	0.512282
0.00425817	0.135481					0.0342902	0.750331
						0.0175281	0.553674
						0.0845876	0.581857
						0.148711	0.805206
						0.0577475	0.702239
						0.0207772	0.601958
						0.035882	0.68901
						0.0531202	0.766616
						0.0407319	0.587844
						0.0322634	0.729812
						0.0215553	0.421046
						0.0448541	0.674347
						0.0371954	0.585429
						0.100981	0.792121
						0.027419	0.637995
						0.0818652	0.708039
						0.0607193	0.694091
						0.0200756	0.476503
						0.0260233	0.596138
						0.0775394	0.826387
						0.0475033	0.715977
						0.0522757	0.697176
						0.0430026	0.778347
						0.0558679	0.503911
						0.0457486	0.64834
						0.0600159	0.745153
						0.0311875	0.586077
						0.0566097	0.788416
						0.0183694	0.634842
						0.0462432	0.681101
						0.0930477	0.765117
						0.0453684	0.655656
						0.047865	0.677089
						0.0292105	0.557407
						0.0226314	0.574297
						0.0194019	0.513905
						0.0335789	0.55663
						0.0281836	0.665704
						0.0371682	0.66575
						0.101122	0.735104
						0.0078261	0.347305
						0.0217247	0.324961
						0.0322395	0.62178
						0.0435149	0.533844
						0.0443196	0.61722
						0.058395	0.735082
						0.0248482	0.510203
						0.0314139	0.693062
						0.0355754	0.571301
						0.0389399	0.55134
						0.0159349	0.322961
						0.0286307	0.626476
						0.0393456	0.624323
						0.102069	0.766507
						0.02261	0.525378
						0.0624735	0.755326
						0.106425	0.853697
						0.0301132	0.807851
						0.0770415	0.836561
						0.032073	0.587156
						0.0133624	0.434491
						0.034019	0.619102
						0.0443936	0.519883
						0.0144827	0.298387
						0.0417676	0.705805
						0.0209963	0.530344
						0.0462244	0.743602
						0.121456	0.692329
						0.0305496	0.765457
						0.0211127	0.399169
						0.0249479	0.668722
						0.0649288	0.689998
						0.0529506	0.775361
						0.0309587	0.563555
						0.0808282	0.697082
						0.0407918	0.630307
						0.0599653	0.552389
						0.0537999	0.658524
						0.0403063	0.621325
						0.0129974	0.352803
						0.0567626	0.634395
						0.0100865	0.430701
						0.0666373	0.676835
						0.0340339	0.559581
						0.0347913	0.48103
						0.0212259	0.470902
						0.0158256	0.435021
						0.019899	0.522965
						0.015157	0.448639
						0.0223214	0.41355
						0.046367	0.738084
						0.0235513	0.512617
						0.0375065	0.637857
						0.0236336	0.557713
						0.0227722	0.418646
						0.0384796	0.6691
						0.00709168	0.268154
						0.0514825	0.548657
						0.0605929	0.697382
						0.0340868	0.532133
						0.0801572	0.736186
						0.0175778	0.456266
						0.0318349	0.573847
						0.0448826	0.736214
						0.022176	0.638403
						0.0204931	0.57395
						0.0534526	0.64707
						0.0247452	0.622657
						0.0676332	0.707635
						0.0268752	0.580044
						0.034034	0.575496
						0.0287315	0.397486
						0.00213668	0.175275
						0.0327544	0.654211
						0.00714211	0.246735
						0.0617641	0.78583
						0.0343246	0.622515
						0.0586315	0.705719
						0.0143714	0.330115
						0.0697155	0.800289
						0.0258966	0.608378
						0.0480639	0.702772
						0.0404029	0.626871
						0.036108	0.749556
						0.014791	0.3469
						0.0256146	0.600091
						0.00419817	0.100467
						0.0534364	0.606597
						0.0251027	0.601264
						0.0615075	0.810431
						0.025369	0.473962
						0.0365311	0.596694
						0.0135081	0.583219
						0.0133537	0.278234
						0.0713212	0.676036
						0.0488051	0.755733
						0.072299	0.835553
						0.0306449	0.610457
						0.0502518	0.635178
						0.0239608	0.570459
						0.0496722	0.79711
						0.00598827	0.171761
						0.0210221	0.435026
						0.0209151	0.486781
						0.0398815	0.58872
						0.0266938	0.641124
						0.0556508	0.712302
						0.0553823	0.745073
						0.054103	0.729386
						0.0259255	0.374934
						0.0162001	0.504
						0.0169019	0.185168
						0.00652309	0.565131
						0.0705978	0.755993
						0.0360039	0.615027
						0.0283046	0.485257
						0.0636153	0.783776
						0.0340194	0.623924
						0.0849415	0.707495
						0.0429206	0.669927
						0.0275483	0.603891
						-0.000800338	0.0990235
						0.0309198	0.663501
						0.0198963	0.413331
						0.0209301	0.750203
						0.0178075	0.548789
						0.0300455	0.59992
						0.0756181	0.783369
						0.059968	0.78493
						0.0479962	0.769615
						0.0308312	0.614816
						0.0597434	0.667448
						0.00363034	0.0798662
						0.0314951	0.662555
						0.0428949	0.596949
						0.0879749	0.770816
						0.0737665	0.697112
						0.021796	0.510684
						0.112385	0.844212
						0.0611837	0.844864
						0.0169571	0.433061
						0.0533281	0.749248
						0.0458631	0.599906
						0.0436446	0.743618
						0.0437373	0.682319
						0.0139775	0.462507
						0.0498101	0.678939
						0.0452124	0.768266
						0.0646675	0.737894
						0.078533	0.741465
						0.0404793	0.736268
						0.0263236	0.542369
						0.0410234	0.689127
						0.00365242	0.251606
						0.066019	0.773961
						0.0655245	0.748775
						0.0438113	0.787274
						0.0218599	0.525371
						0.0302005	0.641291
						0.0258993	0.66641
						0.037397	0.692586
						0.0667698	0.720618
						0.0202417	0.326976
						0.0209231	0.515711
						0.0428132	0.699538
						0.0189677	0.530503
						0.00210077	0.0312536
						0.0289879	0.674124
						0.0305581	0.600623
						0.0257719	0.514124
						0.032033	0.496409
						0.051322	0.710301
						0.00337548	0.229074
						0.0711616	0.796049
						0.00930966	0.19559
						0.0433839	0.621413
						0.0665803	0.723432
						0.0285681	0.494276
						0.0422654	0.64647
						0.0383033	0.645646
						0.0159127	0.503266
						0.0326726	0.626468
						0.0117075	0.349778
						0.0271775	0.604763
						0.025949	0.598068
						0.0718319	0.819134
						0.0129893	0.270733
						0.0370633	0.571104
						0.00924372	0.280104
						0.0448209	0.589286
						0.0230642	0.487421
						0.0212669	0.418178
						0.0274658	0.660796
						0.0524985	0.613651
						0.0565661	0.691347
						0.0306742	0.574336
						0.0409591	0.745852
						0.0088727	0.29304
						0.0476359	0.571856
						0.0233569	0.408176
						0.0247635	0.527978
						0.0437557	0.623899
						0.0284673	0.687813
						0.0152815	0.530153
						0.0269139	0.489154
						0.0198935	0.326015
						0.0339087	0.636169
						0.00674797	0.444351
						0.0111186	0.400468
						0.0410807	0.691078
						0.0404707	0.584182
						0.0370966	0.691705
						0.0448675	0.705414
						0.043195	0.80635
						0.0124511	0.435837
						0.0162878	0.259165
						0.0620198	0.726342
						0.0567262	0.755195
						0.0335438	0.633085
						0.0446031	0.594449
						0.0330327	0.56939
						0.0365965	0.554373
						0.057662	0.614978
						0.0105875	0.467919
						0.0289808	0.499268
						0.0278679	0.568536
						0.00646146	0.434251
						0.0319457	0.475092
						0.0226771	0.525549
						0.0555619	0.764508
						0.0445601	0.555514
						0.014745	0.410338
						0.0284545	0.557425
						0.0838103	0.813166
						0.00526906	0.336868
						0.0218098	0.665985
						0.0408178	0.817478
						0.0105833	0.359215
						0.0110213	0.356649
						0.00631524	0.176061
						0.0113762	0.294472
						0.0156044	0.407742
						0.0264525	0.489535
						0.0135825	0.243833
						0.0536733	0.636292
						0.00619031	0.194698
						0.0129466	0.457989
						0.0101987	0.298643
						0.0251996	0.431708
						0.0379747	0.482874
						0.0320448	0.534056
						0.0325493	0.742674
						0.0319729	0.46434
						0.0348165	0.562087
						0.0162254	0.386855
						0.00777185	0.100884
						0.0248849	0.521552
						0.00542057	0.182884
						0.0103782	0.267835
						0.075465	0.668039
						0.028382	0.394782
						0.0413979	0.588598
						0.0324938	0.411716
						0.0291558	0.59759
						0.0491959	0.613613
						0.0195704	0.498443
						0.0336701	0.462664
						0.0473445	0.579297
						0.0112643	0.456305
						0.0102689	0.339785
						0.00656126	0.180123
						0.0223953	0.370104
						0.00643509	0.214048
						0.00481266	0.231537
						0.0488942	0.504899
						0.0816338	0.728505
						0.0137534	0.330464
						0.033949	0.426597
						0.021142	0.375931
						0.0248665	0.549638
						0.00418619	0.27631
						0.0123873	0.292641
						0.0155584	0.303429
						0.0303331	0.650133
						0.0115519	0.264087
						0.0182577	0.585824
						0.00674714	0.107719
						0.0618083	0.738667
						0.0822225	0.738243
						0.0400078	0.788844
						0.0266165	0.567463
						0.0222242	0.430208
						0.0220267	0.531487
						0.0338239	0.62629
						0.0514008	0.701391
						0.0369954	0.625066
						0.0392356	0.540419
						0.0233693	0.492752
						0.0198101	0.615058
						0.0342999	0.85711
						0.0187007	0.304417
						0.0126602	0.452604
						0.0507321	0.765627
						0.0201419	0.527653
						0.0193556	0.566649
						0.00808308	0.380033
						0.0237045	0.600857
						0.0391431	0.62649
						0.0184464	0.396083
						0.0432213	0.787092
						0.00378158	0.347701
						0.0751448	0.622387
						0.0317526	0.679098
						0.0377654	0.689902
						0.103312	0.813831
						0.0400209	0.664303
						0.0254017	0.584273
						0.0498116	0.584755
						0.0452226	0.641132
						0.019122	0.535593
						0.0106602	0.374449
						0.0216068	0.263303
						0.0182534	0.453842
						0.0217671	0.518853
						0.00892687	0.30435
						0.0104159	0.356319
						0.0195833	0.46016
						0.0145886	0.439557
						0.0168167	0.356054
						0.0392787	0.598012
						0.0177493	0.398003
						0.0209339	0.423223
						0.00501529	0.269617
						0.0231188	0.387117
						0.00936688	0.338598
						0.050908	0.617402
						0.0177713	0.475311
						0.0149692	0.228146
						0.0105475	0.434421
						0.00584922	0.320284
						0.0158188	0.266489
						0.0477322	0.596078
						0.0207165	0.457384
						0.0110281	0.445274
						-0.000322673	0.0364581
						0.0493682	0.637362
						0.0407914	0.557701
						0.0356882	0.688349
						0.038474	0.675172
						0.0114725	0.415318
						0.0180866	0.538559
						0.0387989	0.556053
						0.0181292	0.405433
						0.0379992	0.548715
						0.00195693	0.0983662
						0.031806	0.52416
						0.00484716	0.226422
						0.0440214	0.564157
						0.000546945	0.245719
						0.0533404	0.691818
						-3.41338e-05	0.0835344
						0.0296792	0.492854
						0.0425784	0.545284
						0.0160488	0.380779
						0.0476917	0.67087
						0.0395705	0.548927
						0.017739	0.37126
						0.0294504	0.403134
						0.0268836	0.408768
						0.0111149	0.518184
						0.0136749	0.394946
						0.0642858	0.615059
						0.0157224	0.237534
						0.0460978	0.58837
						0.00945975	0.344043
						0.0223094	0.35369
						0.0342101	0.568677
						0.0172696	0.320876
						0.0453911	0.570692
						0.0154613	0.242281
						0.00734441	0.258521
						0.0251887	0.449721
						0.0503527	0.585838
						0.028699	0.534564
						0.0425031	0.60744
						0.0136263	0.271665
						0.0144331	0.41758
						0.0069996	0.155351
						0.0213721	0.279411
						0.00227138	0.205779
						0.00893415	0.218153
						0.0161293	0.25499
						0.0271295	0.451341
						0.0110997	0.282478
						0.0125453	0.330808
						0.0169684	0.376428
						0.0517776	0.648413
						0.00578935	0.247336
						0.00792165	0.173651
						0.0072074	0.323319
						0.0264143	0.458993
						0.0309634	0.541145
						0.0208499	0.502967
						0.0332601	0.541871
						0.00720784	0.209635
						0.0159267	0.361301
						0.0244755	0.43814
						0.00384299	0.243089
						0.0608822	0.727027
						0.0523776	0.667599
						0.0034061	0.0932427
						0.007112	0.294228
						0.0226439	0.627834
						0.0227492	0.552105
						0.00571763	0.475611
						0.0154701	0.408767
						0.039538	0.45852
						0.0178204	0.335553
						0.0233811	0.483308
						0.0130806	0.256559
						0.00339066	0.193733
						0.0487132	0.56939
						0.0177577	0.442629
						0.0193013	0.307003
						0.0335932	0.415224
						-0.000323222	0.132179
						0.00621178	0.273486
						0.0560691	0.626112
						0.0297067	0.588993
						0.0584805	0.551155
						0.0146125	0.237196
						0.0219646	0.224911
						0.0105123	0.157023
						0.0232842	0.416715
						0.0166882	0.47028
						0.0466545	0.510956
						0.0220465	0.517541
						0.0490269	0.665456
						0.0125811	0.331604
						0.016221	0.306374
						0.0278382	0.439044
						0.0095189	0.204262
						0.0331926	0.663799
						0.0119512	0.55711
						0.0271036	0.447216
						0.118024	0.860474
						0.040045	0.595136
						0.068176	0.850441
						0.117753	0.732155
						0.0244431	0.414648
						0.0422651	0.635055
						0.0378305	0.509316
						0.0147322	0.289343
						0.049213	0.563448
						0.0485299	0.705399
						0.056452	0.630965
						0.0530788	0.71326
						0.0374225	0.716604
						0.0337261	0.56258
						0.0297891	0.72625
						0.0207416	0.644352
						0.0349587	0.441903
						0.0865639	0.79576
						0.0339257	0.673505
						0.0550832	0.659015
						0.00970508	0.296877
						0.050402	0.67878
						0.0298735	0.457856
						0.022479	0.580213
						0.0340421	0.722087
						0.0547396	0.68016
						0.0922301	0.773439
						0.0540282	0.73205
						0.0441981	0.749069
						0.00647249	0.118972
						0.0106054	0.385622
						0.0150485	0.181655
						0.0355619	0.552703
						0.0466164	0.752328
						0.0603425	0.775341
						0.00852938	0.258833
						0.083806	0.820006
						0.01522	0.258548
						0.0229039	0.542891
						0.050175	0.80848
						0.0384407	0.623384
						0.0675376	0.711046
						0.02281	0.320819
						0.0154416	0.332892
						0.0421455	0.674029
						0.00793012	0.150404
						0.0642143	0.774553
						0.0313014	0.646749
						0.0217258	0.457268
						0.042867	0.625756
						0.027071	0.523715
						0.0123735	0.230463
						0.00871274	0.554655
						4.31608e-05	0.0664366
						0.0293764	0.683234
						0.0303187	0.461531
						0.127831	0.777087
						0.0139827	0.330919
						0.0268762	0.615271
						0.0203163	0.619374
						0.0200687	0.528628
						0.0487319	0.723267
						0.0143613	0.409876
						0.0157798	0.453082
						0.019717	0.430511
						0.0409212	0.656868
						0.0201775	0.542881
						0.0258287	0.455308
						0.014887	0.389804
						0.0451749	0.635584
						0.0300706	0.570047
						0.0210521	0.5039
						0.0315298	0.517947
						0.0264904	0.611226
						0.0418657	0.51747
						0.0313903	0.486291
						0.0304609	0.563141
						0.0276375	0.46083
						0.0166355	0.397231
						0.0289018	0.591485
						0.0158398	0.335006
						0.0457935	0.534192
						0.0144194	0.30491
						0.0146003	0.46812
						0.0188159	0.483008
						0.0112827	0.291282
						0.072839	0.720432
						0.0295697	0.582439
						0.031872	0.513518
						0.0314138	0.428996
						0.043408	0.610537
						0.0245955	0.413104
						0.0557485	0.760592
						0.0312474	0.641707
						0.026418	0.525127
						0.0209588	0.517979
						0.0206653	0.149711
						0.0309268	0.562045
						0.0756176	0.642407
						0.0624745	0.700304
						0.0117198	0.325342
						0.0426496	0.720472
						0.109274	0.755496
						0.030828	0.619107
						0.0147164	0.579964
						0.0476646	0.695394
						0.0196837	0.565288
						0.0498315	0.66404
						0.0512904	0.658358
						0.00779102	0.266783
						0.0603178	0.74206
						0.0117751	0.213331
						0.0107457	0.248656
						0.0247024	0.486568
						0.0185892	0.224469
						0.115412	0.770795
						0.0238561	0.229449
						0.00975964	0.0391834
						0.0941605	0.755486
						0.0586823	0.67574
						0.00926107	0.278986
						0.0122124	0.25881
						0.018951	0.461849
						0.0293984	0.551041
						0.0172483	0.315895
						0.0692702	0.700902
						0.0251767	0.473311
						0.0302957	0.555934
						0.0209653	0.642652
						0.0433503	0.673209
						0.0866383	0.811708
						0.0656144	0.721754
						0.0098892	0.180569
						0.0387056	0.522605
						0.03474	0.628566
						0.0317698	0.610936
						0.0179166	0.247896
						0.0247911	0.565947
						0.0239275	0.58828
						0.0304755	0.444035
						0.033452	0.62418
						0.0116364	0.233055
						0.0220823	0.118008
						0.0144128	0.351535
						0.0120943	0.149955
						0.0182654	0.524054
						0.0489597	0.683861
						0.00710699	0.39642
						0.0109917	0.317201
						0.00909613	0.315235
						0.0120643	0.356779
						0.0143025	0.205607
						0.013617	0.207507
						0.0199363	0.424344
						0.0673336	0.607155
						0.0310473	0.655299
						0.00959227	0.200673
						0.0192172	0.303859
						0.0135789	0.271122
						0.0129247	0.357624
						0.0260359	0.285966
						0.0193296	0.430983
						0.00926055	0.144838
						0.0278722	0.572461
						0.0290678	0.442915
						0.0330592	0.58187
						0.0198275	0.52912
						0.0256242	0.497604
						0.0222474	0.419479
						0.0177172	0.305131
						0.0246637	0.441122
						0.0171088	0.387954
						0.0114331	0.23107
						0.0213044	0.371854
						0.019268	0.390949
						0.00608341	0.307478
						0.0362818	0.792948
						0.0148004	0.270904
						0.0092674	0.452448
						0.0461926	0.575487
						0.0203698	0.454889
						0.0292748	0.538619
						0.0722585	0.567845
						0.0600435	0.784448
						0.0551386	0.751026
						0.0100941	0.306504
						0.0069454	0.495923
						0.0427768	0.672926
						0.0768709	0.718559
						0.034408	0.545897
						0.0454167	0.74554
						0.0309334	0.564781
						0.044267	0.536324
						0.0155791	0.420791
						0.0442753	0.891512
						0.0129687	0.217338
						0.0644048	0.670612
						0.0114751	0.402975
						0.049024	0.679073
						0.0242743	0.583083
						0.0230971	0.542403
						0.0175518	0.528899
						0.0291844	0.476852
						0.0217101	0.470764
						0.0523178	0.626421
						0.0208419	0.523739
						0.0291315	0.581232
						0.0308713	0.516573
						0.0395799	0.578202
						0.0346654	0.709732
						0.0545201	0.827773
						0.12324	0.714262
						0.0386375	0.607732
						0.0257473	0.530908
						0.051546	0.75145
						0.0122616	0.327905
						0.0148229	0.409885
						0.0509183	0.506289
						0.0195717	0.480115
						0.00471075	0.162566
						0.0166876	0.450464
						0.01609	0.191504
						0.00886124	0.428647
						0.043205	0.584869
						0.0543896	0.591105
						0.0209822	0.510525
						0.00538301	0.12024
						0.0218026	0.382881
						0.0239379	0.305126
						0.0216008	0.586034
						0.0046	0.245977
						0.0257203	0.486247
						0.016819	0.341433
						0.0638073	0.642627
						0.0107621	0.253291
						0.0156821	0.32625
						0.0271934	0.62914
						0.010822	0.255376
						0.00905711	0.222948
						0.0213907	0.509562
						0.0100226	0.250436
						0.0199737	0.437955
						0.0240446	0.622226
						0.0200267	0.323765
						0.021308	0.560006
						0.0580013	0.606845
						0.0156689	0.131761
						0.039812	0.663686
						0.0151059	0.479572
						0.0180066	0.483658
						0.0224511	0.459879
						0.00601438	0.0332062
						0.026418	0.652417
						0.0220208	0.523413
						0.0100987	0.292828
						0.0141417	0.417055
						0.0174771	0.573981
						0.0142791	0.397533
						0.00748167	0.196746
						0.00427434	0.159974
						0.0500946	0.758424
						0.0371215	0.69683
						0.00185615	0.0596845
						0.0223681	0.441335
						0.0159816	0.5533
						0.0121361	0.661642
						0.0087266	0.275799
						0.0284009	0.599071
						0.0215079	0.463499
						0.0368763	0.401567
						0.0218409	0.461648
						0.0295642	0.496202
						0.0340046	0.413485
						0.00696543	0.34132
						0.028034	0.488733
						0.0285446	0.492708
						0.0208412	0.397903
						0.0129877	0.337764
						0.0285564	0.444118
						0.0214637	0.408375
						0.0233815	0.656844
						0.0128029	0.23257
						0.0086585	0.199565
						0.0139172	0.305013
						0.00766229	0.21948
						0.0180392	0.16006
						0.0304574	0.552643
						0.0282378	0.488544
						0.00620362	0.443793
						0.0152784	0.374055
						0.0106928	0.330195
						0.0246382	0.424448
						0.00585259	0.252246
						0.0195431	0.428999
						0.0200987	0.591346
						0.0281115	0.583995
						0.0170857	0.291942
						0.00472922	0.0657599
						0.00861551	0.30927
						0.00675952	0.210951
						0.0196131	0.602633
						0.0229289	0.546611
						0.0162402	0.451546
						0.0278	0.198177
						0.00198472	0.129864
						0.0067359	0.320677
						0.0172114	0.346794
						0.0216621	0.480292
						0.0749819	0.734206
						0.0182873	0.452785
						0.0308036	0.436749
						0.00430777	0.158043
						0.0128199	0.348074
						0.022263	0.34175
						0.00663602	0.0844192
						0.0110792	0.353561
						0.0134119	0.283448
						0.0102573	0.223227
						0.0194473	0.457102
						0.0446488	0.497902
						0.0295387	0.488858
						0.0237016	0.49621
						0.0139929	0.320232
						0.0131047	0.400471
						0.0244937	0.408775
						0.035951	0.596632
						0.0163182	0.401582
						0.0261534	0.129392
						0.00579697	0.0757151
						0.0170287	0.25741
						0.00946761	0.0960929
						0.0187371	0.283992
						0.00778519	0.0230651
						0.0359782	0.472113
						0.0404335	0.536182
						0.0239191	0.55966
						0.0213291	0.270893
						0.0292335	0.372833
						0.0199781	0.412273
						0.034129	0.523273
						0.064298	0.634541
						0.0147177	0.218689
						0.00803404	0.364733
						0.0116467	0.299025
						0.0605724	0.68963
						0.0189788	0.294747
						0.0554499	0.604347
						0.0269566	0.594943
						0.0407671	0.685419
						0.0325488	0.458373
						0.0288136	0.535761
						0.0175106	0.328566
						0.0158058	0.467263
						0.0204531	0.301607
						0.0179621	0.44442
						0.020816	0.46085
						0.00904857	0.306517
						0.00810801	0.116623
						0.0100826	0.302235
						0.0147366	0.194367
						0.0145919	0.462227
						0.027299	0.488246
						0.0372992	0.501021
						0.0100161	0.210845
						0.00613556	0.116485
						0.0264254	0.417408
						0.00985981	0.152615
						0.00622433	0.215655
						0.0116692	0.296564
						0.033638	0.469672
						0.0127936	0.383314
						0.00814731	0.420124
						0.05077	0.572758
						0.0116915	0.140847
						0.0117317	0.171505
						0.00952415	0.226684
						0.00793107	0.00882022
						0.0139568	0.178065
						0.0141021	0.350468
						0.00718705	0.245991
						0.00592912	0.200267
						0.0390066	0.578112
						0.00726248	0.186793
						0.0065366	0.0817249
						0.0138931	0.341273
						0.00821791	0.111206
						0.00973571	0.0625028
						0.0145451	0.273491
						0.0111632	0.288366
						0.0533461	0.619149
						0.013775	0.391027
						0.0112666	0.307052
						0.0168589	0.610577
						0.0316785	0.496929
						0.0062917	0.311276
						0.00828226	0.260286
						0.0273863	0.533227
						0.0189951	0.359748
						0.0266851	0.563654
						0.0241126	0.443766
						0.00592533	0.179045
						0.0273707	0.473151
						0.00724432	0.269336
						0.0117417	0.33733
						0.017882	0.310966
						0.0145941	0.423569
						0.0102154	0.0670661
						0.0149499	0.321629
						0.0275922	0.509617
						0.034517	0.507328
						0.0333945	0.51814
						0.00481085	0.267616
						0.00514891	0.171147
						0.00403329	0.0649412
						0.00974491	0.253346
						0.00744452	0.318106
						0.0154946	0.361953
						0.00462281	0.196891
						0.019335	0.494522
						0.0165495	0.339117
						0.00865076	0.136129
						0.0184589	0.488274
						0.0114622	0.379477
						0.0205547	0.432092
						0.00560852	0.336288
						0.0275159	0.485589
						0.0275222	0.370087
						0.00692627	0.273221
						0.0385054	0.699336
						0.07769	0.727089
						0.0884661	0.742482
						0.0240155	0.281496
						0.0244224	0.182201
						0.0959206	0.789615
						0.0763939	0.693843
						0.0842767	0.82891
						0.0661745	0.67159
						0.0177604	0.405958
						0.0275976	0.758118
						0.103672	0.850301
						0.0772071	0.784167
						0.166396	0.860073
						0.0753913	0.837084
						0.0403512	0.728968
						0.0335209	0.474941
						0.0201641	0.412594
						0.0190717	0.478303
						0.072155	0.777907
						0.0110823	0.352285
						0.0876674	0.772686
						0.0770951	0.575677
						0.0871378	0.715254
						0.0803868	0.818811
						0.00783589	0.311012
						0.0374753	0.80554
						0.0426084	0.330041
						0.0493669	0.520928
						0.0289259	0.538843
						0.0273515	0.774229
						0.0215147	0.110688
						0.0881181	0.844684
						0.0308474	0.534054
						0.183989	0.833636
						0.0278091	0.670164
						0.0192131	0.706192
						0.0091867	0.675603
						0.022314	0.0906263
						0.0657467	0.605559
						0.0190499	0.332696
						0.0231923	0.433667
						0.0528314	0.779827
						0.0927099	0.886797
						0.0144706	0.555897
						0.0505225	0.773897
						0.0303197	0.540815
						0.022066	0.253778
						0.0300911	0.432239
						0.0377984	0.455827
						0.061956	0.76371
						0.0258487	0.380346
						0.0164225	0.433377
						0.0811605	0.917731
						0.122313	0.85176
						0.125494	0.860231
						0.0540574	0.597502
						0.0422095	0.59835
						0.0225922	0.331397
						0.13162	0.896481
						0.0899583	0.795612
						0.0505016	0.480342
						0.0098091	0.496953
						0.0261319	0.572655
						0.0300773	0.710133
						0.028642	0.533669
						0.0461311	0.651176
						0.0136971	0.284319
						0.033675	0.278298
						0.0090604	0.269225
						0.0323454	0.583045
						0.121221	0.788513
						0.103862	0.791299
						0.137852	0.840236
						0.0107702	0.403486
						0.0364723	0.915314
						0.108074	0.801537
						0.0768397	0.625288
						0.0476389	0.76672
						0.0692496	0.864341
						0.042382	0.887893
						0.0438809	0.574885
						0.019249	0.645916
						0.0442498	0.655367
						0.0193774	0.344685
						0.108024	0.872103
						0.0636309	0.825568
						0.0115209	0.203778
						0.036905	0.571716
						0.0215651	0.531504
						0.151781	0.825145
						0.00763468	0.206704
						0.182621	0.904268
						0.0324998	0.609286
						0.00780033	0.108138
						0.11473	0.714842
						0.0977622	0.850434
						0.128298	0.811107
						0.0435998	0.804619
						0.0249326	0.69593
						0.099681	0.873648
						0.0647345	0.570422
						0.0093439	0.314603
						0.128245	0.766181
						0.0568209	0.729973
						0.127053	0.719086
						0.0316285	0.538286
						0.0184156	0.493447
						0.00971665	0.283911
						0.00957761	0.33574
						0.167834	0.927319
						0.0643715	0.535433
						0.024642	0.455696
						0.0361157	0.5909
						0.0433445	0.586206
						0.0466966	0.568778
						0.0158167	0.317952
						0.0356499	0.292461
						0.0502582	0.638374
						0.0673479	0.638433
						0.0598428	0.765644
						0.0687333	0.753904
						0.0340289	0.605755
						0.0498717	0.682784
						0.0451925	0.712487
						0.0326978	0.559284
						0.0121923	0.327157
						0.0250735	0.674729
						0.0534609	0.802466
						0.0120271	0.431859
						0.00586888	0.300857
						0.042241	0.488252
						0.0396654	0.554314
						0.0229064	0.431038
						0.0492528	0.591257
						0.0412477	0.635768
						0.0164695	0.0497601
						0.0773898	0.779726
						0.0359185	0.722256
						0.0423698	0.872297
						0.0441916	0.608724
						0.0442615	0.543809
						0.0472345	0.650871
						0.0493879	0.787874
						0.0793222	0.778775
						0.060548	0.598095
						0.0474672	0.656786
						0.0131788	0.557775
						0.00602452	0.296881
						0.0429935	0.773652
						0.0240215	0.500813
						0.0229056	0.537885
						0.0287801	0.64912
						0.067887	0.825871
						0.0954928	0.741735
						0.0789919	0.614778
						0.0576137	0.633038
						0.0151525	0.0510198
						0.13156	0.833339
						0.0270886	0.162752
						0.00870575	0.554184
						0.0082448	0.318802
						0.0273288	0.683806
						0.0219001	0.533163
						0.0513152	0.685119
						0.0377703	0.480487
						0.0210728	0.464718
						0.0160744	0.429201
						0.0417885	0.609053
						0.0889259	0.778976
						0.0240981	0.342254
						0.0284705	0.49273
						0.0677443	0.698789
						0.0756392	0.642709
						0.0126287	0.483693
						0.0779426	0.822572
						0.012207	0.415794
						0.0798497	0.671824
						0.0189699	0.400201
						0.0444162	0.49797
						0.0500598	0.586696
						0.0392221	0.641995
						0.00866557	0.380214
						0.0204772	0.624691
						0.0511248	0.521696
						0.0483849	0.602572
						0.0251315	0.523231
						0.0203798	0.434265
						0.0695475	0.596883
						0.0833179	0.650414
						0.0173761	0.311893
						0.016699	0.302257
						0.0638735	0.614179
						0.0324116	0.695958
						0.0254058	0.683499
						0.12353	0.820309
						0.0144087	0.095874
						0.0530054	0.702698
						0.118787	0.697875
						0.10927	0.90108
						0.0407913	0.721946
						0.0144529	0.459799
						0.0462393	0.598774
						0.0340774	0.735602
						0.044254	0.698482
						0.0222085	0.211636
						0.0423294	0.634756
						0.0645474	0.824207
						0.055731	0.665493
						0.0125893	0.41904
						0.0585237	0.619059
						0.0856445	0.858145
						0.0198279	0.640313
						0.0173288	0.421714
						0.0150057	0.591996
						0.0167192	0.174156
						0.0444496	0.708428
						0.105111	0.816855
						0.0180106	0.813843
						0.0168566	0.0323508
						0.0574643	0.554791
						0.0149385	0.492496
						0.0184214	0.653681
						0.0336088	0.64122
						0.00976093	0.183447
						0.0199786	0.381537
						0.00981512	0.23109
						0.0206136	0.37663
						0.0804366	0.674859
						0.0329667	0.554716
						0.0359798	0.770129
						0.0322859	0.510179
						0.0136225	0.389393
						0.0566559	0.745454
						0.0066555	0.403539
						0.0258845	0.416582
						0.0324551	0.547169
						0.0302782	0.502316
						0.125052	0.744383
						0.0206212	0.612513
						0.033035	0.686006
						0.0456001	0.510734
						0.0407713	0.678778
						0.0218109	0.603987
						0.0258098	0.630858
						0.0259225	0.239211
						0.00665859	0.351776
						0.070162	0.733054
						0.0152301	0.32071
						0.09104	0.727257
						0.129962	0.774908
						0.159031	0.82919
						0.0167135	0.238891
						0.0298645	0.672018
						0.0409776	0.606896
						0.00414276	0.748166
						0.0575318	0.415417
						0.0786684	0.828218
						0.0401499	0.607453
						0.0543957	0.704916
						0.0926602	0.77503
						0.0557257	0.706192
						0.0587734	0.693493
						0.0359464	0.511371
						0.0183915	0.361981
						0.0508204	0.689021
						0.0173163	0.301137
						0.0126147	0.145167
						0.0947003	0.61753
						0.0708546	0.696972
						0.0808924	0.745256
						0.065861	0.769632
						0.0262868	0.260745
						0.0156664	0.327526
						0.0202327	0.460849
						0.0249554	0.508007
						0.0335786	0.554549
						0.0172071	0.488495
						0.020692	0.595531
						0.036849	0.701139
						0.0147147	0.363674
						0.0529225	0.666618
						0.0494718	0.852369
						0.0160636	0.312197
						0.0178683	0.43189
						0.0103993	0.237771
						0.0369744	0.619632
						0.0228275	0.691955
						0.013879	0.292326
						0.00577706	0.575262
						0.0490189	0.395034
						0.0699365	0.78444
						0.0692219	0.736289
						0.0509573	0.649965
						0.0250487	0.77752
						0.0296811	0.49746
						0.012405	0.114945
						0.0179394	0.754387
						0.0297589	0.47872
						0.0204153	0.226192
						0.076688	0.703461
						0.0508479	0.876284
						0.0221607	0.319965
						0.0442068	0.646542
						0.095545	0.758631
						0.0258145	0.565737
						0.00869584	0.182052
						0.012311	0.479847
						0.0324059	0.457463
						0.0146859	0.122203
						0.0403308	0.519955
						0.0199109	0.363282
						0.0111253	0.582895
						0.0173735	0.457977
						0.0266276	0.582231
						0.0662111	0.923908
						0.0599621	0.718266
						0.0374832	0.702288
						0.022573	0.544436
						0.0479166	0.630618
						0.0367928	0.666442
						0.0125284	0.187005
						0.0557975	0.727211
						0.0718774	0.777902
						0.0160864	0.587316
						0.0323869	0.534188
						0.0116949	0.189045
						0.0407555	0.535798
						0.0592391	0.742437
						0.0723573	0.717933
						0.0613042	0.623358
						0.0258353	0.475055
						0.121978	0.772376
						0.0433621	0.834923
						0.0343985	0.783096
						0.0211009	0.452661
						0.0180349	0.482291
						0.0280098	0.51401
						0.0278441	0.618996
						0.0476506	0.704003
						0.021413	0.387501
						0.0282573	0.608352
						0.0754494	0.769534
						0.0450689	0.662189
						0.0122725	0.279176
						0.113459	0.731299
						0.0397413	0.732562
						0.0699122	0.761184
						0.0371534	0.749034
						0.0810921	0.719873
						0.0560349	0.733364
						0.00523735	0.37692
						0.0523543	0.715201
						0.0513355	0.741689
						0.110599	0.689734
						0.0435223	0.621088
						0.0320132	0.773105
						0.0190654	0.375733
						0.0692305	0.691564
						0.0227296	0.451903
						0.0436757	0.795567
						0.0599942	0.73297
						0.0276115	0.435503
						0.0727311	0.883679
						0.0496442	0.740536
						0.0288647	0.720558
						0.0344257	0.664607
						0.0525333	0.831194
						0.0304226	0.387794
						0.116164	0.785007
						0.0573782	0.569513
						0.0980497	0.801023
						0.0323839	0.435128
						0.0173334	0.447505
						0.02264	0.426451
						0.0199533	0.5572
						0.0461503	0.572491
						0.0741631	0.833936
						0.0741445	0.754421
						0.0140048	0.408457
						0.0523109	0.470291
						0.0352298	0.43151
						0.0334674	0.6058
						0.0763711	0.744527
						0.00877838	0.138273
						0.015689	0.272436
						0.0376287	0.553104
						0.0124001	0.440767
						0.0332141	0.397657
						0.0136527	0.355588
						0.021335	0.299693
						0.0356674	0.622112
						0.0357515	0.580429
						0.014998	0.534684
						0.0146708	0.280539
						0.0249206	0.677007
						0.00852546	0.303989
						0.0154598	0.348986
						0.0168922	0.189112
						0.0839786	0.775492
						0.0494509	0.721403
						0.0266517	0.58861
						0.0385173	0.53581
						0.0126377	0.249047
						0.0202934	0.419093
						0.0468385	0.720591
						0.0445969	0.754992
						0.0386463	0.715952
						0.0518472	0.570766
						0.0219426	0.390821
						0.0493756	0.806596
						0.0305731	0.576574
						0.0170735	0.3405
						0.0128021	0.527709
						0.0816579	0.69579
						0.0248144	0.758299
						0.0237444	0.534125
						0.0177392	0.481207
						0.0695205	0.756726
						0.0166816	0.623477
						0.015932	0.375657
						0.0284475	0.345405
						0.0599867	0.781253
						0.0669568	0.6678
						0.0270252	0.64304
						0.0882528	0.775
						0.0170417	0.494591
						0.0232364	0.516222
						0.0457466	0.652737
						0.0270058	0.533047
						0.0460553	0.562279
						0.0284352	0.507266
						0.016698	0.336957
						0.0465606	0.610781
						0.0344713	0.562893
						0.0224519	0.49702
						0.0575567	0.579426
						0.0228692	0.321902
						0.00920626	0.223834
						0.0219477	0.452039
						0.0133307	0.320866
						0.0163902	0.306687
						0.016564	0.350224
						0.013925	0.398554
						0.137179	0.667492
						0.0349791	0.541045
						0.00649709	0.176917
						0.0476734	0.573073
						0.0179452	0.339469
						0.0282518	0.675073
						0.0773881	0.731328
						0.0228903	0.472598
						0.021172	0.302334
						0.0470325	0.441593
						0.00772079	0.561874
						0.0275896	0.617389
						0.00697155	0.324178
						0.0592123	0.679627
						0.014337	0.529934
						0.00973678	0.339885
						0.0171278	0.641476
						0.0330353	0.557283
						0.014375	0.224438
						0.0543525	0.715519
						0.0207467	0.378842
						0.0207384	0.402088
						0.0273802	0.502068
						0.0174328	0.438385
						0.123047	0.786362
						0.067086	0.643895
						0.0336138	0.45139
						0.0197624	0.425942
						0.00420382	0.195903
						0.046987	0.679435
						0.0246412	0.254346
						0.0312082	0.301846
						0.00853995	0.0396307
						0.0182909	0.21478
						0.0267185	0.267006
						0.0443865	0.646679
						0.0585497	0.799953
						0.00855655	0.385418
						0.0660627	0.558659
						0.0549909	0.775017
						0.047443	0.354721
						0.0604432	0.805705
						0.0818129	0.571441
						0.0334153	0.571768
						0.00979416	0.502073
						0.0198587	0.371284
						0.0433212	0.688669
						0.028578	0.418558
						0.0311548	0.564343
						0.0677086	0.614918
						0.0458626	0.414178
						0.0167239	0.16947
						0.0183895	0.384134
						0.0225928	0.267134
						0.0304354	0.612118
						0.082774	0.729786
						0.0275742	0.708473
						0.00535619	0.022403
						0.0286833	0.563448
						0.0231874	0.506389
						0.00582117	0.353418
						0.05819	0.776549
						0.0422952	0.570727
						0.0377914	0.734372
						0.0123712	0.437549
						0.0257758	0.614965
						0.0736794	0.538196
						0.0262339	0.539949
						0.0158166	0.487455
						0.0149072	0.445411
						0.0302311	0.367081
						0.016479	0.394666
						0.0667056	0.65104
						0.0292063	0.529477
						0.0843478	0.827314
						0.245739	0.838616
						0.0769332	0.686986
						0.0918895	0.848984
						0.00652671	0.401815
						0.0659101	0.684168
						0.0979581	0.839826
						0.0664545	0.733793
						0.121736	0.782185
						0.0106988	0.156746
						0.0262549	0.677836
						0.0932342	0.880316
						0.0641598	0.65653
						0.016025	0.286026
						0.0122421	0.0897757
						0.185158	0.823547
						0.0887802	0.772926
						0.0684518	0.665496
						0.121166	0.778847
						0.0548872	0.795891
						0.111361	0.828918
						0.0678469	0.651575
						0.0622889	0.822187
						0.0635185	0.827396
						0.149956	0.833301
						0.069985	0.873221
						0.0450987	0.650376
						0.126534	0.894496
						0.0439274	0.460038
						0.0533259	0.736705
						0.0117901	0.45987
						0.0177561	0.671357
						0.0160985	0.465147
						0.0479316	0.771014
						0.0598052	0.76659
						0.015477	0.27778
						0.047096	0.560777
						0.0414316	0.675973
						0.0225174	0.672212
						0.0141568	0.291731
						0.0713757	0.801824
						0.0635005	0.745691
						0.0239227	0.455319
						0.128002	0.869459
						0.0309944	0.732935
						0.0272047	0.56464
						0.0382051	0.755148
						0.0199382	0.416561
						0.0734651	0.703595
						0.00902122	0.0609821
						0.042791	0.640386
						0.0421751	0.732784
						0.042067	0.737152
						0.036327	0.720772
						0.0315307	0.450358
						0.0206002	0.453965
						0.0753342	0.874
						0.073499	0.752763
						0.109912	0.886779
						0.0444054	0.814733
						0.234959	0.835198
						0.0191002	0.371193
						0.0546212	0.703501
						0.047367	0.703737
						0.0562505	0.78365
						0.0747013	0.77229
						0.0469139	0.762235
						0.0287641	0.488166
						0.0283002	0.773587
						0.0893288	0.788093
						0.0230598	0.47904
						0.00453318	0.196323
						0.0170641	0.458038
						0.0387166	0.747221
						0.045608	0.682042
						0.0266524	0.41686
						0.0643254	0.751102
						0.0468738	0.746148
						0.0226331	0.62344
						0.0215044	0.371176
						0.118462	0.806409
						0.0584715	0.66699
						0.0255377	0.69712
						0.0786837	0.904247
[truncated: 4,233 more rows]

## Sheet: EDF7b
Mouse 59914					Mouse 60355			Mouse 60584				Mouse 60585
16	17	18	19	21	18	19	20	6	7	8	9	6	7	8
-3.13399	-3.1164	-3.11209	-3.14103	-3.1273	-3.12168	-3.10793	-3.13641	-3.12739	-3.13532	-3.13837	-3.11202	-3.13628	-3.11402	-3.12482		Each column indicates the preferred phase of a locked neuron
-3.09984	-3.09885	-3.10622	-3.08516	-2.22695	-3.11771	-3.10067	-3.10149	-3.12659	-3.11916	-3.12706	-3.11199	-3.12547	-3.0824	-3.12078
-3.03816	-3.09717	-3.02093	-3.00442	-2.09821	-3.0822	-3.08249	-3.08846	-3.10225	-3.11553	-3.09761	-3.11182	-3.12131	-3.06969	-3.06858
-2.89617	-3.09154	-2.98466	-2.99331	-1.8985	-3.0605	-3.03669	-3.08073	-3.08832	-3.09928	-3.06956	-3.08682	-3.11865	-3.02197	-2.99759
-2.89516	-3.078	-2.98317	-2.94655	-1.87193	-2.97187	-3.01035	-3.05891	-3.08325	-3.09687	-3.05163	-3.03704	-3.11689	-3.01951	-2.99667
-2.86895	-3.07423	-2.96736	-2.94335	-1.7925	-2.92655	-2.99642	-3.05767	-3.06154	-3.05459	-3.0485	-3.0247	-3.09507	-2.97633	-2.98477
-2.82729	-3.04574	-2.94056	-2.88072	-1.79107	-2.92081	-2.97773	-3.05058	-3.04663	-3.0502	-3.03441	-3.01885	-3.08923	-2.9732	-2.96206
-2.81801	-3.04157	-2.89996	-2.84716	-1.77735	-2.91836	-2.97147	-3.03408	-2.9881	-3.04801	-3.03365	-3.00419	-3.07883	-2.97015	-2.93771
-2.80272	-3.01648	-2.8878	-2.67706	-1.64441	-2.90305	-2.93077	-3.03263	-2.98794	-3.01783	-3.01168	-2.98747	-3.07539	-2.96821	-2.91281
-2.78791	-3.0159	-2.84549	-2.63039	-1.62222	-2.89315	-2.92318	-2.98701	-2.97096	-3.00078	-2.99895	-2.97825	-3.07493	-2.95798	-2.90933
-2.78433	-2.9934	-2.83738	-2.59075	-1.58411	-2.88824	-2.91487	-2.98617	-2.95465	-2.98427	-2.98666	-2.97547	-3.06673	-2.94017	-2.88908
-2.76052	-2.98563	-2.80441	-2.53146	-1.57384	-2.85599	-2.85023	-2.98336	-2.95332	-2.96588	-2.96555	-2.97265	-3.06624	-2.90622	-2.87671
-2.73457	-2.97182	-2.76332	-2.52801	-1.47306	-2.85287	-2.846	-2.97775	-2.93454	-2.96474	-2.89866	-2.95181	-3.05488	-2.90573	-2.87486
-2.71454	-2.92289	-2.73952	-2.52571	-1.43537	-2.84276	-2.84045	-2.96208	-2.9289	-2.95811	-2.85505	-2.94385	-3.01503	-2.87942	-2.8391
-2.70637	-2.9069	-2.73375	-2.51641	-1.40895	-2.82353	-2.83671	-2.94522	-2.89144	-2.94803	-2.84665	-2.93015	-3.00896	-2.85163	-2.83013
-2.69404	-2.89453	-2.68963	-2.51397	-1.37668	-2.81447	-2.82741	-2.94101	-2.86264	-2.94104	-2.8432	-2.92309	-3.00255	-2.84237	-2.81974
-2.68552	-2.88575	-2.64172	-2.50818	-1.32449	-2.75449	-2.79206	-2.93182	-2.85371	-2.91491	-2.84228	-2.92041	-2.99496	-2.83045	-2.81935
-2.66084	-2.87905	-2.61309	-2.43036	-1.31697	-2.75006	-2.78656	-2.92085	-2.80366	-2.90551	-2.83374	-2.91108	-2.98086	-2.82636	-2.81089
-2.61883	-2.85287	-2.57483	-2.38667	-1.28625	-2.74134	-2.78184	-2.90975	-2.79155	-2.90357	-2.83011	-2.90232	-2.95759	-2.81551	-2.81
-2.57885	-2.83755	-2.54698	-2.34984	-1.26019	-2.72988	-2.74981	-2.89658	-2.78471	-2.89419	-2.82775	-2.88983	-2.94556	-2.80417	-2.7772
-2.57377	-2.805	-2.53998	-2.25438	-1.18761	-2.72373	-2.74165	-2.8938	-2.75887	-2.89239	-2.81029	-2.88272	-2.92951	-2.77639	-2.76113
-2.56157	-2.79703	-2.53692	-2.15585	-1.15554	-2.67771	-2.73873	-2.88698	-2.66448	-2.89037	-2.74443	-2.87921	-2.92139	-2.7647	-2.76067
-2.53218	-2.78479	-2.4925	-2.14146	-1.12138	-2.64583	-2.70912	-2.88296	-2.66179	-2.8787	-2.72752	-2.85368	-2.90604	-2.70748	-2.75236
-2.5097	-2.78459	-2.46959	-2.13556	-1.11368	-2.57662	-2.70539	-2.86545	-2.65116	-2.86592	-2.71894	-2.81313	-2.87565	-2.68328	-2.74769
-2.48115	-2.77065	-2.463	-2.12355	-1.10637	-2.56935	-2.69716	-2.85968	-2.64703	-2.83377	-2.69214	-2.78247	-2.87201	-2.66289	-2.73458
-2.47591	-2.72367	-2.462	-2.11609	-1.07353	-2.56844	-2.69016	-2.84254	-2.64525	-2.80744	-2.66507	-2.77853	-2.8515	-2.65775	-2.73121
-2.45019	-2.72343	-2.46041	-2.09637	-1.02779	-2.5391	-2.67312	-2.84087	-2.63751	-2.80562	-2.64577	-2.75362	-2.84171	-2.64079	-2.72962
-2.43665	-2.62107	-2.43043	-2.07005	-1.0269	-2.52043	-2.65922	-2.82501	-2.61309	-2.79062	-2.62285	-2.74461	-2.84131	-2.64059	-2.72834
-2.4129	-2.6187	-2.42336	-1.93435	-1.01539	-2.49159	-2.64662	-2.80245	-2.54305	-2.7713	-2.58249	-2.7431	-2.84043	-2.62455	-2.71934
-2.39649	-2.58523	-2.36871	-1.92935	-1.00556	-2.40187	-2.64513	-2.80221	-2.51948	-2.74102	-2.57871	-2.73218	-2.7973	-2.61792	-2.70652
-2.38189	-2.57399	-2.35015	-1.89086	-0.982143	-2.38525	-2.63278	-2.77718	-2.51178	-2.73466	-2.57637	-2.71301	-2.78404	-2.59734	-2.70178
-2.35275	-2.57109	-2.33936	-1.88813	-0.962239	-2.3842	-2.60568	-2.74994	-2.42897	-2.73253	-2.56602	-2.71154	-2.73904	-2.59561	-2.69738
-2.34617	-2.552	-2.32109	-1.76741	-0.960849	-2.37244	-2.59807	-2.74572	-2.41638	-2.70486	-2.53264	-2.68676	-2.7212	-2.52838	-2.68796
-2.34286	-2.48925	-2.31607	-1.74352	-0.942558	-2.33714	-2.58154	-2.73999	-2.40656	-2.69363	-2.51101	-2.66191	-2.67484	-2.52579	-2.68578
-2.33539	-2.47479	-2.30249	-1.6684	-0.87735	-2.31669	-2.57218	-2.72422	-2.36379	-2.69179	-2.50359	-2.6455	-2.66831	-2.5245	-2.68379
-2.32995	-2.46535	-2.25475	-1.66683	-0.866329	-2.27582	-2.57096	-2.71021	-2.3508	-2.68071	-2.44809	-2.62357	-2.65293	-2.5114	-2.65014
-2.30735	-2.4118	-2.24287	-1.59561	-0.855503	-2.24161	-2.56512	-2.70993	-2.32297	-2.65405	-2.43438	-2.62355	-2.63348	-2.46871	-2.64242
-2.29934	-2.37489	-2.17671	-1.48799	-0.841825	-2.22358	-2.56032	-2.69603	-2.31599	-2.65151	-2.38134	-2.61644	-2.57538	-2.4546	-2.61228
-2.27294	-2.37262	-2.15394	-1.47625	-0.837857	-2.21459	-2.52487	-2.69537	-2.2844	-2.6492	-2.36685	-2.5757	-2.53734	-2.44544	-2.5138
-2.26481	-2.35655	-2.12227	-1.4616	-0.824504	-2.18627	-2.5244	-2.67125	-2.27781	-2.64242	-2.31783	-2.5733	-2.46677	-2.43866	-2.51174
-2.25173	-2.34893	-2.11813	-1.39769	-0.804613	-2.15951	-2.52175	-2.66448	-2.25848	-2.63142	-2.31078	-2.57095	-2.46027	-2.43193	-2.4366
-2.22454	-2.32808	-2.10344	-1.3671	-0.799999	-2.14456	-2.51702	-2.60694	-2.19006	-2.58171	-2.30706	-2.56845	-2.45304	-2.39965	-2.42541
-2.16229	-2.3229	-2.06774	-1.36178	-0.787101	-2.14033	-2.51509	-2.60642	-2.17016	-2.57745	-2.25504	-2.54289	-2.43411	-2.38577	-2.4087
-2.14823	-2.29834	-2.06195	-1.35801	-0.752341	-2.13153	-2.51105	-2.56672	-2.1614	-2.52551	-2.20597	-2.54175	-2.41985	-2.38165	-2.40766
-2.12426	-2.29821	-2.0345	-1.35569	-0.746076	-2.12811	-2.49319	-2.54731	-2.14474	-2.51974	-2.19238	-2.52523	-2.41436	-2.36485	-2.39369
-2.11863	-2.2814	-2.02647	-1.33274	-0.723799	-2.10708	-2.46978	-2.52977	-2.12017	-2.45896	-2.1815	-2.52007	-2.40094	-2.36377	-2.37646
-2.07266	-2.2763	-1.9247	-1.32434	-0.709941	-2.10079	-2.45799	-2.52143	-2.10271	-2.4363	-2.15899	-2.50993	-2.32146	-2.34147	-2.36137
-2.07076	-2.26062	-1.91515	-1.28986	-0.70304	-2.08863	-2.44609	-2.51349	-2.09455	-2.43569	-2.15642	-2.5052	-2.32029	-2.33119	-2.35808
-2.06679	-2.21826	-1.88723	-1.27329	-0.693321	-2.07251	-2.42929	-2.5128	-2.07675	-2.42687	-2.14905	-2.50274	-2.31826	-2.32414	-2.29037
-2.04145	-2.18379	-1.88241	-1.2418	-0.683118	-2.07076	-2.40938	-2.49763	-2.03386	-2.41186	-2.14733	-2.49381	-2.31271	-2.31342	-2.27748
-2.03222	-2.15578	-1.84134	-1.23343	-0.675943	-2.05056	-2.40929	-2.48694	-2.0214	-2.39816	-2.13277	-2.49147	-2.31128	-2.30098	-2.24679
-2.03049	-2.11627	-1.84084	-1.22	-0.664495	-2.04848	-2.40598	-2.47025	-2.01219	-2.38969	-2.11732	-2.45881	-2.30816	-2.29403	-2.21841
-1.98859	-2.11515	-1.82861	-1.21321	-0.637073	-2.01489	-2.37623	-2.45344	-1.98921	-2.37904	-2.1091	-2.45835	-2.27345	-2.29084	-2.18265
-1.97737	-2.0872	-1.82385	-1.2051	-0.635211	-2.00108	-2.37544	-2.44054	-1.94511	-2.37545	-2.07677	-2.44033	-2.24196	-2.28487	-2.16969
-1.96341	-2.0785	-1.80923	-1.14785	-0.633596	-1.9943	-2.35948	-2.43399	-1.92703	-2.37322	-2.06325	-2.43942	-2.23767	-2.23154	-2.16904
-1.96248	-2.07493	-1.77512	-1.13159	-0.588298	-1.9541	-2.33775	-2.41032	-1.88159	-2.36611	-2.03738	-2.43332	-2.20782	-2.2278	-2.16892
-1.95275	-2.05997	-1.76948	-1.11658	-0.583386	-1.95044	-2.32315	-2.37815	-1.85932	-2.357	-2.03165	-2.41341	-2.19857	-2.20005	-2.16295
-1.93512	-2.05463	-1.76636	-1.1015	-0.579098	-1.94539	-2.32027	-2.36949	-1.82193	-2.35111	-1.98143	-2.40843	-2.18104	-2.1987	-2.15576
-1.92712	-2.05131	-1.75423	-1.10094	-0.570895	-1.92318	-2.31973	-2.35974	-1.7971	-2.34073	-1.98086	-2.40744	-2.15673	-2.18433	-2.10398
-1.92451	-2.04994	-1.75339	-1.08276	-0.560758	-1.92049	-2.31945	-2.35034	-1.78698	-2.31425	-1.97332	-2.39165	-2.15345	-2.18256	-2.08465
-1.90991	-2.04848	-1.74602	-1.08002	-0.549003	-1.89089	-2.3182	-2.34864	-1.78021	-2.30771	-1.91213	-2.37334	-2.11546	-2.18144	-2.07469
-1.89634	-2.04152	-1.72743	-1.07389	-0.548056	-1.88862	-2.29545	-2.29993	-1.73727	-2.2988	-1.9012	-2.33623	-2.08362	-2.15681	-2.05707
-1.78759	-2.02606	-1.71074	-1.05748	-0.537504	-1.86928	-2.27971	-2.28014	-1.721	-2.28822	-1.87374	-2.33241	-2.07525	-2.12629	-2.01822
-1.77067	-1.99155	-1.70754	-1.03038	-0.517225	-1.84452	-2.26556	-2.27717	-1.67321	-2.28049	-1.86417	-2.29928	-2.05882	-2.11883	-1.98199
-1.76339	-1.99082	-1.7036	-1.02957	-0.511762	-1.83031	-2.26149	-2.27203	-1.66369	-2.27757	-1.85303	-2.28891	-2.05455	-2.11642	-1.97483
-1.74546	-1.9647	-1.68945	-1.01569	-0.471194	-1.80186	-2.24643	-2.26843	-1.66182	-2.27624	-1.81495	-2.27328	-2.05264	-2.10945	-1.9407
-1.73079	-1.96258	-1.66759	-1.01143	-0.406014	-1.80111	-2.23261	-2.26619	-1.63364	-2.26671	-1.81135	-2.25484	-2.0379	-2.07321	-1.93368
-1.70894	-1.94364	-1.6669	-0.996246	-0.396025	-1.78888	-2.22209	-2.26554	-1.61083	-2.246	-1.8077	-2.20086	-2.02751	-2.06201	-1.91933
-1.7078	-1.93744	-1.60898	-0.992619	-0.338378	-1.78262	-2.21788	-2.26041	-1.60443	-2.23127	-1.79207	-2.19683	-1.99967	-2.04979	-1.91415
-1.69506	-1.922	-1.55047	-0.992313	-0.331345	-1.76529	-2.21703	-2.25981	-1.59101	-2.22004	-1.77081	-2.18048	-1.98703	-2.0405	-1.90877
-1.67519	-1.91246	-1.54735	-0.986979	-0.324322	-1.7567	-2.21316	-2.24892	-1.58506	-2.21278	-1.75834	-2.17596	-1.96948	-2.02739	-1.86716
-1.63955	-1.89299	-1.54102	-0.986638	-0.318051	-1.74904	-2.1809	-2.24151	-1.55973	-2.19303	-1.74753	-2.169	-1.94928	-2.01842	-1.84808
-1.63183	-1.89123	-1.52144	-0.973243	-0.311179	-1.72466	-2.17549	-2.23155	-1.55642	-2.19286	-1.6978	-2.14599	-1.94191	-2.0153	-1.84182
-1.63073	-1.85025	-1.5141	-0.972278	-0.249449	-1.71047	-2.16576	-2.23082	-1.55289	-2.19233	-1.68268	-2.13178	-1.94031	-2.01173	-1.81905
-1.62121	-1.84063	-1.49658	-0.970111	-0.192685	-1.70583	-2.16324	-2.22759	-1.53793	-2.17094	-1.65459	-2.11647	-1.92391	-1.9917	-1.79957
-1.59652	-1.82883	-1.48467	-0.951068	-0.190731	-1.70425	-2.14578	-2.20918	-1.53075	-2.14598	-1.64225	-2.10936	-1.91318	-1.98916	-1.79092
-1.57281	-1.81632	-1.48185	-0.9492	-0.189567	-1.68982	-2.11966	-2.20356	-1.48756	-2.14132	-1.60983	-2.10794	-1.90649	-1.97912	-1.76921
-1.55381	-1.81198	-1.46097	-0.946347	-0.186855	-1.65358	-2.09191	-2.19193	-1.4673	-2.11117	-1.59861	-2.09409	-1.88472	-1.9624	-1.76336
-1.52581	-1.8108	-1.45382	-0.919214	-0.173977	-1.6421	-2.08766	-2.19119	-1.46327	-2.08536	-1.59752	-2.0933	-1.86882	-1.9546	-1.74535
-1.49849	-1.77743	-1.4428	-0.918463	-0.129151	-1.63159	-2.0869	-2.17761	-1.41265	-2.08343	-1.58272	-2.07636	-1.86167	-1.95089	-1.66847
-1.49517	-1.77228	-1.42067	-0.916883	-0.12775	-1.59454	-2.06854	-2.16901	-1.39781	-2.0635	-1.57749	-2.07184	-1.86149	-1.93724	-1.65128
-1.48441	-1.75419	-1.41944	-0.902321	-0.103446	-1.54808	-2.06681	-2.16326	-1.3557	-2.05602	-1.54681	-2.05167	-1.8595	-1.93379	-1.63756
-1.46203	-1.72719	-1.41682	-0.881255	-0.10178	-1.51953	-2.05409	-2.1297	-1.35289	-2.02616	-1.52615	-2.03223	-1.83503	-1.93145	-1.62599
-1.45909	-1.68947	-1.40758	-0.84525	-0.0388096	-1.516	-2.04364	-2.12744	-1.31111	-2.02069	-1.5087	-2.0286	-1.80809	-1.91913	-1.62207
-1.45721	-1.68722	-1.36737	-0.830626	-0.0314889	-1.50223	-2.03117	-2.11822	-1.29464	-2.01633	-1.49994	-2.01633	-1.77449	-1.87508	-1.61169
-1.38745	-1.6746	-1.35951	-0.823535	-0.0230798	-1.49524	-2.00927	-2.11194	-1.2907	-1.96868	-1.49109	-1.99974	-1.77053	-1.87499	-1.5862
-1.37072	-1.66328	-1.35733	-0.803785	0.0038069	-1.48199	-1.99768	-2.07386	-1.28949	-1.96247	-1.46623	-1.99162	-1.76016	-1.87074	-1.58288
-1.35762	-1.65643	-1.34478	-0.793235	0.00559127	-1.47536	-1.99753	-2.0737	-1.28622	-1.95296	-1.45659	-1.98695	-1.76002	-1.86062	-1.56657
-1.31584	-1.63751	-1.3388	-0.76554	0.0157922	-1.44817	-1.99575	-2.07348	-1.28466	-1.94599	-1.43084	-1.97631	-1.74213	-1.84773	-1.56182
-1.28919	-1.6365	-1.31643	-0.744358	0.0503291	-1.44447	-1.99442	-2.06794	-1.28379	-1.93805	-1.42386	-1.94265	-1.73837	-1.79714	-1.55984
-1.26923	-1.63025	-1.26898	-0.734095	0.0755876	-1.43753	-1.99163	-2.06274	-1.22822	-1.93732	-1.42027	-1.92681	-1.73628	-1.79455	-1.55006
-1.24906	-1.61108	-1.2627	-0.73162	0.108201	-1.43022	-1.98735	-2.04499	-1.22421	-1.92084	-1.41552	-1.89627	-1.71707	-1.77417	-1.53296
-1.24713	-1.60374	-1.24568	-0.711741	0.129598	-1.42377	-1.98383	-2.02549	-1.20495	-1.9179	-1.38774	-1.88262	-1.70576	-1.76465	-1.51578
-1.21079	-1.58868	-1.24423	-0.697108	0.152953	-1.39072	-1.9711	-2.0211	-1.17999	-1.91755	-1.38407	-1.85485	-1.70232	-1.75284	-1.50741
-1.21002	-1.58783	-1.12597	-0.691322	0.172955	-1.38766	-1.9287	-1.98162	-1.17783	-1.90782	-1.3542	-1.84475	-1.68793	-1.74552	-1.48201
-1.1907	-1.58347	-1.11046	-0.666895	0.193859	-1.38312	-1.90391	-1.98029	-1.17648	-1.90475	-1.3531	-1.83275	-1.68692	-1.73244	-1.47031
-1.18535	-1.5832	-1.07775	-0.656953	0.233427	-1.37656	-1.90309	-1.95623	-1.16951	-1.89734	-1.34113	-1.81898	-1.67359	-1.71508	-1.45849
-1.16675	-1.58095	-1.05693	-0.645458	0.241588	-1.37211	-1.89746	-1.91223	-1.16297	-1.87017	-1.32795	-1.79239	-1.67006	-1.71088	-1.42869
-1.15913	-1.56068	-1.01108	-0.638304	0.257045	-1.36531	-1.88102	-1.89867	-1.15916	-1.8698	-1.31946	-1.77742	-1.67005	-1.70781	-1.40394
-1.15599	-1.54759	-0.963664	-0.622474	0.257673	-1.36169	-1.84759	-1.89305	-1.15831	-1.86289	-1.31746	-1.77723	-1.66912	-1.69169	-1.40387
-1.14906	-1.54641	-0.948297	-0.615133	0.340057	-1.33071	-1.8278	-1.89262	-1.15647	-1.85292	-1.31625	-1.75601	-1.66275	-1.69075	-1.39093
-1.10826	-1.52383	-0.93179	-0.600718	0.390031	-1.3303	-1.80876	-1.88269	-1.15483	-1.81254	-1.29997	-1.70511	-1.6497	-1.68827	-1.38941
-1.0884	-1.51672	-0.93164	-0.598377	0.402786	-1.30789	-1.77876	-1.87945	-1.10761	-1.78419	-1.28819	-1.70342	-1.642	-1.67328	-1.3793
-1.05561	-1.50477	-0.915384	-0.571649	0.411743	-1.28175	-1.77751	-1.87837	-1.10067	-1.75638	-1.28276	-1.67889	-1.6361	-1.67067	-1.37707
-0.943366	-1.48695	-0.852999	-0.562965	0.4535	-1.2812	-1.74723	-1.87119	-1.04126	-1.74749	-1.23431	-1.67706	-1.62838	-1.6612	-1.33559
-0.923099	-1.48223	-0.832915	-0.545255	0.481261	-1.27719	-1.74707	-1.85371	-1.03031	-1.70086	-1.23426	-1.65562	-1.58381	-1.64767	-1.32353
-0.880534	-1.47243	-0.795965	-0.475198	0.484478	-1.27495	-1.74476	-1.84908	-1.01657	-1.68944	-1.23061	-1.65401	-1.58143	-1.62279	-1.32173
-0.87988	-1.47156	-0.780215	-0.460656	0.494127	-1.26615	-1.73853	-1.83772	-1.00849	-1.65772	-1.2017	-1.64563	-1.55776	-1.59781	-1.32058
-0.870308	-1.47132	-0.754001	-0.445575	0.502656	-1.24152	-1.71924	-1.8366	-1.00741	-1.63655	-1.183	-1.63205	-1.54933	-1.58746	-1.31504
-0.837748	-1.46496	-0.693281	-0.404313	0.507039	-1.23257	-1.7168	-1.81991	-1.00377	-1.62787	-1.17941	-1.60717	-1.54255	-1.55201	-1.25195
-0.82942	-1.4441	-0.674572	-0.396701	0.564639	-1.2314	-1.67314	-1.81188	-0.996536	-1.62319	-1.17835	-1.60211	-1.54005	-1.55045	-1.2422
-0.819115	-1.44347	-0.664323	-0.384742	0.571848	-1.21441	-1.64035	-1.81153	-0.95728	-1.60947	-1.13993	-1.6006	-1.53184	-1.53859	-1.24055
-0.809383	-1.43726	-0.662459	-0.383074	0.577243	-1.2111	-1.63845	-1.76615	-0.948295	-1.59944	-1.12408	-1.59646	-1.53062	-1.50595	-1.24033
-0.760473	-1.43296	-0.656657	-0.375575	0.674282	-1.20226	-1.63615	-1.75344	-0.94313	-1.59717	-1.123	-1.58917	-1.49662	-1.49678	-1.23983
-0.636927	-1.43262	-0.639744	-0.342653	0.684675	-1.1998	-1.6254	-1.75146	-0.936959	-1.58458	-1.11663	-1.58265	-1.48623	-1.49558	-1.21875
-0.632656	-1.42894	-0.63747	-0.336383	0.713889	-1.19443	-1.60758	-1.75039	-0.923615	-1.57717	-1.1084	-1.57322	-1.4756	-1.48557	-1.21821
-0.623737	-1.40913	-0.63151	-0.333149	0.719015	-1.18059	-1.60541	-1.73474	-0.893208	-1.55816	-1.09128	-1.57094	-1.42591	-1.44982	-1.21191
-0.54605	-1.40527	-0.607718	-0.329214	0.725172	-1.17649	-1.5665	-1.72767	-0.885632	-1.54671	-1.08258	-1.54885	-1.42466	-1.4485	-1.20477
-0.485652	-1.40284	-0.534456	-0.313614	0.744844	-1.1254	-1.55618	-1.72475	-0.884219	-1.54562	-1.08148	-1.5409	-1.42152	-1.44295	-1.20119
-0.481681	-1.39044	-0.492942	-0.306194	0.752882	-1.07935	-1.54755	-1.71974	-0.87807	-1.51078	-1.05841	-1.53941	-1.41797	-1.43401	-1.19487
-0.478799	-1.38209	-0.454035	-0.296656	0.80793	-1.0768	-1.54444	-1.71723	-0.877126	-1.50056	-1.05569	-1.53689	-1.39088	-1.42845	-1.1895
-0.452804	-1.35891	-0.392069	-0.256567	0.823509	-1.07332	-1.52667	-1.70944	-0.867424	-1.49644	-1.04581	-1.52974	-1.38365	-1.41743	-1.182
-0.425193	-1.35041	-0.346675	-0.256479	0.88895	-1.0535	-1.51682	-1.70103	-0.853596	-1.49172	-1.02113	-1.52799	-1.381	-1.41042	-1.18024
-0.40022	-1.34562	-0.343363	-0.255122	0.895185	-1.05166	-1.50149	-1.68983	-0.850832	-1.49109	-1.01405	-1.52384	-1.38058	-1.40759	-1.16985
-0.380303	-1.34376	-0.28164	-0.243213	0.908326	-1.04776	-1.49097	-1.68162	-0.838741	-1.48031	-1.00356	-1.51545	-1.37312	-1.40479	-1.16674
-0.359469	-1.34347	-0.257996	-0.231849	0.90937	-1.02754	-1.48681	-1.67573	-0.821561	-1.47784	-0.997971	-1.51541	-1.35632	-1.39342	-1.15576
-0.34535	-1.33644	-0.179278	-0.22932	0.914107	-1.02392	-1.47837	-1.66508	-0.80183	-1.4706	-0.982472	-1.50504	-1.3184	-1.38892	-1.14457
-0.322899	-1.31147	-0.149442	-0.227525	0.956265	-1.00192	-1.45642	-1.64221	-0.79917	-1.45329	-0.97328	-1.50476	-1.31381	-1.37944	-1.13684
-0.297026	-1.29907	-0.130971	-0.227425	0.972168	-0.995907	-1.40704	-1.63585	-0.793589	-1.42041	-0.967838	-1.49737	-1.3102	-1.34358	-1.13403
-0.23441	-1.28701	-0.129569	-0.222089	0.980891	-0.990646	-1.39865	-1.6303	-0.767947	-1.41839	-0.960053	-1.48582	-1.30224	-1.32313	-1.134
-0.232232	-1.28444	-0.118749	-0.217214	0.981402	-0.988407	-1.39706	-1.62958	-0.750999	-1.40621	-0.93926	-1.47583	-1.29293	-1.32173	-1.12348
-0.189975	-1.28431	-0.0834188	-0.204357	1.07279	-0.973197	-1.39577	-1.62522	-0.731332	-1.40427	-0.936416	-1.47564	-1.28618	-1.29504	-1.11229
-0.164789	-1.26704	-0.0757692	-0.197612	1.08073	-0.972806	-1.37274	-1.62465	-0.712231	-1.36917	-0.929365	-1.46941	-1.28081	-1.29375	-1.09804
-0.154953	-1.26689	-0.0660575	-0.192996	1.08163	-0.958921	-1.3606	-1.62247	-0.685876	-1.35475	-0.906767	-1.46668	-1.2738	-1.28756	-1.0942
-0.140641	-1.26224	-0.0633866	-0.164842	1.10412	-0.935259	-1.33636	-1.61608	-0.661601	-1.28509	-0.900453	-1.45161	-1.23771	-1.28219	-1.08753
-0.12126	-1.25658	-0.0522792	-0.154606	1.11972	-0.930097	-1.33204	-1.61554	-0.656424	-1.27356	-0.869839	-1.44629	-1.20384	-1.27811	-1.08695
-0.0975403	-1.25363	-0.052179	-0.141152	1.15834	-0.903989	-1.32858	-1.6059	-0.648644	-1.26145	-0.866477	-1.41801	-1.19662	-1.17893	-1.07877
-0.0958664	-1.23789	-0.0460697	-0.1404	1.19897	-0.895566	-1.32593	-1.60224	-0.623494	-1.25747	-0.862603	-1.40849	-1.18277	-1.16011	-1.06575
-0.0879582	-1.2207	-0.0341561	-0.128651	1.21354	-0.850062	-1.31071	-1.58084	-0.615684	-1.25568	-0.848805	-1.39769	-1.18115	-1.14548	-1.05399
-0.0781623	-1.21839	0.000166795	-0.119003	1.26714	-0.848847	-1.30205	-1.57637	-0.600273	-1.25517	-0.844329	-1.37883	-1.15096	-1.13354	-1.05014
-0.0627302	-1.21687	0.11194	-0.107836	1.29921	-0.822375	-1.28268	-1.575	-0.590339	-1.24447	-0.83382	-1.37358	-1.14115	-1.11607	-1.02232
-0.0479787	-1.20765	0.123761	-0.0971504	1.30877	-0.801721	-1.28084	-1.56745	-0.568079	-1.24126	-0.818365	-1.3646	-1.09914	-1.09002	-1.01205
-0.0399862	-1.20412	0.181478	-0.0941844	1.34923	-0.768213	-1.27521	-1.52385	-0.566788	-1.16564	-0.818329	-1.36022	-1.04398	-1.08217	-1.00846
-0.0159456	-1.18685	0.192366	-0.0878371	1.43404	-0.766397	-1.26932	-1.51373	-0.562798	-1.14915	-0.791148	-1.35556	-1.0348	-1.05834	-1.00676
-0.0108158	-1.17524	0.198497	-0.0795431	1.47505	-0.764911	-1.26205	-1.51088	-0.512271	-1.13878	-0.787113	-1.33509	-1.02871	-1.00311	-1.00046
0.00616528	-1.17419	0.242441	-0.0771836	1.50888	-0.74468	-1.25076	-1.50983	-0.505492	-1.13846	-0.737982	-1.3308	-0.973462	-0.972645	-0.992335
0.0256177	-1.17222	0.269835	-0.0576053	1.51451	-0.738782	-1.24436	-1.50128	-0.502694	-1.13653	-0.714798	-1.32482	-0.970605	-0.962562	-0.989882
0.0362507	-1.16119	0.310712	-0.0380385	1.52786	-0.73509	-1.20717	-1.49771	-0.502033	-1.13375	-0.707738	-1.32205	-0.969364	-0.924695	-0.96743
0.0368467	-1.14808	0.311109	-0.0303738	1.60163	-0.715583	-1.17465	-1.49643	-0.479652	-1.12728	-0.692705	-1.32109	-0.962472	-0.892343	-0.949228
0.0446909	-1.12376	0.369184	-0.0253528	1.61615	-0.71442	-1.16089	-1.47459	-0.468862	-1.11877	-0.662504	-1.3199	-0.926948	-0.875745	-0.944331
0.0520199	-1.1053	0.373406	-0.00170436	1.6845	-0.705009	-1.16028	-1.47047	-0.468564	-1.09971	-0.6544	-1.31561	-0.908113	-0.86033	-0.936509
0.0539853	-1.08349	0.432321	0.00185314	1.7353	-0.696357	-1.14023	-1.46081	-0.458041	-1.08923	-0.607743	-1.31482	-0.903796	-0.839834	-0.93202
0.0596621	-1.07837	0.446968	0.00767626	1.74801	-0.681434	-1.12988	-1.42795	-0.44679	-1.08768	-0.604142	-1.30831	-0.899955	-0.837026	-0.931897
0.0647186	-1.06677	0.451569	0.011687	1.80528	-0.671917	-1.12486	-1.39525	-0.443403	-1.0741	-0.601551	-1.29979	-0.898202	-0.804343	-0.927481
0.0844885	-1.0635	0.465082	0.0213836	1.93398	-0.652488	-1.1047	-1.39337	-0.436031	-1.05037	-0.592766	-1.29149	-0.889359	-0.796885	-0.919073
0.0905895	-1.05356	0.472518	0.0299306	2.04152	-0.647713	-1.10279	-1.3812	-0.430818	-1.03937	-0.587965	-1.27593	-0.870347	-0.779869	-0.913739
0.106835	-1.04974	0.482038	0.0324605	2.07554	-0.64724	-1.1013	-1.38081	-0.399583	-1.01813	-0.567777	-1.26258	-0.831823	-0.774444	-0.91335
0.111797	-1.02443	0.486723	0.0446067	2.17311	-0.635074	-1.04792	-1.36219	-0.399066	-0.989741	-0.566157	-1.26246	-0.817638	-0.77075	-0.90079
0.129159	-1.00908	0.504569	0.0595679	2.24411	-0.586362	-1.03058	-1.33438	-0.377632	-0.961432	-0.554807	-1.26077	-0.816862	-0.754976	-0.898321
0.141562	-0.990348	0.50861	0.0649025	2.26054	-0.571358	-0.990693	-1.32915	-0.356091	-0.959548	-0.54983	-1.25971	-0.802001	-0.748407	-0.897743
0.180993	-0.978465	0.539021	0.0662526	2.31423	-0.569399	-0.973237	-1.31913	-0.349126	-0.949881	-0.53242	-1.25014	-0.792503	-0.745238	-0.876317
0.183226	-0.96995	0.543875	0.0879332	2.37754	-0.56904	-0.958991	-1.31693	-0.346049	-0.94171	-0.505677	-1.2412	-0.788363	-0.734022	-0.871414
0.188557	-0.937783	0.559531	0.116965	2.67555	-0.542428	-0.938842	-1.30897	-0.345665	-0.940121	-0.476944	-1.23466	-0.779111	-0.731693	-0.82696
0.192773	-0.937309	0.572974	0.121857	2.68994	-0.521885	-0.938657	-1.29563	-0.3387	-0.92556	-0.449718	-1.22471	-0.764616	-0.705898	-0.817721
0.230573	-0.934066	0.596161	0.132209	2.95117	-0.517729	-0.922724	-1.28555	-0.33304	-0.923138	-0.448881	-1.21138	-0.738141	-0.695894	-0.78837
0.273839	-0.93282	0.634205	0.135532	3.01099	-0.517139	-0.906766	-1.28029	-0.307783	-0.879303	-0.440388	-1.18661	-0.735731	-0.676272	-0.755521
0.276425	-0.928455	0.634249	0.136906	3.04099	-0.501207	-0.891286	-1.27837	-0.268152	-0.872889	-0.408399	-1.11695	-0.727617	-0.672616	-0.753823
0.315469	-0.923458	0.692543	0.161198	3.08355	-0.499169	-0.890263	-1.26162	-0.25842	-0.832856	-0.392167	-1.11444	-0.723822	-0.661859	-0.740876
0.335947	-0.919444	0.70198	0.18372		-0.48275	-0.889716	-1.26133	-0.228537	-0.826886	-0.39023	-1.1094	-0.714205	-0.611695	-0.739896
0.341542	-0.910791	0.752475	0.207334						-0.822542	-0.35555	-1.10591	-0.705676	-0.575908	-0.709258
0.346818	-0.907915	0.770621	0.208913						-0.819838	-0.284949	-1.09475	-0.697291	-0.57536	-0.707602
0.353865	-0.896114	0.799446	0.20966						-0.791545	-0.280028	-1.09379	-0.683851	-0.574133	-0.686658
0.361517	-0.876554	0.808322	0.218842						-0.787709	-0.271134	-1.07183	-0.683763	-0.558757	-0.658143
0.392422	-0.862097	0.815614	0.219028						-0.770493	-0.236746	-1.06948	-0.668332	-0.55138	-0.655603
0.411764	-0.860731	0.822457	0.231714						-0.76834	-0.235929	-1.06381	-0.665861	-0.52073	-0.653118
0.42901	-0.857945	0.822877	0.23598						-0.751534	-0.172838	-1.05307	-0.664397	-0.510595	-0.649676
0.435076	-0.85505	0.835625	0.240257						-0.731974	-0.153165	-1.04738	-0.64714	-0.505115	-0.635176
0.458244	-0.82483	0.847107	0.263372						-0.727442	-0.152504	-1.04508	-0.61931	-0.483488	-0.626331
0.479784	-0.815134	0.85239	0.26514						-0.723068	-0.147522	-1.02183	-0.616827	-0.474524	-0.620551
0.481739	-0.803127	0.882349	0.26956						-0.72091	-0.117677	-0.98606	-0.601818	-0.446166	-0.601504
0.485699	-0.778024	0.899713	0.270155						-0.709748	-0.104852	-0.983035	-0.597261	-0.420792	-0.590135
0.494909	-0.747804	0.901642	0.272051						-0.693386	-0.0722249	-0.963774	-0.593217	-0.416959	-0.576679
0.528281	-0.693755	0.915196	0.274094						-0.692116	-0.0576993	-0.956146	-0.572447	-0.412821	-0.574068
0.544981	-0.674378	0.920865	0.289266						-0.68084	-0.0432144	-0.939328	-0.562155	-0.407508	-0.572304
0.549553	-0.67177	0.930371	0.291726						-0.676091	-0.0349946	-0.926091	-0.557052	-0.3868	-0.56495
0.558653	-0.622207	0.964183	0.308112						-0.6625	-0.0225837	-0.922808	-0.553266	-0.374483	-0.562594
0.567483	-0.5877	0.977802	0.308156						-0.651579	-0.0215656	-0.911249	-0.552675	-0.368286	-0.534398
0.594782	-0.547392	0.979865	0.328221						-0.643348	-0.000801355	-0.908549	-0.551452	-0.366413	-0.533409
0.598885	-0.528626	1.0017	0.330839						-0.638163	0.021372	-0.866359	-0.543459	-0.360457	-0.50994
0.604713	-0.522292	1.00724	0.357621						-0.609361	0.0225524	-0.859052	-0.532429	-0.35308	-0.508205
0.635442	-0.497082	1.02947	0.359688						-0.607557	0.0457765	-0.850366	-0.523869	-0.350601	-0.498102
0.63929	-0.490588	1.06314	0.362792						-0.59263	0.0497017	-0.843766	-0.523164	-0.313051	-0.480599
0.673471	-0.488369	1.08389	0.368107						-0.57882	0.0636849	-0.837622	-0.50332	-0.284198	-0.467215
0.681373	-0.429769	1.10488	0.368245						-0.555238	0.0818889	-0.827033	-0.497214	-0.274701	-0.466226
0.701709	-0.416645	1.11757	0.369684						-0.540658	0.104055	-0.820411	-0.483617	-0.267775	-0.459316
0.70827	-0.404687	1.11924	0.379863						-0.526571	0.112482	-0.819797	-0.470102	-0.258661	-0.458048
0.71276	-0.403014	1.1219	0.389929						-0.519496	0.113761	-0.811289	-0.459304	-0.239936	-0.454417
0.735398	-0.398336	1.13217	0.392466						-0.519265	0.171356	-0.807123	-0.454772	-0.221131	-0.443955
0.744106	-0.351839	1.1446	0.405625						-0.510659	0.222239	-0.790609	-0.446676	-0.215236	-0.443657
0.789354	-0.351579	1.16843	0.414956						-0.483152	0.283299	-0.782924	-0.426545	-0.20657	-0.425404
0.792412	-0.35109	1.17362	0.416787						-0.477515	0.294724	-0.781965	-0.421188	-0.19677	-0.415705
0.815779	-0.325911	1.22367	0.441417						-0.474689	0.296459	-0.772794	-0.410651	-0.180767	-0.410932
0.850259	-0.296668	1.29613	0.486241						-0.470646	0.34803	-0.761258	-0.405616	-0.169014	-0.384609
0.861897	-0.258959	1.33096	0.486392						-0.459307	0.364005	-0.760122	-0.405033	-0.166231	-0.384017
0.895655	-0.256356	1.38096	0.519448						-0.456003	0.365341	-0.747631	-0.40324	-0.164448	-0.382973
0.897322	-0.244753	1.45521	0.536216						-0.449038	0.365984	-0.746828	-0.39745	-0.148552	-0.347312
0.910149	-0.244417	1.45857	0.548069						-0.427582	0.374913	-0.741565	-0.386899	-0.136729	-0.339423
0.922846	-0.230496	1.4857	0.550833						-0.415012	0.384396	-0.738701	-0.381207	-0.127878	-0.322326
0.933326	-0.196463	1.48602	0.559902						-0.400681	0.384895	-0.73668	-0.377483	-0.124073	-0.310903
0.976624	-0.152157	1.5755	0.57448						-0.376085	0.390904	-0.730021	-0.377348	-0.117508	-0.307669
0.9892	-0.114057	1.59553	0.576833						-0.361116	0.402223	-0.728102	-0.358305	-0.114048	-0.300508
0.995572	-0.113348	1.60041	0.582036						-0.350587	0.404273	-0.726522	-0.333429	-0.112007	-0.287054
0.997922	-0.112159	1.60446	0.583152						-0.347864	0.413849	-0.716304	-0.330682	-0.108733	-0.276641
1.02545	-0.107828	1.65041	0.585064						-0.337927	0.42384	-0.712563	-0.312154	-0.0958648	-0.273186
1.08298	-0.0884548	1.7155	0.629161						-0.337474	0.426332	-0.702356	-0.295402	-0.0948691	-0.270748
1.0931	-0.0656778	1.72916	0.634844						-0.327036	0.432385	-0.697886	-0.274096	-0.0863921	-0.20849
1.12104	-0.0640806	1.73803	0.645709						-0.314699	0.433386	-0.675918	-0.233291	-0.0836145	-0.201063
1.13848	-0.0594675	1.82767	0.672822						-0.30764	0.447885	-0.672752	-0.229246	-0.0691567	-0.159517
1.15007	-0.0593597	1.86576	0.67753						-0.306497	0.465582	-0.636261	-0.224968	-0.0676461	-0.139659
1.21701	-0.0585285	1.95421	0.680369						-0.292484	0.484567	-0.630115	-0.195911	-0.0479809	-0.106653
1.23457	-0.0414305	1.95909	0.682588						-0.28629	0.496733	-0.553273	-0.187683	-0.0253591	-0.102224
1.29127	-0.0386711	1.96331	0.684271						-0.278997	0.504452	-0.537812	-0.169725	-0.000958848	-0.0966815
1.29878	-0.0173652	1.98627	0.693921						-0.275428	0.507077	-0.516161	-0.161067	0.00320993	-0.0863088
1.30806	0.00861233	2.06024	0.719106						-0.269374	0.514208	-0.510916	-0.136912	0.00565887	-0.0862424
1.31741	0.0112619	2.12419	0.727785						-0.260833	0.528955	-0.509504	-0.128101	0.00847622	-0.081197
1.33733	0.0350513	2.18656	0.734879						-0.245732	0.538534	-0.493367	-0.124456	0.0133224	-0.0735475
1.35901	0.0710608	2.25827	0.73847						-0.245284	0.55833	-0.469134	-0.123544	0.0401115	-0.072273
1.41789	0.0744184	2.27819	0.743357						-0.205675	0.56234	-0.444311	-0.117848	0.0487216	-0.0695518
1.41807	0.0828281	2.28204	0.748744						-0.184787	0.577626	-0.437017	-0.101011	0.06169	-0.062472
1.43382	0.0838498	2.3586	0.750489						-0.178957	0.581935	-0.427959	-0.0985913	0.0674003	-0.0570359
1.43755	0.0921948	2.38629	0.753714						-0.173783	0.585963	-0.403965	-0.0754926	0.0711464	-0.0524164
1.4462	0.0950257	2.42574	0.763992						-0.173303	0.589414	-0.381082	-0.0731995	0.0770919	-0.0445601
1.45406	0.108741	2.44307	0.779682						-0.170039	0.606253	-0.349783	-0.0687098	0.08104	-0.043132
1.51118	0.11368	2.46165	0.779966						-0.167435	0.62278	-0.343988	-0.0621775	0.0887177	-0.0254729
1.51596	0.11385	2.4901	0.795387						-0.154827	0.623369	-0.334256	-0.0446864	0.10137	-0.021678
1.51658	0.118836	2.49148	0.798942						-0.144399	0.658766	-0.331969	-0.0436834	0.117971	-0.0190694
1.52936	0.124986	2.49734	0.838054						-0.115342	0.675501	-0.319598	-0.0122415	0.124964	-0.018508
1.5339	0.129015	2.51091	0.854879						-0.0987816	0.681205	-0.309506	0.00440552	0.129	-0.0147197
1.58173	0.130563	2.51233	0.861543						-0.0958514	0.716336	-0.272714	0.0103992	0.138487	-0.00232822
1.658	0.154528	2.52036	0.876142						-0.095025	0.739271	-0.267752	0.012658	0.140144	-0.000700155
1.66051	0.173979	2.55428	0.900037						-0.0894015	0.746621	-0.21681	0.0191136	0.149386	0.0193819
1.66738	0.186202	2.60415	0.909575						-0.0871039	0.747014	-0.155713	0.059456	0.171772	0.0347825
1.69486	0.187014	2.62081	0.949726						-0.0800695	0.754665	-0.118487	0.0743114	0.176385	0.0567142
1.69743	0.188627	2.62831	0.965953						-0.0777437	0.757781	-0.0919485	0.0853902	0.226141	0.0751205
1.75637	0.194175	2.63261	0.971194						-0.0776697	0.757895	-0.0635669	0.0903868	0.233199	0.0833639
1.82242	0.199848	2.66979	0.974611						-0.0763054	0.769075	-0.0364453	0.0920968	0.244363	0.118
1.8344	0.200611	2.74641	1.00073						-0.0741495	0.769639	-0.0290901	0.0930412	0.255366	0.162218
1.84204	0.234335	2.76189	1.00421						-0.062015	0.773581	-0.019057	0.0951672	0.296643	0.183218
1.85109	0.239412	2.76526	1.01026						-0.0299433	0.774172	-0.0155887	0.0999014	0.317836	0.196302
1.87203	0.24017	2.82023	1.02144						-0.0281464	0.777135	-0.0111856	0.105807	0.35054	0.20033
1.89207	0.24056	2.8468	1.02864						-0.0242633	0.804508	0.013664	0.118368	0.355586	0.205098
1.93311	0.249624	2.87122	1.02972						-0.0242194	0.829455	0.0390509	0.127473	0.371876	0.215263
1.95567	0.250617	2.87147	1.09159						0.0596646	0.834934	0.0572558	0.152736	0.381765	0.21678
1.95896	0.26013	2.8929	1.11006						0.0682235	0.874928	0.0725256	0.153317	0.389009	0.242611
2.0115	0.270672	2.93532	1.11157						0.0790455	0.905051	0.156249	0.202376	0.413317	0.244189
2.03301	0.277398	2.93714	1.11833						0.0798268	0.911317	0.157037	0.206377	0.415736	0.245145
2.06481	0.28901	2.94782	1.16478						0.0981446	0.929627	0.256349	0.212039	0.417797	0.262629
2.08695	0.312919	2.95782	1.17288						0.102886	0.941235	0.286183	0.22144	0.434563	0.270328
2.09005	0.315867	2.99922	1.2395						0.103944	0.968586	0.299647	0.231781	0.462269	0.275152
2.14886	0.320129	3.11396	1.25817						0.123131	0.975218	0.301432	0.249057	0.465358	0.279796
2.18061	0.32855	3.11432	1.2683						0.139165	1.01784	0.316864	0.249936	0.468007	0.28115
2.23449	0.340544		1.27359						0.139979	1.0188	0.342127	0.253444	0.479495	0.287428
2.23902	0.342228								0.143606	1.0234	0.365065	0.281473	0.493	0.296762
2.28646	0.370044								0.151743	1.06213	0.385499	0.284996	0.496513	0.298168
2.29206	0.37425								0.153451	1.07724	0.401567	0.301531	0.522794	0.30589
2.30023	0.37954								0.153698	1.08334	0.402575	0.301615	0.534488	0.308744
2.31446	0.384706								0.195432	1.09114	0.405279	0.306182	0.604361	0.317669
2.32626	0.400645								0.204631	1.12515	0.421304	0.31475	0.689519	0.327093
2.33342	0.419143								0.216897	1.14957	0.427833	0.315055	0.702245	0.332356
2.35553	0.424519								0.245519	1.15154	0.432441	0.322755	0.710968	0.332489
2.36104	0.429102								0.247555	1.15369	0.481795	0.32402	0.714368	0.339867
2.36338	0.436675								0.248595	1.18548	0.500631	0.328731	0.728901	0.344133
2.40542	0.438714								0.258949	1.19576	0.509294	0.328848	0.748332	0.346691
2.47815	0.457786								0.269918	1.20966	0.518599	0.330242	0.75854	0.3551
2.49421	0.4637								0.272581	1.21624	0.519863	0.343222	0.761821	0.35624
2.51621	0.47735								0.2756	1.22188	0.557387	0.378966	0.76486	0.379879
2.52606	0.479741								0.290401	1.22696	0.57637	0.409252	0.778768	0.381949
2.60264	0.483085								0.308321	1.23582	0.593708	0.459506	0.782111	0.384912
2.62079	0.491746								0.313173	1.26494	0.646102	0.463388	0.790984	0.385565
2.64856	0.507789								0.341936	1.334	0.684866	0.476415	0.802028	0.391039
2.65575	0.523732								0.35031	1.37194	0.689595	0.510356	0.80509	0.392067
2.66653	0.535425								0.380472	1.37383	0.696713	0.514241	0.826839	0.406373
2.6831	0.555354								0.384992	1.38254	0.704286	0.526739	0.827657	0.406941
2.75096	0.563472								0.405347	1.38703	0.740209	0.539224	0.840203	0.409148
2.76458	0.572222								0.414582	1.38775	0.748158	0.541328	0.843814	0.416201
2.77791	0.576662								0.420981	1.39334	0.756514	0.547945	0.879266	0.423625
2.78128	0.591905								0.43514	1.41618	0.760669	0.555002	0.896139	0.434458
2.79632	0.595194								0.456858	1.42943	0.785916	0.556094	0.901067	0.440907
2.79844	0.614591								0.491945	1.43059	0.796142	0.563047	0.911757	0.447084
2.82206	0.614927								0.495442	1.48037	0.80122	0.563058	0.922636	0.462674
2.82628	0.634287								0.496963	1.50376	0.81562	0.568296	0.97027	0.470713
2.87051	0.650148								0.510621	1.52408	0.851627	0.576663	0.971512	0.473997
2.92516	0.654233								0.538356	1.53495	0.856912	0.577149	1.03755	0.475986
2.93483	0.663076								0.571155	1.53625	0.879776	0.579632	1.06287	0.477425
2.98285	0.668463								0.625469	1.55689	0.88273	0.605132	1.08449	0.484576
2.987	0.684462								0.639459	1.5654	0.90394	0.616553	1.0867	0.490729
3.0748	0.698705								0.64351	1.59598	0.923869	0.626361	1.11471	0.499027
3.08248	0.700827								0.65692	1.60711	0.983383	0.629731	1.13417	0.500354
3.13248	0.70518								0.673344	1.61897	0.99268	0.630358	1.13504	0.506078
	0.727108								0.673503	1.62405	1.00887	0.645002	1.13582	0.506477
	0.73788								0.693029	1.65701	1.00963	0.647558	1.1545	0.506645
	0.748676								0.730374	1.65884	1.02325	0.66794	1.16183	0.514875
	0.755835								0.740119	1.67573	1.03746	0.677168	1.17444	0.527621
	0.768257								0.745287	1.67581	1.04201	0.677695	1.17605	0.534682
	0.792728								0.759951	1.67769	1.06578	0.684924	1.17813	0.536541
	0.793701								0.773672	1.67801	1.06927	0.68868	1.18004	0.544238
	0.803534								0.780504	1.68172	1.07373	0.692406	1.19955	0.548693
	0.809606								0.804705	1.70058	1.08118	0.697545	1.20351	0.54879
	0.813945								0.813217	1.7059	1.11255	0.731508	1.2182	0.560821
	0.839408								0.820256	1.74342	1.12131	0.732145	1.24086	0.562933
	0.846919								0.82397	1.74576	1.13147	0.739791	1.25316	0.56372
	0.890518								0.825763	1.76202	1.14558	0.785509	1.26107	0.577855
	0.90801								0.841115	1.77714	1.14696	0.788575	1.26198	0.586594
	0.917412								0.859603	1.79029	1.165	0.799025	1.29612	0.595548
	0.923059								0.860467	1.7955	1.20185	0.808683	1.32234	0.600221
	0.93235								0.867265	1.85149	1.21915	0.812742	1.3387	0.603875
	0.935119								0.867556	1.8579	1.22372	0.829727	1.37406	0.604086
	0.935517								0.883316	1.89026	1.22863	0.872919	1.38487	0.610115
	0.953813								0.915979	1.97377	1.24269	0.876106	1.39866	0.632725
	1.01526								0.946216	1.9818	1.24388	0.895963	1.41171	0.652884
	1.08752								0.960042	2.0048	1.2528	0.921874	1.46187	0.65373
	1.08791								0.963623	2.03228	1.25715	0.92664	1.46572	0.66733
	1.09506								0.98703	2.04833	1.28072	0.949869	1.47687	0.670014
	1.09977								1.06983	2.05941	1.28777	1.03836	1.47979	0.671267
	1.13867								1.11225	2.10483	1.30681	1.0457	1.49213	0.681936
	1.14122								1.15432	2.1213	1.31416	1.04982	1.49271	0.688992
	1.14443								1.20835	2.12285	1.31835	1.05073	1.50612	0.695781
	1.15183								1.24369	2.14334	1.32251	1.06816	1.52015	0.719379
	1.15336								1.3065	2.14527	1.3226	1.10737	1.52159	0.725846
	1.1602								1.32833	2.15056	1.33591	1.11127	1.57959	0.736418
	1.17931								1.33417	2.15202	1.34228	1.12107	1.59607	0.773372
	1.19316								1.34482	2.15579	1.35017	1.15433	1.59833	0.774744
	1.19473								1.35738	2.17435	1.35452	1.16561	1.60517	0.784947
	1.20077								1.35979	2.18088	1.37415	1.16715	1.60582	0.801956
	1.20778								1.3617	2.18654	1.38096	1.19988	1.62981	0.804771
	1.2088								1.37041	2.1905	1.39821	1.22941	1.64356	0.815699
	1.2205								1.42511	2.21252	1.40011	1.23943	1.65793	0.840421
	1.23268								1.44902	2.22061	1.41685	1.24145	1.66113	0.841589
	1.23651								1.45782	2.23757	1.41858	1.37225	1.66405	0.844309
	1.24142								1.48724	2.27778	1.42339	1.3903	1.68531	1.13624
	1.25643								1.48794	2.30475	1.43228	1.39491	1.70041	1.24558
	1.26112								1.51098	2.32912	1.44188	1.41451	1.70529	1.35587
	1.27433								1.52648	2.3356	1.44737	1.44256	1.72321	1.4184
	1.2906								1.53017	2.34245	1.46013	1.46626	1.73143	1.6073
	1.29335								1.53454	2.34712	1.46583	1.47078	1.73596	2.13744
	1.30327								1.56103	2.3504	1.48093	1.47502	1.74106	2.23019
	1.31248								1.56429	2.39127	1.49642	1.4768	1.7413	2.47904
	1.32804								1.56557	2.44908	1.53363	1.48041	1.75763	2.51541
	1.35268								1.59431	2.48326	1.53923	1.48318	1.78363	2.69431
	1.37156								1.60013	2.48998	1.55343	1.51192	1.79786	2.70719
	1.38597								1.61898	2.49677	1.5906	1.53835	1.80794	2.73989
	1.40375								1.62576	2.50924	1.60574	1.57526	1.82281	2.74858
	1.43852								1.62596	2.51345	1.63465	1.58107	1.83034	2.88107
	1.45041								1.66229	2.5145	1.65303	1.63113	1.83823	2.95135
	1.45547								1.67507	2.51723	1.6908	1.64084	1.8395	2.98728
	1.48513								1.69341	2.52425	1.69597	1.67051	1.84901
	1.50116								1.69787	2.53455	1.7462	1.6732	1.8663
	1.50702								1.71741	2.5399	1.7604	1.67826	1.90224
	1.51607								1.71793	2.55983	1.76092	1.68158	1.90408
	1.52673								1.71947	2.562	1.7934	1.68476	1.92562
	1.5821								1.74558	2.57069	1.80664	1.68805	1.93188
	1.63634								1.7462	2.57923	1.84274	1.69935	1.94157
	1.64208								1.75252	2.59579	1.84592	1.70055	1.95656
	1.64283								1.75367	2.60321	1.846	1.70808	1.9645
	1.6884								1.79681	2.60978	1.8489	1.70985	1.96623
	1.70286								1.80191	2.65817	1.85748	1.71173	1.96722
	1.70755								1.80995	2.67262	1.87377	1.71498	1.98007
	1.70758								1.81844	2.67864	1.93928	1.74012	1.98133
	1.72067								1.85078	2.71459	1.95226	1.74446	2.02301
	1.75845								1.88547	2.71522	2.00177	1.7474	2.04184
	1.76799								1.90617	2.71998	2.01187	1.75626	2.04674
	1.77072								1.92463	2.7415	2.03089	1.76404	2.04675
	1.78498								1.93265	2.77609	2.05876	1.76476	2.05751
	1.78551								1.93931	2.81259	2.06114	1.77122	2.06432
	1.78865								1.9446	2.81948	2.0663	1.77257	2.08396
	1.79109								1.96537	2.82927	2.10116	1.77727	2.08618
	1.83797								1.96687	2.84207	2.10538	1.78639	2.09196
	1.85679								1.97238	2.8422	2.11435	1.78926	2.11999
	1.85782								2.00768	2.85009	2.11672	1.79295	2.12423
	1.86216								2.01015	2.85064	2.12384	1.8077	2.12453
	1.87171								2.01642	2.85723	2.13632	1.81474	2.14997
	1.87426								2.01665	2.87477	2.20106	1.84132	2.17098
	1.89666								2.03781	2.87566	2.20114	1.8421	2.17423
	1.90987								2.07534	2.89397	2.23461	1.85082	2.18987
	1.92099								2.08092	2.91077	2.26794	1.87997	2.21148
	1.95668								2.09747	2.92296	2.2775	1.8833	2.21301
	1.97016								2.10092	2.93529	2.305	1.89201	2.21303
	1.98172								2.10314	2.95342	2.32533	1.89302	2.22456
	2.00099								2.10844	2.9564	2.32582	1.92035	2.228
	2.00966								2.11673	2.98816	2.36029	1.94839	2.23167
	2.05403								2.12266	3.00195	2.39409	1.94887	2.24001
	2.06229								2.13863	3.01185	2.4063	1.95879	2.24741
	2.07506								2.16778	3.02154	2.42746	1.97579	2.24824
	2.08428								2.16818	3.03615	2.44358	1.99732	2.24904
	2.11318								2.2	3.03768	2.4837	2.00492	2.24935
	2.15553								2.21	3.07493	2.49709	2.00745	2.25272
	2.2238								2.26905	3.08546	2.53925	2.00874	2.27125
	2.25683								2.28053	3.10725	2.56061	2.02351	2.28307
	2.26803								2.28674	3.13745	2.56869	2.02375	2.2944
	2.3175								2.31189		2.58258	2.02611	2.30261
	2.35036								2.32457				2.30364
	2.3506								2.32979				2.32072
	2.37714								2.34229				2.32555
	2.3865								2.34231				2.33924
	2.46442								2.34288				2.35901
	2.46919								2.37851				2.37175
	2.48369								2.38505				2.38196
	2.50955								2.41044				2.38586
	2.5223								2.41057				2.40162
	2.54031								2.418				2.40598
	2.56581								2.42571				2.40794
	2.61394								2.44076				2.43377
	2.61444								2.4532				2.43499
	2.62302								2.4582				2.4395
	2.65822								2.46577				2.44408
	2.66554								2.46867				2.47099
	2.67951								2.47187				2.48115
	2.68932								2.473				2.48349
	2.68973								2.51701				2.48362
	2.74836								2.53583				2.48539
	2.7651								2.53635				2.49464
	2.77148								2.53937				2.4982
	2.78021								2.54568				2.51048
	2.81168								2.54711				2.51582
	2.82358								2.54929				2.52055
	2.88735								2.55013				2.52226
	2.88738								2.5701				2.5263
	2.8889								2.57828				2.54158
	2.89188								2.66261				2.54331
	2.90522								2.67465				2.57461
	2.91145								2.6942				2.58018
	2.92512								2.70241				2.58142
	2.98114								2.70646				2.60995
	3.01096								2.72069				2.6162
	3.02766								2.74981				2.61788
	3.0386								2.75559				2.62153
	3.0472								2.78094				2.63443
	3.06285								2.79496				2.63995
	3.06763								2.79934				2.65395
	3.08198								2.81101				2.68601
	3.08692								2.82809				2.69971
	3.09634								2.84777				2.70967
	3.09682								2.89106				2.7542
	3.12087								2.89678				2.76429
	3.12437								2.90827				2.79068
	3.13698								2.91023				2.79602
	3.13778								2.95156				2.81646
	3.13982								2.98561				2.81957
									2.98569				2.84999
									3.00226				2.87658
									3.04234				2.88616
									3.0545				2.89447
									3.09399				2.91258
									3.10204				2.92241
									3.11376				2.94179
									3.13286				2.98502
									3.13778				3.00186
									3.13994				3.00483
													3.00622
													3.01152
													3.01412
													3.02314
													3.05095
													3.05283
													3.05366
													3.068
													3.07688
													3.09457
													3.10008
													3.10691
													3.11402
													3.12503
													3.13355

## Sheet: EDF7c
Scatter plot					Box plot
H_ratio Shuffle (mean)	H_ratio Data	H_ratio Shuffle (SD)			Data	Shuffle
0.798167	0.987215	0.0169172			0.987215	0.798167
0.865673	0.998629	0.0133765			0.998629	0.865673
0.862988	0.976776	0.0145552			0.976776	0.862988
0.8282	0.992405	0.0151575			0.992405	0.8282
0.627629	0.991901	0.0173152			0.991901	0.627629
0.313084	0.867708	0.0111879			0.867708	0.313084
0.758684	0.989485	0.0175639			0.989485	0.758684
0.555682	0.993678	0.016936			0.993678	0.555682
0.474659	0.99491	0.0177526			0.99491	0.474659
0.633071	0.981577	0.0178772			0.981577	0.633071
0.585506	0.989889	0.0205034			0.989889	0.585506
0.944593	0.984468	0.00930641			0.984468	0.944593
0.470244	0.98298	0.0214276			0.98298	0.470244
0.575913	0.936384	0.0213205			0.936384	0.575913
0.426201	0.88041	0.0274148			0.88041	0.426201

## Sheet: EDF7d
One session						All sessions
	Group 1	Group 2					Group 1	Group 2
Outlier 1	NaN	0.118137				Outlier	NaN	0.831064
Outlier 2	NaN	0.227475				Median	0.471377	0.637941
Outlier 3	NaN	0.294416				Lower whisker	0.334207	0.522977
Outlier 4	NaN	0.385981				Upper whisker	0.594727	0.706389
Outlier 5	NaN	0.411349				Lower box edge	0.403883	0.580466
Median	0.25462	0.749038				Upper box edge	0.516055	0.679742
Lower whisker	0.0353114	0.458073
Upper whisker	0.840957	0.91837
Lower box edge	0.145893	0.672062
Upper box edge	0.525788	0.83323

## Sheet: EDF7e
Left bin edge	Counts
0	20
0.25	957
0.5	1002
0.75	1355
1	1600
1.25	461
1.5	224
1.75	161
2	91
2.25	94
2.5	63
2.75	34
3	38
3.25	22
3.5	18
3.75	24
4	12
4.25	17
4.5	9
4.75	5
5	4
5.25	6
5.5	3
5.75	3
6	2
6.25	1
6.5	0
6.75	1
7	0
7.25	0
7.5	1
7.75	0
8	1
8.25	0
8.5	0
8.75	0
9	0

## Sheet: EDF7h
One session					All sessions
	Group 1	Group 2				Group 1	Group 2
Outlier	NaN	NaN			Outlier	NaN	0.745455
Median	0.583333	0.5625			Median	0.446708	0.517429
Lower whisker	0.375	0.291667			Lower whisker	0.274671	0.367873
Upper whisker	0.75	0.75			Upper whisker	0.763636	0.575758
Lower box edge	0.5	0.5			Lower box edge	0.39425	0.451832
Upper box edge	0.666667	0.666667			Upper box edge	0.569359	0.558322
