# Supplementary material for: Minute-scale oscillatory sequences in medial entorhinal cortex
Source: Nature. 2023 Dec 20;625(7994):338–44. doi: 10.1038/s41586-023-06864-1 (PMC10781645; doi:10.1038/s41586-023-06864-1)
Supplement: Supplementary file 16 — Source Data Extended Data Fig. 8 [file 41586_2023_6864_MOESM16_ESM.xlsx]

## Sheet: EDF8b
Bin (3,6)			Bin (2,5)			Bin (3,5)			Bin (4,5)			Bin (5,5)			Bin (2,4)			Bin (3,4)			Bin (4,4)			Bin (5,4)			Bin (2,3)			Bin (3,3)			Bin (4,3)			Bin (5,3)			Bin (3,2)			Bin (4,2)			Bin (5,2)			Bin (5,1)
0	0		0	2		0	5		0	4		0	2		0	12		0	6		0	7		0	8		0	5		0	8		0	5		0	7		0	6		0	8		0	2		0	6
0.025	0		0.025	13		0.025	12		0.025	15		0.025	13		0.025	20		0.025	24		0.025	23		0.025	20		0.025	20		0.025	16		0.025	25		0.025	15		0.025	8		0.025	17		0.025	11		0.025	20
0.05	0		0.05	29		0.05	33		0.05	34		0.05	47		0.05	32		0.05	35		0.05	32		0.05	28		0.05	33		0.05	33		0.05	56		0.05	34		0.05	13		0.05	26		0.05	23		0.05	24
0.075	1		0.075	30		0.075	61		0.075	39		0.075	32		0.075	35		0.075	59		0.075	54		0.075	46		0.075	43		0.075	39		0.075	46		0.075	45		0.075	15		0.075	49		0.075	17		0.075	36
0.1	3		0.1	53		0.1	55		0.1	52		0.1	39		0.1	55		0.1	49		0.1	53		0.1	45		0.1	41		0.1	60		0.1	49		0.1	44		0.1	32		0.1	61		0.1	25		0.1	41
0.125	3		0.125	47		0.125	61		0.125	52		0.125	59		0.125	52		0.125	69		0.125	76		0.125	58		0.125	51		0.125	53		0.125	70		0.125	70		0.125	23		0.125	66		0.125	45		0.125	51
0.15	2		0.15	52		0.15	74		0.15	56		0.15	57		0.15	60		0.15	84		0.15	69		0.15	62		0.15	79		0.15	51		0.15	64		0.15	69		0.15	31		0.15	76		0.15	42		0.15	54
0.175	1		0.175	67		0.175	79		0.175	59		0.175	64		0.175	54		0.175	77		0.175	74		0.175	81		0.175	51		0.175	61		0.175	71		0.175	80		0.175	38		0.175	85		0.175	38		0.175	49
0.2	1		0.2	67		0.2	79		0.2	68		0.2	55		0.2	102		0.2	69		0.2	86		0.2	77		0.2	61		0.2	76		0.2	79		0.2	75		0.2	62		0.2	66		0.2	45		0.2	59
0.225	5		0.225	67		0.225	63		0.225	75		0.225	76		0.225	68		0.225	73		0.225	73		0.225	54		0.225	80		0.225	68		0.225	78		0.225	55		0.225	49		0.225	79		0.225	41		0.225	55
0.25	1		0.25	52		0.25	72		0.25	66		0.25	62		0.25	62		0.25	70		0.25	69		0.25	55		0.25	67		0.25	64		0.25	67		0.25	64		0.25	47		0.25	78		0.25	45		0.25	67
0.275	2		0.275	61		0.275	71		0.275	62		0.275	67		0.275	71		0.275	59		0.275	69		0.275	72		0.275	66		0.275	68		0.275	55		0.275	79		0.275	46		0.275	62		0.275	43		0.275	55
0.3	2		0.3	53		0.3	69		0.3	53		0.3	54		0.3	51		0.3	64		0.3	56		0.3	64		0.3	60		0.3	56		0.3	63		0.3	66		0.3	37		0.3	58		0.3	38		0.3	59
0.325	1		0.325	54		0.325	56		0.325	49		0.325	49		0.325	55		0.325	57		0.325	79		0.325	53		0.325	47		0.325	65		0.325	57		0.325	56		0.325	42		0.325	49		0.325	40		0.325	52
0.35	0		0.35	46		0.35	54		0.35	43		0.35	52		0.35	48		0.35	40		0.35	37		0.35	46		0.35	50		0.35	47		0.35	47		0.35	45		0.35	25		0.35	46		0.35	32		0.35	37
0.375	1		0.375	38		0.375	36		0.375	40		0.375	49		0.375	57		0.375	34		0.375	46		0.375	54		0.375	41		0.375	37		0.375	41		0.375	43		0.375	32		0.375	42		0.375	32		0.375	37
0.4	1		0.4	26		0.4	27		0.4	26		0.4	35		0.4	39		0.4	36		0.4	38		0.4	36		0.4	38		0.4	43		0.4	34		0.4	38		0.4	24		0.4	34		0.4	21		0.4	32
0.425	0		0.425	41		0.425	23		0.425	31		0.425	28		0.425	23		0.425	27		0.425	15		0.425	26		0.425	34		0.425	31		0.425	26		0.425	39		0.425	21		0.425	25		0.425	21		0.425	25
0.45	0		0.45	26		0.45	17		0.45	23		0.45	20		0.45	24		0.45	26		0.45	9		0.45	25		0.45	27		0.45	23		0.45	33		0.45	25		0.45	18		0.45	15		0.45	19		0.45	20
0.475	0		0.475	25		0.475	20		0.475	26		0.475	24		0.475	19		0.475	13		0.475	12		0.475	22		0.475	20		0.475	18		0.475	11		0.475	10		0.475	18		0.475	14		0.475	16		0.475	17
0.5	0		0.5	21		0.5	9		0.5	22		0.5	19		0.5	12		0.5	10		0.5	6		0.5	12		0.5	14		0.5	14		0.5	8		0.5	16		0.5	15		0.5	8		0.5	14		0.5	15
0.525	0		0.525	13		0.525	9		0.525	17		0.525	12		0.525	13		0.525	5		0.525	8		0.525	16		0.525	13		0.525	14		0.525	2		0.525	6		0.525	7		0.525	10		0.525	11		0.525	10
0.55	0		0.55	12		0.55	6		0.55	6		0.55	13		0.55	6		0.55	4		0.55	3		0.55	7		0.55	8		0.55	5		0.55	5		0.55	7		0.55	10		0.55	7		0.55	6		0.55	7
0.575	0		0.575	6		0.575	2		0.575	12		0.575	6		0.575	8		0.575	7		0.575	2		0.575	2		0.575	4		0.575	9		0.575	2		0.575	4		0.575	4		0.575	1		0.575	7		0.575	8
0.6	1		0.6	3		0.6	1		0.6	7		0.6	8		0.6	6		0.6	0		0.6	1		0.6	4		0.6	5		0.6	6		0.6	4		0.6	1		0.6	6		0.6	3		0.6	5		0.6	5
0.625	0		0.625	4		0.625	0		0.625	4		0.625	8		0.625	1		0.625	2		0.625	2		0.625	2		0.625	4		0.625	3		0.625	2		0.625	2		0.625	3		0.625	4		0.625	3		0.625	3
0.65	0		0.65	3		0.65	1		0.65	2		0.65	3		0.65	3		0.65	0		0.65	0		0.65	2		0.65	2		0.65	1		0.65	0		0.65	3		0.65	3		0.65	4		0.65	2		0.65	2
0.675	0		0.675	2		0.675	0		0.675	0		0.675	0		0.675	1		0.675	0		0.675	0		0.675	0		0.675	1		0.675	1		0.675	0		0.675	0		0.675	2		0.675	0		0.675	1		0.675	1
0.7	0		0.7	4		0.7	0		0.7	0		0.7	0		0.7	0		0.7	0		0.7	0		0.7	1		0.7	0		0.7	1		0.7	0		0.7	1		0.7	2		0.7	1		0.7	0		0.7	1
0.725	0		0.725	1		0.725	1		0.725	1		0.725	1		0.725	0		0.725	0		0.725	1		0.725	2		0.725	0		0.725	1		0.725	0		0.725	0		0.725	2		0.725	0		0.725	0		0.725	1
0.75	0		0.75	0		0.75	0		0.75	0		0.75	0		0.75	0		0.75	0		0.75	0		0.75	0		0.75	0		0.75	1		0.75	0		0.75	0		0.75	0		0.75	0		0.75	1		0.75	2
0.775	0		0.775	0		0.775	0		0.775	0		0.775	0		0.775	0		0.775	0		0.775	0		0.775	0		0.775	0		0.775	0		0.775	0		0.775	0		0.775	0		0.775	0		0.775	0		0.775	0
0.8	0		0.8	0		0.8	0		0.8	0		0.8	1		0.8	0		0.8	0		0.8	0		0.8	0		0.8	0		0.8	0		0.8	0		0.8	0		0.8	0		0.8	0		0.8	1		0.8	0
0.825	0		0.825	0		0.825	0		0.825	1		0.825	0		0.825	0		0.825	0		0.825	0		0.825	0		0.825	0		0.825	1		0.825	0		0.825	0		0.825	0		0.825	0		0.825	0		0.825	0
0.85	0		0.85	0		0.85	0		0.85	0		0.85	0		0.85	0		0.85	0		0.85	0		0.85	0		0.85	0		0.85	0		0.85	0		0.85	0		0.85	0		0.85	0		0.85	0		0.85	0
0.875	0		0.875	0		0.875	0		0.875	0		0.875	0		0.875	0		0.875	0		0.875	0		0.875	0		0.875	0		0.875	0		0.875	0		0.875	0		0.875	1		0.875	0		0.875	1		0.875	0
0.9	0		0.9	0		0.9	0		0.9	0		0.9	0		0.9	0		0.9	0		0.9	0		0.9	0		0.9	0		0.9	0		0.9	0		0.9	0		0.9	0		0.9	0		0.9	0		0.9	0
0.925	0		0.925	0		0.925	0		0.925	0		0.925	0		0.925	0		0.925	0		0.925	0		0.925	0		0.925	0		0.925	0		0.925	0		0.925	0		0.925	0		0.925	0		0.925	0		0.925	0
0.95	0		0.95	0		0.95	0		0.95	0		0.95	0		0.95	0		0.95	0		0.95	0		0.95	0		0.95	0		0.95	0		0.95	0		0.95	0		0.95	0		0.95	0		0.95	0		0.95	0
0.975	0		0.975	0		0.975	0		0.975	0		0.975	0		0.975	0		0.975	0		0.975	0		0.975	0		0.975	0		0.975	0		0.975	0		0.975	0		0.975	0		0.975	0		0.975	0		0.975	0
First column is the left edge of the bin - Second column are the counts

## Sheet: EDF8c
Bin (1,3)			Bin (2,3)			Bin (3,3)			Bin (1,2)			Bin (2,2)			Bin (3,2)			Bin (2,1)			Bin (3,1)
0	5		0	14		0	8		0	6		0	11		0	8		0	5		0	8
0.025	30		0.025	30		0.025	29		0.025	28		0.025	18		0.025	30		0.025	25		0.025	31
0.05	48		0.05	50		0.05	33		0.05	52		0.05	53		0.05	40		0.05	41		0.05	37
0.075	56		0.075	71		0.075	54		0.075	71		0.075	75		0.075	54		0.075	72		0.075	85
0.1	80		0.1	75		0.1	69		0.1	95		0.1	109		0.1	101		0.1	78		0.1	73
0.125	87		0.125	109		0.125	78		0.125	108		0.125	117		0.125	98		0.125	89		0.125	86
0.15	90		0.15	126		0.15	82		0.15	89		0.15	160		0.15	106		0.15	92		0.15	102
0.175	110		0.175	113		0.175	69		0.175	105		0.175	106		0.175	130		0.175	80		0.175	85
0.2	89		0.2	96		0.2	89		0.2	88		0.2	123		0.2	85		0.2	103		0.2	94
0.225	91		0.225	92		0.225	93		0.225	90		0.225	85		0.225	105		0.225	96		0.225	92
0.25	79		0.25	61		0.25	59		0.25	74		0.25	73		0.25	79		0.25	88		0.25	84
0.275	69		0.275	63		0.275	78		0.275	64		0.275	35		0.275	58		0.275	68		0.275	60
0.3	50		0.3	32		0.3	56		0.3	38		0.3	20		0.3	42		0.3	51		0.3	41
0.325	43		0.325	25		0.325	50		0.325	38		0.325	11		0.325	28		0.325	41		0.325	44
0.35	26		0.35	18		0.35	38		0.35	23		0.35	3		0.35	17		0.35	28		0.35	37
0.375	28		0.375	11		0.375	40		0.375	17		0.375	1		0.375	8		0.375	23		0.375	18
0.4	8		0.4	9		0.4	25		0.4	6		0.4	0		0.4	5		0.4	10		0.4	7
0.425	7		0.425	4		0.425	11		0.425	4		0.425	0		0.425	2		0.425	5		0.425	5
0.45	3		0.45	0		0.45	18		0.45	2		0.45	0		0.45	1		0.45	3		0.45	6
0.475	0		0.475	1		0.475	7		0.475	1		0.475	0		0.475	2		0.475	2		0.475	2
0.5	1		0.5	0		0.5	9		0.5	0		0.5	0		0.5	0		0.5	0		0.5	3
0.525	0		0.525	0		0.525	4		0.525	0		0.525	0		0.525	0		0.525	0		0.525	0
0.55	0		0.55	0		0.55	0		0.55	0		0.55	0		0.55	1		0.55	0		0.55	0
0.575	0		0.575	0		0.575	1		0.575	0		0.575	0		0.575	0		0.575	0		0.575	0
0.6	0		0.6	0		0.6	0		0.6	1		0.6	0		0.6	0		0.6	0		0.6	0
0.625	0		0.625	0		0.625	0		0.625	0		0.625	0		0.625	0		0.625	0		0.625	0
0.65	0		0.65	0		0.65	0		0.65	0		0.65	0		0.65	0		0.65	0		0.65	0
0.675	0		0.675	0		0.675	0		0.675	0		0.675	0		0.675	0		0.675	0		0.675	0
0.7	0		0.7	0		0.7	0		0.7	0		0.7	0		0.7	0		0.7	0		0.7	0
0.725	0		0.725	0		0.725	0		0.725	0		0.725	0		0.725	0		0.725	0		0.725	0
0.75	0		0.75	0		0.75	0		0.75	0		0.75	0		0.75	0		0.75	0		0.75	0
0.775	0		0.775	0		0.775	0		0.775	0		0.775	0		0.775	0		0.775	0		0.775	0
0.8	0		0.8	0		0.8	0		0.8	0		0.8	0		0.8	0		0.8	0		0.8	0
0.825	0		0.825	0		0.825	0		0.825	0		0.825	0		0.825	0		0.825	0		0.825	0
0.85	0		0.85	0		0.85	0		0.85	0		0.85	0		0.85	0		0.85	0		0.85	0
0.875	0		0.875	0		0.875	0		0.875	0		0.875	0		0.875	0		0.875	0		0.875	0
0.9	0		0.9	0		0.9	0		0.9	0		0.9	0		0.9	0		0.9	0		0.9	0
0.925	0		0.925	0		0.925	0		0.925	0		0.925	0		0.925	0		0.925	0		0.925	0
0.95	0		0.95	0		0.95	0		0.95	0		0.95	0		0.95	0		0.95	0		0.95	0
0.975	0		0.975	0		0.975	0		0.975	0		0.975	0		0.975	0		0.975	0		0.975	0
First column is the left edge of the bin - Second column are the counts

## Sheet: EDF8e
Left bin edge	Counts
400	0
450	0
500	5
550	18
600	73
650	120
700	109
750	102
800	43
850	22
900	7
950	1
1000	0

## Sheet: EDF8f
Cumulative Distance	Data		Cumulative Distance	Shuffle
35	0.00789474		35	0.00350877
85	0.0578947		85	0.0394737
135	0.134211		135	0.121053
185	0.192982		185	0.202632
235	0.235088		235	0.24386
285	0.25614		285	0.258772
335	0.272807		335	0.274561
385	0.285965		385	0.284211
435	0.297368		435	0.295614
485	0.310526		485	0.310526
535	0.314912		535	0.323684
585	0.325439		585	0.32807
635	0.333333		635	0.338596
685	0.342105		685	0.346491
735	0.348246		735	0.35
785	0.354386		785	0.35614
835	0.358772		835	0.358772
885	0.360526		885	0.363158
935	0.363158		935	0.365789
985	0.364912		985	0.365789
1035	0.366667		1035	0.365789
1085	0.369298		1085	0.367544
1135	0.369298		1135	0.367544
