# Supplementary material for: Minute-scale oscillatory sequences in medial entorhinal cortex
Source: Nature. 2023 Dec 20;625(7994):338–44. doi: 10.1038/s41586-023-06864-1 (PMC10781645; doi:10.1038/s41586-023-06864-1)
Supplement: Supplementary file 17 — Source Data Extended Data Fig. 9 [file 41586_2023_6864_MOESM17_ESM.xlsx]

## Sheet: EDF9b
Merging step	One session	All sessions
1	0.564876	0.484396
2	0.676364	0.597353
3	0.75405	0.6872
4	0.793333	0.745089
5	0.818667	0.779422
6	0.829333	0.802377

## Sheet: EDF9d
Mouse	Session	Oscillation bin size
60355	1	5.56274
60355	2	3.88098
60355	3	8.15006
60585	1	5.56274
60585	2	4.52781
60585	3	17.5938
60584	1	17.5938
60584	2	15.1358
60584	3	10.4787
60584	4	13.1953
59914	1	13.1953
59914	2	3.75162
59914	3	3.62225
59914	4	3.10479
59914	5	3.75162

## Sheet: EDF9h
1 to 2	2 to 3	3 to 4	4 to 5	5 to 6	6 to 7	7 to 8	8 to 9	9 to 10	10 to 1
0.0443038	0.0379747	0.0253165	0.0316456	0.0316456	0.0379747	0.0126582	0.0253165	0.0822785	0.0822785
0.0536913	0.0536913	0.057047	0.0536913	0.0402685	0.0469799	0.033557	0.0369128	0.0436242	0.0503356
0.0466667	0.0266667	0.0333333	0.02	0.0133333	0.0266667	0.0466667	0.0866667	0.0733333	0.04
0.0231214	0.0231214	0.0231214	0.0520231	0.0635838	0.0520231	0.0231214	0.0404624	0.0578035	0.0520231
0.0460829	0.0483871	0.0345622	0.0529954	0.0506912	0.0576037	0.0576037	0.0483871	0.0299539	0.0322581
0	0.0408163	0.0408163	0.0816327	0.0816327	0.0408163	0.0204082	0.0204082	0.0204082	0.0204082
0.0416667	0.0555556	0.0416667	0.0416667	0.0694444	0.0416667	0.0277778	0.0555556	0.0277778	0.0277778
0.0481928	0.0662651	0.060241	0.0301205	0.0361446	0.0301205	0.0662651	0.0421687	0.0662651	0.0722892
0.0620155	0.0736434	0.0387597	0.0503876	0.0310078	0.00775194	0.0271318	0.0581395	0.0697674	0.0348837
0.033557	0.0536913	0.0201342	0.0201342	0.0604027	0.0536913	0.0469799	0.0604027	0.0671141	0.0604027
0	0.0444444	0.0666667	0.0666667	0.0888889	0.0888889	0.0444444	0.0444444	0.0888889	0.0444444
0.0736842	0.0210526	0.0315789	0.0631579	0.0421053	0.0421053	0.0210526	0.0210526	0.0421053	0.0421053
0.0425532	0.0170213	0.0382979	0.0382979	0.00425532	0.0340426	0.0553191	0.0255319	0.0723404	0.0808511
0.0342466	0.0136986	0.0342466	0.0342466	0.00684932	0.0273973	0.0410959	0.0547945	0.0958904	0.123288
0.0243902	0.0243902	0.0487805	0.0121951	0.0365854	0.0487805	0.0609756	0.0609756	0.0609756	0.0487805

## Sheet: EDF9i
Number of ensembles	Recorded data	Shuffled data
2	0.380843	0.72994
3	0.271476	0.220259
4	0.17788	0.0435272
5	0.105559	0.00578011
6	0.0466746	0.000474067
7	0.0151989	1.88312e-05
8	0.00213816	0
9	0.000230355	0
10	0	0

## Sheet: EDF9j
	Sessions with significant sequence score %	Sessions (number)
MEC Oscillatory	100	15
MEC non-oscillatory	41.67	5
