# Supplementary material for: Minute-scale oscillatory sequences in medial entorhinal cortex
Source: Nature. 2023 Dec 20;625(7994):338–44. doi: 10.1038/s41586-023-06864-1 (PMC10781645; doi:10.1038/s41586-023-06864-1)
Supplement: Supplementary file 18 — Source Data Extended Data Fig. 11 [file 41586_2023_6864_MOESM18_ESM.xlsx]

## Sheet: EDF11d
PC1	PC2
-21.3378	-8.33508
-21.5112	-8.41869
-21.6901	-8.51163
-21.8625	-8.59761
-22.0342	-8.68119
-22.2041	-8.76394
-22.3725	-8.85264
-22.5383	-8.93026
-22.7041	-9.00695
-22.8674	-9.09125
-23.0274	-9.16156
-23.1787	-9.24347
-23.3375	-9.31084
-23.4968	-9.37915
-23.6554	-9.44064
-23.811	-9.50062
-23.9625	-9.56082
-24.1135	-9.61465
-24.264	-9.6678
-24.4184	-9.72203
-24.566	-9.7741
-24.7043	-9.82638
-24.8498	-9.8686
-24.9897	-9.90166
-25.1329	-9.94033
-25.272	-9.97136
-25.4075	-10.0048
-25.5468	-10.0367
-25.6734	-10.0672
-25.7856	-10.0938
-25.8999	-10.1153
-26.0104	-10.1322
-26.1155	-10.1509
-26.2254	-10.1658
-26.3268	-10.1767
-26.4222	-10.1822
-26.5174	-10.1844
-26.6029	-10.1842
-26.6942	-10.178
-26.7792	-10.1768
-26.8555	-10.1677
-26.9331	-10.1537
-27.0221	-10.1432
-27.0891	-10.1267
-27.1483	-10.114
-27.206	-10.0955
-27.2742	-10.085
-27.3254	-10.0617
-27.3682	-10.0357
-27.4103	-10.0051
-27.4484	-9.97502
-27.4856	-9.93407
-27.5227	-9.89982
-27.5519	-9.8623
-27.5696	-9.81655
-27.5865	-9.77744
-27.5837	-9.731
-27.6015	-9.68367
-27.6026	-9.63315
-27.6008	-9.57765
-27.5997	-9.52358
-27.5865	-9.46847
-27.5698	-9.41271
-27.5334	-9.35564
-27.4991	-9.28798
-27.4749	-9.2191
-27.4408	-9.14373
-27.3971	-9.07164
-27.3473	-8.99285
-27.2949	-8.9121
-27.2422	-8.8293
-27.1853	-8.74277
-27.1217	-8.6641
-27.059	-8.58007
-26.9928	-8.49632
-26.923	-8.41617
-26.8459	-8.32801
-26.7716	-8.24118
-26.6945	-8.15928
-26.605	-8.06696
-26.509	-7.97452
-26.4225	-7.88532
-26.3329	-7.79923
-26.237	-7.71105
-26.132	-7.62398
-26.0307	-7.53204
-25.9304	-7.4469
-25.8285	-7.35846
-25.7183	-7.26955
-25.5971	-7.17414
-25.4786	-7.07751
-25.3618	-6.98746
-25.2298	-6.89587
-25.095	-6.8252
-24.9706	-6.7384
-24.8379	-6.64458
-24.7076	-6.55569
-24.5778	-6.4667
-24.448	-6.37383
-24.3348	-6.30137
-24.1972	-6.21465
-24.0638	-6.13051
-23.9374	-6.04626
-23.799	-5.96622
-23.6678	-5.88302
-23.5344	-5.80445
-23.4137	-5.72975
-23.2799	-5.65301
-23.1523	-5.58477
-23.0155	-5.51509
-22.8865	-5.44287
-22.7636	-5.37514
-22.632	-5.30545
-22.4979	-5.24137
-22.3575	-5.16983
-22.2325	-5.1014
-22.0925	-5.03701
-21.9595	-4.96991
-21.8255	-4.90859
-21.6878	-4.84986
-21.5721	-4.79749
-21.4412	-4.7415
-21.3143	-4.68566
-21.182	-4.62713
-21.0525	-4.57216
-20.9338	-4.51889
-20.8094	-4.46624
-20.6769	-4.41541
-20.5498	-4.36623
-20.4108	-4.31869
-20.2814	-4.26994
-20.1507	-4.22793
-20.1681	-4.21106
-20.0302	-4.16019
-19.8815	-4.10606
-19.7464	-4.06409
-19.6014	-4.01028
-19.4722	-3.96969
-19.3401	-3.93045
-19.2133	-3.88602
-19.0783	-3.84329
-18.9479	-3.80163
-18.8234	-3.77111
-18.7015	-3.73646
-18.5821	-3.70809
-18.4621	-3.67897
-18.3467	-3.66192
-18.2123	-3.64734
-18.103	-3.63405
-17.9821	-3.61389
-17.8699	-3.58926
-17.761	-3.57608
-17.6519	-3.55653
-17.55	-3.54537
-17.4335	-3.53881
-17.3206	-3.52234
-17.208	-3.51535
-17.1106	-3.53053
-17.0038	-3.53391
-16.8988	-3.53213
-16.786	-3.53708
-16.6773	-3.53394
-16.5677	-3.52872
-16.4822	-3.54824
-16.4059	-3.56548
-16.3286	-3.59984
-16.2484	-3.62409
-16.1595	-3.64795
-16.0692	-3.66891
-15.9832	-3.69178
-15.8867	-3.70965
-15.7978	-3.73122
-15.7305	-3.77194
-15.6487	-3.79238
-15.5763	-3.82385
-15.4996	-3.85767
-15.4189	-3.89593
-15.3521	-3.94662
-15.2903	-3.98903
-15.2274	-4.0325
-15.1599	-4.07412
-15.0893	-4.11783
-15.0293	-4.16479
-14.9889	-4.22798
-14.9511	-4.29841
-14.9017	-4.35868
-14.8492	-4.41527
-14.8058	-4.48465
-14.7705	-4.55681
-14.7307	-4.62205
-14.6907	-4.69389
-14.6492	-4.75868
-14.6138	-4.83485
-14.5796	-4.91331
-14.5552	-5.0064
-14.5119	-5.07591
-14.4708	-5.151
-14.4405	-5.23253
-14.4149	-5.31819
-14.3851	-5.39449
-14.3667	-5.47736
-14.3427	-5.56015
-14.3364	-5.64909
-14.338	-5.74336
-14.3314	-5.84596
-14.3295	-5.95623
-14.3542	-6.06695
-14.3772	-6.17198
-14.3891	-6.28489
-14.3913	-6.37936
-14.4092	-6.49464
-14.4315	-6.60804
-14.4648	-6.72863
-14.4939	-6.85362
-14.5368	-6.9773
-14.5605	-7.09521
-14.5857	-7.2292
-14.6205	-7.35168
-14.653	-7.47679
-14.701	-7.60961
-14.742	-7.73358
-14.7961	-7.8655
-14.8481	-8.00029
-14.894	-8.13137
-14.9351	-8.26221
-15.0206	-8.40577
-15.0918	-8.54715
-15.1496	-8.69264
-15.2153	-8.83541
-15.2835	-8.98386
-15.3546	-9.12431
-15.4426	-9.27902
-15.5348	-9.43021
-15.6254	-9.58983
-15.7142	-9.74154
-15.8009	-9.89939
-15.8973	-10.0587
-15.9951	-10.2128
-16.0912	-10.3689
-16.188	-10.5261
-16.2921	-10.6757
-16.3993	-10.8263
-16.4983	-10.9802
-16.6009	-11.1376
-16.7019	-11.2824
-16.8034	-11.4234
-16.9067	-11.5774
-17.0107	-11.7231
-17.1248	-11.8708
-17.2351	-12.0292
-17.3435	-12.1913
-17.4573	-12.3354
-17.5763	-12.4872
-17.6997	-12.634
-17.8123	-12.7686
-17.9326	-12.912
-18.0468	-13.0568
-18.1693	-13.1977
-18.2973	-13.3433
-18.4261	-13.4762
-18.5446	-13.6136
-18.6647	-13.739
-18.7874	-13.8736
-18.9244	-14.0126
-19.0494	-14.1342
-19.1707	-14.2679
-19.2959	-14.3968
-19.4181	-14.5279
-19.5339	-14.6555
-19.6619	-14.7815
-19.7931	-14.8844
-19.9183	-14.9987
-20.0435	-15.1112
-20.1726	-15.2103
-20.2958	-15.3214
-20.427	-15.4068
-20.5537	-15.5013
-20.6777	-15.5821
-20.7949	-15.6794
-20.9137	-15.7757
-21.0369	-15.8569
-21.158	-15.9381
-21.2811	-16.0153
-21.3861	-16.0841
-21.5026	-16.1507
-21.622	-16.2023
-21.7274	-16.2586
-21.8286	-16.322
-21.9311	-16.363
-22.0349	-16.4106
-22.1271	-16.4321
-22.2199	-16.4539
-22.3089	-16.4782
-22.4208	-16.4967
-22.5164	-16.5115
-22.6072	-16.5234
-22.7008	-16.5307
-22.7857	-16.5185
-22.8683	-16.5074
-22.9476	-16.488
-23.0235	-16.4619
-23.0937	-16.4224
-23.1515	-16.3869
-23.2043	-16.3357
-23.264	-16.2975
-23.3048	-16.2355
-23.344	-16.1702
-23.3974	-16.1024
-23.4616	-16.0341
-23.5177	-15.9533
-23.5552	-15.8557
-23.5935	-15.7607
-23.6345	-15.6716
-23.6656	-15.5791
-23.7093	-15.4774
-23.7276	-15.3683
-23.7454	-15.2474
-23.7474	-15.113
-23.7564	-14.9862
-23.7635	-14.8476
-23.7733	-14.7061
-23.7566	-14.5584
-23.7528	-14.4068
-23.7414	-14.2437
-23.7253	-14.0733
-23.7028	-13.9044
-23.6716	-13.7269
-23.6562	-13.5407
-23.623	-13.3538
-23.577	-13.1497
-23.5346	-12.9583
-23.4908	-12.755
-23.4425	-12.546
-23.3867	-12.334
-23.3265	-12.1216
-23.2597	-11.8995
-23.1972	-11.6662
-23.1146	-11.4124
-23.0186	-11.1554
-22.9491	-10.9127
-22.8656	-10.6626
-22.7651	-10.391
-22.6567	-10.1092
-22.5559	-9.83354
-22.4545	-9.54763
-22.3319	-9.25638
-22.205	-8.95303
-22.0808	-8.63268
-21.9545	-8.32894
-21.8126	-8.02172
-21.6614	-7.69482
-21.5086	-7.37169
-21.3582	-7.04748
-21.216	-6.72857
-21.0612	-6.39951
-20.8957	-6.05936
-20.7446	-5.72126
-20.5952	-5.35629
-20.4112	-5.00286
-20.2388	-4.6555
-20.0574	-4.30062
-19.8689	-3.93948
-19.6774	-3.58146
-19.4695	-3.20178
-19.2735	-2.82853
-19.0776	-2.45273
-18.8662	-2.06008
-18.6657	-1.67011
-18.4511	-1.28508
-18.2301	-0.895341
-17.9907	-0.491817
-17.7789	-0.110857
-17.5504	0.285395
-17.3283	0.687881
-17.0995	1.0752
-16.8532	1.46914
-16.619	1.85885
-16.3822	2.25409
-16.1499	2.65369
-15.8934	3.05833
-15.6554	3.46217
-15.407	3.85584
-15.1656	4.25139
-14.93	4.65315
-14.6649	5.05272
-14.4191	5.4565
-14.1696	5.85336
-13.9227	6.25041
-13.6727	6.64152
-13.4162	7.0286
-13.1768	7.41487
-12.9317	7.80458
-12.6862	8.18595
-12.4565	8.56574
-12.2122	8.94611
-11.9649	9.33015
-11.7155	9.70777
-11.4705	10.0966
-11.2307	10.4732
-10.9739	10.8549
-10.7271	11.2239
-10.4522	11.6146
-10.1938	11.9808
-9.95196	12.3308
-9.71046	12.6873
-9.47592	13.0319
-9.23101	13.3703
-8.99135	13.7131
-8.75837	14.0486
-8.51286	14.3744
-8.27104	14.7081
-8.05704	15.048
-7.81794	15.378
-7.58709	15.6924
-7.36688	16.0032
-7.14387	16.3118
-6.92486	16.6106
-6.69413	16.9105
-6.47254	17.2079
-6.25205	17.506
-6.02856	17.8005
-5.80037	18.1139
-5.57957	18.4129
-5.37869	18.6854
-5.17746	18.9676
-4.97917	19.2286
-4.78242	19.496
-4.57183	19.7605
-4.35483	20.033
-4.15165	20.3032
-3.94653	20.5558
-3.75262	20.8004
-3.56076	21.0324
-3.36181	21.2512
-3.18586	21.4681
-2.99517	21.692
-2.79862	21.925
-2.61912	22.1375
-2.42904	22.3611
-2.25706	22.5625
-2.07355	22.7635
-1.89617	22.9707
-1.73013	23.1702
-1.5551	23.3693
-1.40229	23.5635
-1.23376	23.7572
-1.0664	23.9355
-0.89955	24.1348
-0.732854	24.3315
-0.586635	24.5135
-0.438749	24.6907
-0.291483	24.8695
-0.143969	25.041
-0.000508507	25.2087
0.142973	25.3759
0.280088	25.5348
0.418138	25.6972
0.556193	25.8529
0.699366	26.0059
0.828156	26.1442
0.956012	26.2963
1.08743	26.4269
1.20325	26.5601
1.32338	26.687
1.43824	26.8159
1.54648	26.9365
1.66342	27.0632
1.77884	27.1894
1.89839	27.3139
2.00443	27.4422
2.13697	27.5599
2.26489	27.6649
2.37404	27.7671
2.47107	27.8717
2.56936	27.972
2.66497	28.0721
2.76221	28.1756
2.86949	28.2889
2.9655	28.3844
3.05389	28.4915
3.13985	28.5905
3.22546	28.6776
3.31415	28.7715
3.40382	28.8651
3.49279	28.9493
3.57908	29.03
3.6691	29.1174
3.74405	29.1986
3.81176	29.2837
3.9144	29.3793
3.99872	29.4587
4.06956	29.5397
4.14087	29.5981
4.21203	29.6832
4.27872	29.7662
4.36088	29.8364
4.42954	29.9085
4.49764	29.9899
4.56313	30.0561
4.62219	30.1306
4.67949	30.1842
4.73869	30.2454
4.80958	30.35
4.8702	30.4145
4.9253	30.4769
4.98311	30.5358
5.02596	30.5799
5.06903	30.6283
5.11385	30.6679
5.15726	30.7138
5.20498	30.7566
5.24796	30.7998
5.29253	30.84
5.32367	30.8695
5.35976	30.9145
5.39771	30.9537
5.43651	30.9941
5.47277	31.0188
5.51496	31.0578
5.56724	31.1118
5.58884	31.1459
5.62054	31.1744
5.65611	31.2039
5.68087	31.2136
5.70188	31.2452
5.72234	31.2685
5.74277	31.2811
5.7606	31.3127
5.77023	31.316
5.79746	31.3082
5.81367	31.3157
5.83264	31.3077
5.82307	31.3071
5.83549	31.3228
5.84049	31.3085
5.83055	31.3006
5.8274	31.2912
5.8204	31.2774
5.80684	31.2607
5.7938	31.2325
5.78712	31.2048
5.77568	31.1619
5.76085	31.135
5.74409	31.1097
5.7246	31.0756
5.71151	31.0412
5.69596	31.0012
5.68141	30.9616
5.6587	30.9197
5.62929	30.8712
5.59929	30.8133
5.55963	30.7646
5.52754	30.7003
5.49884	30.6373
5.45016	30.5606
5.40721	30.4995
5.34914	30.4388
5.30806	30.3754
5.25946	30.3065
5.20763	30.2381
5.15429	30.1659
5.09991	30.082
5.04182	29.9985
4.97976	29.9073
4.91012	29.8129
4.82518	29.7071
4.74314	29.6084
4.65415	29.5045
4.56411	29.4207
4.47732	29.3128
4.40414	29.2095
4.33297	29.1087
4.26536	29.0172
4.19001	28.9108
4.09905	28.812
4.01054	28.7087
3.91622	28.6103
3.82536	28.5176
3.74948	28.4245
3.65729	28.3134
3.56495	28.2074
3.45479	28.0943
3.356	27.9815
3.25519	27.8773
3.14794	27.7682
3.04611	27.6513
2.94393	27.5401
2.83519	27.4153
2.73221	27.2867
2.62147	27.1683
2.50427	27.0511
2.38847	26.928
2.27069	26.7993
2.14974	26.6619
2.03156	26.5277
1.91212	26.3983
1.79191	26.2621
1.67334	26.1266
1.54874	26.0015
1.42924	25.8637
1.30765	25.7322
1.18232	25.5774
1.04845	25.4269
0.94472	25.2972
0.819783	25.1577
0.690784	25.0004
0.555662	24.8469
0.431048	24.7001
0.292017	24.542
0.151169	24.3946
0.017434	24.2374
-0.120627	24.0614
-0.266312	23.8986
-0.426424	23.7375
-0.584968	23.5718
-0.733219	23.4098
-0.882652	23.2554
-1.03132	23.1057
-1.18703	22.9408
-1.33493	22.7676
-1.48869	22.5989
-1.63175	22.4208
-1.7897	22.2484
-1.93744	22.0744
-2.08916	21.9041
-2.23996	21.7249
-2.39408	21.5528
-2.5451	21.3702
-2.70365	21.1805
-2.85612	21
-3.00647	20.7984
-3.16318	20.6117
-3.32636	20.4216
-3.50082	20.227
-3.67449	20.0319
-3.82856	19.8508
-3.98644	19.6603
-4.15574	19.4626
-4.31998	19.2769
-4.48568	19.0838
-4.65884	18.8936
-4.83183	18.6959
-5.00078	18.4916
-5.18921	18.2836
-5.36995	18.081
-5.55158	17.8831
-5.72954	17.6873
-5.90209	17.4861
-6.08556	17.2896
-6.26799	17.0793
-6.44481	16.8764
-6.62706	16.6656
-6.80839	16.4556
-6.99217	16.2558
-7.16662	16.0508
-7.3482	15.8395
-7.54024	15.629
-7.71881	15.4072
-7.90224	15.1851
-8.10961	14.9627
-8.29616	14.7393
-8.49067	14.5132
-8.67943	14.2954
-8.87895	14.0746
-9.07557	13.8593
-9.29625	13.6225
-9.49914	13.408
-9.69058	13.2005
-9.88278	12.9874
-10.0717	12.7816
-10.2641	12.5741
-10.4532	12.3613
-10.6416	12.1488
-10.8447	11.942
-11.0355	11.7345
-11.2244	11.5208
-11.4161	11.3039
-11.6028	11.0922
-11.7914	10.8789
-11.9779	10.6619
-12.1717	10.4463
-12.369	10.2283
-12.5641	10.0073
-12.7612	9.7836
-12.964	9.55588
-13.1711	9.31974
-13.3662	9.0907
-13.5526	8.87806
-13.7363	8.6524
-13.9162	8.4424
-14.1008	8.22073
-14.2867	8.00225
-14.484	7.77835
-14.672	7.5628
-14.8563	7.34303
-15.0465	7.12328
-15.2337	6.91797
-15.4308	6.71715
-15.6063	6.50801
-15.8151	6.29542
-16.0058	6.07621
-16.1921	5.853
-16.3961	5.62572
-16.587	5.40546
-16.7814	5.19648
-16.9586	4.98994
-17.1233	4.78486
-17.3024	4.56846
-17.4629	4.35484
-17.6368	4.14431
-17.8083	3.94324
-17.9623	3.73569
-18.1301	3.52878
-18.2933	3.32898
-18.4507	3.12372
-18.6117	2.92482
-18.7653	2.72814
-18.9167	2.52725
-19.069	2.33258
-19.2195	2.1562
-19.3702	1.96899
-19.5231	1.78489
-19.6685	1.60687
-19.8033	1.42774
-19.9129	1.25041
-20.0189	1.07948
-20.1244	0.902934
-20.2296	0.740913
-20.3469	0.571171
-20.4523	0.412544
-20.5688	0.239933
-20.6726	0.0863464
-20.7879	-0.0565745
-20.8876	-0.206907
-20.9913	-0.348075
-21.096	-0.483643
-21.1949	-0.618223
-21.2862	-0.758891
-21.3736	-0.890805
-21.4515	-1.0202
-21.5357	-1.15488
-21.6295	-1.28361
-21.7131	-1.40662
-21.791	-1.53839
-21.8611	-1.66006
-21.9322	-1.7728
-21.9982	-1.89541
-22.064	-2.00955
-22.1296	-2.11576
-22.1874	-2.21882
-22.2573	-2.32431
-22.3109	-2.42379
-22.3653	-2.51764
-22.416	-2.6066
-22.4692	-2.69421
-22.5094	-2.76597
-22.5538	-2.8092
-22.5962	-2.88517
-22.6286	-2.95181
-22.6634	-2.99185
-22.6912	-3.03816
-22.7153	-3.08492
-22.733	-3.13094
-22.7565	-3.17473
-22.7762	-3.20271
-22.7911	-3.23266
-22.8185	-3.28747
-22.8301	-3.30761
-22.8315	-3.33915
-22.843	-3.35376
-22.8548	-3.3636
-22.8697	-3.36244
-22.874	-3.3632
-22.8521	-3.33286
-22.8488	-3.30186
-22.8466	-3.28775
-22.8324	-3.25033
-22.8088	-3.20082
-22.7983	-3.18533
-22.7803	-3.14025
-22.7601	-3.1028
-22.7368	-3.0526
-22.7202	-3.00051
-22.7106	-2.97603
-22.6727	-2.89815
-22.6384	-2.80951
-22.6052	-2.74199
-22.5573	-2.66355
-22.5051	-2.58976
-22.454	-2.50339
-22.3962	-2.40305
-22.3495	-2.32149
-22.2926	-2.23522
-22.2453	-2.10093
-22.1795	-1.99233
-22.1258	-1.84363
-22.0468	-1.72187
-21.9754	-1.6001
-21.8991	-1.4713
-21.8124	-1.323
-21.7375	-1.18648
-21.6461	-1.03519
-21.5552	-0.879404
-21.4862	-0.725811
-21.408	-0.564503
-21.3208	-0.386083
-21.2216	-0.203402
-21.1289	-0.0336403
-21.0333	0.140296
-20.9373	0.319657
-20.8418	0.509209
-20.758	0.695435
-20.6542	0.890361
-20.5487	1.09073
-20.4472	1.29458
-20.3397	1.49706
-20.2261	1.70999
-20.1289	1.92559
-20.0128	2.1473
-19.899	2.35549
-19.7844	2.56834
-19.6798	2.7837
-19.5757	2.99821
-19.4545	3.227
-19.3519	3.4543
-19.2327	3.68376
-19.1116	3.92278
-18.9945	4.15975
-18.8726	4.39726
-18.7486	4.63404
-18.6147	4.88002
-18.4834	5.12155
-18.3508	5.36167
-18.2349	5.60279
-18.1148	5.84875
-18.0053	6.08696
-17.8809	6.33019
-17.7589	6.58056
-17.6325	6.81841
-17.5128	7.06416
-17.3883	7.31027
-17.2861	7.54598
-17.1747	7.78688
-17.0756	8.03026
-16.966	8.26939
-16.8609	8.50858
-16.7686	8.75676
-16.6709	8.98711
-16.5653	9.22247
-16.4686	9.46268
-16.3707	9.69607
-16.2711	9.92815
-16.1839	10.1665
-16.0974	10.3955
-16.0055	10.6165
-15.9174	10.8356
-15.8402	11.0521
-15.754	11.2608
-15.6673	11.4741
-15.5866	11.6767
-15.5324	11.8659
-15.4738	12.0559
-15.4104	12.2456
-15.3576	12.4252
-15.2998	12.602
-15.2527	12.7778
-15.2111	12.9458
-15.1831	13.1002
-15.1387	13.2539
-15.1021	13.4091
-15.0823	13.5447
-15.0707	13.6837
-15.048	13.8202
-15.022	13.9326
-15.0179	14.0441
-15.0073	14.1648
-15.0134	14.2837
-14.9972	14.3891
-14.9932	14.4835
-15.0078	14.5695
-15.0217	14.6416
-15.0383	14.7131
-15.0638	14.7736
-15.1008	14.8386
-15.1364	14.8908
-15.1906	14.9357
-15.2489	14.9705
-15.3082	14.9965
-15.3826	15.0119
-15.4643	15.0245
-15.541	15.0242
-15.6408	15.0315
-15.7264	15.0225
-15.8258	14.9968
-15.9287	14.972
-16.0248	14.9315
-16.1255	14.8921
-16.232	14.8425
-16.3431	14.7737
-16.4641	14.7105
-16.5985	14.641
-16.7307	14.546
-16.8695	14.4523
-17.0276	14.3427
-17.1732	14.2346
-17.3222	14.1007
-17.5027	13.9682
-17.674	13.8199
-17.8404	13.6699
-18.0087	13.5235
-18.1902	13.3637
-18.3887	13.1851
-18.5781	13.0072
-18.7686	12.8269
-18.9671	12.6344
-19.1751	12.4342
-19.3925	12.234
-19.6105	12.0152
-19.8166	11.8127
-20.0372	11.5971
-20.2424	11.3718
-20.465	11.1557
-20.6949	10.927
-20.9062	10.6902
-21.14	10.4492
-21.3859	10.1957
-21.6178	9.93679
-21.8641	9.66657
-22.1071	9.39501
-22.3618	9.12382
-22.6102	8.85893
-22.8678	8.58479
-23.1192	8.3035
-23.3819	8.01734
-23.6422	7.73076
-23.8985	7.4411
-24.1482	7.14117
-24.4073	6.84851
-24.6803	6.52536
-24.9459	6.20617
-25.2326	5.89171
-25.493	5.58844
-25.7621	5.27608
-26.0252	4.97396
-26.2924	4.65974
-26.5433	4.35402
-26.8122	4.03954
-27.0808	3.72701
-27.3498	3.40767
-27.6126	3.09156
-27.8824	2.77337
-28.1487	2.45565
-28.4242	2.13298
-28.6876	1.81637
-28.9633	1.48188
-29.2427	1.16124
-29.5105	0.834765
-29.7782	0.518414
-30.0546	0.200831
-30.3248	-0.110959
-30.5857	-0.424762
-30.837	-0.736757
-31.1005	-1.04638
-31.3429	-1.36419
-31.5986	-1.67101
-31.8595	-1.97803
-32.0989	-2.27617
-32.3506	-2.57574
-32.6168	-2.87583
-32.8727	-3.16704
-33.141	-3.45658
-33.3882	-3.73597
-33.6411	-4.03439
-33.884	-4.32089
-34.1449	-4.6122
-34.3888	-4.88619
-34.6236	-5.16396
-34.8648	-5.4505
-35.1195	-5.72184
-35.3689	-6.00582
-35.6049	-6.27141
-35.8483	-6.54378
-36.0926	-6.80599
-36.3286	-7.08141
-36.5628	-7.34017
-36.7909	-7.59435
-37.0235	-7.83385
-37.2536	-8.06802
-37.5153	-8.31683
-37.7629	-8.53974
-38.0103	-8.77032
-38.2473	-9.00787
-38.4758	-9.23613
-38.7002	-9.4594
-38.9215	-9.66758
-39.1426	-9.8955
-39.3677	-10.1263
-39.6008	-10.335
-39.8212	-10.5391
-40.0298	-10.7377
-40.2452	-10.931
-40.4635	-11.1294
-40.6667	-11.3141
-40.8762	-11.4955
-41.0726	-11.6651
-41.2688	-11.8365
-41.4669	-11.9979
-41.6623	-12.1547
-41.8608	-12.3118
-42.0428	-12.4628
-42.2348	-12.6056
-42.4262	-12.7519
-42.6033	-12.8901
-42.7907	-13.0275
-42.9669	-13.1449
-43.1523	-13.2786
-43.3258	-13.4019
-43.498	-13.5191
-43.6828	-13.6308
-43.8591	-13.7438
-44.0345	-13.87
-44.2021	-13.9769
-44.3708	-14.0907
-44.5339	-14.1952
-44.6967	-14.2946
-44.8508	-14.3834
-45.0242	-14.4683
-45.1743	-14.5435
-45.3176	-14.6209
-45.4818	-14.6956
-45.6361	-14.7748
-45.7903	-14.8417
-45.9462	-14.8954
-46.0834	-14.9494
-46.2139	-14.9836
-46.3451	-15.033
-46.4809	-15.0705
-46.637	-15.1372
-46.7771	-15.1916
-46.9076	-15.2233
-47.0412	-15.2651
-47.1808	-15.3077
-47.3073	-15.3184
-47.4424	-15.3465
-47.5662	-15.3559
-47.692	-15.3596
-47.812	-15.3739
-47.9262	-15.3664
-48.0422	-15.3792
-48.1601	-15.3926
-48.2706	-15.3765
-48.3839	-15.3616
-48.4969	-15.3458
-48.5997	-15.3265
-48.7035	-15.3034
-48.7902	-15.2701
-48.885	-15.2357
-48.973	-15.2212
-49.057	-15.1866
-49.1399	-15.1685
-49.2191	-15.137
-49.2933	-15.1089
-49.3679	-15.0684
-49.4438	-15.0505
-49.5063	-15.0017
-49.5763	-14.9606
-49.6461	-14.917
-49.6807	-14.8688
-49.7297	-14.8198
-49.7775	-14.7809
-49.8281	-14.7448
-49.8746	-14.6871
-49.914	-14.6314
-49.954	-14.5728
-49.9821	-14.5194
-50.0068	-14.4604
-50.0369	-14.3977
-50.0492	-14.3422
-50.0597	-14.2764
-50.0797	-14.2059
-50.0926	-14.137
-50.0957	-14.076
-50.106	-14.0133
-50.1014	-13.9444
-50.0929	-13.8648
-50.0701	-13.7892
-50.052	-13.7062
-50.0472	-13.6344
-50.014	-13.552
-49.9908	-13.4771
-49.9686	-13.4003
-49.9469	-13.328
-49.9041	-13.2483
-49.8559	-13.1563
-49.8186	-13.0649
-49.7808	-12.9826
-49.7234	-12.898
-49.661	-12.8065
-49.5959	-12.7179
-49.5205	-12.6268
-49.4527	-12.5403
-49.3757	-12.4464
-49.2846	-12.3529
-49.2021	-12.2674
-49.1215	-12.1743
-49.0192	-12.0725
-48.9223	-11.9795
-48.8155	-11.8724
-48.7073	-11.766
-48.5843	-11.6631
-48.4661	-11.5605
-48.3311	-11.4436
-48.2107	-11.3299
-48.0784	-11.2114
-47.9494	-11.0967
-47.8119	-10.9637
-47.6646	-10.845
-47.5168	-10.7128
-47.368	-10.5874
-47.2099	-10.454
-47.0464	-10.3217
-46.8769	-10.1784
-46.7151	-10.0369
-46.5461	-9.88391
-46.3506	-9.72052
-46.1582	-9.56129
-45.9616	-9.41057
-45.761	-9.25338
-45.5528	-9.10478
-45.3411	-8.95119
-45.1246	-8.77628
-44.9011	-8.60569
-44.6848	-8.43707
-44.4704	-8.27019
-44.2315	-8.09113
-43.9822	-7.91579
-43.7439	-7.74288
-43.5162	-7.5533
-43.2765	-7.36993
-43.0347	-7.18501
-42.7788	-7.00126
-42.5374	-6.81335
-42.2771	-6.6246
-42.0204	-6.42382
-41.7479	-6.20238
-41.4738	-5.98954
-41.2029	-5.78306
-40.931	-5.56557
-40.6491	-5.33042
-40.3619	-5.09239
-40.0769	-4.86708
-39.7921	-4.64581
-39.4911	-4.40823
-39.1931	-4.1711
-38.8989	-3.9376
-38.5845	-3.69645
-38.2799	-3.45958
-37.9746	-3.21746
-37.6743	-2.97212
-37.3797	-2.72952
-37.0807	-2.47911
-36.7728	-2.22745
-36.4672	-1.95669
-36.1574	-1.69393
-35.8355	-1.42635
-35.5084	-1.14217
-35.1854	-0.873148
-34.87	-0.599318
-34.5557	-0.325964
-34.2326	-0.0128016
-33.8888	0.269574
-33.5491	0.57761
-33.21	0.871395
-32.8808	1.15361
-32.5398	1.44513
-32.1881	1.74884
-31.8457	2.04283
-31.5197	2.33836
-31.1858	2.64169
-30.842	2.94996
-30.5046	3.26431
-30.1586	3.58127
-29.833	3.87784
-29.4904	4.17488
-29.161	4.48956
-28.8259	4.79612
-28.4878	5.11578
-28.1536	5.42958
-27.8161	5.7435
-27.463	6.05628
-27.131	6.37357
-26.7846	6.69685
-26.4528	7.01586
-26.1093	7.33382
-25.7674	7.64514
-25.4248	7.96645
-25.0903	8.29162
-24.7398	8.61699
-24.4053	8.94528
-24.078	9.27801
-23.7486	9.61668
-23.4257	9.94368
-23.0846	10.2992
-22.7556	10.642
-22.4095	10.9857
-22.0858	11.3177
-21.7504	11.6566
-21.4279	11.9952
-21.1077	12.3358
-20.7962	12.6725
-20.4751	13.0109
-20.1482	13.3383
-19.8206	13.6795
-19.5028	14.0195
-19.1864	14.3507
-18.8635	14.6759
-18.5366	15.0178
-18.2206	15.3456
-17.898	15.6936
-17.5803	16.0199
-17.2649	16.3585
-16.9456	16.6823
-16.6353	17.0062
-16.3182	17.3281
-16.0288	17.644
-15.736	17.9599
-15.4336	18.2794
-15.1292	18.6017
-14.8267	18.9111
-14.517	19.2301
-14.2306	19.5333
-13.9161	19.8487
-13.6178	20.1511
-13.3337	20.4429
-13.0368	20.7275
-12.7542	21.0073
-12.4658	21.304
-12.1952	21.5749
-11.9077	21.8621
-11.6445	22.1282
-11.3728	22.402
-11.1069	22.6631
-10.8357	22.9261
-10.5615	23.1896
-10.2966	23.4412
-10.0184	23.7032
-9.74815	23.9431
-9.49121	24.186
-9.23777	24.4115
-8.98572	24.6487
-8.73287	24.861
-8.5025	25.0605
-8.24978	25.2754
-8.00693	25.4725
-7.75755	25.6795
-7.52535	25.8734
-7.29425	26.0635
-7.06464	26.2469
-6.82814	26.4049
-6.60792	26.5909
-6.38419	26.7675
-6.14204	26.9351
-5.92938	27.0922
-5.71837	27.2389
-5.51093	27.3788
-5.30589	27.5239
-5.11409	27.6387
-4.92643	27.7464
-4.74336	27.8455
-4.56135	27.9608
-4.37955	28.049
-4.19925	28.1486
-4.02405	28.2319
-3.85563	28.3084
-3.68286	28.3794
-3.51283	28.4338
-3.36431	28.4975
-3.20763	28.545
-3.05367	28.5712
-2.90622	28.6041
-2.77213	28.6348
-2.64044	28.6512
-2.49572	28.6577
-2.37418	28.6624
-2.26979	28.6451
-2.15342	28.6322
-2.0437	28.627
-1.94392	28.6025
-1.83968	28.5716
-1.75209	28.5308
-1.65378	28.4838
-1.57466	28.4304
-1.50591	28.3949
-1.42153	28.3334
-1.35031	28.2708
-1.27972	28.204
-1.21857	28.1291
-1.15825	28.0564
-1.10606	27.9627
-1.05816	27.8706
-1.01752	27.7653
-0.979903	27.6608
-0.944565	27.5586
-0.916379	27.443
-0.908373	27.3188
-0.889626	27.1899
-0.873767	27.053
-0.857661	26.9118
-0.858758	26.7688
-0.859795	26.6153
-0.870743	26.4556
-0.886254	26.294
-0.90935	26.1271
-0.920395	25.9635
-0.9455	25.7879
-0.973501	25.6158
-1.01396	25.428
-1.05974	25.2342
-1.11072	25.0326
-1.16861	24.8357
-1.22623	24.6552
-1.29937	24.455
-1.36528	24.2605
-1.43701	24.0545
-1.5187	23.8478
-1.60454	23.6333
-1.6907	23.4239
-1.78131	23.2117
-1.87035	22.9981
-1.9709	22.7746
-2.06382	22.5547
-2.16364	22.3326
-2.27609	22.0957
-2.39583	21.8693
-2.52083	21.6478
-2.63999	21.415
-2.76057	21.1736
-2.88167	20.9341
-3.01205	20.6922
-3.1497	20.4503
-3.28855	20.2017
-3.43797	19.9559
-3.58258	19.7096
-3.72707	19.4547
-3.8852	19.1985
-4.03593	18.9503
-4.19507	18.6987
-4.35202	18.4422
-4.51541	18.1864
-4.68721	17.9273
-4.85753	17.6498
-5.02862	17.3931
-5.20842	17.1265
-5.39563	16.863
-5.5801	16.5983
-5.75551	16.342
-5.94859	16.076
-6.14029	15.805
-6.33333	15.5283
-6.53202	15.2589
-6.73436	14.9859
-6.94186	14.7032
-7.15692	14.4169
-7.3699	14.1375
-7.59323	13.8606
-7.81391	13.5689
-8.0357	13.2829
-8.25629	12.9979
-8.46992	12.7105
-8.69847	12.421
-8.92659	12.1282
-9.15005	11.8304
-9.38407	11.526
-9.62657	11.2256
-9.86727	10.9168
-10.1168	10.6119
-10.366	10.2988
-10.613	9.98274
-10.8637	9.66577
-11.114	9.34264
-11.353	9.03688
-11.6109	8.70742
-11.8602	8.38149
-12.1218	8.04867
-12.4006	7.69104
-12.6612	7.36022
-12.9068	7.03714
-13.1669	6.69728
-13.4367	6.33864
-13.7104	6.00132
-13.9874	5.65178
-14.2759	5.29759
-14.5714	4.95366
-14.856	4.60722
-15.1292	4.2537
-15.4029	3.89301
-15.6832	3.53411
-15.9641	3.16938
-16.2441	2.80911
-16.5405	2.43596
-16.8158	2.07353
-17.1022	1.67925
-17.3893	1.31003
-17.6753	0.927088
-17.979	0.551208
-18.2558	0.17601
-18.561	-0.206972
-18.856	-0.604527
-19.1721	-1.02112
-19.4682	-1.41894
-19.7663	-1.81128
-20.0613	-2.2136
-20.3626	-2.63817
-20.6598	-3.0502
-20.9499	-3.44924
-21.2431	-3.83863
-21.5551	-4.2542
-21.865	-4.67936
-22.1673	-5.0896
-22.4601	-5.51565
-22.7767	-5.93765
-23.0681	-6.33836
-23.3655	-6.75677
-23.6721	-7.21029
-23.993	-7.6418
-24.306	-8.06211
-24.6101	-8.49868
-24.9188	-8.93914
-25.2394	-9.3817
-25.5605	-9.82087
-25.8731	-10.2577
-26.1701	-10.6864
-26.4767	-11.1185
-26.7865	-11.5551
-27.1039	-11.9967
-27.4252	-12.4604
-27.7452	-12.8985
-28.0682	-13.3411
-28.3765	-13.774
-28.6936	-14.2233
-29.0191	-14.6558
-29.3334	-15.109
-29.6492	-15.5578
-29.9706	-16.0054
-30.2682	-16.4517
-30.5862	-16.9014
-30.9167	-17.3459
-31.2344	-17.7856
-31.5572	-18.2407
-31.8575	-18.6813
-32.1707	-19.1465
-32.4837	-19.5935
-32.7947	-20.0321
-33.0954	-20.4777
-33.4105	-20.9261
-33.7212	-21.3686
-34.0282	-21.812
-34.3271	-22.2573
-34.6434	-22.7053
-34.9408	-23.1407
-35.2493	-23.5899
-35.5585	-24.0307
-35.857	-24.4745
-36.1488	-24.912
-36.4458	-25.35
-36.7363	-25.7825
-37.0269	-26.2127
-37.3196	-26.6374
-37.6139	-27.0716
-37.9043	-27.4934
-38.203	-27.9271
-38.4824	-28.3499
-38.7629	-28.7712
-39.0424	-29.1842
-39.319	-29.5937
-39.602	-29.9939
-39.8926	-30.3995
-40.1723	-30.8295
-40.4542	-31.2321
-40.7351	-31.6242
-41.0052	-32.0186
-41.2832	-32.408
-41.5508	-32.7982
-41.8117	-33.1749
-42.08	-33.5605
-42.3518	-33.9384
-42.6082	-34.305
-42.8803	-34.688
-43.1383	-35.0633
-43.3887	-35.4184
-43.6523	-35.7787
-43.8966	-36.1217
-44.1397	-36.4561
-44.3801	-36.7899
-44.6142	-37.1288
-44.8668	-37.4687
-45.0991	-37.8008
-45.3255	-38.1295
-45.5434	-38.4382
-45.7725	-38.7491
-45.9985	-39.0554
-46.212	-39.3418
-46.4249	-39.641
-46.6327	-39.9287
-46.8398	-40.212
-47.0337	-40.4663
-47.226	-40.7324
-47.4131	-40.9803
-47.6097	-41.2245
-47.8166	-41.4744
-48.0014	-41.7041
-48.1762	-41.9199
-48.3651	-42.1421
-48.5354	-42.3604
-48.706	-42.564
-48.8661	-42.7627
-49.0234	-42.9544
-49.1754	-43.1403
-49.3264	-43.3203
-49.4726	-43.4878
-49.605	-43.6501
-49.7387	-43.806
-49.8771	-43.9331
-50.0089	-44.083
-50.1182	-44.2189
-50.2404	-44.3593
-50.3503	-44.486
-50.448	-44.5933
-50.5415	-44.695
-50.6183	-44.7975
-50.6976	-44.8728
-50.7623	-44.9439
-50.8302	-45.0032
-50.8823	-45.0753
-50.9296	-45.149
-51.0011	-45.2155
-51.0515	-45.2562
-51.1017	-45.2938
-51.1432	-45.3224
-51.1795	-45.3246
-51.2048	-45.3462
-51.2256	-45.3401
-51.243	-45.3296
-51.2453	-45.3078
-51.2433	-45.2883
-51.2303	-45.258
-51.2173	-45.2136
-51.1934	-45.167
-51.1438	-45.0991
-51.1184	-45.0316
-51.0736	-44.9742
-51.0297	-44.8961
-50.9874	-44.8113
-50.9379	-44.7134
-50.8805	-44.6019
-50.8135	-44.491
-50.7431	-44.3832
-50.6668	-44.2551
-50.5858	-44.1287
-50.5093	-43.9905
-50.4218	-43.8403
-50.3357	-43.7028
-50.2358	-43.5367
-50.1297	-43.3696
-50.0218	-43.1878
-49.902	-42.9787
-49.7793	-42.778
-49.6504	-42.5719
-49.4994	-42.3542
-49.3573	-42.1262
-49.216	-41.8891
-49.0673	-41.6494
-48.9089	-41.4072
-48.755	-41.1563
-48.5808	-40.8833
-48.4123	-40.5983
-48.2331	-40.3117
-48.055	-40.0257
-47.8779	-39.7203
-47.6966	-39.4175
-47.5018	-39.1106
-47.3015	-38.7911
-47.103	-38.466
-46.8967	-38.1484
-46.6861	-37.8402
-46.4763	-37.5122
-46.2669	-37.1705
-46.0556	-36.8378
-45.8343	-36.4856
-45.6129	-36.1176
-45.3802	-35.7473
-45.1442	-35.3781
-44.8965	-35.0199
-44.6478	-34.6373
-44.405	-34.2511
-44.1619	-33.8655
-43.91	-33.4653
-43.6469	-33.0765
-43.3905	-32.686
-43.1405	-32.2875
-42.8755	-31.871
-42.6197	-31.4595
-42.3615	-31.0492
-42.1053	-30.6124
-41.8361	-30.1879
-41.572	-29.7683
-41.3164	-29.3435
-41.0497	-28.9223
-40.7725	-28.4893
-40.4965	-28.0413
-40.2146	-27.61
-39.9397	-27.1717
-39.6632	-26.7374
-39.3822	-26.2953
-39.0936	-25.8233
-38.8077	-25.3876
-38.5204	-24.9325
-38.2248	-24.4775
-37.9271	-24.0369
-37.6332	-23.5892
-37.3435	-23.1267
-37.0553	-22.6736
-36.7685	-22.2237
-36.466	-21.7539
-36.1816	-21.2957
-35.8885	-20.8281
-35.6004	-20.3634
-35.3033	-19.8988
-34.9982	-19.4345
-34.6961	-18.9613
-34.4005	-18.4944
-34.1061	-18.0252
-33.8151	-17.5621
-33.5248	-17.0963
-33.2274	-16.6243
-32.9378	-16.1608
-32.6509	-15.6919
-32.3619	-15.2318
-32.0634	-14.7554
-31.7773	-14.2981
-31.4816	-13.8348
-31.1985	-13.372
-30.9011	-12.905
-30.6147	-12.447
-30.3392	-11.9932
-30.0501	-11.5308
-29.7686	-11.0634
-29.4906	-10.5998
-29.1841	-10.1069
-28.9127	-9.65678
-28.6454	-9.2103
-28.3661	-8.77023
-28.0905	-8.31742
-27.8119	-7.87568
-27.5306	-7.4319
-27.246	-6.97726
-26.9634	-6.53432
-26.6917	-6.10122
-26.4418	-5.6863
-26.1808	-5.24302
-25.9233	-4.81546
-25.6557	-4.38861
-25.4037	-3.97549
-25.1439	-3.55467
-24.9073	-3.15332
-24.6662	-2.73
-24.4118	-2.32584
-24.1649	-1.92121
-23.8929	-1.52974
-23.663	-1.14595
-23.4201	-0.757682
-23.1756	-0.359236
-22.9284	0.0320906
-22.707	0.395997
-22.4698	0.774934
-22.2474	1.13639
-22.0251	1.50855
-21.8014	1.86476
-21.5905	2.20332
-21.3774	2.54037
-21.1531	2.87993
-20.9321	3.22684
-20.7239	3.55252
-20.5242	3.87829
-20.322	4.21075
-20.1342	4.50739
-19.945	4.81723
-19.7421	5.15716
-19.5341	5.45551
-19.3364	5.73909
-19.1506	6.0172
-18.9673	6.31014
-18.791	6.5908
-18.6191	6.86362
-18.4471	7.12805
-18.2692	7.38012
-18.081	7.62478
-17.9088	7.8551
-17.7398	8.08515
-17.5653	8.34068
-17.4094	8.57243
-17.24	8.8005
-17.092	8.9995
-16.936	9.21824
-16.7796	9.40845
-16.6256	9.6128
-16.4794	9.79593
-16.3216	9.97426
-16.188	10.1387
-16.0409	10.3028
-15.891	10.4633
-15.7625	10.6144
-15.6199	10.7787
-15.508	10.9319
-15.384	11.0914
-15.2632	11.2204
-15.1444	11.3386
-15.0404	11.4593
-14.9243	11.5707
-14.819	11.6682
-14.7056	11.771
-14.6046	11.8681
-14.4908	11.9623
-14.4001	12.0295
-14.3006	12.1037
-14.2026	12.1901
-14.1182	12.2576
-14.0452	12.3059
-13.9697	12.3484
-13.8769	12.3987
-13.7937	12.4464
-13.7083	12.4786
-13.6204	12.5125
-13.5475	12.5313
-13.4603	12.5615
-13.3856	12.5763
-13.3074	12.594
-13.2376	12.5935
-13.1563	12.5996
-13.0882	12.5993
-13.0112	12.6003
-12.9434	12.6212
-12.869	12.6231
-12.8012	12.6121
-12.7373	12.5979
-12.662	12.5736
-12.5958	12.5553
-12.531	12.5322
-12.4524	12.5115
-12.3819	12.4934
-12.3116	12.4642
-12.2248	12.454
-12.1483	12.4388
-12.0851	12.4031
-12.0065	12.3734
-11.9484	12.3284
-11.8884	12.2891
-11.8277	12.2488
-11.7593	12.2178
-11.6918	12.1857
-11.6156	12.1471
-11.5478	12.1155
-11.4883	12.0631
-11.4183	12.0374
-11.3463	12.0084
-11.2754	11.9732
-11.1981	11.9384
-11.1149	11.9044
-11.0292	11.8774
-10.9523	11.8396
-10.881	11.7956
-10.7997	11.7521
-10.7293	11.706
-10.6362	11.6807
-10.5566	11.6446
-10.4942	11.5928
-10.3985	11.5566
-10.3167	11.5215
-10.2365	11.481
-10.1479	11.4571
-10.0581	11.4225
-9.97214	11.3973
-9.88533	11.3667
-9.79222	11.3363
-9.69662	11.314
-9.60076	11.2908
-9.5021	11.2609
-9.39894	11.2427
-9.31307	11.2166
-9.21382	11.2001
-9.1162	11.1842
-9.03045	11.1653
-8.93281	11.1495
-8.84238	11.1442
-8.75723	11.1297
-8.67055	11.1169
-8.57277	11.0993
-8.4843	11.0923
-8.3862	11.1135
-8.27073	11.1142
-8.16603	11.1143
-8.06854	11.1159
-7.97481	11.1101
-7.86082	11.1148
-7.74891	11.1049
-7.63757	11.1082
-7.52122	11.1179
-7.40044	11.1144
-7.28865	11.1123
-7.17963	11.1215
-7.07471	11.1251
-6.97037	11.129
-6.87065	11.1321
-6.76599	11.1331
-6.6664	11.1325
-6.56041	11.1335
-6.4611	11.1346
-6.36573	11.1241
-6.27321	11.106
-6.16305	11.1006
-6.06015	11.0941
-5.96892	11.0866
-5.87559	11.0817
-5.76682	11.067
-5.67373	11.0586
-5.57694	11.0483
-5.48873	11.0276
-5.39659	11.0131
-5.31041	10.9919
-5.23477	10.9496
-5.1525	10.9162
-5.07577	10.8861
-4.99906	10.851
-4.92925	10.8158
-4.86339	10.7646
-4.79957	10.7164
-4.73907	10.6775
-4.67532	10.6417
-4.62293	10.5865
-4.56855	10.5204
-4.51138	10.4732
-4.47077	10.4156
-4.41884	10.3503
-4.36842	10.2879
-4.32621	10.2341
-4.28563	10.1687
-4.24223	10.1123
-4.21304	10.0522
-4.19331	9.99129
-4.16033	9.92852
-4.13975	9.84878
-4.11202	9.78315
-4.09172	9.71011
-4.07323	9.62167
-4.06485	9.52374
-4.04437	9.44833
-4.05113	9.3689
-4.0504	9.27645
-4.05326	9.17927
-4.06345	9.08896
-4.06489	8.99563
-4.07681	8.90825
-4.09017	8.81257
-4.09597	8.71786
-4.11986	8.6143
-4.1445	8.50881
-4.16048	8.41073
-4.17528	8.28377
-4.20734	8.17153
-4.23218	8.05952
-4.25645	7.93904
-4.29444	7.83209
-4.33382	7.69591
-4.38295	7.56686
-4.42673	7.44531
-4.48048	7.32535
-4.53064	7.20352
-4.58387	7.07762
-4.65685	6.93751
-4.71576	6.81508
-4.77647	6.67654
-4.83741	6.53986
-4.91536	6.42272
-4.98641	6.29158
-5.0543	6.15018
-5.1255	6.01445
-5.19914	5.88196
-5.28105	5.73548
-5.35198	5.59215
-5.43122	5.44807
-5.50401	5.30691
-5.59023	5.16503
-5.67316	5.01358
-5.75745	4.85511
-5.85535	4.70716
-5.94503	4.56029
-6.03688	4.41671
-6.13921	4.26318
-6.24441	4.10564
-6.34895	3.95847
-6.43845	3.81399
-6.53679	3.67097
-6.63565	3.5165
-6.73719	3.37393
-6.85484	3.2278
-6.95996	3.07958
-7.07243	2.93171
-7.17789	2.78103
-7.29401	2.62365
-7.41262	2.47217
-7.53674	2.31715
-7.65325	2.15832
-7.77724	2.00512
-7.91157	1.8503
-8.04686	1.69941
-8.18222	1.55519
-8.3014	1.41656
-8.4375	1.25678
-8.57671	1.10923
-8.71364	0.955775
-8.84036	0.799875
-8.98028	0.648391
-9.12564	0.503386
-9.26383	0.352512
-9.39768	0.1978
-9.53589	0.0532706
-9.67879	-0.0863124
-9.81334	-0.22547
-9.9384	-0.36078
-10.0663	-0.496477
-10.213	-0.632899
-10.3545	-0.781997
-10.4927	-0.896742
-10.637	-1.01594
-10.7774	-1.14084
-10.9285	-1.27334
-11.0731	-1.39989
-11.2134	-1.51989
-11.3248	-1.64472
-11.437	-1.77499
-11.5654	-1.9042
-11.7048	-2.01917
-11.839	-2.12788
-11.9754	-2.23318
-12.1091	-2.34262
-12.2456	-2.43341
-12.3742	-2.53255
-12.507	-2.62706
-12.6419	-2.72746
-12.7743	-2.83031
-12.9069	-2.91399
-13.0405	-3.00547
-13.1677	-3.09812
-13.3043	-3.17785
-13.4405	-3.25156
-13.5789	-3.34074
-13.7052	-3.42346
-13.8299	-3.50505
-13.9584	-3.57912
-14.1049	-3.64217
-14.2502	-3.71544
-14.3772	-3.77027
-14.4993	-3.81586
-14.6182	-3.87502
-14.7388	-3.93605
-14.876	-3.98722
-14.9946	-4.02845
-15.1194	-4.07531
-15.24	-4.11369
-15.3561	-4.14577
-15.473	-4.17136
-15.5944	-4.2
-15.7152	-4.22929
-15.8395	-4.24657
-15.9478	-4.27674
-16.0559	-4.28488
-16.1662	-4.30491
-16.2689	-4.31144
-16.3689	-4.32219
-16.4676	-4.31991
-16.5693	-4.30718
-16.6645	-4.29911
-16.7554	-4.28158
-16.8412	-4.2645
-16.9254	-4.23333
-17.0041	-4.22119
-17.0883	-4.20391
-17.1605	-4.16852
-17.2201	-4.12231
-17.2903	-4.10245
-17.3549	-4.05829
-17.4057	-4.00538
-17.4553	-3.93928
-17.5176	-3.87112
-17.5721	-3.82311
-17.616	-3.74304
-17.6596	-3.66512
-17.6982	-3.59357
-17.7299	-3.51698
[truncated: 11,928 more rows]

## Sheet: EDF11e
PC1	PC2
22.6726	-18.8257
23.3994	-19.0276
24.1158	-19.234
24.8361	-19.439
25.5365	-19.6474
26.2391	-19.8508
26.9327	-20.0542
27.6194	-20.2579
28.3003	-20.4646
28.9743	-20.6691
29.6332	-20.8655
30.2858	-21.0572
30.932	-21.255
31.5684	-21.4562
32.1914	-21.6546
32.8115	-21.847
33.4115	-22.0375
34.0071	-22.2268
34.5883	-22.4165
35.1517	-22.6065
35.706	-22.7953
36.2546	-22.9776
36.7824	-23.1598
37.3079	-23.3343
37.8118	-23.5128
38.2994	-23.6797
38.778	-23.8494
39.2391	-24.0177
39.7012	-24.178
40.1389	-24.3356
40.5581	-24.489
40.9634	-24.644
41.3537	-24.8041
41.7429	-24.9551
42.1184	-25.085
42.4788	-25.2323
42.8162	-25.3728
43.1432	-25.5134
43.4484	-25.6603
43.7291	-25.8075
43.9925	-25.9439
44.2448	-26.0773
44.4813	-26.2178
44.7118	-26.3449
44.9053	-26.4729
45.0864	-26.6003
45.2456	-26.7174
45.3884	-26.832
45.5197	-26.9456
45.6272	-27.0576
45.7197	-27.1643
45.7933	-27.2617
45.8449	-27.3534
45.8928	-27.4551
45.916	-27.5408
45.9391	-27.6302
45.9399	-27.725
45.9195	-27.8061
45.8853	-27.8804
45.8318	-27.9633
45.7587	-28.0337
45.6797	-28.1065
45.5759	-28.174
45.4627	-28.2449
45.3245	-28.3031
45.1684	-28.3643
45.0083	-28.4254
44.8228	-28.4855
44.6374	-28.547
44.4338	-28.6039
44.2137	-28.6462
43.999	-28.6858
43.7555	-28.7276
43.5053	-28.764
43.237	-28.8004
42.9572	-28.8321
42.6638	-28.8661
42.356	-28.9004
42.0454	-28.9375
41.7154	-28.9654
41.3785	-28.9969
41.0245	-29.0189
40.6649	-29.0423
40.2891	-29.0687
39.9099	-29.0812
39.5166	-29.0982
39.1265	-29.1217
38.7157	-29.1387
38.3088	-29.1582
37.8976	-29.1773
37.4807	-29.1925
37.1379	-29.2156
36.6975	-29.2313
36.2908	-29.2508
35.8472	-29.2664
35.4003	-29.2767
34.9366	-29.2886
34.5056	-29.3083
34.0566	-29.3199
33.7727	-29.3568
33.4353	-29.3865
33.0099	-29.4045
32.5601	-29.4207
32.1096	-29.4376
31.6672	-29.455
31.2061	-29.4723
30.786	-29.4916
30.3985	-29.5147
29.9916	-29.5336
29.673	-29.5695
29.2989	-29.5998
28.8993	-29.6322
28.4809	-29.6561
28.0717	-29.6864
27.6651	-29.714
27.247	-29.7488
26.8363	-29.7721
26.4247	-29.7929
26.0229	-29.8255
25.6271	-29.8478
25.2377	-29.8792
24.8544	-29.9039
24.471	-29.932
24.0938	-29.952
23.7381	-29.9865
23.384	-30.0169
23.0312	-30.0455
22.6821	-30.0714
22.3531	-30.1056
22.0249	-30.1334
21.7047	-30.168
21.39	-30.1963
20.8864	-30.2439
20.5853	-30.2788
20.2923	-30.3092
20.0071	-30.3391
19.7382	-30.3658
19.4702	-30.3981
19.2227	-30.4262
18.9799	-30.4635
18.7615	-30.4875
18.53	-30.5212
18.3231	-30.548
18.1249	-30.5913
17.9473	-30.611
17.7535	-30.6426
17.5754	-30.6619
17.4041	-30.688
17.2404	-30.7146
17.073	-30.7397
16.9173	-30.7533
16.786	-30.7724
16.6717	-30.804
16.5595	-30.8246
16.4699	-30.8606
16.3759	-30.8813
16.3075	-30.9065
16.251	-30.9164
16.2023	-30.9114
16.1709	-30.911
16.1524	-30.9113
16.1085	-30.9045
16.0932	-30.8859
16.1175	-30.8873
16.1271	-30.8556
16.1356	-30.832
16.1662	-30.7998
16.1921	-30.7857
16.2356	-30.7662
16.273	-30.7498
16.3415	-30.707
16.406	-30.671
16.4916	-30.6172
16.5746	-30.577
16.6594	-30.5225
16.7592	-30.4595
16.872	-30.3778
16.9956	-30.3201
17.0992	-30.2472
17.2517	-30.1926
17.3842	-30.1075
17.5067	-30.0247
17.6646	-29.9387
17.8233	-29.8384
17.976	-29.7482
18.1389	-29.6485
18.3245	-29.5351
18.5182	-29.4324
18.707	-29.3049
18.8942	-29.1845
19.0918	-29.0526
19.2977	-28.9158
19.4839	-28.7828
19.7004	-28.6433
19.9135	-28.4797
20.1193	-28.3082
20.3415	-28.1295
20.5456	-27.9386
20.7507	-27.7376
20.9662	-27.5439
21.1689	-27.3474
21.3988	-27.1306
21.6155	-26.914
21.8535	-26.6997
22.074	-26.4661
22.3082	-26.2161
22.5244	-25.9686
22.7817	-25.7226
22.9827	-25.4725
23.2187	-25.2011
23.4051	-24.917
23.6394	-24.6323
23.833	-24.3456
24.0551	-24.0562
24.2597	-23.762
24.4718	-23.4443
24.6732	-23.1246
24.8938	-22.8012
25.0978	-22.4642
25.3147	-22.1236
25.5169	-21.798
25.7253	-21.4493
25.9209	-21.0905
26.1111	-20.7435
26.3016	-20.3679
26.475	-19.9848
26.657	-19.6102
26.8203	-19.1949
27.0049	-18.7873
27.1763	-18.3683
27.3465	-17.9688
27.4987	-17.5515
27.6606	-17.1303
27.7984	-16.6957
27.9466	-16.2447
28.0816	-15.8002
28.224	-15.3481
28.3805	-14.8619
28.5079	-14.3753
28.6477	-13.8877
28.771	-13.4104
28.8986	-12.9325
29.0069	-12.4617
29.1235	-11.9736
29.2372	-11.4836
29.3601	-10.9723
29.4563	-10.4661
29.5356	-9.93311
29.6353	-9.431
29.7258	-8.9119
29.8008	-8.40349
29.8684	-7.87174
29.9325	-7.3275
30.0024	-6.77125
30.0611	-6.24038
30.143	-5.6925
30.1893	-5.14425
30.2481	-4.59585
30.3024	-4.0406
30.3604	-3.48283
30.3976	-2.91985
30.4426	-2.34503
30.4762	-1.75066
30.4946	-1.17712
30.5096	-0.589313
30.525	-0.00564389
30.5348	0.561464
30.5352	1.16497
30.5707	1.75008
30.5794	2.37434
30.5954	2.97085
30.6051	3.57999
30.6063	4.18153
30.6036	4.78573
30.6028	5.37747
30.6103	5.95767
30.5965	6.5567
30.5889	7.14824
30.5774	7.75088
30.5616	8.33217
30.5533	8.9223
30.5303	9.5291
30.5256	10.1335
30.506	10.7391
30.4827	11.3497
30.4522	11.9653
30.4433	12.5451
30.4067	13.1459
30.3895	13.7385
30.3648	14.3263
30.3575	14.9007
30.329	15.5034
30.2938	16.08
30.2548	16.6423
30.227	17.1891
30.1872	17.7651
30.1548	18.3356
30.1075	18.9148
30.0573	19.4564
30.0095	20.0162
29.98	20.5742
29.9657	21.1439
29.9529	21.6882
29.9427	22.2435
29.917	22.8081
29.8877	23.3497
29.866	23.9136
29.8268	24.4418
29.7983	24.9908
29.7903	25.5376
29.757	26.0528
29.7333	26.5801
29.7141	27.0864
29.7122	27.6117
29.6901	28.1294
29.6699	28.6321
29.6553	29.1287
29.6179	29.6522
29.6047	30.1647
29.5606	30.6589
29.5364	31.1598
29.5033	31.6358
29.4798	32.1103
29.4535	32.5934
29.4278	33.0578
29.397	33.5355
29.3805	34.0071
29.3549	34.4793
29.332	34.9279
29.3199	35.385
29.2936	35.8493
29.2766	36.3005
29.2477	36.7656
29.2226	37.2215
29.1918	37.6556
29.1565	38.0882
29.123	38.5136
29.1036	38.9507
29.0856	39.4042
29.0691	39.8315
29.0419	40.2486
29.0201	40.6658
28.9926	41.1104
28.9761	41.5227
28.9524	41.9398
28.9387	42.3489
28.9293	42.7583
28.9086	43.166
28.9025	43.5628
28.8867	43.9703
28.8716	44.3738
28.8546	44.7787
28.8477	45.1608
28.8208	45.5386
28.7938	45.9332
28.7004	46.319
28.704	46.6853
28.6638	47.0635
28.6412	47.4387
28.6284	47.7933
28.6191	48.1435
28.5909	48.5008
28.5651	48.8549
28.385	49.2291
28.2738	49.6025
28.2425	49.9433
28.2356	50.2849
28.2282	50.6295
28.2318	50.9671
28.2274	51.2846
28.1939	51.6132
28.1301	51.9363
28.0882	52.2408
27.9676	52.5624
27.9118	52.8757
27.8922	53.1816
27.8894	53.4642
27.8876	53.7557
27.8784	54.0376
27.8864	54.3283
27.8909	54.5954
27.8945	54.8492
27.8829	55.1043
27.888	55.3541
27.8773	55.602
27.8755	55.8408
27.8667	56.0677
27.87	56.2981
27.8487	56.5231
27.8356	56.7345
27.8303	56.941
27.9445	57.139
27.9399	57.3248
27.9679	57.5033
27.9989	57.6827
28.0153	57.8469
28.0382	58.0049
28.0204	58.1641
28.0225	58.3155
28.0247	58.4539
28.1797	58.5894
28.2655	58.717
28.2958	58.844
28.3031	58.9676
28.3041	59.0656
28.3081	59.1754
28.3066	59.2747
28.2986	59.3796
28.305	59.4471
28.3343	59.5241
28.3466	59.5804
28.3662	59.6304
28.3589	59.6799
28.3886	59.7186
28.4005	59.7341
28.4161	59.7455
28.4348	59.7478
28.4476	59.7382
28.4604	59.7436
28.4654	59.7262
28.4456	59.699
28.4446	59.6412
28.4446	59.5887
28.4403	59.5189
28.4337	59.4479
28.4494	59.3544
28.4773	59.2569
28.4867	59.1509
28.5071	59.0408
28.5438	58.9353
28.5557	58.8087
28.601	58.6994
28.6209	58.5697
28.647	58.4401
28.6726	58.2824
28.6861	58.123
28.7047	57.9475
28.7173	57.7872
28.7328	57.6103
28.7526	57.4058
28.7858	57.1889
28.7847	56.9895
28.7909	56.7793
28.8011	56.5613
28.8225	56.3361
28.8511	56.0983
28.8715	55.8587
28.8773	55.6039
28.8983	55.358
28.9252	55.0899
28.9285	54.8034
28.9302	54.523
28.9476	54.2259
28.953	53.9386
28.9718	53.6388
28.9865	53.3439
29.0254	53.0314
29.0351	52.7272
29.0487	52.3899
29.0657	52.0494
29.0675	51.7251
29.0829	51.3762
29.0988	51.0208
29.1113	50.6624
29.1194	50.315
29.1335	49.9471
29.1372	49.5905
29.1445	49.2096
29.1528	48.8272
29.1506	48.4581
29.1423	48.0792
29.1367	47.6863
29.1493	47.3101
29.1397	46.9125
29.1417	46.5081
29.1295	46.1014
29.1327	45.7051
29.1214	45.3071
29.1171	44.9075
29.0904	44.5032
29.0822	44.0878
29.0581	43.6677
29.034	43.2525
29.0125	42.8488
28.9841	42.465
28.9511	42.0645
28.903	41.6625
28.8675	41.2749
28.8284	40.8681
28.7866	40.4605
28.7306	40.0514
28.6901	39.6184
28.63	39.2095
28.5709	38.7791
28.5195	38.3896
28.4708	37.9994
28.3992	37.6053
28.3297	37.1838
28.2555	36.7769
28.1792	36.3647
28.1073	35.9653
28.0099	35.5281
27.9109	35.1134
27.807	34.7183
27.6969	34.3417
27.5931	33.9498
27.4813	33.5647
27.3662	33.1777
27.2459	32.7942
27.1124	32.4011
27.0033	32.0342
26.8814	31.6242
26.7404	31.2512
26.5942	30.8839
26.4545	30.5097
26.31	30.1384
26.1721	29.7631
26.0095	29.4033
25.8615	29.0629
25.6776	28.7222
25.5233	28.3697
25.3339	28.0196
25.1514	27.6694
24.9641	27.3226
24.785	26.9872
24.5847	26.6469
24.3891	26.2809
24.1778	25.9497
23.9773	25.608
23.7635	25.2773
23.5564	24.986
23.3422	24.6533
23.1042	24.3511
22.8747	24.0154
22.6342	23.7129
22.401	23.4085
22.1576	23.1192
21.9142	22.8374
21.6697	22.5663
21.4108	22.3117
21.1605	22.0458
20.9096	21.809
20.6549	21.5662
20.3908	21.3321
20.1427	21.0927
19.8887	20.8554
19.6169	20.617
19.3578	20.3948
19.0953	20.1671
18.8207	19.9375
18.532	19.7621
18.2509	19.5583
17.9732	19.3863
17.6919	19.2093
17.379	19.0637
17.0989	18.8983
16.8145	18.7487
16.5298	18.6264
16.236	18.5117
15.9534	18.3709
15.6545	18.2462
15.3579	18.126
15.0588	18.0164
14.7551	17.9074
14.4388	17.8133
14.1032	17.7125
13.7849	17.6407
13.4638	17.5686
13.1537	17.4796
12.8603	17.4094
12.5485	17.3298
12.2489	17.2823
11.958	17.2193
11.6449	17.1667
11.3594	17.1268
11.0683	17.0695
10.7646	17.0448
10.4553	17.008
10.1534	16.9693
9.8682	16.9532
9.56481	16.9291
9.27777	16.8909
8.97485	16.8649
8.68962	16.8598
8.4021	16.859
8.11698	16.8661
7.83816	16.8753
7.56092	16.8824
7.30904	16.8994
7.03835	16.9167
6.76503	16.9289
6.48928	16.9483
6.25063	16.9725
5.98489	17.0013
5.7364	17.0389
5.47377	17.0749
5.21791	17.1046
4.96983	17.1416
4.72766	17.1776
4.47955	17.2257
4.24942	17.2731
4.00867	17.3074
3.77724	17.3231
3.54095	17.3702
3.32114	17.4292
3.09978	17.4848
2.88863	17.5134
2.66816	17.5639
2.46399	17.6144
2.25382	17.656
2.05038	17.6932
1.86558	17.7401
1.66749	17.7982
1.4934	17.8362
1.29925	17.8905
1.1319	17.935
0.946357	17.9989
0.799762	18.0517
0.635264	18.0878
0.479922	18.1346
0.329724	18.1853
0.190884	18.2274
0.0782721	18.2668
-0.0505343	18.3115
-0.13815	18.3629
-0.271496	18.4008
-0.365446	18.4417
-0.466717	18.4691
-0.547574	18.4829
-0.628147	18.5139
-0.60344	18.5315
-0.685424	18.5366
-0.703974	18.5543
-0.768674	18.5907
-0.815873	18.6102
-0.867754	18.6133
-0.864583	18.6275
-0.858803	18.6339
-0.890388	18.643
-0.926605	18.6438
-0.929412	18.6552
-0.950331	18.6522
-0.936901	18.6638
-0.936481	18.6466
-0.925471	18.6315
-0.909659	18.6175
-0.881346	18.6047
-0.854125	18.582
-0.816997	18.5621
-0.776815	18.536
-0.741696	18.5092
-0.702729	18.4612
-0.634322	18.4281
-0.583445	18.3971
-0.510356	18.3511
-0.554522	18.3052
-0.465142	18.2679
-0.391252	18.221
-0.33135	18.1679
-0.234633	18.1025
-0.148623	18.0396
-0.0235987	17.9761
0.0892294	17.9001
0.206863	17.8259
0.184249	17.7419
0.255777	17.6642
0.373424	17.5686
0.532659	17.4711
0.681514	17.3886
0.840732	17.2916
1.01697	17.1851
1.18089	17.0822
1.34999	16.9967
1.51322	16.8896
1.68217	16.7847
1.87309	16.6832
2.05922	16.5845
2.22556	16.4655
2.44006	16.3581
2.62844	16.2355
2.83629	16.1149
3.0362	16.0005
3.24882	15.8565
3.45874	15.7439
3.68981	15.6151
3.89978	15.5133
4.12607	15.368
4.35799	15.243
4.57979	15.1166
4.80042	14.9887
4.99997	14.8507
5.23046	14.7141
5.46279	14.5705
5.68141	14.4099
5.93376	14.2676
6.15236	14.1249
6.40084	13.9981
6.64285	13.8534
6.91291	13.6997
7.16895	13.557
7.43065	13.3934
7.70525	13.2349
7.97909	13.0741
8.23973	12.9185
8.50004	12.7609
8.77367	12.5967
9.0496	12.4321
9.31392	12.2726
9.57284	12.1075
9.8387	11.9377
10.1021	11.7738
10.3687	11.5978
10.6367	11.4254
10.917	11.257
11.1875	11.075
11.463	10.895
11.7261	10.7128
11.9832	10.5314
12.2432	10.3473
12.5	10.1484
12.7418	9.96422
12.998	9.76867
13.25	9.59322
13.5016	9.39795
13.7546	9.19222
14.0184	8.98978
14.2697	8.78993
14.5464	8.58964
14.809	8.38253
15.0642	8.18936
15.3168	7.98176
15.5622	7.78849
15.7963	7.58254
16.0343	7.36612
16.2709	7.16202
16.4794	6.96743
16.6925	6.76176
16.919	6.55227
17.1378	6.34156
17.3538	6.12933
17.555	5.91649
17.7752	5.69401
17.981	5.47448
18.1914	5.24394
18.3785	5.03489
18.5705	4.82521
18.7617	4.60946
18.9403	4.3753
19.1247	4.13975
19.322	3.89747
19.5568	3.66126
19.7341	3.41929
19.9058	3.17233
20.0791	2.94109
20.2393	2.7064
20.3661	2.48682
20.6112	2.22571
20.7777	2.00562
20.9202	1.76739
21.0578	1.52744
21.2034	1.29671
21.3267	1.08429
21.4321	0.858791
21.5344	0.65212
21.907	0.411916
22.0814	0.196672
22.2165	-0.0270005
22.3205	-0.257197
22.4142	-0.484189
22.5127	-0.695165
22.6018	-0.903175
22.6924	-1.12298
22.7668	-1.33348
23.0902	-1.56938
23.2782	-1.81204
23.3771	-2.01385
23.4443	-2.20959
23.5546	-2.42525
23.7523	-2.63111
23.84	-2.83247
23.9286	-3.02866
24.0834	-3.25846
24.3681	-3.48529
24.5223	-3.70391
24.6379	-3.89237
24.7796	-4.08718
24.893	-4.27591
24.9719	-4.45157
25.0429	-4.64036
25.1186	-4.83212
25.2065	-5.00886
25.2989	-5.19199
25.3777	-5.36683
25.6828	-5.55482
25.9196	-5.75073
26.1203	-5.9433
26.2898	-6.12198
26.4405	-6.29927
26.6938	-6.48351
26.9005	-6.67029
27.0427	-6.83678
27.1921	-7.0065
27.3837	-7.17665
27.5261	-7.34434
27.8757	-7.5334
28.0773	-7.7115
28.2575	-7.87975
28.4996	-8.00057
28.6727	-8.15314
29.0005	-8.32754
29.3309	-8.50205
29.5529	-8.66418
29.8053	-8.82265
30.0898	-8.96069
30.3672	-9.12343
30.6235	-9.27259
30.945	-9.44356
31.3977	-9.62957
31.8283	-9.80975
32.188	-9.98646
32.6044	-10.1488
32.9942	-10.3205
33.3747	-10.4783
33.8693	-10.6409
34.433	-10.8118
34.8944	-10.9775
35.4497	-11.1437
35.9273	-11.2907
36.4718	-11.4702
37.0451	-11.6436
37.6483	-11.8005
38.2823	-11.9769
38.8949	-12.1478
39.5381	-12.3081
40.2177	-12.4752
40.916	-12.6413
41.6003	-12.797
42.2668	-12.9622
43.0108	-13.1307
43.7797	-13.2926
44.5012	-13.4608
45.3683	-13.6458
46.1748	-13.8089
46.9843	-13.9858
47.8375	-14.1535
48.7086	-14.3244
49.5979	-14.5079
50.5646	-14.6848
51.5119	-14.8696
52.4773	-15.0476
53.4613	-15.2372
54.4539	-15.4213
55.4136	-15.6009
56.3887	-15.8049
57.495	-15.9945
58.6745	-16.1993
59.7486	-16.3897
60.9058	-16.5888
62.0336	-16.8061
63.2344	-17.014
64.3957	-17.2248
65.6488	-17.4464
66.8892	-17.6589
68.1237	-17.8838
69.3192	-18.0839
70.5374	-18.2957
71.7643	-18.4941
73.2324	-18.7351
74.6601	-18.9789
76.076	-19.2125
77.3904	-19.4312
78.7591	-19.6554
80.2491	-19.8988
81.7193	-20.132
83.1839	-20.371
84.6452	-20.6107
86.1114	-20.8734
87.5471	-21.1228
89.2151	-21.3936
90.7968	-21.6673
92.3816	-21.93
93.8994	-22.1741
95.5097	-22.4472
97.1805	-22.7223
98.8057	-22.9843
100.41	-23.2481
102.053	-23.5222
103.653	-23.7931
105.237	-24.0685
107.023	-24.3612
108.663	-24.6596
110.36	-24.9429
111.959	-25.212
113.611	-25.4994
115.319	-25.7965
117.145	-26.0951
118.793	-26.3929
120.582	-26.7071
122.3	-27.0052
124.033	-27.2966
125.683	-27.5867
127.427	-27.89
129.293	-28.2143
131.106	-28.5282
132.845	-28.8321
134.705	-29.1529
136.503	-29.5002
138.288	-29.8028
140.031	-30.1228
141.792	-30.4298
143.523	-30.7443
145.253	-31.0711
146.959	-31.3812
148.665	-31.6994
150.372	-32.0088
152.052	-32.3109
153.711	-32.6214
155.391	-32.9406
157.022	-33.25
158.666	-33.5612
160.286	-33.8736
161.878	-34.1849
163.489	-34.4943
165.08	-34.7872
166.683	-35.0919
168.254	-35.3892
169.815	-35.6851
171.361	-35.9756
172.893	-36.2646
174.401	-36.5651
175.909	-36.845
177.376	-37.1262
178.848	-37.4089
180.285	-37.697
181.682	-37.9898
183.093	-38.2758
184.474	-38.5746
185.811	-38.8561
187.146	-39.1282
188.431	-39.4046
189.72	-39.6974
190.977	-39.9618
192.183	-40.2312
193.389	-40.4896
194.544	-40.7435
195.694	-41.0086
196.816	-41.2643
197.923	-41.5287
198.98	-41.7636
200.027	-42.0216
201.017	-42.2509
201.993	-42.482
202.941	-42.7061
203.869	-42.9328
204.77	-43.1438
205.62	-43.3536
206.444	-43.559
207.237	-43.7502
207.974	-43.9453
208.708	-44.1612
209.391	-44.3677
210.064	-44.5541
210.666	-44.7196
211.272	-44.8932
211.827	-45.0448
212.341	-45.1965
212.82	-45.3357
213.271	-45.4775
213.68	-45.6178
214.055	-45.7453
214.398	-45.8741
214.706	-45.9949
214.978	-46.118
215.206	-46.2282
215.396	-46.3297
215.554	-46.4148
215.676	-46.5013
215.737	-46.5821
215.782	-46.646
215.788	-46.7138
215.757	-46.7588
215.698	-46.8178
215.592	-46.8585
215.454	-46.8943
215.276	-46.9119
215.067	-46.9319
214.809	-46.9555
214.524	-46.9642
214.188	-46.9583
213.819	-46.9331
213.409	-46.9001
212.952	-46.8689
212.462	-46.845
211.943	-46.8046
211.383	-46.7534
210.79	-46.6907
210.162	-46.6134
209.507	-46.5287
208.817	-46.4449
208.094	-46.3445
207.363	-46.2459
206.563	-46.1184
205.73	-45.9801
204.867	-45.8294
203.976	-45.6896
203.041	-45.5353
202.07	-45.3732
201.069	-45.202
200.04	-45.024
198.982	-44.8491
197.894	-44.6611
196.804	-44.4745
195.637	-44.2623
194.443	-44.0465
193.187	-43.8121
191.947	-43.5614
190.682	-43.3081
189.391	-43.0622
188.082	-42.8043
186.77	-42.5432
185.309	-42.2441
183.914	-41.9515
182.5	-41.6559
181.061	-41.3322
179.611	-41.017
178.14	-40.6709
176.665	-40.34
175.154	-39.9932
173.355	-39.6317
171.756	-39.249
170.167	-38.8873
168.59	-38.5189
167.009	-38.1619
165.379	-37.7818
163.782	-37.3998
162.163	-36.9927
160.528	-36.5813
158.617	-36.1789
156.84	-35.7681
155.15	-35.3511
153.48	-34.9499
151.736	-34.5174
149.923	-34.0841
148.206	-33.6627
146.48	-33.2268
144.675	-32.7869
142.741	-32.3207
140.94	-31.866
139.184	-31.4239
137.39	-30.9781
135.619	-30.5297
133.874	-30.0649
132.125	-29.6093
130.383	-29.152
128.614	-28.6946
126.849	-28.2233
125.082	-27.7621
123.114	-27.2708
121.238	-26.7991
119.391	-26.3081
117.589	-25.8311
115.811	-25.3422
113.959	-24.8635
112.148	-24.362
110.418	-23.8899
108.696	-23.4133
106.939	-22.9329
105.239	-22.4591
103.354	-21.9613
101.639	-21.4803
99.9672	-21.0083
98.2417	-20.5649
96.5887	-20.0943
94.8094	-19.6151
93.0499	-19.1187
91.4239	-18.6483
89.7885	-18.1826
88.1455	-17.7355
86.5323	-17.2703
84.9645	-16.8173
83.3477	-16.349
81.6285	-15.864
79.9926	-15.3981
78.4376	-14.943
76.8529	-14.4936
75.3377	-14.0359
73.8578	-13.5863
72.3049	-13.1467
70.7275	-12.7004
69.2917	-12.2748
67.794	-11.8288
66.4158	-11.4154
64.9991	-10.987
63.5894	-10.5662
62.1697	-10.1595
60.7702	-9.74999
59.441	-9.34841
58.0883	-8.94484
56.76	-8.5499
55.4517	-8.1598
54.1915	-7.79602
53.0091	-7.4174
51.7894	-7.04429
50.5643	-6.66429
49.4434	-6.30698
48.2043	-5.94031
47.0922	-5.59189
45.9889	-5.25254
44.9241	-4.91318
44.0591	-4.59616
43.0381	-4.27433
42.0894	-3.97313
41.1193	-3.66431
40.1498	-3.35154
39.1891	-3.05446
38.2657	-2.7608
37.3988	-2.4767
36.5566	-2.18497
35.6305	-1.92153
34.6873	-1.64179
33.8656	-1.37917
33.0255	-1.13905
32.2394	-0.895804
31.4524	-0.660814
30.74	-0.426522
29.9598	-0.202117
29.2324	0.00935285
28.5527	0.222174
27.9333	0.411195
27.3296	0.603079
26.7413	0.77695
25.9715	0.973203
25.2862	1.16622
24.6516	1.33496
24.1553	1.4834
23.6341	1.63208
23.0153	1.78583
22.4628	1.92823
21.9481	2.06795
21.466	2.19292
21.0067	2.31756
20.6009	2.43045
20.0183	2.54881
19.5537	2.67025
19.1239	2.76662
18.7693	2.85228
18.3772	2.94739
17.9419	3.0284
17.5748	3.0956
17.2604	3.14586
16.9314	3.19308
16.6754	3.2368
16.4269	3.27531
16.0288	3.32313
15.7898	3.35789
15.5227	3.38386
15.3546	3.38957
15.1749	3.39129
14.8496	3.41289
14.5616	3.41438
14.3897	3.40184
14.1809	3.38666
14.031	3.35516
13.8884	3.3261
13.8094	3.27552
13.6453	3.23121
13.418	3.18989
13.2806	3.13279
13.2061	3.05697
13.027	2.98917
12.9229	2.93003
12.8401	2.83262
12.7998	2.74772
12.7622	2.63971
12.7543	2.53569
12.7312	2.42898
12.7455	2.30137
12.743	2.1746
12.7634	2.03689
12.7828	1.89167
12.8119	1.74526
12.8358	1.59787
12.8828	1.4441
12.9278	1.28031
12.9599	1.11888
13.0144	0.944898
13.057	0.768103
13.0948	0.582232
13.1133	0.393863
13.1537	0.196435
13.1914	-0.003773
13.2368	-0.213802
13.2787	-0.423468
13.3295	-0.636659
13.3721	-0.860885
13.4254	-1.09061
13.4827	-1.32593
13.5383	-1.55612
13.5988	-1.77196
13.6509	-2.00949
13.6986	-2.23479
13.7588	-2.4793
13.8201	-2.72502
13.884	-2.97317
13.9331	-3.20683
13.9839	-3.45927
14.0337	-3.70882
14.0873	-3.96461
14.1381	-4.21803
14.1841	-4.46913
14.2163	-4.71453
14.2543	-4.97544
14.2889	-5.23474
14.3214	-5.49278
14.3636	-5.75303
14.3878	-6.0192
14.4267	-6.28877
14.44	-6.5504
14.4485	-6.81591
14.456	-7.0755
14.4621	-7.34009
14.4723	-7.60306
14.4858	-7.86434
14.479	-8.10612
14.4823	-8.36222
14.4627	-8.61195
14.4608	-8.87504
14.4295	-9.12755
14.407	-9.38248
14.3764	-9.63687
14.3445	-9.8917
14.3118	-10.1436
14.2692	-10.3883
14.2286	-10.634
14.1795	-10.8693
14.1243	-11.1108
14.0611	-11.3511
13.9989	-11.5794
13.9431	-11.8219
13.8711	-12.0539
13.7893	-12.2834
13.7139	-12.5105
13.6304	-12.7383
13.5508	-12.9468
13.4659	-13.1688
13.3664	-13.3791
13.2629	-13.5841
13.1479	-13.789
13.0428	-14.0034
12.9203	-14.2008
12.8028	-14.3962
12.664	-14.579
12.5436	-14.772
12.4005	-14.959
12.2554	-15.1488
12.0945	-15.3191
11.9277	-15.4841
11.759	-15.6553
11.5928	-15.8203
11.4192	-15.9848
11.2436	-16.1449
11.0587	-16.308
10.8678	-16.4584
10.6825	-16.6154
10.4606	-16.7535
10.2623	-16.9021
10.0649	-17.0493
9.85155	-17.1894
9.6354	-17.315
9.41017	-17.4374
9.19365	-17.5569
8.96312	-17.6715
8.73501	-17.7902
8.5063	-17.9002
8.26331	-18.0023
7.99222	-18.1033
7.75547	-18.2085
7.50689	-18.3017
7.25316	-18.405
7.0038	-18.5097
6.74852	-18.5957
6.49401	-18.6783
6.23327	-18.7544
5.96821	-18.8297
5.70382	-18.9024
5.43009	-18.9794
5.16828	-19.0497
4.89908	-19.1471
4.6263	-19.225
4.35168	-19.3121
4.07352	-19.38
3.79782	-19.4453
3.52624	-19.5029
3.24324	-19.5726
2.97225	-19.6153
2.69532	-19.6611
2.41564	-19.6927
2.13852	-19.7273
1.83128	-19.7637
1.51254	-19.8032
1.20926	-19.8433
0.924099	-19.8439
0.636485	-19.8544
0.342628	-19.8699
0.0504205	-19.8828
-0.225898	-19.9128
-0.527811	-19.9177
-0.820847	-19.9251
-1.12128	-19.9344
-1.40559	-19.9327
-1.69388	-19.935
-1.97582	-19.9459
-2.27299	-19.9472
-2.5584	-19.9347
-2.84351	-19.932
-3.11572	-19.9461
-3.3906	-19.9481
-3.6751	-19.946
-3.95785	-19.937
-4.24577	-19.9352
-4.51657	-19.9292
-4.80517	-19.942
-5.09387	-19.9285
-5.36693	-19.9268
-5.63957	-19.9156
-5.90777	-19.9226
-6.19212	-19.9167
-6.46014	-19.9245
-6.7198	-19.923
-6.98878	-19.9309
-7.25009	-19.9336
-7.51089	-19.9349
-7.76776	-19.9354
-8.02522	-19.9489
-8.29252	-19.9673
-8.54581	-19.9796
-8.80086	-19.9872
-9.05256	-19.9958
-9.29401	-20.0036
-9.53227	-20.0185
-9.77046	-20.0314
-9.99102	-20.0492
-10.219	-20.07
-10.4431	-20.0946
-10.6767	-20.1283
-10.8934	-20.1597
-11.1239	-20.1908
-11.3379	-20.2154
-11.5609	-20.2504
-11.781	-20.3061
-11.9923	-20.3664
-12.2143	-20.3913
-12.4269	-20.4404
-12.6395	-20.478
-12.8442	-20.5428
-13.046	-20.5903
-13.2313	-20.6461
-13.4163	-20.7091
-13.5987	-20.7664
-13.7819	-20.8296
-13.9642	-20.8947
-14.1334	-20.9708
-14.3006	-21.0408
-14.4767	-21.1144
-14.6398	-21.1951
-14.8111	-21.291
-14.9885	-21.3667
-15.1426	-21.4668
-15.3059	-21.5501
-15.4471	-21.6393
-15.5908	-21.7409
-15.7265	-21.8408
-15.8836	-21.935
-16.2134	-22.0235
-16.3574	-22.1353
-16.5912	-22.2274
-16.734	-22.3286
-16.8468	-22.4493
-16.9444	-22.5669
-17.0349	-22.6809
-17.1258	-22.8051
-17.2078	-22.939
-17.3021	-23.036
-17.3917	-23.1587
-17.4662	-23.2876
-17.5311	-23.4031
-17.5984	-23.5314
-17.6684	-23.6563
-17.7324	-23.8105
-17.7766	-23.9423
-17.8127	-24.0678
-17.8613	-24.2151
-17.8978	-24.371
-17.938	-24.5244
-17.9777	-24.6842
-18.01	-24.8399
-18.0412	-25.0015
-18.0615	-25.1587
-18.085	-25.3289
-18.1016	-25.4938
-18.105	-25.6587
-18.1111	-25.8343
-18.1231	-26.0032
-18.1248	-26.1759
-18.1161	-26.3658
-18.1058	-26.5473
-18.0909	-26.7309
-18.0758	-26.9286
-18.0607	-27.1104
-18.038	-27.3028
-18.0107	-27.4959
-17.984	-27.6772
-17.9406	-27.8688
-17.9025	-28.0627
-17.8706	-28.2507
-17.8285	-28.4468
-17.7727	-28.6462
-17.7138	-28.8395
-17.6497	-29.041
-17.5926	-29.2427
-17.5255	-29.4533
-17.4626	-29.6473
-17.3846	-29.8588
-17.3115	-30.0542
-17.2228	-30.2602
-17.147	-30.4603
-17.059	-30.6616
-16.9586	-30.869
-16.8712	-31.0647
-16.7757	-31.2713
-16.6779	-31.4735
-16.5821	-31.6737
-16.4862	-31.8735
-16.377	-32.0709
-16.2749	-32.2842
-16.1496	-32.4854
-16.0237	-32.6886
-15.9063	-32.8876
-15.7858	-33.0939
-15.6486	-33.2959
-15.5192	-33.4974
-15.3664	-33.7029
-15.2333	-33.902
-15.085	-34.0986
-14.9432	-34.2981
-14.8028	-34.4965
-14.6589	-34.6996
-14.5149	-34.8886
-14.3583	-35.0846
-14.194	-35.2747
-14.034	-35.4608
-13.8743	-35.6479
-13.7045	-35.821
-13.5405	-36.0002
-13.3585	-36.1729
-13.1947	-36.3416
-13.016	-36.5108
-12.7017	-36.6959
-12.4968	-36.8628
-12.1091	-37.0628
-11.7828	-37.2401
-11.5786	-37.4
-11.3455	-37.5636
-11.0635	-37.728
-10.8325	-37.8849
-10.502	-38.0498
-10.2307	-38.2112
-9.99068	-38.3554
-9.73441	-38.4996
-9.50731	-38.6344
-9.25911	-38.7688
-8.98343	-38.8977
-8.70971	-39.0369
-8.4539	-39.1623
-8.19307	-39.2822
-7.8511	-39.412
-7.37122	-39.5651
-6.95616	-39.7107
-6.63743	-39.8346
-6.27922	-39.9556
-5.99387	-40.0555
-5.69897	-40.1529
-5.404	-40.2433
-5.07065	-40.3594
-4.73435	-40.4581
-4.16227	-40.5813
-3.78511	-40.6698
-3.43134	-40.7561
-3.07586	-40.8367
-2.67932	-40.9125
-2.30727	-40.9797
-1.94678	-41.0389
-1.5214	-41.114
-0.973405	-41.2034
-0.52096	-41.2762
-0.0526008	-41.3349
0.402258	-41.3942
0.835146	-41.444
1.24843	-41.4878
1.85211	-41.5505
2.39541	-41.5892
2.89648	-41.6266
3.42792	-41.6681
3.94164	-41.7009
4.4776	-41.739
5.03522	-41.7613
5.64955	-41.7893
6.15608	-41.7997
6.80773	-41.8409
7.4658	-41.8557
8.07481	-41.8705
8.71334	-41.8756
9.28408	-41.8715
9.93398	-41.8963
10.6535	-41.9126
11.3376	-41.9232
12.006	-41.9262
12.6752	-41.9321
13.418	-41.9348
14.1267	-41.9217
14.8869	-41.9114
15.6645	-41.9035
16.4335	-41.8946
17.21	-41.8692
17.9789	-41.8508
18.8999	-41.8354
19.8018	-41.8018
20.7069	-41.7622
21.5783	-41.7298
22.4177	-41.6966
23.316	-41.6534
24.2274	-41.6149
25.2054	-41.5814
26.15	-41.5474
27.089	-41.5051
28.0175	-41.4619
28.9574	-41.4117
30.1238	-41.377
31.2686	-41.341
32.337	-41.2883
33.4076	-41.2303
34.5044	-41.1798
35.6228	-41.1373
36.6968	-41.0846
37.7921	-41.0249
39.0408	-40.98
40.2232	-40.937
41.3627	-40.8707
42.5322	-40.8021
43.7286	-40.745
45.1055	-40.7029
46.3344	-40.6405
47.5499	-40.5839
48.7913	-40.515
50.2431	-40.4625
51.6753	-40.4222
53.0622	-40.387
54.4761	-40.3387
55.8765	-40.2849
57.2489	-40.2302
58.6303	-40.1631
60.0331	-40.0768
61.4284	-40.0174
62.834	-39.9553
64.488	-39.9182
65.9253	-39.8631
67.5747	-39.8257
69.2147	-39.7958
70.7601	-39.7432
72.3244	-39.6908
73.916	-39.6517
75.4875	-39.6084
77.0633	-39.5652
78.6185	-39.5156
80.2121	-39.4618
81.8307	-39.4236
83.4149	-39.371
84.9984	-39.3015
86.595	-39.2493
88.4175	-39.2237
90.0805	-39.1849
91.7928	-39.1423
93.5083	-39.1157
95.295	-39.0849
97.1056	-39.0591
98.8244	-39.012
100.565	-38.9775
102.294	-38.9364
103.996	-38.8897
105.826	-38.8556
107.544	-38.8048
109.234	-38.7523
111.102	-38.7204
112.928	-38.6763
114.677	-38.627
116.445	-38.5843
118.263	-38.5369
120.023	-38.4766
121.769	-38.4132
123.527	-38.3603
125.276	-38.3138
127.012	-38.2506
128.746	-38.1958
130.454	-38.1422
132.14	-38.0581
133.804	-37.9135
135.463	-37.8403
137.186	-37.7745
138.836	-37.7092
140.535	-37.646
142.4	-37.6
144.011	-37.5354
145.854	-37.481
147.539	-37.4215
149.184	-37.334
150.816	-37.248
152.395	-37.1578
153.971	-37.0592
155.51	-36.938
157.039	-36.8173
158.538	-36.7129
160.04	-36.6165
161.523	-36.5313
163.103	-36.4538
164.794	-36.3806
166.466	-36.3222
168.029	-36.2607
169.553	-36.1899
171.036	-36.1064
172.529	-35.9985
173.975	-35.9188
175.495	-35.8238
176.882	-35.7414
178.278	-35.6482
179.621	-35.5285
180.915	-35.4124
182.283	-35.3236
183.715	-35.2374
184.962	-35.1259
186.361	-35.0536
187.69	-34.9607
188.902	-34.8557
190.167	-34.7418
191.34	-34.6267
192.489	-34.5071
193.625	-34.3454
194.764	-34.2483
195.837	-34.1325
197.02	-34.0231
198.297	-33.9306
199.41	-33.8156
200.564	-33.7086
201.583	-33.567
202.584	-33.4241
203.553	-33.2951
204.504	-33.1537
205.429	-32.9657
206.317	-32.8188
207.222	-32.6741
208.221	-32.5544
209.292	-32.4304
210.243	-32.3076
211.074	-32.1513
211.908	-31.9942
212.719	-31.8451
213.525	-31.6943
214.3	-31.5399
215.07	-31.3948
215.792	-31.2284
216.501	-31.0526
217.172	-30.8843
217.832	-30.7099
218.452	-30.5414
219.11	-30.3955
219.75	-30.2423
220.57	-30.1083
221.31	-29.9736
221.894	-29.8143
222.466	-29.6544
223.042	-29.4845
223.58	-29.3145
224.104	-29.1422
224.585	-28.9786
225.061	-28.8163
225.505	-28.6334
225.919	-28.4716
226.332	-28.3038
226.716	-28.1243
227.072	-27.9577
227.425	-27.7892
227.759	-27.6189
228.065	-27.4059
228.352	-27.2376
228.636	-27.0673
228.901	-26.8824
229.15	-26.6933
229.388	-26.5159
229.608	-26.3462
229.796	-26.143
229.972	-25.9628
230.13	-25.7712
230.274	-25.598
230.4	-25.4137
230.508	-25.2249
230.6	-25.037
230.672	-24.8368
230.738	-24.6443
230.792	-24.4597
230.818	-24.2677
230.836	-24.0851
230.828	-23.8911
230.805	-23.7097
230.762	-23.5123
230.689	-23.3175
230.604	-23.1289
230.508	-22.936
230.393	-22.7538
230.255	-22.5573
230.091	-22.3847
229.914	-22.1942
229.72	-22.0064
229.375	-21.7914
229.136	-21.5852
228.712	-21.3534
228.33	-21.1392
228.08	-20.9535
227.776	-20.7662
227.409	-20.5686
227.07	-20.3887
226.629	-20.1884
226.239	-19.9878
225.843	-19.8086
225.436	-19.6369
225.029	-19.4537
224.59	-19.2664
224.095	-19.0775
223.589	-18.8725
223.085	-18.6981
222.565	-18.5162
221.938	-18.3146
221.161	-18.0968
220.453	-17.8704
219.835	-17.6713
219.156	-17.4642
218.521	-17.2822
217.87	-17.118
217.197	-16.9417
216.466	-16.7467
215.713	-16.543
214.715	-16.3351
213.904	-16.152
213.096	-15.9525
212.276	-15.765
211.389	-15.5836
210.518	-15.3928
209.643	-15.1995
208.688	-15.0009
207.597	-14.7791
206.591	-14.5508
205.553	-14.3539
204.526	-14.1398
203.503	-13.9347
202.469	-13.7312
201.244	-13.5031
200.078	-13.2775
198.933	-13.0755
197.746	-12.8607
196.572	-12.646
195.36	-12.4036
194.118	-12.1868
192.812	-11.9503
191.584	-11.7318
190.214	-11.4789
188.837	-11.236
187.508	-11.0085
186.139	-10.7784
184.831	-10.5452
183.433	-10.2914
181.963	-10.0353
180.533	-9.79418
179.092	-9.55017
177.652	-9.30754
176.133	-9.05898
174.66	-8.82603
173.126	-8.58388
171.582	-8.3352
170.036	-8.08011
168.496	-7.84564
166.943	-7.59273
165.238	-7.33759
163.568	-7.09417
161.893	-6.85324
160.258	-6.60174
158.66	-6.35203
156.996	-6.10191
155.333	-5.85204
153.6	-5.58803
151.908	-5.32702
150.227	-5.07785
148.554	-4.82088
146.884	-4.57675
144.986	-4.30513
143.13	-4.04179
141.368	-3.78024
139.608	-3.52549
137.834	-3.26663
136.049	-2.99883
134.316	-2.73695
132.57	-2.49065
130.677	-2.22761
128.875	-1.96129
127.133	-1.71818
125.364	-1.48772
123.58	-1.23101
121.633	-0.972647
119.855	-0.719917
118.091	-0.470422
116.325	-0.231676
114.375	0.0206066
112.466	0.289877
110.627	0.550997
108.788	0.797836
106.974	1.04105
105.216	1.26819
103.457	1.4955
101.7	1.68967
99.9684	1.91623
98.2408	2.13465
96.288	2.37856
94.5815	2.59551
92.6867	2.83395
90.8349	3.06901
89.0973	3.29088
87.3668	3.50731
85.6379	3.71719
83.9448	3.91386
82.2738	4.11267
80.6382	4.2993
78.9882	4.47377
77.3278	4.66275
75.7236	4.82386
74.1313	4.96344
72.5537	5.12504
70.7711	5.29367
69.1817	5.45643
67.5652	5.60877
65.9701	5.76073
64.3343	5.90495
62.7038	6.04682
61.1917	6.16173
59.6837	6.27888
58.2078	6.38568
56.7743	6.47841
55.2463	6.56847
53.8468	6.65425
52.5028	6.71574
50.9839	6.80653
49.543	6.87791
48.1912	6.92418
46.853	6.96503
45.4747	7.0077
44.1769	7.02729
42.9126	7.04049
41.6539	7.0516
40.427	7.05141
39.2146	7.0386
38.0379	7.01027
36.883	6.98742
35.7606	6.94046
34.6659	6.8198
33.5798	6.77529
32.4552	6.72026
31.4014	6.67041
30.3266	6.60974
29.087	6.55372
28.1167	6.46242
26.9412	6.3885
25.953	6.29476
24.9943	6.18424
24.0753	6.04044
23.1993	5.90547
22.3219	5.742
21.4928	5.57395
20.6668	5.40179
19.9035	5.23083
19.0985	5.08246
18.3268	4.93465
17.4789	4.78387
16.5123	4.62086
15.5915	4.46913
14.7909	4.29436
14.0383	4.09921
13.3198	3.89842
12.5949	3.6728
11.9177	3.45728
11.1722	3.239
10.5618	3.01779
9.93914	2.78577
9.35522	2.52322
8.83283	2.25825
8.22195	2.01761
7.55594	1.77341
7.07586	1.50494
6.44028	1.2736
5.88059	0.993163
5.44299	0.716967
4.93088	0.431385
4.50097	0.136842
4.09833	-0.161373
3.70511	-0.498622
3.29992	-0.796599
2.9437	-1.09644
2.45634	-1.39138
1.87749	-1.66265
1.48635	-1.97391
1.06986	-2.27758
0.765872	-2.59451
0.453111	-2.92828
0.172554	-3.25687
-0.0974922	-3.57369
-0.356604	-3.93928
-0.599913	-4.26514
-0.860335	-4.59435
-1.24276	-4.90333
-1.68672	-5.22332
-2.01	-5.54249
-2.21497	-5.8908
-2.42622	-6.24118
-2.63831	-6.59338
-2.85636	-6.92999
-3.04854	-7.28583
-3.24319	-7.62674
-3.41744	-7.96433
-3.57952	-8.30944
-3.73037	-8.66208
-3.87066	-9.02906
-3.99827	-9.38788
-4.17335	-9.72719
-4.34488	-10.0565
-4.69454	-10.3725
-4.96053	-10.694
-5.06619	-11.0321
-5.16565	-11.3908
-5.29887	-11.7384
-5.4158	-12.0952
-5.51745	-12.457
-5.60175	-12.8037
-5.6797	-13.1465
-5.7492	-13.5055
-5.79655	-13.8551
-5.86985	-14.1956
-5.93746	-14.5513
-5.98874	-14.8941
-6.04788	-15.238
-6.10496	-15.5889
-6.1613	-15.9711
-6.21562	-16.3139
-6.26614	-16.6435
-6.32049	-16.989
-6.38495	-17.3415
-6.44639	-17.6801
-6.50713	-18.0077
-6.55927	-18.3636
-6.61657	-18.7065
-6.67036	-19.0448
-6.7263	-19.3766
-6.77759	-19.7148
-6.83486	-20.0532
-6.89136	-20.3963
-6.95273	-20.7375
-7.01317	-21.0678
-7.08044	-21.4026
-7.13531	-21.7262
-7.19966	-22.0425
-7.2605	-22.3611
-7.32662	-22.6762
-7.39148	-23.0067
-7.45303	-23.3029
-7.51607	-23.5877
-7.58101	-23.8738
-7.64948	-24.1798
-7.71023	-24.489
-7.77656	-24.7829
-7.8408	-25.086
-7.914	-25.3746
-7.99174	-25.6755
-8.06944	-25.9834
-8.15279	-26.2869
-8.22789	-26.5792
-8.31371	-26.8602
-8.39374	-27.1317
-8.47804	-27.4018
-8.56387	-27.661
-8.64699	-27.9226
-8.73763	-28.1795
-8.81294	-28.4224
-8.9042	-28.6681
-8.98672	-28.9091
-9.07589	-29.1515
[truncated: 11,928 more rows]

## Sheet: EDF11g
PaS					VIS
Number of ensembles	Recorded data	Shuffled data			Number of ensembles	Recorded data	Shuffled data
2	0.690993	0.723778			2	0.747431	0.736083
3	0.232087	0.223023			3	0.199865	0.217276
4	0.0626066	0.0460461			4	0.045242	0.0410978
5	0.0114971	0.00647257			5	0.00627943	0.00508722
6	0.0024807	0.000639854			6	0.00118297	0.000431599
7	0.000336134	4.0225e-05			7	0	2.4805e-05
8	0	0			8	0	0
9	0	0			9	0	0
10	0	0			10	0	0

## Sheet: EDF11h
	Percentage of session with significant sequence score	Number of sessions with significant sequence score
MEC (oscillatory)	100	15
VIS	5.26	1
PaS	28	7

## Sheet: EDF11i
Left bin edge	Counts
	VIS	PaS	MEC
0	16	24	9
0.05	0	0	0
0.1	0	0	1
0.15	0	0	0
0.2	2	1	2
0.25	0	0	0
0.3	0	0	0
0.35	0	0	0
0.4	0	0	0
0.45	1	0	0
0.5	0	0	0
0.55	0	0	0
0.6	0	0	0
0.65	0	0	0
0.7	0	0	0
0.75	0	0	6
0.8	0	0	1
0.85	0	0	0
0.9	0	0	1
0.95	0	0	0
1	0	0	7

## Sheet: EDF11j
PaS				VIS
Correlation	Probability			Correlation	Probability
0	0.951734			0	0.790045
0.05	0.0412195			0.05	0.110127
0.1	0.00545129			0.1	0.0441721
0.15	0.00107292			0.15	0.0218891
0.2	0.000292356			0.2	0.0126083
0.25	0.000110939			0.25	0.00788203
0.3	5.48913e-05			0.3	0.00504908
0.35	2.86079e-05			0.35	0.00320687
0.4	1.92417e-05			0.4	0.0020846
0.45	7.5827e-06			0.45	0.00134645
0.5	4.28171e-06			0.5	0.000783836
0.55	1.96518e-06			0.55	0.000427646
0.6	1.56499e-06			0.6	0.000205916
0.65	7.07264e-07			0.65	0.000116587
0.7	0			0.7	3.61091e-05
0.75	0			0.75	1.59227e-05
0.8	0			0.8	1.78424e-06
0.85	0			0.85	8.92121e-07
0.9	0			0.9	0
0.95	0			0.95	0

## Sheet: EDF11k
PaS				VIS
Fraction	Probability			Fraction	Probability
0	0.166861			0	0.305554
0.01	0.339221			0.01	0.267456
0.02	0.256361			0.02	0.181496
0.03	0.131241			0.03	0.0904382
0.04	0.0598849			0.04	0.0535002
0.05	0.0266629			0.05	0.0297491
0.06	0.0114			0.06	0.0196017
0.07	0.005087			0.07	0.0122693
0.08	0.00186681			0.08	0.00879843
0.09	0.000723885			0.09	0.00661422
0.1	0.000315231			0.1	0.00535814
0.11	0.000134729			0.11	0.00385708
0.12	8.59753e-05			0.12	0.00323512
0.13	3.72645e-05			0.13	0.0025238
0.14	2.29786e-05			0.14	0.00205156
0.15	1.7234e-05			0.15	0.0016586
0.16	1.43516e-05			0.16	0.00134836
0.17	2.87233e-06			0.17	0.000925175
0.18	2.87233e-06			0.18	0.000717717
0.19	0			0.19	0.000695594
0.2	0			0.2	0.000499721
0.21	0			0.21	0.000412311
0.22	0			0.22	0.000247957
0.23	0			0.23	0.00022528
0.24	0			0.24	0.000153553
0.25	0			0.25	0.000167086
0.26	0			0.26	0.000120688
0.27	0			0.27	7.88682e-05
0.28	0			0.28	4.56974e-05
0.29	0			0.29	3.8422e-05
0.3	0			0.3	4.61847e-05
0.31	0			0.31	2.37481e-05
0.32	0			0.32	2.26246e-06
0.33	0			0.33	7.9119e-06
0.34	0			0.34	9.04314e-06
0.35	0			0.35	4.52084e-06
0.36	0			0.36	0
0.37	0			0.37	2.25838e-06
0.38	2.87233e-06			0.38	6.77205e-06
0.39	0			0.39	0
0.4	0			0.4	2.25838e-06
0.41	8.61698e-06			0.41	2.82449e-06
0.42	0			0.42	0
0.43	0			0.43	0
0.44	0			0.44	2.82495e-06
0.45	2.87233e-06			0.45	4.51929e-06
0.46	2.87233e-06			0.46	0
0.47	2.87233e-06			0.47	0
0.48	2.87233e-06			0.48	1.59181e-06
0.49	2.86225e-06			0.49	5.01735e-06

## Sheet: EDF11l
Correlation	MEC			Correlation	PaS			Correlation	VIS
-0.215	0.000217628			-0.145	0.000291928			-0.15	0.000662581
-0.205	0.00108814			-0.135	0.00116771			-0.13	0.00314726
-0.195	0.00152339			-0.125	0.00218946			-0.11	0.0107669
-0.185	0.00217628			-0.115	0.00408699			-0.09	0.0303131
-0.175	0.00457018			-0.105	0.00686031			-0.07	0.0694053
-0.165	0.00674646			-0.095	0.0112392			-0.05	0.158522
-0.155	0.0106638			-0.085	0.0185374			-0.03	0.286897
-0.145	0.0165397			-0.075	0.0404321			-0.01	0.419579
-0.135	0.0248096			-0.065	0.0856809			0.01	0.534537
-0.125	0.0319913			-0.055	0.163626			0.03	0.632433
-0.115	0.0461371			-0.045	0.264049			0.05	0.706808
-0.105	0.0589771			-0.035	0.36637			0.07	0.769091
-0.095	0.0794342			-0.025	0.46256			0.09	0.816465
-0.085	0.104026			-0.015	0.556269			0.11	0.854729
-0.075	0.135147			-0.005	0.628813			0.13	0.891668
-0.065	0.165832			0.005	0.687783			0.15	0.918503
-0.055	0.203047			0.015	0.739016			0.17	0.939871
-0.045	0.251578			0.025	0.777405			0.19	0.957926
-0.035	0.297715			0.035	0.813458			0.21	0.970184
-0.025	0.374973			0.045	0.845278			0.23	0.978963
-0.015	0.446355			0.055	0.870384			0.25	0.987577
-0.005	0.523395			0.065	0.892133			0.27	0.99354
0.005	0.596083			0.075	0.910086			0.29	0.99735
0.015	0.660065			0.085	0.92731			0.31	0.999006
0.025	0.722524			0.095	0.938257			0.33	0.999172
0.035	0.772579			0.105	0.949642			0.35	0.999669
0.045	0.816104			0.115	0.958838			0.37	1
0.055	0.853319			0.125	0.965261
0.065	0.88531			0.135	0.972997
0.075	0.908814			0.145	0.978543
0.085	0.92753			0.155	0.982776
0.095	0.940588			0.165	0.98555
0.105	0.951687			0.175	0.988907
0.115	0.962133			0.185	0.990658
0.125	0.969097			0.195	0.992556
0.135	0.974102			0.205	0.994599
0.145	0.978455			0.215	0.995037
0.155	0.981719			0.225	0.995913
0.165	0.985637			0.235	0.997519
0.175	0.988248			0.245	0.997811
0.185	0.990642			0.255	0.998248
0.195	0.992165			0.265	0.998248
0.205	0.993471			0.275	0.998686
0.215	0.995212			0.285	0.998832
0.225	0.996518			0.295	0.999124
0.235	0.996953			0.305	0.99927
0.245	0.997606			0.315	0.999416
0.255	0.997824			0.325	0.999562
0.265	0.998477			0.335	0.999562
0.275	0.998477			0.345	0.999562
0.285	0.998477			0.355	0.999562
0.295	0.998912			0.365	0.999708
0.305	0.999129			0.375	0.999854
0.315	0.999129			0.385	0.999854
0.325	0.999129			0.395	0.999854
0.335	0.999129			0.405	1
0.345	0.999347
0.355	0.999347
0.365	0.999565
0.375	0.999565
0.385	0.999782
0.395	1
