# Supplementary material for: Minute-scale oscillatory sequences in medial entorhinal cortex
Source: Nature. 2023 Dec 20;625(7994):338–44. doi: 10.1038/s41586-023-06864-1 (PMC10781645; doi:10.1038/s41586-023-06864-1)
Supplement: Supplementary file 19 — Source Data Extended Data Fig. 12 [file 41586_2023_6864_MOESM19_ESM.xlsx]

## Sheet: EDF12c
Left Top					Left Middle					Left Bottom					Right Top					Right Middle					Right Bottom
Time	Output	Time	Target		Time	Output	Time	Target		Time	Output	Time	Target		Time	Output	Time	Target		Time	Output	Time	Target		Time	Output	Time	Target
0.0334402	0.00686181	0.0334402	0.000334448		0.0334402	0.00666429	0.0334402	0.000334448		0.0334402	0.181591	0.0334402	0.000334448		0.0334402	0.00855077	0.0334402	0		0.0334402	0.00834552	0.0334402	0		0.0334402	0.207326	0.0334402	0
0.0668803	0.00704495	0.0668803	0.000668896		0.0668803	0.00697361	0.0668803	0.000668896		0.0668803	0.219497	0.0668803	0.000668896		0.0668803	0.00879369	0.0668803	0.000126919		0.0668803	0.0087558	0.0668803	0.000126919		0.0668803	0.250676	0.0668803	0.000126919
0.10032	0.00723104	0.10032	0.00100334		0.10032	0.00728793	0.10032	0.00100334		0.10032	0.260432	0.10032	0.00100334		0.10032	0.0090413	0.10032	0.00430715		0.10032	0.00917509	0.10032	0.00430715		0.10032	0.297516	0.10032	0.00430715
0.133761	0.00742007	0.133761	0.00133779		0.133761	0.00760665	0.133761	0.00133779		0.133761	0.303319	0.133761	0.00133779		0.133761	0.0092936	0.133761	0.00492745		0.133761	0.00960279	0.133761	0.00492745		0.133761	0.34662	0.133761	0.00492745
0.167201	0.007612	0.167201	0.00167224		0.167201	0.0079291	0.167201	0.00167224		0.167201	0.346785	0.167201	0.00167224		0.167201	0.00955063	0.167201	0.00592567		0.167201	0.0100382	0.167201	0.00592567		0.167201	0.396423	0.167201	0.00592567
0.200641	0.00780682	0.200641	0.00200669		0.200641	0.00825459	0.200641	0.00200669		0.200641	0.38923	0.200641	0.00200669		0.200641	0.00981238	0.200641	0.00362733		0.200641	0.0104807	0.200641	0.00362733		0.200641	0.4451	0.200641	0.00362733
0.234081	0.00800451	0.234081	0.00234114		0.234081	0.0085824	0.234081	0.00234114		0.234081	0.428934	0.234081	0.00234114		0.234081	0.0100789	0.234081	0.00468022		0.234081	0.0109295	0.234081	0.00468022		0.234081	0.490683	0.234081	0.00468022
0.267521	0.00820504	0.267521	0.00267559		0.267521	0.00891173	0.267521	0.00267559		0.267521	0.464189	0.267521	0.00267559		0.267521	0.0103501	0.267521	0.00354721		0.267521	0.0113836	0.267521	0.00354721		0.267521	0.531216	0.267521	0.00354721
0.300961	0.00840837	0.300961	0.00301003		0.300961	0.00924179	0.300961	0.00301003		0.300961	0.493455	0.300961	0.00301003		0.300961	0.0106261	0.300961	0.00569176		0.300961	0.0118424	0.300961	0.00569176		0.300961	0.564928	0.300961	0.00569176
0.334402	0.00861448	0.334402	0.00334448		0.334402	0.00957174	0.334402	0.00334448		0.334402	0.515513	0.334402	0.00334448		0.334402	0.0109069	0.334402	0.0065756		0.334402	0.0123047	0.334402	0.0065756		0.334402	0.590414	0.334402	0.0065756
0.367842	0.00882334	0.367842	0.00367893		0.367842	0.00990071	0.367842	0.00367893		0.367842	0.529574	0.367842	0.00367893		0.367842	0.0111924	0.367842	0.00621543		0.367842	0.0127698	0.367842	0.00621543		0.367842	0.606754	0.367842	0.00621543
0.401282	0.0090349	0.401282	0.00401338		0.401282	0.0102278	0.401282	0.00401338		0.401282	0.535423	0.401282	0.00401338		0.401282	0.0114827	0.401282	0.0102261		0.401282	0.0132366	0.401282	0.0102261		0.401282	0.613685	0.401282	0.0102261
0.434722	0.00924913	0.434722	0.00434783		0.434722	0.0105522	0.434722	0.00434783		0.434722	0.53343	0.434722	0.00434783		0.434722	0.0117778	0.434722	0.0104009		0.434722	0.013704	0.434722	0.0104009		0.434722	0.611611	0.434722	0.0104009
0.468162	0.009466	0.468162	0.00468227		0.468162	0.0108728	0.468162	0.00468227		0.468162	0.524548	0.468162	0.00468227		0.468162	0.0120776	0.468162	0.00950853		0.468162	0.014171	0.468162	0.00950853		0.468162	0.601599	0.468162	0.00950853
0.501602	0.00968545	0.501602	0.00501672		0.501602	0.0111889	0.501602	0.00501672		0.501602	0.510229	0.501602	0.00501672		0.501602	0.0123822	0.501602	0.00998538		0.501602	0.0146365	0.501602	0.00998538		0.501602	0.585296	0.501602	0.00998538
0.535042	0.00990744	0.535042	0.00535117		0.535042	0.0114994	0.535042	0.00535117		0.535042	0.492295	0.535042	0.00535117		0.535042	0.0126915	0.535042	0.0111524		0.535042	0.0150995	0.535042	0.0111524		0.535042	0.564772	0.535042	0.0111524
0.568483	0.0101319	0.568483	0.00568562		0.568483	0.0118035	0.568483	0.00568562		0.568483	0.472762	0.568483	0.00568562		0.568483	0.0130056	0.568483	0.0103378		0.568483	0.0155588	0.568483	0.0103378		0.568483	0.542328	0.568483	0.0103378
0.601923	0.0103589	0.601923	0.00602007		0.601923	0.0121003	0.601923	0.00602007		0.601923	0.453646	0.601923	0.00602007		0.601923	0.0133245	0.601923	0.00885873		0.601923	0.0160133	0.601923	0.00885873		0.601923	0.52027	0.601923	0.00885873
0.635363	0.0105882	0.635363	0.00635452		0.635363	0.0123889	0.635363	0.00635452		0.635363	0.436769	0.635363	0.00635452		0.635363	0.013648	0.635363	0.00665688		0.635363	0.0164619	0.635363	0.00665688		0.635363	0.500688	0.635363	0.00665688
0.668803	0.0108199	0.668803	0.00668896		0.668803	0.0126684	0.668803	0.00668896		0.668803	0.42359	0.668803	0.00668896		0.668803	0.0139763	0.668803	0.00714782		0.668803	0.0169036	0.668803	0.00714782		0.668803	0.485267	0.668803	0.00714782
0.702243	0.0110539	0.702243	0.00702341		0.702243	0.012938	0.702243	0.00702341		0.702243	0.415086	0.702243	0.00702341		0.702243	0.0143093	0.702243	0.00612332		0.702243	0.0173372	0.702243	0.00612332		0.702243	0.475142	0.702243	0.00612332
0.735683	0.0112901	0.735683	0.00735786		0.735683	0.0131969	0.735683	0.00735786		0.735683	0.411684	0.735683	0.00735786		0.735683	0.0146469	0.735683	0.00616438		0.735683	0.0177618	0.735683	0.00616438		0.735683	0.470824	0.735683	0.00616438
0.769124	0.0115285	0.769124	0.00769231		0.769124	0.0134445	0.769124	0.00769231		0.769124	0.41326	0.769124	0.00769231		0.769124	0.0149892	0.769124	0.00749146		0.769124	0.0181764	0.769124	0.00749146		0.769124	0.472191	0.769124	0.00749146
0.802564	0.0117691	0.802564	0.00802676		0.802564	0.01368	0.802564	0.00802676		0.802564	0.419197	0.802564	0.00802676		0.802564	0.0153361	0.802564	0.0104234		0.802564	0.0185799	0.802564	0.0104234		0.802564	0.478558	0.802564	0.0104234
0.836004	0.0120116	0.836004	0.0083612		0.836004	0.0139028	0.836004	0.0083612		0.836004	0.428491	0.836004	0.0083612		0.836004	0.0156877	0.836004	0.0136352		0.836004	0.0189716	0.836004	0.0136352		0.836004	0.48879	0.836004	0.0136352
0.869444	0.0122562	0.869444	0.00869565		0.869444	0.0141125	0.869444	0.00869565		0.869444	0.43989	0.869444	0.00869565		0.869444	0.0160438	0.869444	0.0142354		0.869444	0.0193506	0.869444	0.0142354		0.869444	0.501465	0.869444	0.0142354
0.902884	0.0125028	0.902884	0.0090301		0.902884	0.0143085	0.902884	0.0090301		0.902884	0.45205	0.902884	0.0090301		0.902884	0.0164045	0.902884	0.016286		0.902884	0.019716	0.902884	0.016286		0.902884	0.51505	0.902884	0.016286
0.936324	0.0127512	0.936324	0.00936455		0.936324	0.0144904	0.936324	0.00936455		0.936324	0.463686	0.936324	0.00936455		0.936324	0.0167698	0.936324	0.0132445		0.936324	0.0200674	0.936324	0.0132445		0.936324	0.528071	0.936324	0.0132445
0.969765	0.0130014	0.969765	0.009699		0.969765	0.0146581	0.969765	0.009699		0.969765	0.473699	0.969765	0.009699		0.969765	0.0171395	0.969765	0.0149838		0.969765	0.0204039	0.969765	0.0149838		0.969765	0.539261	0.969765	0.0149838
1.0032	0.0132534	1.0032	0.0100334		1.0032	0.0148112	1.0032	0.0100334		1.0032	0.481274	1.0032	0.0100334		1.0032	0.0175138	1.0032	0.0162582		1.0032	0.0207252	1.0032	0.0162582		1.0032	0.547677	1.0032	0.0162582
1.03664	0.013507	1.03664	0.0103679		1.03664	0.0149498	1.03664	0.0103679		1.03664	0.485933	1.03664	0.0103679		1.03664	0.0178925	1.03664	0.0162514		1.03664	0.0210309	1.03664	0.0162514		1.03664	0.552759	1.03664	0.0162514
1.07008	0.0137622	1.07008	0.0107023		1.07008	0.0150737	1.07008	0.0107023		1.07008	0.487552	1.07008	0.0107023		1.07008	0.0182756	1.07008	0.0186421		1.07008	0.0213207	1.07008	0.0186421		1.07008	0.55435	1.07008	0.0186421
1.10353	0.014019	1.10353	0.0110368		1.10353	0.0151832	1.10353	0.0110368		1.10353	0.486331	1.10353	0.0110368		1.10353	0.0186631	1.10353	0.0174101		1.10353	0.0215943	1.10353	0.0174101		1.10353	0.552669	1.10353	0.0174101
1.13697	0.0142773	1.13697	0.0113712		1.13697	0.0152785	1.13697	0.0113712		1.13697	0.482737	1.13697	0.0113712		1.13697	0.019055	1.13697	0.0191904		1.13697	0.0218518	1.13697	0.0191904		1.13697	0.548247	1.13697	0.0191904
1.17041	0.014537	1.17041	0.0117057		1.17041	0.0153599	1.17041	0.0117057		1.17041	0.477427	1.17041	0.0117057		1.17041	0.0194511	1.17041	0.0191084		1.17041	0.0220932	1.17041	0.0191084		1.17041	0.541834	1.17041	0.0191084
1.20385	0.014798	1.20385	0.0120401		1.20385	0.0154278	1.20385	0.0120401		1.20385	0.471158	1.20385	0.0120401		1.20385	0.0198516	1.20385	0.0160625		1.20385	0.0223187	1.20385	0.0160625		1.20385	0.534302	1.20385	0.0160625
1.23729	0.0150603	1.23729	0.0123746		1.23729	0.0154829	1.23729	0.0123746		1.23729	0.464697	1.23729	0.0123746		1.23729	0.0202564	1.23729	0.018266		1.23729	0.0225286	1.23729	0.018266		1.23729	0.52654	1.23729	0.018266
1.27073	0.0153237	1.27073	0.012709		1.27073	0.0155259	1.27073	0.012709		1.27073	0.458741	1.27073	0.012709		1.27073	0.0206653	1.27073	0.0191837		1.27073	0.0227234	1.27073	0.0191837		1.27073	0.519363	1.27073	0.0191837
1.30417	0.0155883	1.30417	0.0130435		1.30417	0.0155575	1.30417	0.0130435		1.30417	0.453858	1.30417	0.0130435		1.30417	0.0210785	1.30417	0.0173183		1.30417	0.0229036	1.30417	0.0173183		1.30417	0.513439	1.30417	0.0173183
1.33761	0.015854	1.33761	0.0133779		1.33761	0.0155787	1.33761	0.0133779		1.33761	0.450444	1.33761	0.0133779		1.33761	0.0214957	1.33761	0.017626		1.33761	0.0230703	1.33761	0.017626		1.33761	0.509238	1.33761	0.017626
1.37105	0.0161206	1.37105	0.0137124		1.37105	0.0155904	1.37105	0.0137124		1.37105	0.448701	1.37105	0.0137124		1.37105	0.0219172	1.37105	0.0183284		1.37105	0.0232237	1.37105	0.0183284		1.37105	0.507011	1.37105	0.0183284
1.40449	0.0163882	1.40449	0.0140468		1.40449	0.0155939	1.40449	0.0140468		1.40449	0.448645	1.40449	0.0140468		1.40449	0.0223427	1.40449	0.0187527		1.40449	0.0233651	1.40449	0.0187527		1.40449	0.506789	1.40449	0.0187527
1.43793	0.0166566	1.43793	0.0143813		1.43793	0.0155903	1.43793	0.0143813		1.43793	0.450124	1.43793	0.0143813		1.43793	0.0227722	1.43793	0.0212051		1.43793	0.0234956	1.43793	0.0212051		1.43793	0.508406	1.43793	0.0212051
1.47137	0.0169258	1.47137	0.0147157		1.47137	0.015581	1.47137	0.0147157		1.47137	0.452854	1.47137	0.0147157		1.47137	0.0232058	1.47137	0.0208732		1.47137	0.0236164	1.47137	0.0208732		1.47137	0.511539	1.47137	0.0208732
1.50481	0.0171957	1.50481	0.0150502		1.50481	0.0155674	1.50481	0.0150502		1.50481	0.456462	1.50481	0.0150502		1.50481	0.0236433	1.50481	0.0239899		1.50481	0.0237289	1.50481	0.0239899		1.50481	0.515757	1.50481	0.0239899
1.53825	0.0174663	1.53825	0.0153846		1.53825	0.0155509	1.53825	0.0153846		1.53825	0.460535	1.53825	0.0153846		1.53825	0.0240848	1.53825	0.0266302		1.53825	0.0238345	1.53825	0.0266302		1.53825	0.520574	1.53825	0.0266302
1.57169	0.0177374	1.57169	0.0157191		1.57169	0.0155331	1.57169	0.0157191		1.57169	0.464661	1.57169	0.0157191		1.57169	0.0245302	1.57169	0.0255493		1.57169	0.0239348	1.57169	0.0255493		1.57169	0.525505	1.57169	0.0255493
1.60513	0.0180091	1.60513	0.0160535		1.60513	0.0155157	1.60513	0.0160535		1.60513	0.468473	1.60513	0.0160535		1.60513	0.0249794	1.60513	0.0263558		1.60513	0.0240313	1.60513	0.0263558		1.60513	0.530107	1.60513	0.0263558
1.63857	0.0182813	1.63857	0.016388		1.63857	0.0155003	1.63857	0.016388		1.63857	0.471677	1.63857	0.016388		1.63857	0.0254325	1.63857	0.0270162		1.63857	0.024126	1.63857	0.0270162		1.63857	0.534021	1.63857	0.0270162
1.67201	0.0185538	1.67201	0.0167224		1.67201	0.0154886	1.67201	0.0167224		1.67201	0.474069	1.67201	0.0167224		1.67201	0.0258895	1.67201	0.0260843		1.67201	0.0242204	1.67201	0.0260843		1.67201	0.536992	1.67201	0.0260843
1.70545	0.0188268	1.70545	0.0170569		1.70545	0.0154823	1.70545	0.0170569		1.70545	0.475548	1.70545	0.0170569		1.70545	0.0263502	1.70545	0.0266066		1.70545	0.0243167	1.70545	0.0266066		1.70545	0.538883	1.70545	0.0266066
1.73889	0.0191	1.73889	0.0173913		1.73889	0.0154832	1.73889	0.0173913		1.73889	0.476108	1.73889	0.0173913		1.73889	0.0268147	1.73889	0.0269003		1.73889	0.0244165	1.73889	0.0269003		1.73889	0.539671	1.73889	0.0269003
1.77233	0.0193734	1.77233	0.0177258		1.77233	0.0154931	1.77233	0.0177258		1.77233	0.475833	1.77233	0.0177258		1.77233	0.027283	1.77233	0.0247822		1.77233	0.024522	1.77233	0.0247822		1.77233	0.539441	1.77233	0.0247822
1.80577	0.0196471	1.80577	0.0180602		1.80577	0.0155136	1.80577	0.0180602		1.80577	0.474872	1.80577	0.0180602		1.80577	0.0277549	1.80577	0.0303009		1.80577	0.0246352	1.80577	0.0303009		1.80577	0.53836	1.80577	0.0303009
1.83921	0.0199209	1.83921	0.0183946		1.83921	0.0155466	1.83921	0.0183946		1.83921	0.473424	1.83921	0.0183946		1.83921	0.0282305	1.83921	0.0317725		1.83921	0.024758	1.83921	0.0317725		1.83921	0.536654	1.83921	0.0317725
1.87265	0.0201948	1.87265	0.0187291		1.87265	0.0155936	1.87265	0.0187291		1.87265	0.471708	1.87265	0.0187291		1.87265	0.0287098	1.87265	0.0326057		1.87265	0.0248924	1.87265	0.0326057		1.87265	0.534581	1.87265	0.0326057
1.90609	0.0204687	1.90609	0.0190635		1.90609	0.0156564	1.90609	0.0190635		1.90609	0.469943	1.90609	0.0190635		1.90609	0.0291928	1.90609	0.0353992		1.90609	0.0250406	1.90609	0.0353992		1.90609	0.532403	1.90609	0.0353992
1.93953	0.0207427	1.93953	0.019398		1.93953	0.0157365	1.93953	0.019398		1.93953	0.468326	1.93953	0.019398		1.93953	0.0296794	1.93953	0.0321405		1.93953	0.0252044	1.93953	0.0321405		1.93953	0.530361	1.93953	0.0321405
1.97297	0.0210166	1.97297	0.0197324		1.97297	0.0158354	1.97297	0.0197324		1.97297	0.46702	1.97297	0.0197324		1.97297	0.0301696	1.97297	0.0367081		1.97297	0.0253858	1.97297	0.0367081		1.97297	0.528655	1.97297	0.0367081
2.00641	0.0212904	2.00641	0.0200669		2.00641	0.0159545	2.00641	0.0200669		2.00641	0.466139	2.00641	0.0200669		2.00641	0.0306634	2.00641	0.0310315		2.00641	0.0255868	2.00641	0.0310315		2.00641	0.527429	2.00641	0.0310315
2.03985	0.0215642	2.03985	0.0204013		2.03985	0.0160952	2.03985	0.0204013		2.03985	0.465746	2.03985	0.0204013		2.03985	0.0311608	2.03985	0.0300544		2.03985	0.0258091	2.03985	0.0300544		2.03985	0.526769	2.03985	0.0300544
2.07329	0.0218378	2.07329	0.0207358		2.07329	0.0162587	2.07329	0.0207358		2.07329	0.465852	2.07329	0.0207358		2.07329	0.0316617	2.07329	0.0307737		2.07329	0.0260545	2.07329	0.0307737		2.07329	0.526694	2.07329	0.0307737
2.10673	0.0221113	2.10673	0.0210702		2.10673	0.016446	2.10673	0.0210702		2.10673	0.466421	2.10673	0.0210702		2.10673	0.0321663	2.10673	0.0276346		2.10673	0.0263246	2.10673	0.0276346		2.10673	0.527167	2.10673	0.0276346
2.14017	0.0223846	2.14017	0.0214047		2.14017	0.0166582	2.14017	0.0214047		2.14017	0.467381	2.14017	0.0214047		2.14017	0.0326744	2.14017	0.0268189		2.14017	0.0266211	2.14017	0.0268189		2.14017	0.528102	2.14017	0.0268189
2.17361	0.0226576	2.17361	0.0217391		2.17361	0.016896	2.17361	0.0217391		2.17361	0.468631	2.17361	0.0217391		2.17361	0.033186	2.17361	0.0303525		2.17361	0.0269454	2.17361	0.0303525		2.17361	0.529377	2.17361	0.0303525
2.20705	0.0229305	2.20705	0.0220736		2.20705	0.0171601	2.20705	0.0220736		2.20705	0.470058	2.20705	0.0220736		2.20705	0.0337013	2.20705	0.0312774		2.20705	0.0272989	2.20705	0.0312774		2.20705	0.530848	2.20705	0.0312774
2.24049	0.0232031	2.24049	0.022408		2.24049	0.0174511	2.24049	0.022408		2.24049	0.471544	2.24049	0.022408		2.24049	0.0342201	2.24049	0.0329334		2.24049	0.0276826	2.24049	0.0329334		2.24049	0.532368	2.24049	0.0329334
2.27393	0.0234755	2.27393	0.0227425		2.27393	0.0177693	2.27393	0.0227425		2.27393	0.472981	2.27393	0.0227425		2.27393	0.0347424	2.27393	0.0338691		2.27393	0.0280976	2.27393	0.0338691		2.27393	0.533794	2.27393	0.0338691
2.30737	0.0237477	2.30737	0.0230769		2.30737	0.0181149	2.30737	0.0230769		2.30737	0.474277	2.30737	0.0230769		2.30737	0.0352684	2.30737	0.0361157		2.30737	0.0285449	2.30737	0.0361157		2.30737	0.535008	2.30737	0.0361157
2.34081	0.0240195	2.34081	0.0234114		2.34081	0.018488	2.34081	0.0234114		2.34081	0.475362	2.34081	0.0234114		2.34081	0.0357979	2.34081	0.0363593		2.34081	0.0290252	2.34081	0.0363593		2.34081	0.535915	2.34081	0.0363593
2.37425	0.0242912	2.37425	0.0237458		2.37425	0.0188883	2.37425	0.0237458		2.37425	0.476194	2.37425	0.0237458		2.37425	0.0363311	2.37425	0.0341703		2.37425	0.029539	2.37425	0.0341703		2.37425	0.53646	2.37425	0.0341703
2.40769	0.0245625	2.40769	0.0240803		2.40769	0.0193157	2.40769	0.0240803		2.40769	0.476759	2.40769	0.0240803		2.40769	0.0368678	2.40769	0.0364383		2.40769	0.0300868	2.40769	0.0364383		2.40769	0.536621	2.40769	0.0364383
2.44113	0.0248336	2.44113	0.0244147		2.44113	0.0197696	2.44113	0.0244147		2.44113	0.477065	2.44113	0.0244147		2.44113	0.0374082	2.44113	0.0355542		2.44113	0.0306688	2.44113	0.0355542		2.44113	0.536414	2.44113	0.0355542
2.47457	0.0251045	2.47457	0.0247492		2.47457	0.0202494	2.47457	0.0247492		2.47457	0.477144	2.47457	0.0247492		2.47457	0.0379523	2.47457	0.0345006		2.47457	0.031285	2.47457	0.0345006		2.47457	0.535885	2.47457	0.0345006
2.50801	0.0253752	2.50801	0.0250836		2.50801	0.0207542	2.50801	0.0250836		2.50801	0.477044	2.50801	0.0250836		2.50801	0.0385	2.50801	0.0319176		2.50801	0.0319353	2.50801	0.0319176		2.50801	0.535103	2.50801	0.0319176
2.54145	0.0256457	2.54145	0.0254181		2.54145	0.0212831	2.54145	0.0254181		2.54145	0.476822	2.54145	0.0254181		2.54145	0.0390514	2.54145	0.0321359		2.54145	0.0326195	2.54145	0.0321359		2.54145	0.534155	2.54145	0.0321359
2.57489	0.025916	2.57489	0.0257525		2.57489	0.0218349	2.57489	0.0257525		2.57489	0.476541	2.57489	0.0257525		2.57489	0.0396066	2.57489	0.0369373		2.57489	0.033337	2.57489	0.0369373		2.57489	0.533136	2.57489	0.0369373
2.60833	0.0261861	2.60833	0.026087		2.60833	0.0224083	2.60833	0.026087		2.60833	0.476259	2.60833	0.026087		2.60833	0.0401655	2.60833	0.0378296		2.60833	0.0340872	2.60833	0.0378296		2.60833	0.532139	2.60833	0.0378296
2.64177	0.0264569	2.64177	0.0264214		2.64177	0.023002	2.64177	0.0264214		2.64177	0.476029	2.64177	0.0264214		2.64177	0.0407299	2.64177	0.0361555		2.64177	0.0348694	2.64177	0.0361555		2.64177	0.531249	2.64177	0.0361555
2.67521	0.0267268	2.67521	0.0267559		2.67521	0.0236143	2.67521	0.0267559		2.67521	0.475895	2.67521	0.0267559		2.67521	0.0412965	2.67521	0.0359295		2.67521	0.0356825	2.67521	0.0359295		2.67521	0.530534	2.67521	0.0359295
2.70865	0.0269967	2.70865	0.0270903		2.70865	0.0242436	2.70865	0.0270903		2.70865	0.475886	2.70865	0.0270903		2.70865	0.0418669	2.70865	0.0365991		2.70865	0.0365255	2.70865	0.0365991		2.70865	0.530045	2.70865	0.0365991
2.74209	0.0272665	2.74209	0.0274247		2.74209	0.0248881	2.74209	0.0274247		2.74209	0.476016	2.74209	0.0274247		2.74209	0.0424412	2.74209	0.0385349		2.74209	0.037397	2.74209	0.0385349		2.74209	0.529808	2.74209	0.0385349
2.77553	0.0275363	2.77553	0.0277592		2.77553	0.0255458	2.77553	0.0277592		2.77553	0.476288	2.77553	0.0277592		2.77553	0.0430195	2.77553	0.0366477		2.77553	0.0382956	2.77553	0.0366477		2.77553	0.529828	2.77553	0.0366477
2.80897	0.0278062	2.80897	0.0280936		2.80897	0.0262147	2.80897	0.0280936		2.80897	0.476691	2.80897	0.0280936		2.80897	0.0436017	2.80897	0.0377967		2.80897	0.03922	2.80897	0.0377967		2.80897	0.530089	2.80897	0.0377967
2.84241	0.0280762	2.84241	0.0284281		2.84241	0.0268929	2.84241	0.0284281		2.84241	0.477204	2.84241	0.0284281		2.84241	0.044188	2.84241	0.0446169		2.84241	0.0401683	2.84241	0.0446169		2.84241	0.530556	2.84241	0.0446169
2.87585	0.0283464	2.87585	0.0287625		2.87585	0.0275782	2.87585	0.0287625		2.87585	0.477801	2.87585	0.0287625		2.87585	0.0447783	2.87585	0.0448754		2.87585	0.0411388	2.87585	0.0448754		2.87585	0.531181	2.87585	0.0448754
2.90929	0.0286167	2.90929	0.029097		2.90929	0.0282684	2.90929	0.029097		2.90929	0.478449	2.90929	0.029097		2.90929	0.0453728	2.90929	0.0456049		2.90929	0.0421297	2.90929	0.0456049		2.90929	0.531907	2.90929	0.0456049
2.94273	0.0288874	2.94273	0.0294314		2.94273	0.0289614	2.94273	0.0294314		2.94273	0.479117	2.94273	0.0294314		2.94273	0.0459715	2.94273	0.0455241		2.94273	0.043139	2.94273	0.0455241		2.94273	0.532678	2.94273	0.0455241
2.97617	0.0291584	2.97617	0.0297659		2.97617	0.0296548	2.97617	0.0297659		2.97617	0.479774	2.97617	0.0297659		2.97617	0.0465743	2.97617	0.0441484		2.97617	0.0441648	2.97617	0.0441484		2.97617	0.533435	2.97617	0.0441484
3.00961	0.0294298	3.00961	0.0301003		3.00961	0.0303465	3.00961	0.0301003		3.00961	0.480396	3.00961	0.0301003		3.00961	0.0471815	3.00961	0.0460814		3.00961	0.0452049	3.00961	0.0460814		3.00961	0.534132	3.00961	0.0460814
3.04305	0.0297016	3.04305	0.0304348		3.04305	0.0310344	3.04305	0.0304348		3.04305	0.480961	3.04305	0.0304348		3.04305	0.047793	3.04305	0.0477831		3.04305	0.0462573	3.04305	0.0477831		3.04305	0.534728	3.04305	0.0477831
3.07649	0.0299739	3.07649	0.0307692		3.07649	0.0317162	3.07649	0.0307692		3.07649	0.481457	3.07649	0.0307692		3.07649	0.0484089	3.07649	0.04802		3.07649	0.0473199	3.07649	0.04802		3.07649	0.5352	3.07649	0.04802
3.10993	0.0302469	3.10993	0.0311037		3.10993	0.0323898	3.10993	0.0311037		3.10993	0.481879	3.10993	0.0311037		3.10993	0.0490293	3.10993	0.0495185		3.10993	0.0483905	3.10993	0.0495185		3.10993	0.535537	3.10993	0.0495185
3.14337	0.0305205	3.14337	0.0314381		3.14337	0.0330531	3.14337	0.0314381		3.14337	0.482228	3.14337	0.0314381		3.14337	0.0496541	3.14337	0.0492076		3.14337	0.049467	3.14337	0.0492076		3.14337	0.535741	3.14337	0.0492076
3.17681	0.0307948	3.17681	0.0317726		3.17681	0.0337043	3.17681	0.0317726		3.17681	0.48251	3.17681	0.0317726		3.17681	0.0502835	3.17681	0.0488123		3.17681	0.0505472	3.17681	0.0488123		3.17681	0.535828	3.17681	0.0488123
3.21025	0.03107	3.21025	0.032107		3.21025	0.0343412	3.21025	0.032107		3.21025	0.482737	3.21025	0.032107		3.21025	0.0509176	3.21025	0.0500102		3.21025	0.051629	3.21025	0.0500102		3.21025	0.535823	3.21025	0.0500102
3.2437	0.031346	3.2437	0.0324415		3.2437	0.0349623	3.2437	0.0324415		3.2437	0.482925	3.2437	0.0324415		3.2437	0.0515563	3.2437	0.0469064		3.2437	0.0527104	3.2437	0.0469064		3.2437	0.535759	3.2437	0.0469064
3.27714	0.031623	3.27714	0.0327759		3.27714	0.0355657	3.27714	0.0327759		3.27714	0.48309	3.27714	0.0327759		3.27714	0.0521997	3.27714	0.0507156		3.27714	0.0537895	3.27714	0.0507156		3.27714	0.53567	3.27714	0.0507156
3.31058	0.031901	3.31058	0.0331104		3.31058	0.03615	3.31058	0.0331104		3.31058	0.483248	3.31058	0.0331104		3.31058	0.0528479	3.31058	0.0528592		3.31058	0.0548641	3.31058	0.0528592		3.31058	0.535592	3.31058	0.0528592
3.34402	0.0321801	3.34402	0.0334448		3.34402	0.0367136	3.34402	0.0334448		3.34402	0.483414	3.34402	0.0334448		3.34402	0.053501	3.34402	0.0528774		3.34402	0.0559325	3.34402	0.0528774		3.34402	0.535557	3.34402	0.0528774
3.37746	0.0324604	3.37746	0.0337793		3.37746	0.0372554	3.37746	0.0337793		3.37746	0.483601	3.37746	0.0337793		3.37746	0.054159	3.37746	0.051927		3.37746	0.0569929	3.37746	0.051927		3.37746	0.535591	3.37746	0.051927
3.4109	0.032742	3.4109	0.0341137		3.4109	0.0377741	3.4109	0.0341137		3.4109	0.483819	3.4109	0.0341137		3.4109	0.0548219	3.4109	0.0533076		3.4109	0.0580437	3.4109	0.0533076		3.4109	0.535712	3.4109	0.0533076
3.44434	0.033025	3.44434	0.0344482		3.44434	0.0382688	3.44434	0.0344482		3.44434	0.484074	3.44434	0.0344482		3.44434	0.0554898	3.44434	0.0585284		3.44434	0.0590831	3.44434	0.0585284		3.44434	0.535931	3.44434	0.0585284
3.47778	0.0333093	3.47778	0.0347826		3.47778	0.0387387	3.47778	0.0347826		3.47778	0.484367	3.47778	0.0347826		3.47778	0.0561628	3.47778	0.059917		3.47778	0.0601098	3.47778	0.059917		3.47778	0.536247	3.47778	0.059917
3.51122	0.0335952	3.51122	0.0351171		3.51122	0.0391831	3.51122	0.0351171		3.51122	0.484699	3.51122	0.0351171		3.51122	0.0568409	3.51122	0.0581396		3.51122	0.0611225	3.51122	0.0581396		3.51122	0.536653	3.51122	0.0581396
3.54466	0.0338827	3.54466	0.0354515		3.54466	0.0396016	3.54466	0.0354515		3.54466	0.485064	3.54466	0.0354515		3.54466	0.0575242	3.54466	0.0623342		3.54466	0.0621199	3.54466	0.0623342		3.54466	0.537133	3.54466	0.0623342
3.5781	0.0341718	3.5781	0.035786		3.5781	0.0399938	3.5781	0.035786		3.5781	0.485456	3.5781	0.035786		3.5781	0.0582127	3.5781	0.0614546		3.5781	0.0631009	3.5781	0.0614546		3.5781	0.537668	3.5781	0.0614546
3.61154	0.0344627	3.61154	0.0361204		3.61154	0.0403596	3.61154	0.0361204		3.61154	0.485869	3.61154	0.0361204		3.61154	0.0589064	3.61154	0.0603419		3.61154	0.0640646	3.61154	0.0603419		3.61154	0.538235	3.61154	0.0603419
3.64498	0.0347554	3.64498	0.0364548		3.64498	0.0406992	3.64498	0.0364548		3.64498	0.486293	3.64498	0.0364548		3.64498	0.0596054	3.64498	0.0605087		3.64498	0.0650102	3.64498	0.0605087		3.64498	0.538808	3.64498	0.0605087
3.67842	0.03505	3.67842	0.0367893		3.67842	0.0410126	3.67842	0.0367893		3.67842	0.486719	3.67842	0.0367893		3.67842	0.0603098	3.67842	0.0604818		3.67842	0.0659371	3.67842	0.0604818		3.67842	0.539366	3.67842	0.0604818
3.71186	0.0353466	3.71186	0.0371237		3.71186	0.0413003	3.71186	0.0371237		3.71186	0.487141	3.71186	0.0371237		3.71186	0.0610195	3.71186	0.0605177		3.71186	0.0668446	3.71186	0.0605177		3.71186	0.539889	3.71186	0.0605177
3.7453	0.0356452	3.7453	0.0374582		3.7453	0.0415628	3.7453	0.0374582		3.7453	0.487552	3.7453	0.0374582		3.7453	0.0617347	3.7453	0.059819		3.7453	0.0677325	3.7453	0.059819		3.7453	0.540361	3.7453	0.059819
3.77874	0.035946	3.77874	0.0377926		3.77874	0.0418009	3.77874	0.0377926		3.77874	0.487947	3.77874	0.0377926		3.77874	0.0624552	3.77874	0.0577299		3.77874	0.0686005	3.77874	0.0577299		3.77874	0.540774	3.77874	0.0577299
3.81218	0.0362489	3.81218	0.0381271		3.81218	0.0420153	3.81218	0.0381271		3.81218	0.488323	3.81218	0.0381271		3.81218	0.0631813	3.81218	0.0594001		3.81218	0.0694485	3.81218	0.0594001		3.81218	0.541124	3.81218	0.0594001
3.84562	0.0365541	3.84562	0.0384615		3.84562	0.0422072	3.84562	0.0384615		3.84562	0.488679	3.84562	0.0384615		3.84562	0.0639128	3.84562	0.0607512		3.84562	0.0702765	3.84562	0.0607512		3.84562	0.541414	3.84562	0.0607512
3.87906	0.0368615	3.87906	0.038796		3.87906	0.0423776	3.87906	0.038796		3.87906	0.489016	3.87906	0.038796		3.87906	0.0646498	3.87906	0.0604732		3.87906	0.0710847	3.87906	0.0604732		3.87906	0.541653	3.87906	0.0604732
3.9125	0.0371714	3.9125	0.0391304		3.9125	0.0425279	3.9125	0.0391304		3.9125	0.489335	3.9125	0.0391304		3.9125	0.0653924	3.9125	0.0630053		3.9125	0.0718734	3.9125	0.0630053		3.9125	0.541853	3.9125	0.0630053
3.94594	0.0374837	3.94594	0.0394649		3.94594	0.0426593	3.94594	0.0394649		3.94594	0.48964	3.94594	0.0394649		3.94594	0.0661404	3.94594	0.0690083		3.94594	0.0726431	3.94594	0.0690083		3.94594	0.542031	3.94594	0.0690083
3.97938	0.0377984	3.97938	0.0397993		3.97938	0.0427735	3.97938	0.0397993		3.97938	0.489935	3.97938	0.0397993		3.97938	0.066894	3.97938	0.0694561		3.97938	0.0733942	3.97938	0.0694561		3.97938	0.542204	3.97938	0.0694561
4.01282	0.0381157	4.01282	0.0401338		4.01282	0.042872	4.01282	0.0401338		4.01282	0.490223	4.01282	0.0401338		4.01282	0.0676532	4.01282	0.0676538		4.01282	0.0741274	4.01282	0.0676538		4.01282	0.542393	4.01282	0.0676538
4.04626	0.0384356	4.04626	0.0404682		4.04626	0.0429564	4.04626	0.0404682		4.04626	0.49051	4.04626	0.0404682		4.04626	0.0684179	4.04626	0.0689511		4.04626	0.0748434	4.04626	0.0689511		4.04626	0.542615	4.04626	0.0689511
4.0797	0.0387582	4.0797	0.0408027		4.0797	0.0430286	4.0797	0.0408027		4.0797	0.490799	4.0797	0.0408027		4.0797	0.0691881	4.0797	0.0727549		4.0797	0.0755431	4.0797	0.0727549		4.0797	0.542885	4.0797	0.0727549
4.11314	0.0390834	4.11314	0.0411371		4.11314	0.0430903	4.11314	0.0411371		4.11314	0.491093	4.11314	0.0411371		4.11314	0.0699639	4.11314	0.0767364		4.11314	0.0762275	4.11314	0.0767364		4.11314	0.543216	4.11314	0.0767364
4.14658	0.0394113	4.14658	0.0414716		4.14658	0.0431433	4.14658	0.0414716		4.14658	0.491395	4.14658	0.0414716		4.14658	0.0707451	4.14658	0.0782161		4.14658	0.0768974	4.14658	0.0782161		4.14658	0.543617	4.14658	0.0782161
4.18002	0.039742	4.18002	0.041806		4.18002	0.0431896	4.18002	0.041806		4.18002	0.491707	4.18002	0.041806		4.18002	0.0715318	4.18002	0.0785435		4.18002	0.077554	4.18002	0.0785435		4.18002	0.544092	4.18002	0.0785435
4.21346	0.0400754	4.21346	0.0421405		4.21346	0.0432311	4.21346	0.0421405		4.21346	0.492029	4.21346	0.0421405		4.21346	0.072324	4.21346	0.0750392		4.21346	0.0781983	4.21346	0.0750392		4.21346	0.544641	4.21346	0.0750392
4.2469	0.0404117	4.2469	0.0424749		4.2469	0.0432696	4.2469	0.0424749		4.2469	0.492361	4.2469	0.0424749		4.2469	0.0731216	4.2469	0.0798768		4.2469	0.0788317	4.2469	0.0798768		4.2469	0.545258	4.2469	0.0798768
4.28034	0.0407507	4.28034	0.0428094		4.28034	0.0433071	4.28034	0.0428094		4.28034	0.492701	4.28034	0.0428094		4.28034	0.0739245	4.28034	0.0807936		4.28034	0.0794551	4.28034	0.0807936		4.28034	0.545935	4.28034	0.0807936
4.31378	0.0410926	4.31378	0.0431438		4.31378	0.0433455	4.31378	0.0431438		4.31378	0.49305	4.31378	0.0431438		4.31378	0.0747328	4.31378	0.0806304		4.31378	0.08007	4.31378	0.0806304		4.31378	0.546659	4.31378	0.0806304
4.34722	0.0414374	4.34722	0.0434783		4.34722	0.0433866	4.34722	0.0434783		4.34722	0.493404	4.34722	0.0434783		4.34722	0.0755463	4.34722	0.0817024		4.34722	0.0806775	4.34722	0.0817024		4.34722	0.547415	4.34722	0.0817024
4.38066	0.041785	4.38066	0.0438127		4.38066	0.0434321	4.38066	0.0438127		4.38066	0.493761	4.38066	0.0438127		4.38066	0.0763651	4.38066	0.0849381		4.38066	0.0812789	4.38066	0.0849381		4.38066	0.548189	4.38066	0.0849381
4.4141	0.0421354	4.4141	0.0441472		4.4141	0.0434839	4.4141	0.0441472		4.4141	0.49412	4.4141	0.0441472		4.4141	0.077189	4.4141	0.0854794		4.4141	0.0818755	4.4141	0.0854794		4.4141	0.548962	4.4141	0.0854794
4.44754	0.0424888	4.44754	0.0444816		4.44754	0.0435437	4.44754	0.0444816		4.44754	0.494478	4.44754	0.0444816		4.44754	0.078018	4.44754	0.0869017		4.44754	0.0824685	4.44754	0.0869017		4.44754	0.549718	4.44754	0.0869017
4.48098	0.0428449	4.48098	0.0448161		4.48098	0.043613	4.48098	0.0448161		4.48098	0.494833	4.48098	0.0448161		4.48098	0.0788521	4.48098	0.0901368		4.48098	0.0830591	4.48098	0.0901368		4.48098	0.550443	4.48098	0.0901368
4.51442	0.0432039	4.51442	0.0451505		4.51442	0.0436934	4.51442	0.0451505		4.51442	0.495185	4.51442	0.0451505		4.51442	0.079691	4.51442	0.0886444		4.51442	0.0836486	4.51442	0.0886444		4.51442	0.551123	4.51442	0.0886444
4.54786	0.0435657	4.54786	0.0454849		4.54786	0.0437864	4.54786	0.0454849		4.54786	0.495533	4.54786	0.0454849		4.54786	0.0805348	4.54786	0.0882088		4.54786	0.0842382	4.54786	0.0882088		4.54786	0.551749	4.54786	0.0882088
4.5813	0.0439303	4.5813	0.0458194		4.5813	0.0438932	4.5813	0.0458194		4.5813	0.495875	4.5813	0.0458194		4.5813	0.0813833	4.5813	0.0888088		4.5813	0.084829	4.5813	0.0888088		4.5813	0.552313	4.5813	0.0888088
4.61474	0.0442977	4.61474	0.0461538		4.61474	0.044015	4.61474	0.0461538		4.61474	0.496212	4.61474	0.0461538		4.61474	0.0822365	4.61474	0.0910608		4.61474	0.0854221	4.61474	0.0910608		4.61474	0.55281	4.61474	0.0910608
4.64818	0.0446678	4.64818	0.0464883		4.64818	0.0441531	4.64818	0.0464883		4.64818	0.496545	4.64818	0.0464883		4.64818	0.0830942	4.64818	0.0911434		4.64818	0.0860186	4.64818	0.0911434		4.64818	0.553239	4.64818	0.0911434
4.68162	0.0450406	4.68162	0.0468227		4.68162	0.0443083	4.68162	0.0468227		4.68162	0.496873	4.68162	0.0468227		4.68162	0.0839563	4.68162	0.0891924		4.68162	0.0866194	4.68162	0.0891924		4.68162	0.553601	4.68162	0.0891924
4.71506	0.0454161	4.71506	0.0471572		4.71506	0.0444815	4.71506	0.0471572		4.71506	0.497199	4.71506	0.0471572		4.71506	0.0848227	4.71506	0.0924028		4.71506	0.0872254	4.71506	0.0924028		4.71506	0.553898	4.71506	0.0924028
4.7485	0.0457941	4.7485	0.0474916		4.7485	0.0446735	4.7485	0.0474916		4.7485	0.497522	4.7485	0.0474916		4.7485	0.0856933	4.7485	0.0916025		4.7485	0.0878376	4.7485	0.0916025		4.7485	0.554135	4.7485	0.0916025
4.78194	0.0461747	4.78194	0.0478261		4.78194	0.0448848	4.78194	0.0478261		4.78194	0.497845	4.78194	0.0478261		4.78194	0.0865679	4.78194	0.0912901		4.78194	0.0884567	4.78194	0.0912901		4.78194	0.554317	4.78194	0.0912901
4.81538	0.0465578	4.81538	0.0481605		4.81538	0.045116	4.81538	0.0481605		4.81538	0.498167	4.81538	0.0481605		4.81538	0.0874464	4.81538	0.0944585		4.81538	0.0890834	4.81538	0.0944585		4.81538	0.554452	4.81538	0.0944585
4.84882	0.0469434	4.84882	0.048495		4.84882	0.0453673	4.84882	0.048495		4.84882	0.49849	4.84882	0.048495		4.84882	0.0883287	4.84882	0.0971434		4.84882	0.0897184	4.84882	0.0971434		4.84882	0.554544	4.84882	0.0971434
4.88226	0.0473313	4.88226	0.0488294		4.88226	0.045639	4.88226	0.0488294		4.88226	0.498815	4.88226	0.0488294		4.88226	0.0892146	4.88226	0.0983037		4.88226	0.0903623	4.88226	0.0983037		4.88226	0.5546	4.88226	0.0983037
4.9157	0.0477214	4.9157	0.0491639		4.9157	0.0459312	4.9157	0.0491639		4.9157	0.499142	4.9157	0.0491639		4.9157	0.090104	4.9157	0.0989517		4.9157	0.0910155	4.9157	0.0989517		4.9157	0.554626	4.9157	0.0989517
4.94914	0.0481138	4.94914	0.0494983		4.94914	0.0462437	4.94914	0.0494983		4.94914	0.499472	4.94914	0.0494983		4.94914	0.0909967	4.94914	0.0960688		4.94914	0.0916784	4.94914	0.0960688		4.94914	0.554628	4.94914	0.0960688
4.98258	0.0485084	4.98258	0.0498328		4.98258	0.0465763	4.98258	0.0498328		4.98258	0.499804	4.98258	0.0498328		4.98258	0.0918925	4.98258	0.0951348		4.98258	0.0923515	4.98258	0.0951348		4.98258	0.554611	4.98258	0.0951348
5.01602	0.0489049	5.01602	0.0501672		5.01602	0.0469288	5.01602	0.0501672		5.01602	0.500138	5.01602	0.0501672		5.01602	0.0927913	5.01602	0.0955375		5.01602	0.0930349	5.01602	0.0955375		5.01602	0.554581	5.01602	0.0955375
5.04946	0.0493034	5.04946	0.0505017		5.04946	0.0473008	5.04946	0.0505017		5.04946	0.500475	5.04946	0.0505017		5.04946	0.0936929	5.04946	0.0962679		5.04946	0.0937288	5.04946	0.0962679		5.04946	0.554544	5.04946	0.0962679
5.0829	0.0497038	5.0829	0.0508361		5.0829	0.0476916	5.0829	0.0508361		5.0829	0.500813	5.0829	0.0508361		5.0829	0.094597	5.0829	0.0975018		5.0829	0.0944334	5.0829	0.0975018		5.0829	0.554504	5.0829	0.0975018
5.11634	0.050106	5.11634	0.0511706		5.11634	0.0481006	5.11634	0.0511706		5.11634	0.501152	5.11634	0.0511706		5.11634	0.0955037	5.11634	0.0980653		5.11634	0.0951486	5.11634	0.0980653		5.11634	0.554469	5.11634	0.0980653
5.14978	0.0505098	5.14978	0.051505		5.14978	0.0485271	5.14978	0.051505		5.14978	0.501493	5.14978	0.051505		5.14978	0.0964125	5.14978	0.0983539		5.14978	0.0958745	5.14978	0.0983539		5.14978	0.554445	5.14978	0.0983539
5.18322	0.0509151	5.18322	0.0518395		5.18322	0.0489701	5.18322	0.0518395		5.18322	0.501833	5.18322	0.0518395		5.18322	0.0973234	5.18322	0.099065		5.18322	0.096611	5.18322	0.099065		5.18322	0.554438	5.18322	0.099065
5.21666	0.0513219	5.21666	0.0521739		5.21666	0.0494288	5.21666	0.0521739		5.21666	0.502174	5.21666	0.0521739		5.21666	0.0982362	5.21666	0.0977733		5.21666	0.0973579	5.21666	0.0977733		5.21666	0.554453	5.21666	0.0977733
5.2501	0.0517301	5.2501	0.0525084		5.2501	0.0499021	5.2501	0.0525084		5.2501	0.502513	5.2501	0.0525084		5.2501	0.0991506	5.2501	0.0981457		5.2501	0.098115	5.2501	0.0981457		5.2501	0.554498	5.2501	0.0981457
5.28354	0.0521394	5.28354	0.0528428		5.28354	0.0503889	5.28354	0.0528428		5.28354	0.502852	5.28354	0.0528428		5.28354	0.100066	5.28354	0.0968058		5.28354	0.098882	5.28354	0.0968058		5.28354	0.554576	5.28354	0.0968058
5.31698	0.0525499	5.31698	0.0531773		5.31698	0.0508881	5.31698	0.0531773		5.31698	0.503189	5.31698	0.0531773		5.31698	0.100984	5.31698	0.0983892		5.31698	0.0996586	5.31698	0.0983892		5.31698	0.554692	5.31698	0.0983892
5.35042	0.0529613	5.35042	0.0535117		5.35042	0.0513983	5.35042	0.0535117		5.35042	0.503526	5.35042	0.0535117		5.35042	0.101902	5.35042	0.0994238		5.35042	0.100444	5.35042	0.0994238		5.35042	0.554849	5.35042	0.0994238
5.38387	0.0533736	5.38387	0.0538462		5.38387	0.0519184	5.38387	0.0538462		5.38387	0.503861	5.38387	0.0538462		5.38387	0.102821	5.38387	0.0973893		5.38387	0.101239	5.38387	0.0973893		5.38387	0.555049	5.38387	0.0973893
5.41731	0.0537867	5.41731	0.0541806		5.41731	0.052447	5.41731	0.0541806		5.41731	0.504195	5.41731	0.0541806		5.41731	0.10374	5.41731	0.0969282		5.41731	0.102042	5.41731	0.0969282		5.41731	0.555292	5.41731	0.0969282
5.45075	0.0542003	5.45075	0.0545151		5.45075	0.0529828	5.45075	0.0545151		5.45075	0.504528	5.45075	0.0545151		5.45075	0.10466	5.45075	0.099849		5.45075	0.102853	5.45075	0.099849		5.45075	0.555577	5.45075	0.099849
5.48419	0.0546144	5.48419	0.0548495		5.48419	0.0535245	5.48419	0.0548495		5.48419	0.50486	5.48419	0.0548495		5.48419	0.10558	5.48419	0.0985135		5.48419	0.103672	5.48419	0.0985135		5.48419	0.555903	5.48419	0.0985135
5.51763	0.0550289	5.51763	0.0551839		5.51763	0.0540706	5.51763	0.0551839		5.51763	0.505192	5.51763	0.0551839		5.51763	0.1065	5.51763	0.102805		5.51763	0.104497	5.51763	0.102805		5.51763	0.556268	5.51763	0.102805
5.55107	0.0554435	5.55107	0.0555184		5.55107	0.0546197	5.55107	0.0555184		5.55107	0.505523	5.55107	0.0555184		5.55107	0.10742	5.55107	0.104801		5.55107	0.105329	5.55107	0.104801		5.55107	0.556672	5.55107	0.104801
5.58451	0.0558583	5.58451	0.0558528		5.58451	0.0551706	5.58451	0.0558528		5.58451	0.505855	5.58451	0.0558528		5.58451	0.10834	5.58451	0.102754		5.58451	0.106167	5.58451	0.102754		5.58451	0.557113	5.58451	0.102754
5.61795	0.056273	5.61795	0.0561873		5.61795	0.0557219	5.61795	0.0561873		5.61795	0.506187	5.61795	0.0561873		5.61795	0.109258	5.61795	0.106771		5.61795	0.10701	5.61795	0.106771		5.61795	0.55759	5.61795	0.106771
5.65139	0.0566875	5.65139	0.0565217		5.65139	0.0562722	5.65139	0.0565217		5.65139	0.506519	5.65139	0.0565217		5.65139	0.110176	5.65139	0.103334		5.65139	0.107858	5.65139	0.103334		5.65139	0.558104	5.65139	0.103334
5.68483	0.0571017	5.68483	0.0568562		5.68483	0.0568203	5.68483	0.0568562		5.68483	0.506851	5.68483	0.0568562		5.68483	0.111093	5.68483	0.105884		5.68483	0.10871	5.68483	0.105884		5.68483	0.558656	5.68483	0.105884
5.71827	0.0575155	5.71827	0.0571906		5.71827	0.0573649	5.71827	0.0571906		5.71827	0.507184	5.71827	0.0571906		5.71827	0.112008	5.71827	0.107551		5.71827	0.109566	5.71827	0.107551		5.71827	0.559248	5.71827	0.107551
5.75171	0.0579286	5.75171	0.0575251		5.75171	0.0579047	5.75171	0.0575251		5.75171	0.507518	5.75171	0.0575251		5.75171	0.112922	5.75171	0.109157		5.75171	0.110426	5.75171	0.109157		5.75171	0.559882	5.75171	0.109157
5.78515	0.0583411	5.78515	0.0578595		5.78515	0.0584386	5.78515	0.0578595		5.78515	0.507852	5.78515	0.0578595		5.78515	0.113833	5.78515	0.113825		5.78515	0.111288	5.78515	0.113825		5.78515	0.560558	5.78515	0.113825
5.81859	0.0587527	5.81859	0.058194		5.81859	0.0589656	5.81859	0.058194		5.81859	0.508187	5.81859	0.058194		5.81859	0.114743	5.81859	0.11279		5.81859	0.112152	5.81859	0.11279		5.81859	0.561277	5.81859	0.11279
5.85203	0.0591633	5.85203	0.0585284		5.85203	0.0594846	5.85203	0.0585284		5.85203	0.508522	5.85203	0.0585284		5.85203	0.115651	5.85203	0.114257		5.85203	0.113018	5.85203	0.114257		5.85203	0.562037	5.85203	0.114257
5.88547	0.0595728	5.88547	0.0588629		5.88547	0.0599945	5.88547	0.0588629		5.88547	0.508858	5.88547	0.0588629		5.88547	0.116556	5.88547	0.114825		5.88547	0.113885	5.88547	0.114825		5.88547	0.562833	5.88547	0.114825
5.91891	0.0599811	5.91891	0.0591973		5.91891	0.0604946	5.91891	0.0591973		5.91891	0.509194	5.91891	0.0591973		5.91891	0.117459	5.91891	0.114235		5.91891	0.114754	5.91891	0.114235		5.91891	0.563658	5.91891	0.114235
5.95235	0.060388	5.95235	0.0595318		5.95235	0.060984	5.95235	0.0595318		5.95235	0.50953	5.95235	0.0595318		5.95235	0.118358	5.95235	0.111352		5.95235	0.115622	5.95235	0.111352		5.95235	0.564501	5.95235	0.111352
5.98579	0.0607934	5.98579	0.0598662		5.98579	0.061462	5.98579	0.0598662		5.98579	0.509866	5.98579	0.0598662		5.98579	0.119255	5.98579	0.114366		5.98579	0.116491	5.98579	0.114366		5.98579	0.565349	5.98579	0.114366
6.01923	0.0611972	6.01923	0.0602007		6.01923	0.0619279	6.01923	0.0602007		6.01923	0.510201	6.01923	0.0602007		6.01923	0.120148	6.01923	0.116001		6.01923	0.11736	6.01923	0.116001		6.01923	0.566186	6.01923	0.116001
6.05267	0.0615993	6.05267	0.0605351		6.05267	0.0623811	6.05267	0.0605351		6.05267	0.510537	6.05267	0.0605351		6.05267	0.121038	6.05267	0.117768		6.05267	0.118229	6.05267	0.117768		6.05267	0.566995	6.05267	0.117768
6.08611	0.0619995	6.08611	0.0608696		6.08611	0.0628212	6.08611	0.0608696		6.08611	0.510872	6.08611	0.0608696		6.08611	0.121924	6.08611	0.12066		6.08611	0.119097	6.08611	0.12066		6.08611	0.567758	6.08611	0.12066
6.11955	0.0623978	6.11955	0.061204		6.11955	0.0632478	6.11955	0.061204		6.11955	0.511207	6.11955	0.061204		6.11955	0.122807	6.11955	0.120809		6.11955	0.119963	6.11955	0.120809		6.11955	0.568456	6.11955	0.120809
6.15299	0.0627941	6.15299	0.0615385		6.15299	0.0636607	6.15299	0.0615385		6.15299	0.511542	6.15299	0.0615385		6.15299	0.123685	6.15299	0.122209		6.15299	0.120829	6.15299	0.122209		6.15299	0.569075	6.15299	0.122209
6.18643	0.0631881	6.18643	0.0618729		6.18643	0.0640595	6.18643	0.0618729		6.18643	0.511876	6.18643	0.0618729		6.18643	0.124559	6.18643	0.124415		6.18643	0.121694	6.18643	0.124415		6.18643	0.569601	6.18643	0.124415
6.21987	0.0635799	6.21987	0.0622074		6.21987	0.0644442	6.21987	0.0622074		6.21987	0.512211	6.21987	0.0622074		6.21987	0.125429	6.21987	0.125549		6.21987	0.122557	6.21987	0.125549		6.21987	0.570025	6.21987	0.125549
6.25331	0.0639694	6.25331	0.0625418		6.25331	0.0648148	6.25331	0.0625418		6.25331	0.512545	6.25331	0.0625418		6.25331	0.126294	6.25331	0.129149		6.25331	0.123418	6.25331	0.129149		6.25331	0.570344	6.25331	0.129149
6.28675	0.0643563	6.28675	0.0628763		6.28675	0.0651712	6.28675	0.0628763		6.28675	0.512878	6.28675	0.0628763		6.28675	0.127155	6.28675	0.127166		6.28675	0.124278	6.28675	0.127166		6.28675	0.57056	6.28675	0.127166
6.32019	0.0647407	6.32019	0.0632107		6.32019	0.0655137	6.32019	0.0632107		6.32019	0.513212	6.32019	0.0632107		6.32019	0.12801	6.32019	0.128558		6.32019	0.125136	6.32019	0.128558		6.32019	0.570678	6.32019	0.128558
6.35363	0.0651225	6.35363	0.0635452		6.35363	0.0658425	6.35363	0.0635452		6.35363	0.513546	6.35363	0.0635452		6.35363	0.128861	6.35363	0.127106		6.35363	0.125992	6.35363	0.127106		6.35363	0.570711	6.35363	0.127106
6.38707	0.0655016	6.38707	0.0638796		6.38707	0.0661579	6.38707	0.0638796		6.38707	0.51388	6.38707	0.0638796		6.38707	0.129706	6.38707	0.125194		6.38707	0.126847	6.38707	0.125194		6.38707	0.570674	6.38707	0.125194
6.42051	0.0658779	6.42051	0.064214		6.42051	0.0664602	6.42051	0.064214		6.42051	0.514214	6.42051	0.064214		6.42051	0.130547	6.42051	0.124103		6.42051	0.1277	6.42051	0.124103		6.42051	0.570587	6.42051	0.124103
6.45395	0.0662513	6.45395	0.0645485		6.45395	0.0667499	6.45395	0.0645485		6.45395	0.514548	6.45395	0.0645485		6.45395	0.131381	6.45395	0.126221		6.45395	0.128552	6.45395	0.126221		6.45395	0.570471	6.45395	0.126221
6.48739	0.0666218	6.48739	0.0648829		6.48739	0.0670276	6.48739	0.0648829		6.48739	0.514882	6.48739	0.0648829		6.48739	0.132211	6.48739	0.124346		6.48739	0.129401	6.48739	0.124346		6.48739	0.570349	6.48739	0.124346
6.52083	0.0669893	6.52083	0.0652174		6.52083	0.0672937	6.52083	0.0652174		6.52083	0.515216	6.52083	0.0652174		6.52083	0.133034	6.52083	0.127355		6.52083	0.13025	6.52083	0.127355		6.52083	0.570242	6.52083	0.127355
6.55427	0.0673537	6.55427	0.0655518		6.55427	0.0675489	6.55427	0.0655518		6.55427	0.51555	6.55427	0.0655518		6.55427	0.133852	6.55427	0.128516		6.55427	0.131096	6.55427	0.128516		6.55427	0.57017	6.55427	0.128516
6.58771	0.0677151	6.58771	0.0658863		6.58771	0.067794	6.58771	0.0658863		6.58771	0.515885	6.58771	0.0658863		6.58771	0.134664	6.58771	0.127458		6.58771	0.131942	6.58771	0.127458		6.58771	0.57015	6.58771	0.127458
6.62115	0.0680733	6.62115	0.0662207		6.62115	0.0680296	6.62115	0.0662207		6.62115	0.516219	6.62115	0.0662207		6.62115	0.13547	6.62115	0.130397		6.62115	0.132786	6.62115	0.130397		6.62115	0.570195	6.62115	0.130397
6.65459	0.0684284	6.65459	0.0665552		6.65459	0.0682565	6.65459	0.0665552		6.65459	0.516554	6.65459	0.0665552		6.65459	0.13627	6.65459	0.129864		6.65459	0.133628	6.65459	0.129864		6.65459	0.570314	6.65459	0.129864
6.68803	0.0687803	6.68803	0.0668896		6.68803	0.0684755	6.68803	0.0668896		6.68803	0.516889	6.68803	0.0668896		6.68803	0.137064	6.68803	0.129734		6.68803	0.13447	6.68803	0.129734		6.68803	0.57051	6.68803	0.129734
6.72147	0.0691289	6.72147	0.0672241		6.72147	0.0686875	6.72147	0.0672241		6.72147	0.517223	6.72147	0.0672241		6.72147	0.137851	6.72147	0.131049		6.72147	0.13531	6.72147	0.131049		6.72147	0.570783	6.72147	0.131049
6.75491	0.0694743	6.75491	0.0675585		6.75491	0.0688933	6.75491	0.0675585		6.75491	0.517558	6.75491	0.0675585		6.75491	0.138632	6.75491	0.13153		6.75491	0.136149	6.75491	0.13153		6.75491	0.571129	6.75491	0.13153
6.78835	0.0698165	6.78835	0.067893		6.78835	0.0690939	6.78835	0.067893		6.78835	0.517893	6.78835	0.067893		6.78835	0.139407	6.78835	0.135648		6.78835	0.136988	6.78835	0.135648		6.78835	0.571539	6.78835	0.135648
6.82179	0.0701553	6.82179	0.0682274		6.82179	0.06929	6.82179	0.0682274		6.82179	0.518228	6.82179	0.0682274		6.82179	0.140176	6.82179	0.135174		6.82179	0.137825	6.82179	0.135174		6.82179	0.572	6.82179	0.135174
6.85523	0.0704909	6.85523	0.0685619		6.85523	0.0694826	6.85523	0.0685619		6.85523	0.518562	6.85523	0.0685619		6.85523	0.140938	6.85523	0.138811		6.85523	0.138661	6.85523	0.138811		6.85523	0.572498	6.85523	0.138811
6.88867	0.0708233	6.88867	0.0688963		6.88867	0.0696727	6.88867	0.0688963		6.88867	0.518897	6.88867	0.0688963		6.88867	0.141694	6.88867	0.140385		6.88867	0.139497	6.88867	0.140385		6.88867	0.573015	6.88867	0.140385
6.92211	0.0711523	6.92211	0.0692308		6.92211	0.0698611	6.92211	0.0692308		6.92211	0.519231	6.92211	0.0692308		6.92211	0.142444	6.92211	0.142143		6.92211	0.140331	6.92211	0.142143		6.92211	0.573535	6.92211	0.142143
6.95555	0.0714782	6.95555	0.0695652		6.95555	0.0700486	6.95555	0.0695652		6.95555	0.519566	6.95555	0.0695652		6.95555	0.143187	6.95555	0.142072		6.95555	0.141164	6.95555	0.142072		6.95555	0.574041	6.95555	0.142072
6.98899	0.0718008	6.98899	0.0698997		6.98899	0.0702363	6.98899	0.0698997		6.98899	0.5199	6.98899	0.0698997		6.98899	0.143923	6.98899	0.145167		6.98899	0.141997	6.98899	0.145167		6.98899	0.574514	6.98899	0.145167
7.02243	0.0721202	7.02243	0.0702341		7.02243	0.0704249	7.02243	0.0702341		7.02243	0.520235	7.02243	0.0702341		7.02243	0.144653	7.02243	0.146239		7.02243	0.142828	7.02243	0.146239		7.02243	0.57494	7.02243	0.146239
7.05587	0.0724365	7.05587	0.0705686		7.05587	0.0706152	7.05587	0.0705686		7.05587	0.520569	7.05587	0.0705686		7.05587	0.145377	7.05587	0.147158		7.05587	0.143658	7.05587	0.147158		7.05587	0.575306	7.05587	0.147158
7.08931	0.0727496	7.08931	0.070903		7.08931	0.0708082	7.08931	0.070903		7.08931	0.520903	7.08931	0.070903		7.08931	0.146094	7.08931	0.146723		7.08931	0.144487	7.08931	0.146723		7.08931	0.575602	7.08931	0.146723
7.12275	0.0730597	7.12275	0.0712375		7.12275	0.0710045	7.12275	0.0712375		7.12275	0.521238	7.12275	0.0712375		7.12275	0.146805	7.12275	0.149311		7.12275	0.145314	7.12275	0.149311		7.12275	0.575822	7.12275	0.149311
7.15619	0.0733667	7.15619	0.0715719		7.15619	0.0712049	7.15619	0.0715719		7.15619	0.521572	7.15619	0.0715719		7.15619	0.147509	7.15619	0.147141		7.15619	0.14614	7.15619	0.147141		7.15619	0.575965	7.15619	0.147141
7.18963	0.0736708	7.18963	0.0719064		7.18963	0.0714101	7.18963	0.0719064		7.18963	0.521906	7.18963	0.0719064		7.18963	0.148208	7.18963	0.14615		7.18963	0.146963	7.18963	0.14615		7.18963	0.576031	7.18963	0.14615
7.22307	0.073972	7.22307	0.0722408		7.22307	0.0716207	7.22307	0.0722408		7.22307	0.522241	7.22307	0.0722408		7.22307	0.148899	7.22307	0.148166		7.22307	0.147785	7.22307	0.148166		7.22307	0.576029	7.22307	0.148166
7.25651	0.0742703	7.25651	0.0725753		7.25651	0.0718373	7.25651	0.0725753		7.25651	0.522575	7.25651	0.0725753		7.25651	0.149585	7.25651	0.15002		7.25651	0.148604	7.25651	0.15002		7.25651	0.57597	7.25651	0.15002
7.28995	0.0745659	7.28995	0.0729097		7.28995	0.0720606	7.28995	0.0729097		7.28995	0.522909	7.28995	0.0729097		7.28995	0.150265	7.28995	0.150215		7.28995	0.14942	7.28995	0.150215		7.28995	0.575868	7.28995	0.150215
7.32339	0.0748587	7.32339	0.0732441		7.32339	0.072291	7.32339	0.0732441		7.32339	0.523244	7.32339	0.0732441		7.32339	0.150938	7.32339	0.149421		7.32339	0.150234	7.32339	0.149421		7.32339	0.575743	7.32339	0.149421
7.35683	0.075149	7.35683	0.0735786		7.35683	0.072529	7.35683	0.0735786		7.35683	0.523578	7.35683	0.0735786		7.35683	0.151606	7.35683	0.146873		7.35683	0.151044	7.35683	0.146873		7.35683	0.575615	7.35683	0.146873
7.39027	0.0754367	7.39027	0.073913		7.39027	0.072775	7.39027	0.073913		7.39027	0.523913	7.39027	0.073913		7.39027	0.152268	7.39027	0.155046		7.39027	0.151851	7.39027	0.155046		7.39027	0.575507	7.39027	0.155046
7.42371	0.075722	7.42371	0.0742475		7.42371	0.0730292	7.42371	0.0742475		7.42371	0.524247	7.42371	0.0742475		7.42371	0.152924	7.42371	0.154098		7.42371	0.152654	7.42371	0.154098		7.42371	0.575441	7.42371	0.154098
7.45715	0.0760049	7.45715	0.0745819		7.45715	0.0732921	7.45715	0.0745819		7.45715	0.524582	7.45715	0.0745819		7.45715	0.153574	7.45715	0.154303		7.45715	0.153452	7.45715	0.154303		7.45715	0.575437	7.45715	0.154303
7.49059	0.0762856	7.49059	0.0749164		7.49059	0.0735638	7.49059	0.0749164		7.49059	0.524916	7.49059	0.0749164		7.49059	0.154219	7.49059	0.153393		7.49059	0.154246	7.49059	0.153393		7.49059	0.575516	7.49059	0.153393
7.52404	0.0765641	7.52404	0.0752508		7.52404	0.0738446	7.52404	0.0752508		7.52404	0.525251	7.52404	0.0752508		7.52404	0.154858	7.52404	0.154443		7.52404	0.155035	7.52404	0.154443		7.52404	0.575689	7.52404	0.154443
7.55748	0.0768406	7.55748	0.0755853		7.55748	0.0741344	7.55748	0.0755853		7.55748	0.525585	7.55748	0.0755853		7.55748	0.155492	7.55748	0.154784		7.55748	0.155818	7.55748	0.154784		7.55748	0.575969	7.55748	0.154784
7.59092	0.0771152	7.59092	0.0759197		7.59092	0.0744335	7.59092	0.0759197		7.59092	0.52592	7.59092	0.0759197		7.59092	0.156121	7.59092	0.151815		7.59092	0.156595	7.59092	0.151815		7.59092	0.576358	7.59092	0.151815
7.62436	0.077388	7.62436	0.0762542		7.62436	0.0747418	7.62436	0.0762542		7.62436	0.526254	7.62436	0.0762542		7.62436	0.156745	7.62436	0.149235		7.62436	0.157365	7.62436	0.149235		7.62436	0.576854	7.62436	0.149235
7.6578	0.077659	7.6578	0.0765886		7.6578	0.0750593	7.6578	0.0765886		7.6578	0.526589	7.6578	0.0765886		7.6578	0.157364	7.6578	0.148674		7.6578	0.158129	7.6578	0.148674		7.6578	0.577451	7.6578	0.148674
7.69124	0.0779285	7.69124	0.0769231		7.69124	0.0753858	7.69124	0.0769231		7.69124	0.526923	7.69124	0.0769231		7.69124	0.157978	7.69124	0.152478		7.69124	0.158886	7.69124	0.152478		7.69124	0.578135	7.69124	0.152478
7.72468	0.0781965	7.72468	0.0772575		7.72468	0.0757213	7.72468	0.0772575		7.72468	0.527258	7.72468	0.0772575		7.72468	0.158587	7.72468	0.152182		7.72468	0.159635	7.72468	0.152182		7.72468	0.57889	7.72468	0.152182
7.75812	0.0784632	7.75812	0.077592		7.75812	0.0760655	7.75812	0.077592		7.75812	0.527592	7.75812	0.077592		7.75812	0.159192	7.75812	0.154004		7.75812	0.160377	7.75812	0.154004		7.75812	0.579695	7.75812	0.154004
7.79156	0.0787286	7.79156	0.0779264		7.79156	0.0764181	7.79156	0.0779264		7.79156	0.527927	7.79156	0.0779264		7.79156	0.159793	7.79156	0.15605		7.79156	0.161109	7.79156	0.15605		7.79156	0.580528	7.79156	0.15605
7.825	0.0789929	7.825	0.0782609		7.825	0.076779	7.825	0.0782609		7.825	0.528261	7.825	0.0782609		7.825	0.160389	7.825	0.159171		7.825	0.161833	7.825	0.159171		7.825	0.581368	7.825	0.159171
7.85844	0.0792563	7.85844	0.0785953		7.85844	0.0771477	7.85844	0.0785953		7.85844	0.528595	7.85844	0.0785953		7.85844	0.160981	7.85844	0.161515		7.85844	0.162548	7.85844	0.161515		7.85844	0.582194	7.85844	0.161515
7.89188	0.0795189	7.89188	0.0789298		7.89188	0.077524	7.89188	0.0789298		7.89188	0.52893	7.89188	0.0789298		7.89188	0.16157	7.89188	0.163433		7.89188	0.163254	7.89188	0.163433		7.89188	0.582988	7.89188	0.163433
7.92532	0.0797807	7.92532	0.0792642		7.92532	0.0779073	7.92532	0.0792642		7.92532	0.529264	7.92532	0.0792642		7.92532	0.162155	7.92532	0.165238		7.92532	0.163949	7.92532	0.165238		7.92532	0.583737	7.92532	0.165238
7.95876	0.080042	7.95876	0.0795987		7.95876	0.0782973	7.95876	0.0795987		7.95876	0.529599	7.95876	0.0795987		7.95876	0.162737	7.95876	0.166339		7.95876	0.164635	7.95876	0.166339		7.95876	0.58443	7.95876	0.166339
7.9922	0.0803028	7.9922	0.0799331		7.9922	0.0786935	7.9922	0.0799331		7.9922	0.529933	7.9922	0.0799331		7.9922	0.163315	7.9922	0.171806		7.9922	0.16531	7.9922	0.171806		7.9922	0.585062	7.9922	0.171806
8.02564	0.0805633	8.02564	0.0802676		8.02564	0.0790955	8.02564	0.0802676		8.02564	0.530268	8.02564	0.0802676		8.02564	0.16389	8.02564	0.173644		8.02564	0.165974	8.02564	0.173644		8.02564	0.585634	8.02564	0.173644
8.05908	0.0808237	8.05908	0.080602		8.05908	0.0795026	8.05908	0.080602		8.05908	0.530602	8.05908	0.080602		8.05908	0.164462	8.05908	0.173758		8.05908	0.166628	8.05908	0.173758		8.05908	0.586148	8.05908	0.173758
8.09252	0.081084	8.09252	0.0809365		8.09252	0.0799145	8.09252	0.0809365		8.09252	0.530936	8.09252	0.0809365		8.09252	0.165031	8.09252	0.173646		8.09252	0.167271	8.09252	0.173646		8.09252	0.586612	8.09252	0.173646
8.12596	0.0813444	8.12596	0.0812709		8.12596	0.0803305	8.12596	0.0812709		8.12596	0.531271	8.12596	0.0812709		8.12596	0.165598	8.12596	0.177056		8.12596	0.167903	8.12596	0.177056		8.12596	0.587032	8.12596	0.177056
8.1594	0.081605	8.1594	0.0816054		8.1594	0.0807501	8.1594	0.0816054		8.1594	0.531605	8.1594	0.0816054		8.1594	0.166162	8.1594	0.179338		8.1594	0.168523	8.1594	0.179338		8.1594	0.587417	8.1594	0.179338
8.19284	0.0818659	8.19284	0.0819398		8.19284	0.0811727	8.19284	0.0819398		8.19284	0.53194	8.19284	0.0819398		8.19284	0.166724	8.19284	0.178836		8.19284	0.169133	8.19284	0.178836		8.19284	0.587774	8.19284	0.178836
8.22628	0.0821273	8.22628	0.0822742		8.22628	0.0815977	8.22628	0.0822742		8.22628	0.532274	8.22628	0.0822742		8.22628	0.167284	8.22628	0.179048		8.22628	0.169731	8.22628	0.179048		8.22628	0.58811	8.22628	0.179048
8.25972	0.0823893	8.25972	0.0826087		8.25972	0.0820247	8.25972	0.0826087		8.25972	0.532609	8.25972	0.0826087		8.25972	0.167842	8.25972	0.177774		8.25972	0.170318	8.25972	0.177774		8.25972	0.588428	8.25972	0.177774
8.29316	0.0826521	8.29316	0.0829431		8.29316	0.082453	8.29316	0.0829431		8.29316	0.532943	8.29316	0.0829431		8.29316	0.168398	8.29316	0.177546		8.29316	0.170894	8.29316	0.177546		8.29316	0.588728	8.29316	0.177546
8.3266	0.0829157	8.3266	0.0832776		8.3266	0.082882	8.3266	0.0832776		8.3266	0.533278	8.3266	0.0832776		8.3266	0.168953	8.3266	0.178512		8.3266	0.171459	8.3266	0.178512		8.3266	0.589008	8.3266	0.178512
8.36004	0.0831803	8.36004	0.083612		8.36004	0.0833113	8.36004	0.083612		8.36004	0.533612	8.36004	0.083612		8.36004	0.169506	8.36004	0.177819		8.36004	0.172013	8.36004	0.177819		8.36004	0.589263	8.36004	0.177819
8.39348	0.0834459	8.39348	0.0839465		8.39348	0.0837402	8.39348	0.0839465		8.39348	0.533946	8.39348	0.0839465		8.39348	0.170059	8.39348	0.17725		8.39348	0.172556	8.39348	0.17725		8.39348	0.589487	8.39348	0.17725
8.42692	0.0837128	8.42692	0.0842809		8.42692	0.0841683	8.42692	0.0842809		8.42692	0.534281	8.42692	0.0842809		8.42692	0.17061	8.42692	0.175691		8.42692	0.173089	8.42692	0.175691		8.42692	0.589676	8.42692	0.175691
8.46036	0.083981	8.46036	0.0846154		8.46036	0.084595	8.46036	0.0846154		8.46036	0.534615	8.46036	0.0846154		8.46036	0.17116	8.46036	0.177089		8.46036	0.173612	8.46036	0.177089		8.46036	0.589823	8.46036	0.177089
8.4938	0.0842506	8.4938	0.0849498		8.4938	0.0850199	8.4938	0.0849498		8.4938	0.53495	8.4938	0.0849498		8.4938	0.17171	8.4938	0.177299		8.4938	0.174125	8.4938	0.177299		8.4938	0.589926	8.4938	0.177299
8.52724	0.0845218	8.52724	0.0852843		8.52724	0.0854424	8.52724	0.0852843		8.52724	0.535284	8.52724	0.0852843		8.52724	0.172259	8.52724	0.174918		8.52724	0.174629	8.52724	0.174918		8.52724	0.589986	8.52724	0.174918
8.56068	0.0847946	8.56068	0.0856187		8.56068	0.0858621	8.56068	0.0856187		8.56068	0.535619	8.56068	0.0856187		8.56068	0.172808	8.56068	0.176517		8.56068	0.175124	8.56068	0.176517		8.56068	0.590005	8.56068	0.176517
8.59412	0.0850691	8.59412	0.0859532		8.59412	0.0862787	8.59412	0.0859532		8.59412	0.535953	8.59412	0.0859532		8.59412	0.173357	8.59412	0.17891		8.59412	0.17561	8.59412	0.17891		8.59412	0.589993	8.59412	0.17891
8.62756	0.0853455	8.62756	0.0862876		8.62756	0.0866916	8.62756	0.0862876		8.62756	0.536288	8.62756	0.0862876		8.62756	0.173906	8.62756	0.176706		8.62756	0.176088	8.62756	0.176706		8.62756	0.589961	8.62756	0.176706
8.661	0.0856238	8.661	0.0866221		8.661	0.0871007	8.661	0.0866221		8.661	0.536622	8.661	0.0866221		8.661	0.174455	8.661	0.175315		8.661	0.176559	8.661	0.175315		8.661	0.589923	8.661	0.175315
8.69444	0.0859042	8.69444	0.0869565		8.69444	0.0875054	8.69444	0.0869565		8.69444	0.536957	8.69444	0.0869565		8.69444	0.175004	8.69444	0.174464		8.69444	0.177023	8.69444	0.174464		8.69444	0.589896	8.69444	0.174464
8.72788	0.0861866	8.72788	0.087291		8.72788	0.0879056	8.72788	0.087291		8.72788	0.537291	8.72788	0.087291		8.72788	0.175554	8.72788	0.168994		8.72788	0.17748	8.72788	0.168994		8.72788	0.589897	8.72788	0.168994
8.76132	0.0864712	8.76132	0.0876254		8.76132	0.0883009	8.76132	0.0876254		8.76132	0.537625	8.76132	0.0876254		8.76132	0.176104	8.76132	0.169965		8.76132	0.177931	8.76132	0.169965		8.76132	0.589942	8.76132	0.169965
8.79476	0.0867582	8.79476	0.0879599		8.79476	0.0886912	8.79476	0.0879599		8.79476	0.53796	8.79476	0.0879599		8.79476	0.176655	8.79476	0.172026		8.79476	0.178377	8.79476	0.172026		8.79476	0.590048	8.79476	0.172026
8.8282	0.0870474	8.8282	0.0882943		8.8282	0.0890762	8.8282	0.0882943		8.8282	0.538294	8.8282	0.0882943		8.8282	0.177207	8.8282	0.175275		8.8282	0.178819	8.8282	0.175275		8.8282	0.590224	8.8282	0.175275
8.86164	0.0873391	8.86164	0.0886288		8.86164	0.0894557	8.86164	0.0886288		8.86164	0.538629	8.86164	0.0886288		8.86164	0.17776	8.86164	0.179624		8.86164	0.179256	8.86164	0.179624		8.86164	0.590479	8.86164	0.179624
8.89508	0.0876332	8.89508	0.0889632		8.89508	0.0898296	8.89508	0.0889632		8.89508	0.538963	8.89508	0.0889632		8.89508	0.178314	8.89508	0.178583		8.89508	0.179691	8.89508	0.178583		8.89508	0.590817	8.89508	0.178583
8.92852	0.0879298	8.92852	0.0892977		8.92852	0.0901979	8.92852	0.0892977		8.92852	0.539298	8.92852	0.0892977		8.92852	0.178869	8.92852	0.176361		8.92852	0.180123	8.92852	0.176361		8.92852	0.591235	8.92852	0.176361
8.96196	0.0882291	8.96196	0.0896321		8.96196	0.0905605	8.96196	0.0896321		8.96196	0.539632	8.96196	0.0896321		8.96196	0.179425	8.96196	0.175589		8.96196	0.180553	8.96196	0.175589		8.96196	0.591728	8.96196	0.175589
8.9954	0.0885309	8.9954	0.0899666		8.9954	0.0909173	8.9954	0.0899666		8.9954	0.539967	8.9954	0.0899666		8.9954	0.179983	8.9954	0.178891		8.9954	0.180981	8.9954	0.178891		8.9954	0.592288	8.9954	0.178891
9.02884	0.0888354	9.02884	0.090301		9.02884	0.0912684	9.02884	0.090301		9.02884	0.540301	9.02884	0.090301		9.02884	0.180542	9.02884	0.180385		9.02884	0.18141	9.02884	0.180385		9.02884	0.592903	9.02884	0.180385
9.06228	0.0891426	9.06228	0.0906355		9.06228	0.0916137	9.06228	0.0906355		9.06228	0.540635	9.06228	0.0906355		9.06228	0.181103	9.06228	0.179647		9.06228	0.181839	9.06228	0.179647		9.06228	0.593559	9.06228	0.179647
9.09572	0.0894526	9.09572	0.0909699		9.09572	0.0919534	9.09572	0.0909699		9.09572	0.54097	9.09572	0.0909699		9.09572	0.181666	9.09572	0.177039		9.09572	0.182268	9.09572	0.177039		9.09572	0.594245	9.09572	0.177039
9.12916	0.0897653	9.12916	0.0913043		9.12916	0.0922876	9.12916	0.0913043		9.12916	0.541304	9.12916	0.0913043		9.12916	0.18223	9.12916	0.179419		9.12916	0.1827	9.12916	0.179419		9.12916	0.594946	9.12916	0.179419
9.1626	0.0900809	9.1626	0.0916388		9.1626	0.0926163	9.1626	0.0916388		9.1626	0.541639	9.1626	0.0916388		9.1626	0.182796	9.1626	0.179505		9.1626	0.183133	9.1626	0.179505		9.1626	0.59565	9.1626	0.179505
9.19604	0.0903992	9.19604	0.0919732		9.19604	0.0929397	9.19604	0.0919732		9.19604	0.541973	9.19604	0.0919732		9.19604	0.183364	9.19604	0.177805		9.19604	0.18357	9.19604	0.177805		9.19604	0.596346	9.19604	0.177805
9.22948	0.0907203	9.22948	0.0923077		9.22948	0.0932581	9.22948	0.0923077		9.22948	0.542308	9.22948	0.0923077		9.22948	0.183934	9.22948	0.179214		9.22948	0.184011	9.22948	0.179214		9.22948	0.597025	9.22948	0.179214
9.26292	0.0910443	9.26292	0.0926421		9.26292	0.0935716	9.26292	0.0926421		9.26292	0.542642	9.26292	0.0926421		9.26292	0.184506	9.26292	0.178936		9.26292	0.184455	9.26292	0.178936		9.26292	0.597679	9.26292	0.178936
9.29636	0.0913711	9.29636	0.0929766		9.29636	0.0938804	9.29636	0.0929766		9.29636	0.542977	9.29636	0.0929766		9.29636	0.185081	9.29636	0.180506		9.29636	0.184905	9.29636	0.180506		9.29636	0.598301	9.29636	0.180506
9.3298	0.0917007	9.3298	0.093311		9.3298	0.0941849	9.3298	0.093311		9.3298	0.543311	9.3298	0.093311		9.3298	0.185657	9.3298	0.179373		9.3298	0.18536	9.3298	0.179373		9.3298	0.598885	9.3298	0.179373
9.36324	0.0920332	9.36324	0.0936455		9.36324	0.0944852	9.36324	0.0936455		9.36324	0.543645	9.36324	0.0936455		9.36324	0.186235	9.36324	0.182302		9.36324	0.185822	9.36324	0.182302		9.36324	0.599426	9.36324	0.182302
9.39668	0.0923684	9.39668	0.0939799		9.39668	0.0947816	9.39668	0.0939799		9.39668	0.54398	9.39668	0.0939799		9.39668	0.186816	9.39668	0.181237		9.39668	0.18629	9.39668	0.181237		9.39668	0.599918	9.39668	0.181237
9.43012	0.0927064	9.43012	0.0943144		9.43012	0.0950745	9.43012	0.0943144		9.43012	0.544314	9.43012	0.0943144		9.43012	0.187399	9.43012	0.1821		9.43012	0.186765	9.43012	0.1821		9.43012	0.600357	9.43012	0.1821
9.46356	0.0930472	9.46356	0.0946488		9.46356	0.0953641	9.46356	0.0946488		9.46356	0.544649	9.46356	0.0946488		9.46356	0.187984	9.46356	0.181556		9.46356	0.187247	9.46356	0.181556		9.46356	0.600739	9.46356	0.181556
9.497	0.0933907	9.497	0.0949833		9.497	0.0956508	9.497	0.0949833		9.497	0.544983	9.497	0.0949833		9.497	0.188571	9.497	0.183915		9.497	0.187738	9.497	0.183915		9.497	0.601061	9.497	0.183915
9.53044	0.0937369	9.53044	0.0953177		9.53044	0.095935	9.53044	0.0953177		9.53044	0.545318	9.53044	0.0953177		9.53044	0.18916	9.53044	0.183633		9.53044	0.188237	9.53044	0.183633		9.53044	0.601319	9.53044	0.183633
9.56388	0.0940858	9.56388	0.0956522		9.56388	0.0962168	9.56388	0.0956522		9.56388	0.545652	9.56388	0.0956522		9.56388	0.189752	9.56388	0.187014		9.56388	0.188744	9.56388	0.187014		9.56388	0.601515	9.56388	0.187014
9.59732	0.0944373	9.59732	0.0959866		9.59732	0.0964968	9.59732	0.0959866		9.59732	0.545987	9.59732	0.0959866		9.59732	0.190346	9.59732	0.185465		9.59732	0.189261	9.59732	0.185465		9.59732	0.60165	9.59732	0.185465
9.63076	0.0947913	9.63076	0.0963211		9.63076	0.0967752	9.63076	0.0963211		9.63076	0.546321	9.63076	0.0963211		9.63076	0.190942	9.63076	0.188887		9.63076	0.189788	9.63076	0.188887		9.63076	0.601727	9.63076	0.188887
9.66421	0.0951479	9.66421	0.0966555		9.66421	0.0970523	9.66421	0.0966555		9.66421	0.546656	9.66421	0.0966555		9.66421	0.19154	9.66421	0.190054		9.66421	0.190323	9.66421	0.190054		9.66421	0.601753	9.66421	0.190054
9.69765	0.0955069	9.69765	0.09699		9.69765	0.0973286	9.69765	0.09699		9.69765	0.54699	9.69765	0.09699		9.69765	0.19214	9.69765	0.191433		9.69765	0.190869	9.69765	0.191433		9.69765	0.601736	9.69765	0.191433
9.73109	0.0958684	9.73109	0.0973244		9.73109	0.0976044	9.73109	0.0973244		9.73109	0.547324	9.73109	0.0973244		9.73109	0.192742	9.73109	0.189872		9.73109	0.191424	9.73109	0.189872		9.73109	0.601687	9.73109	0.189872
9.76453	0.0962322	9.76453	0.0976589		9.76453	0.0978799	9.76453	0.0976589		9.76453	0.547659	9.76453	0.0976589		9.76453	0.193347	9.76453	0.191141		9.76453	0.19199	9.76453	0.191141		9.76453	0.601617	9.76453	0.191141
9.79797	0.0965982	9.79797	0.0979933		9.79797	0.0981555	9.79797	0.0979933		9.79797	0.547993	9.79797	0.0979933		9.79797	0.193953	9.79797	0.195445		9.79797	0.192565	9.79797	0.195445		9.79797	0.601537	9.79797	0.195445
9.83141	0.0969665	9.83141	0.0983278		9.83141	0.0984316	9.83141	0.0983278		9.83141	0.548328	9.83141	0.0983278		9.83141	0.194562	9.83141	0.198004		9.83141	0.193151	9.83141	0.198004		9.83141	0.601458	9.83141	0.198004
9.86485	0.0973369	9.86485	0.0986622		9.86485	0.0987085	9.86485	0.0986622		9.86485	0.548662	9.86485	0.0986622		9.86485	0.195172	9.86485	0.197799		9.86485	0.193747	9.86485	0.197799		9.86485	0.601387	9.86485	0.197799
9.89829	0.0977094	9.89829	0.0989967		9.89829	0.0989864	9.89829	0.0989967		9.89829	0.548997	9.89829	0.0989967		9.89829	0.195784	9.89829	0.199896		9.89829	0.194353	9.89829	0.199896		9.89829	0.601331	9.89829	0.199896
9.93173	0.0980838	9.93173	0.0993311		9.93173	0.0992656	9.93173	0.0993311		9.93173	0.549331	9.93173	0.0993311		9.93173	0.196398	9.93173	0.199167		9.93173	0.194968	9.93173	0.199167		9.93173	0.601293	9.93173	0.199167
9.96517	0.0984601	9.96517	0.0996656		9.96517	0.0995465	9.96517	0.0996656		9.96517	0.549666	9.96517	0.0996656		9.96517	0.197014	9.96517	0.199412		9.96517	0.195594	9.96517	0.199412		9.96517	0.601271	9.96517	0.199412
9.99861	0.0988383	9.99861	0.1		9.99861	0.0998292	9.99861	0.1		9.99861	0.55	9.99861	0.1		9.99861	0.197631	9.99861	0.202303		9.99861	0.196228	9.99861	0.202303		9.99861	0.601262	9.99861	0.202303
10.032	0.0992181	10.032	0.100334		10.032	0.100114	10.032	0.100334		10.032	0.550334	10.032	0.100334		10.032	0.19825	10.032	0.203006		10.032	0.196873	10.032	0.203006		10.032	0.601258	10.032	0.203006
10.0655	0.0995996	10.0655	0.100669		10.0655	0.100401	10.0655	0.100669		10.0655	0.550669	10.0655	0.100669		10.0655	0.19887	10.0655	0.205408		10.0655	0.197526	10.0655	0.205408		10.0655	0.60125	10.0655	0.205408
10.0989	0.0999826	10.0989	0.101003		10.0989	0.100691	10.0989	0.101003		10.0989	0.551003	10.0989	0.101003		10.0989	0.199491	10.0989	0.205197		10.0989	0.198188	10.0989	0.205197		10.0989	0.601229	10.0989	0.205197
10.1324	0.100367	10.1324	0.101338		10.1324	0.100983	10.1324	0.101338		10.1324	0.551338	10.1324	0.101338		10.1324	0.200114	10.1324	0.204691		10.1324	0.198858	10.1324	0.204691		10.1324	0.601185	10.1324	0.204691
10.1658	0.100753	10.1658	0.101672		10.1658	0.101278	10.1658	0.101672		10.1658	0.551672	10.1658	0.101672		10.1658	0.200738	10.1658	0.208023		10.1658	0.199536	10.1658	0.208023		10.1658	0.601108	10.1658	0.208023
10.1992	0.10114	10.1992	0.102007		10.1992	0.101577	10.1992	0.102007		10.1992	0.552007	10.1992	0.102007		10.1992	0.201363	10.1992	0.207557		10.1992	0.200222	10.1992	0.207557		10.1992	0.600992	10.1992	0.207557
10.2327	0.101528	10.2327	0.102341		10.2327	0.101878	10.2327	0.102341		10.2327	0.552341	10.2327	0.102341		10.2327	0.201989	10.2327	0.208149		10.2327	0.200914	10.2327	0.208149		10.2327	0.600835	10.2327	0.208149
10.2661	0.101917	10.2661	0.102676		10.2661	0.102183	10.2661	0.102676		10.2661	0.552676	10.2661	0.102676		10.2661	0.202616	10.2661	0.209739		10.2661	0.201614	10.2661	0.209739		10.2661	0.600638	10.2661	0.209739
10.2996	0.102307	10.2996	0.10301		10.2996	0.102491	10.2996	0.10301		10.2996	0.55301	10.2996	0.10301		10.2996	0.203244	10.2996	0.209695		10.2996	0.202319	10.2996	0.209695		10.2996	0.600406	10.2996	0.209695
10.333	0.102698	10.333	0.103344		10.333	0.102802	10.333	0.103344		10.333	0.553344	10.333	0.103344		10.333	0.203872	10.333	0.2084		10.333	0.20303	10.333	0.2084		10.333	0.600149	10.333	0.2084
10.3664	0.10309	10.3664	0.103679		10.3664	0.103117	10.3664	0.103679		10.3664	0.553679	10.3664	0.103679		10.3664	0.204501	10.3664	0.207132		10.3664	0.203746	10.3664	0.207132		10.3664	0.599879	10.3664	0.207132
10.3999	0.103482	10.3999	0.104013		10.3999	0.103435	10.3999	0.104013		10.3999	0.554013	10.3999	0.104013		10.3999	0.20513	10.3999	0.20458		10.3999	0.204467	10.3999	0.20458		10.3999	0.599611	10.3999	0.20458
10.4333	0.103875	10.4333	0.104348		10.4333	0.103757	10.4333	0.104348		10.4333	0.554348	10.4333	0.104348		10.4333	0.205759	10.4333	0.20481		10.4333	0.205191	10.4333	0.20481		10.4333	0.599362	10.4333	0.20481
10.4668	0.104268	10.4668	0.104682		10.4668	0.104083	10.4668	0.104682		10.4668	0.554682	10.4668	0.104682		10.4668	0.206389	10.4668	0.204442		10.4668	0.205919	10.4668	0.204442		10.4668	0.59915	10.4668	0.204442
10.5002	0.104662	10.5002	0.105017		10.5002	0.104411	10.5002	0.105017		10.5002	0.555017	10.5002	0.105017		10.5002	0.207018	10.5002	0.204136		10.5002	0.206649	10.5002	0.204136		10.5002	0.598991	10.5002	0.204136
10.5336	0.105056	10.5336	0.105351		10.5336	0.104743	10.5336	0.105351		10.5336	0.555351	10.5336	0.105351		10.5336	0.207648	10.5336	0.205017		10.5336	0.207381	10.5336	0.205017		10.5336	0.598899	10.5336	0.205017
10.5671	0.105449	10.5671	0.105686		10.5671	0.105079	10.5671	0.105686		10.5671	0.555686	10.5671	0.105686		10.5671	0.208277	10.5671	0.206036		10.5671	0.208115	10.5671	0.206036		10.5671	0.598884	10.5671	0.206036
10.6005	0.105843	10.6005	0.10602		10.6005	0.105418	10.6005	0.10602		10.6005	0.55602	10.6005	0.10602		10.6005	0.208906	10.6005	0.207492		10.6005	0.208849	10.6005	0.207492		10.6005	0.598953	10.6005	0.207492
10.634	0.106237	10.634	0.106355		10.634	0.105759	10.634	0.106355		10.634	0.556355	10.634	0.106355		10.634	0.209535	10.634	0.203112		10.634	0.209583	10.634	0.203112		10.634	0.599107	10.634	0.203112
10.6674	0.10663	10.6674	0.106689		10.6674	0.106104	10.6674	0.106689		10.6674	0.556689	10.6674	0.106689		10.6674	0.210163	10.6674	0.20187		10.6674	0.210317	10.6674	0.20187		10.6674	0.599345	10.6674	0.20187
10.7008	0.107023	10.7008	0.107023		10.7008	0.106452	10.7008	0.107023		10.7008	0.557023	10.7008	0.107023		10.7008	0.21079	10.7008	0.202964		10.7008	0.211049	10.7008	0.202964		10.7008	0.599658	10.7008	0.202964
10.7343	0.107416	10.7343	0.107358		10.7343	0.106802	10.7343	0.107358		10.7343	0.557358	10.7343	0.107358		10.7343	0.211417	10.7343	0.206901		10.7343	0.211779	10.7343	0.206901		10.7343	0.600034	10.7343	0.206901
10.7677	0.107808	10.7677	0.107692		10.7677	0.107155	10.7677	0.107692		10.7677	0.557692	10.7677	0.107692		10.7677	0.212042	10.7677	0.209692		10.7677	0.212507	10.7677	0.209692		10.7677	0.600459	10.7677	0.209692
10.8012	0.1082	10.8012	0.108027		10.8012	0.107511	10.8012	0.108027		10.8012	0.558027	10.8012	0.108027		10.8012	0.212667	10.8012	0.210475		10.8012	0.213231	10.8012	0.210475		10.8012	0.600916	10.8012	0.210475
10.8346	0.108591	10.8346	0.108361		10.8346	0.107869	10.8346	0.108361		10.8346	0.558361	10.8346	0.108361		10.8346	0.21329	10.8346	0.209303		10.8346	0.213952	10.8346	0.209303		10.8346	0.601386	10.8346	0.209303
10.8681	0.108981	10.8681	0.108696		10.8681	0.108229	10.8681	0.108696		10.8681	0.558696	10.8681	0.108696		10.8681	0.213912	10.8681	0.211996		10.8681	0.214668	10.8681	0.211996		10.8681	0.601853	10.8681	0.211996
10.9015	0.10937	10.9015	0.10903		10.9015	0.10859	10.9015	0.10903		10.9015	0.55903	10.9015	0.10903		10.9015	0.214533	10.9015	0.213125		10.9015	0.215379	10.9015	0.213125		10.9015	0.6023	10.9015	0.213125
10.9349	0.109758	10.9349	0.109365		10.9349	0.108954	10.9349	0.109365		10.9349	0.559365	10.9349	0.109365		10.9349	0.215152	10.9349	0.215985		10.9349	0.216084	10.9349	0.215985		10.9349	0.602714	10.9349	0.215985
10.9684	0.110146	10.9684	0.109699		10.9684	0.109319	10.9684	0.109699		10.9684	0.559699	10.9684	0.109699		10.9684	0.215769	10.9684	0.216529		10.9684	0.216783	10.9684	0.216529		10.9684	0.603086	10.9684	0.216529
11.0018	0.110532	11.0018	0.110033		11.0018	0.109685	11.0018	0.110033		11.0018	0.560033	11.0018	0.110033		11.0018	0.216385	11.0018	0.216303		11.0018	0.217475	11.0018	0.216303		11.0018	0.603411	11.0018	0.216303
11.0353	0.110916	11.0353	0.110368		11.0353	0.110052	11.0353	0.110368		11.0353	0.560368	11.0353	0.110368		11.0353	0.216999	11.0353	0.217472		11.0353	0.21816	11.0353	0.217472		11.0353	0.603688	11.0353	0.217472
11.0687	0.1113	11.0687	0.110702		11.0687	0.110421	11.0687	0.110702		11.0687	0.560702	11.0687	0.110702		11.0687	0.217611	11.0687	0.217479		11.0687	0.218837	11.0687	0.217479		11.0687	0.603922	11.0687	0.217479
11.1021	0.111682	11.1021	0.111037		11.1021	0.11079	11.1021	0.111037		11.1021	0.561037	11.1021	0.111037		11.1021	0.21822	11.1021	0.222525		11.1021	0.219505	11.1021	0.222525		11.1021	0.604122	11.1021	0.222525
11.1356	0.112063	11.1356	0.111371		11.1356	0.111159	11.1356	0.111371		11.1356	0.561371	11.1356	0.111371		11.1356	0.218828	11.1356	0.222702		11.1356	0.220165	11.1356	0.222702		11.1356	0.6043	11.1356	0.222702
11.169	0.112442	11.169	0.111706		11.169	0.111529	11.169	0.111706		11.169	0.561706	11.169	0.111706		11.169	0.219433	11.169	0.222261		11.169	0.220816	11.169	0.222261		11.169	0.604469	11.169	0.222261
11.2025	0.112819	11.2025	0.11204		11.2025	0.111899	11.2025	0.11204		11.2025	0.56204	11.2025	0.11204		11.2025	0.220036	11.2025	0.220379		11.2025	0.221457	11.2025	0.220379		11.2025	0.604646	11.2025	0.220379
11.2359	0.113195	11.2359	0.112375		11.2359	0.112269	11.2359	0.112375		11.2359	0.562375	11.2359	0.112375		11.2359	0.220637	11.2359	0.221155		11.2359	0.222088	11.2359	0.221155		11.2359	0.604846	11.2359	0.221155
11.2693	0.113569	11.2693	0.112709		11.2693	0.112638	11.2693	0.112709		11.2693	0.562709	11.2693	0.112709		11.2693	0.221235	11.2693	0.21818		11.2693	0.222709	11.2693	0.21818		11.2693	0.605083	11.2693	0.21818
11.3028	0.113942	11.3028	0.113043		11.3028	0.113007	11.3028	0.113043		11.3028	0.563043	11.3028	0.113043		11.3028	0.221831	11.3028	0.221851		11.3028	0.22332	11.3028	0.221851		11.3028	0.605368	11.3028	0.221851
11.3362	0.114312	11.3362	0.113378		11.3362	0.113376	11.3362	0.113378		11.3362	0.563378	11.3362	0.113378		11.3362	0.222424	11.3362	0.224752		11.3362	0.223919	11.3362	0.224752		11.3362	0.605707	11.3362	0.224752
11.3697	0.114681	11.3697	0.113712		11.3697	0.113744	11.3697	0.113712		11.3697	0.563712	11.3697	0.113712		11.3697	0.223014	11.3697	0.225105		11.3697	0.224508	11.3697	0.225105		11.3697	0.606102	11.3697	0.225105
11.4031	0.115048	11.4031	0.114047		11.4031	0.11411	11.4031	0.114047		11.4031	0.564047	11.4031	0.114047		11.4031	0.223601	11.4031	0.223649		11.4031	0.225086	11.4031	0.223649		11.4031	0.606551	11.4031	0.223649
11.4365	0.115413	11.4365	0.114381		11.4365	0.114476	11.4365	0.114381		11.4365	0.564381	11.4365	0.114381		11.4365	0.224186	11.4365	0.226885		11.4365	0.225653	11.4365	0.226885		11.4365	0.607046	11.4365	0.226885
11.47	0.115775	11.47	0.114716		11.47	0.11484	11.47	0.114716		11.47	0.564716	11.47	0.114716		11.47	0.224767	11.47	0.225783		11.47	0.226208	11.47	0.225783		11.47	0.607574	11.47	0.225783
11.5034	0.116136	11.5034	0.11505		11.5034	0.115203	11.5034	0.11505		11.5034	0.56505	11.5034	0.11505		11.5034	0.225346	11.5034	0.226607		11.5034	0.226753	11.5034	0.226607		11.5034	0.608119	11.5034	0.226607
11.5369	0.116495	11.5369	0.115385		11.5369	0.115565	11.5369	0.115385		11.5369	0.565385	11.5369	0.115385		11.5369	0.225921	11.5369	0.227622		11.5369	0.227286	11.5369	0.227622		11.5369	0.608663	11.5369	0.227622
11.5703	0.116852	11.5703	0.115719		11.5703	0.115925	11.5703	0.115719		11.5703	0.565719	11.5703	0.115719		11.5703	0.226494	11.5703	0.226975		11.5703	0.227808	11.5703	0.226975		11.5703	0.609185	11.5703	0.226975
11.6037	0.117206	11.6037	0.116054		11.6037	0.116283	11.6037	0.116054		11.6037	0.566054	11.6037	0.116054		11.6037	0.227063	11.6037	0.226615		11.6037	0.228319	11.6037	0.226615		11.6037	0.609665	11.6037	0.226615
11.6372	0.117559	11.6372	0.116388		11.6372	0.116639	11.6372	0.116388		11.6372	0.566388	11.6372	0.116388		11.6372	0.22763	11.6372	0.228932		11.6372	0.228819	11.6372	0.228932		11.6372	0.610088	11.6372	0.228932
11.6706	0.117909	11.6706	0.116722		11.6706	0.116994	11.6706	0.116722		11.6706	0.566722	11.6706	0.116722		11.6706	0.228193	11.6706	0.230002		11.6706	0.229308	11.6706	0.230002		11.6706	0.610438	11.6706	0.230002
11.7041	0.118257	11.7041	0.117057		11.7041	0.117347	11.7041	0.117057		11.7041	0.567057	11.7041	0.117057		11.7041	0.228753	11.7041	0.233053		11.7041	0.229787	11.7041	0.233053		11.7041	0.610705	11.7041	0.233053
11.7375	0.118603	11.7375	0.117391		11.7375	0.117698	11.7375	0.117391		11.7375	0.567391	11.7375	0.117391		11.7375	0.22931	11.7375	0.234288		11.7375	0.230256	11.7375	0.234288		11.7375	0.610885	11.7375	0.234288
11.7709	0.118947	11.7709	0.117726		11.7709	0.118046	11.7709	0.117726		11.7709	0.567726	11.7709	0.117726		11.7709	0.229863	11.7709	0.231077		11.7709	0.230716	11.7709	0.231077		11.7709	0.610979	11.7709	0.231077
11.8044	0.119289	11.8044	0.11806		11.8044	0.118393	11.8044	0.11806		11.8044	0.56806	11.8044	0.11806		11.8044	0.230414	11.8044	0.229033		11.8044	0.231165	11.8044	0.229033		11.8044	0.610994	11.8044	0.229033
11.8378	0.119629	11.8378	0.118395		11.8378	0.118738	11.8378	0.118395		11.8378	0.568395	11.8378	0.118395		11.8378	0.230961	11.8378	0.229472		11.8378	0.231606	11.8378	0.229472		11.8378	0.610941	11.8378	0.229472
11.8713	0.119966	11.8713	0.118729		11.8713	0.11908	11.8713	0.118729		11.8713	0.568729	11.8713	0.118729		11.8713	0.231505	11.8713	0.232558		11.8713	0.232038	11.8713	0.232558		11.8713	0.610837	11.8713	0.232558
11.9047	0.120302	11.9047	0.119064		11.9047	0.119421	11.9047	0.119064		11.9047	0.569064	11.9047	0.119064		11.9047	0.232046	11.9047	0.234677		11.9047	0.232462	11.9047	0.234677		11.9047	0.610699	11.9047	0.234677
11.9381	0.120635	11.9381	0.119398		11.9381	0.11976	11.9381	0.119398		11.9381	0.569398	11.9381	0.119398		11.9381	0.232584	11.9381	0.23326		11.9381	0.232879	11.9381	0.23326		11.9381	0.610551	11.9381	0.23326
11.9716	0.120966	11.9716	0.119732		11.9716	0.120096	11.9716	0.119732		11.9716	0.569732	11.9716	0.119732		11.9716	0.233118	11.9716	0.233792		11.9716	0.233288	11.9716	0.233792		11.9716	0.610412	11.9716	0.233792
12.005	0.121295	12.005	0.120067		12.005	0.120431	12.005	0.120067		12.005	0.570067	12.005	0.120067		12.005	0.23365	12.005	0.232149		12.005	0.233691	12.005	0.232149		12.005	0.610304	12.005	0.232149
12.0385	0.121622	12.0385	0.120401		12.0385	0.120763	12.0385	0.120401		12.0385	0.570401	12.0385	0.120401		12.0385	0.234178	12.0385	0.230765		12.0385	0.234089	12.0385	0.230765		12.0385	0.610245	12.0385	0.230765
12.0719	0.121947	12.0719	0.120736		12.0719	0.121094	12.0719	0.120736		12.0719	0.570736	12.0719	0.120736		12.0719	0.234703	12.0719	0.232165		12.0719	0.234481	12.0719	0.232165		12.0719	0.61025	12.0719	0.232165
12.1053	0.12227	12.1053	0.12107		12.1053	0.121423	12.1053	0.12107		12.1053	0.57107	12.1053	0.12107		12.1053	0.235226	12.1053	0.231829		12.1053	0.234869	12.1053	0.231829		12.1053	0.61033	12.1053	0.231829
12.1388	0.122591	12.1388	0.121405		12.1388	0.121751	12.1388	0.121405		12.1388	0.571405	12.1388	0.121405		12.1388	0.235745	12.1388	0.230811		12.1388	0.235253	12.1388	0.230811		12.1388	0.610492	12.1388	0.230811
12.1722	0.122911	12.1722	0.121739		12.1722	0.122077	12.1722	0.121739		12.1722	0.571739	12.1722	0.121739		12.1722	0.236262	12.1722	0.228663		12.1722	0.235634	12.1722	0.228663		12.1722	0.610737	12.1722	0.228663
12.2057	0.123228	12.2057	0.122074		12.2057	0.122401	12.2057	0.122074		12.2057	0.572074	12.2057	0.122074		12.2057	0.236776	12.2057	0.234184		12.2057	0.236012	12.2057	0.234184		12.2057	0.611063	12.2057	0.234184
12.2391	0.123544	12.2391	0.122408		12.2391	0.122723	12.2391	0.122408		12.2391	0.572408	12.2391	0.122408		12.2391	0.237287	12.2391	0.234027		12.2391	0.236389	12.2391	0.234027		12.2391	0.611462	12.2391	0.234027
12.2725	0.123857	12.2725	0.122742		12.2725	0.123045	12.2725	0.122742		12.2725	0.572742	12.2725	0.122742		12.2725	0.237795	12.2725	0.236169		12.2725	0.236765	12.2725	0.236169		12.2725	0.611925	12.2725	0.236169
12.306	0.124169	12.306	0.123077		12.306	0.123365	12.306	0.123077		12.306	0.573077	12.306	0.123077		12.306	0.238301	12.306	0.237623		12.306	0.237141	12.306	0.237623		12.306	0.612437	12.306	0.237623
12.3394	0.12448	12.3394	0.123411		12.3394	0.123684	12.3394	0.123411		12.3394	0.573411	12.3394	0.123411		12.3394	0.238804	12.3394	0.24144		12.3394	0.237518	12.3394	0.24144		12.3394	0.612983	12.3394	0.24144
12.3729	0.124789	12.3729	0.123746		12.3729	0.124002	12.3729	0.123746		12.3729	0.573746	12.3729	0.123746		12.3729	0.239305	12.3729	0.244022		12.3729	0.237896	12.3729	0.244022		12.3729	0.613546	12.3729	0.244022
12.4063	0.125096	12.4063	0.12408		12.4063	0.124319	12.4063	0.12408		12.4063	0.57408	12.4063	0.12408		12.4063	0.239803	12.4063	0.244805		12.4063	0.238276	12.4063	0.244805		12.4063	0.614108	12.4063	0.244805
12.4397	0.125402	12.4397	0.124415		12.4397	0.124635	12.4397	0.124415		12.4397	0.574415	12.4397	0.124415		12.4397	0.240299	12.4397	0.243411		12.4397	0.238659	12.4397	0.243411		12.4397	0.614655	12.4397	0.243411
12.4732	0.125706	12.4732	0.124749		12.4732	0.124951	12.4732	0.124749		12.4732	0.574749	12.4732	0.124749		12.4732	0.240793	12.4732	0.247033		12.4732	0.239046	12.4732	0.247033		12.4732	0.61517	12.4732	0.247033
12.5066	0.126009	12.5066	0.125084		12.5066	0.125265	12.5066	0.125084		12.5066	0.575084	12.5066	0.125084		12.5066	0.241285	12.5066	0.249274		12.5066	0.239436	12.5066	0.249274		12.5066	0.615639	12.5066	0.249274
12.5401	0.12631	12.5401	0.125418		12.5401	0.12558	12.5401	0.125418		12.5401	0.575418	12.5401	0.125418		12.5401	0.241775	12.5401	0.246678		12.5401	0.239832	12.5401	0.246678		12.5401	0.616052	12.5401	0.246678
12.5735	0.126611	12.5735	0.125753		12.5735	0.125894	12.5735	0.125753		12.5735	0.575753	12.5735	0.125753		12.5735	0.242263	12.5735	0.244628		12.5735	0.240234	12.5735	0.244628		12.5735	0.616401	12.5735	0.244628
12.6069	0.12691	12.6069	0.126087		12.6069	0.126208	12.6069	0.126087		12.6069	0.576087	12.6069	0.126087		12.6069	0.242749	12.6069	0.246459		12.6069	0.240641	12.6069	0.246459		12.6069	0.616681	12.6069	0.246459
12.6404	0.127208	12.6404	0.126421		12.6404	0.126522	12.6404	0.126421		12.6404	0.576421	12.6404	0.126421		12.6404	0.243234	12.6404	0.246517		12.6404	0.241056	12.6404	0.246517		12.6404	0.616889	12.6404	0.246517
12.6738	0.127505	12.6738	0.126756		12.6738	0.126835	12.6738	0.126756		12.6738	0.576756	12.6738	0.126756		12.6738	0.243717	12.6738	0.244046		12.6738	0.241478	12.6738	0.244046		12.6738	0.617029	12.6738	0.244046
12.7073	0.127802	12.7073	0.12709		12.7073	0.127149	12.7073	0.12709		12.7073	0.57709	12.7073	0.12709		12.7073	0.244199	12.7073	0.245538		12.7073	0.241908	12.7073	0.245538		12.7073	0.617103	12.7073	0.245538
12.7407	0.128097	12.7407	0.127425		12.7407	0.127463	12.7407	0.127425		12.7407	0.577425	12.7407	0.127425		12.7407	0.244679	12.7407	0.244423		12.7407	0.242346	12.7407	0.244423		12.7407	0.617122	12.7407	0.244423
12.7741	0.128391	12.7741	0.127759		12.7741	0.127777	12.7741	0.127759		12.7741	0.577759	12.7741	0.127759		12.7741	0.245159	12.7741	0.243413		12.7741	0.242794	12.7741	0.243413		12.7741	0.617096	12.7741	0.243413
12.8076	0.128685	12.8076	0.128094		12.8076	0.128092	12.8076	0.128094		12.8076	0.578094	12.8076	0.128094		12.8076	0.245637	12.8076	0.243093		12.8076	0.24325	12.8076	0.243093		12.8076	0.617038	12.8076	0.243093
12.841	0.128978	12.841	0.128428		12.841	0.128407	12.841	0.128428		12.841	0.578428	12.841	0.128428		12.841	0.246115	12.841	0.239722		12.841	0.243716	12.841	0.239722		12.841	0.616964	12.841	0.239722
12.8745	0.129271	12.8745	0.128763		12.8745	0.128723	12.8745	0.128763		12.8745	0.578763	12.8745	0.128763		12.8745	0.246592	12.8745	0.240084		12.8745	0.244193	12.8745	0.240084		12.8745	0.61689	12.8745	0.240084
12.9079	0.129563	12.9079	0.129097		12.9079	0.12904	12.9079	0.129097		12.9079	0.579097	12.9079	0.129097		12.9079	0.247068	12.9079	0.23844		12.9079	0.244679	12.9079	0.23844		12.9079	0.616834	12.9079	0.23844
12.9413	0.129854	12.9413	0.129431		12.9413	0.129357	12.9413	0.129431		12.9413	0.579431	12.9413	0.129431		12.9413	0.247543	12.9413	0.240057		12.9413	0.245176	12.9413	0.240057		12.9413	0.61681	12.9413	0.240057
12.9748	0.130145	12.9748	0.129766		12.9748	0.129675	12.9748	0.129766		12.9748	0.579766	12.9748	0.129766		12.9748	0.248019	12.9748	0.241153		12.9748	0.245684	12.9748	0.241153		12.9748	0.616835	12.9748	0.241153
13.0082	0.130436	13.0082	0.1301		13.0082	0.129994	13.0082	0.1301		13.0082	0.5801	13.0082	0.1301		13.0082	0.248494	13.0082	0.242035		13.0082	0.246202	13.0082	0.242035		13.0082	0.616921	13.0082	0.242035
13.0417	0.130727	13.0417	0.130435		13.0417	0.130313	13.0417	0.130435		13.0417	0.580435	13.0417	0.130435		13.0417	0.248969	13.0417	0.242963		13.0417	0.246731	13.0417	0.242963		13.0417	0.617079	13.0417	0.242963
13.0751	0.131018	13.0751	0.130769		13.0751	0.130634	13.0751	0.130769		13.0751	0.580769	13.0751	0.130769		13.0751	0.249444	13.0751	0.243312		13.0751	0.24727	13.0751	0.243312		13.0751	0.617314	13.0751	0.243312
13.1085	0.131308	13.1085	0.131104		13.1085	0.130956	13.1085	0.131104		13.1085	0.581104	13.1085	0.131104		13.1085	0.24992	13.1085	0.243508		13.1085	0.247821	13.1085	0.243508		13.1085	0.617632	13.1085	0.243508
13.142	0.131599	13.142	0.131438		13.142	0.131279	13.142	0.131438		13.142	0.581438	13.142	0.131438		13.142	0.250395	13.142	0.242745		13.142	0.248381	13.142	0.242745		13.142	0.618033	13.142	0.242745
13.1754	0.13189	13.1754	0.131773		13.1754	0.131603	13.1754	0.131773		13.1754	0.581773	13.1754	0.131773		13.1754	0.250872	13.1754	0.246774		13.1754	0.248953	13.1754	0.246774		13.1754	0.618513	13.1754	0.246774
13.2089	0.13218	13.2089	0.132107		13.2089	0.131928	13.2089	0.132107		13.2089	0.582107	13.2089	0.132107		13.2089	0.251349	13.2089	0.250023		13.2089	0.249534	13.2089	0.250023		13.2089	0.619067	13.2089	0.250023
13.2423	0.132472	13.2423	0.132441		13.2423	0.132254	13.2423	0.132441		13.2423	0.582441	13.2423	0.132441		13.2423	0.251826	13.2423	0.253426		13.2423	0.250125	13.2423	0.253426		13.2423	0.619686	13.2423	0.253426
13.2757	0.132763	13.2757	0.132776		13.2757	0.132582	13.2757	0.132776		13.2757	0.582776	13.2757	0.132776		13.2757	0.252305	13.2757	0.254904		13.2757	0.250725	13.2757	0.254904		13.2757	0.62036	13.2757	0.254904
13.3092	0.133055	13.3092	0.13311		13.3092	0.13291	13.3092	0.13311		13.3092	0.58311	13.3092	0.13311		13.3092	0.252785	13.3092	0.253469		13.3092	0.251334	13.3092	0.253469		13.3092	0.621076	13.3092	0.253469
13.3426	0.133347	13.3426	0.133445		13.3426	0.13324	13.3426	0.133445		13.3426	0.583445	13.3426	0.133445		13.3426	0.253266	13.3426	0.252895		13.3426	0.251952	13.3426	0.252895		13.3426	0.621823	13.3426	0.252895
13.3761	0.13364	13.3761	0.133779		13.3761	0.133571	13.3761	0.133779		13.3761	0.583779	13.3761	0.133779		13.3761	0.253748	13.3761	0.253275		13.3761	0.252578	13.3761	0.253275		13.3761	0.622588	13.3761	0.253275
13.4095	0.133933	13.4095	0.134114		13.4095	0.133903	13.4095	0.134114		13.4095	0.584114	13.4095	0.134114		13.4095	0.254232	13.4095	0.254195		13.4095	0.253212	13.4095	0.254195		13.4095	0.623359	13.4095	0.254195
13.4429	0.134227	13.4429	0.134448		13.4429	0.134236	13.4429	0.134448		13.4429	0.584448	13.4429	0.134448		13.4429	0.254717	13.4429	0.255489		13.4429	0.253853	13.4429	0.255489		13.4429	0.624123	13.4429	0.255489
13.4764	0.134522	13.4764	0.134783		13.4764	0.134571	13.4764	0.134783		13.4764	0.584783	13.4764	0.134783		13.4764	0.255205	13.4764	0.25441		13.4764	0.2545	13.4764	0.25441		13.4764	0.624869	13.4764	0.25441
13.5098	0.134818	13.5098	0.135117		13.5098	0.134906	13.5098	0.135117		13.5098	0.585117	13.5098	0.135117		13.5098	0.255694	13.5098	0.255626		13.5098	0.255153	13.5098	0.255626		13.5098	0.625586	13.5098	0.255626
13.5433	0.135114	13.5433	0.135452		13.5433	0.135243	13.5433	0.135452		13.5433	0.585452	13.5433	0.135452		13.5433	0.256185	13.5433	0.254899		13.5433	0.255811	13.5433	0.254899		13.5433	0.626267	13.5433	0.254899
13.5767	0.135411	13.5767	0.135786		13.5767	0.13558	13.5767	0.135786		13.5767	0.585786	13.5767	0.135786		13.5767	0.256679	13.5767	0.25494		13.5767	0.256473	13.5767	0.25494		13.5767	0.6269	13.5767	0.25494
13.6101	0.135709	13.6101	0.13612		13.6101	0.135919	13.6101	0.13612		13.6101	0.58612	13.6101	0.13612		13.6101	0.257174	13.6101	0.257715		13.6101	0.25714	13.6101	0.257715		13.6101	0.62748	13.6101	0.257715
13.6436	0.136009	13.6436	0.136455		13.6436	0.136258	13.6436	0.136455		13.6436	0.586455	13.6436	0.136455		13.6436	0.257672	13.6436	0.259262		13.6436	0.257809	13.6436	0.259262		13.6436	0.627999	13.6436	0.259262
13.677	0.136309	13.677	0.136789		13.677	0.136598	13.677	0.136789		13.677	0.586789	13.677	0.136789		13.677	0.258173	13.677	0.259312		13.677	0.258481	13.677	0.259312		13.677	0.628452	13.677	0.259312
13.7105	0.13661	13.7105	0.137124		13.7105	0.136939	13.7105	0.137124		13.7105	0.587124	13.7105	0.137124		13.7105	0.258676	13.7105	0.256009		13.7105	0.259154	13.7105	0.256009		13.7105	0.628835	13.7105	0.256009
13.7439	0.136913	13.7439	0.137458		13.7439	0.137281	13.7439	0.137458		13.7439	0.587458	13.7439	0.137458		13.7439	0.259182	13.7439	0.255642		13.7439	0.259828	13.7439	0.255642		13.7439	0.629146	13.7439	0.255642
13.7773	0.137216	13.7773	0.137793		13.7773	0.137624	13.7773	0.137793		13.7773	0.587793	13.7773	0.137793		13.7773	0.259691	13.7773	0.25482		13.7773	0.260502	13.7773	0.25482		13.7773	0.629384	13.7773	0.25482
13.8108	0.137521	13.8108	0.138127		13.8108	0.137967	13.8108	0.138127		13.8108	0.588127	13.8108	0.138127		13.8108	0.260203	13.8108	0.254463		13.8108	0.261175	13.8108	0.254463		13.8108	0.629552	13.8108	0.254463
13.8442	0.137828	13.8442	0.138462		13.8442	0.138311	13.8442	0.138462		13.8442	0.588462	13.8442	0.138462		13.8442	0.260718	13.8442	0.25606		13.8442	0.261847	13.8442	0.25606		13.8442	0.629657	13.8442	0.25606
13.8777	0.138135	13.8777	0.138796		13.8777	0.138655	13.8777	0.138796		13.8777	0.588796	13.8777	0.138796		13.8777	0.261237	13.8777	0.258385		13.8777	0.262517	13.8777	0.258385		13.8777	0.629706	13.8777	0.258385
13.9111	0.138444	13.9111	0.13913		13.9111	0.139	13.9111	0.13913		13.9111	0.58913	13.9111	0.13913		13.9111	0.261758	13.9111	0.254181		13.9111	0.263185	13.9111	0.254181		13.9111	0.629712	13.9111	0.254181
13.9445	0.138754	13.9445	0.139465		13.9445	0.139345	13.9445	0.139465		13.9445	0.589465	13.9445	0.139465		13.9445	0.262283	13.9445	0.258356		13.9445	0.263849	13.9445	0.258356		13.9445	0.62969	13.9445	0.258356
13.978	0.139066	13.978	0.139799		13.978	0.139691	13.978	0.139799		13.978	0.589799	13.978	0.139799		13.978	0.262812	13.978	0.260421		13.978	0.264509	13.978	0.260421		13.978	0.62966	13.978	0.260421
14.0114	0.139379	14.0114	0.140134		14.0114	0.140037	14.0114	0.140134		14.0114	0.590134	14.0114	0.140134		14.0114	0.263344	14.0114	0.257542		14.0114	0.265164	14.0114	0.257542		14.0114	0.62964	14.0114	0.257542
14.0449	0.139693	14.0449	0.140468		14.0449	0.140383	14.0449	0.140468		14.0449	0.590468	14.0449	0.140468		14.0449	0.26388	14.0449	0.259118		14.0449	0.265815	14.0449	0.259118		14.0449	0.629652	14.0449	0.259118
14.0783	0.140009	14.0783	0.140803		14.0783	0.140729	14.0783	0.140803		14.0783	0.590803	14.0783	0.140803		14.0783	0.264419	14.0783	0.261759		14.0783	0.26646	14.0783	0.261759		14.0783	0.629718	14.0783	0.261759
14.1117	0.140326	14.1117	0.141137		14.1117	0.141075	14.1117	0.141137		14.1117	0.591137	14.1117	0.141137		14.1117	0.264963	14.1117	0.264653		14.1117	0.267099	14.1117	0.264653		14.1117	0.629858	14.1117	0.264653
14.1452	0.140645	14.1452	0.141472		14.1452	0.141421	14.1452	0.141472		14.1452	0.591472	14.1452	0.141472		14.1452	0.26551	14.1452	0.265606		14.1452	0.267732	14.1452	0.265606		14.1452	0.63009	14.1452	0.265606
14.1786	0.140966	14.1786	0.141806		14.1786	0.141768	14.1786	0.141806		14.1786	0.591806	14.1786	0.141806		14.1786	0.266061	14.1786	0.266602		14.1786	0.268358	14.1786	0.266602		14.1786	0.630427	14.1786	0.266602
14.2121	0.141287	14.2121	0.14214		14.2121	0.142114	14.2121	0.14214		14.2121	0.59214	14.2121	0.14214		14.2121	0.266617	14.2121	0.268934		14.2121	0.268977	14.2121	0.268934		14.2121	0.630879	14.2121	0.268934
14.2455	0.141611	14.2455	0.142475		14.2455	0.14246	14.2455	0.142475		14.2455	0.592475	14.2455	0.142475		14.2455	0.267176	14.2455	0.275892		14.2455	0.269589	14.2455	0.275892		14.2455	0.631448	14.2455	0.275892
14.2789	0.141936	14.2789	0.142809		14.2789	0.142805	14.2789	0.142809		14.2789	0.592809	14.2789	0.142809		14.2789	0.267739	14.2789	0.275827		14.2789	0.270193	14.2789	0.275827		14.2789	0.632132	14.2789	0.275827
14.3124	0.142262	14.3124	0.143144		14.3124	0.143151	14.3124	0.143144		14.3124	0.593144	14.3124	0.143144		14.3124	0.268307	14.3124	0.277596		14.3124	0.27079	14.3124	0.277596		14.3124	0.632921	14.3124	0.277596
14.3458	0.14259	14.3458	0.143478		14.3458	0.143496	14.3458	0.143478		14.3458	0.593478	14.3458	0.143478		14.3458	0.268879	14.3458	0.273636		14.3458	0.271379	14.3458	0.273636		14.3458	0.6338	14.3458	0.273636
14.3793	0.14292	14.3793	0.143813		14.3793	0.143841	14.3793	0.143813		14.3793	0.593813	14.3793	0.143813		14.3793	0.269455	14.3793	0.276085		14.3793	0.271961	14.3793	0.276085		14.3793	0.634748	14.3793	0.276085
14.4127	0.143251	14.4127	0.144147		14.4127	0.144185	14.4127	0.144147		14.4127	0.594147	14.4127	0.144147		14.4127	0.270036	14.4127	0.277632		14.4127	0.272535	14.4127	0.277632		14.4127	0.63574	14.4127	0.277632
14.4461	0.143583	14.4461	0.144482		14.4461	0.144529	14.4461	0.144482		14.4461	0.594482	14.4461	0.144482		14.4461	0.270621	14.4461	0.277684		14.4461	0.273102	14.4461	0.277684		14.4461	0.63675	14.4461	0.277684
14.4796	0.143918	14.4796	0.144816		14.4796	0.144873	14.4796	0.144816		14.4796	0.594816	14.4796	0.144816		14.4796	0.27121	14.4796	0.280401		14.4796	0.273661	14.4796	0.280401		14.4796	0.63775	14.4796	0.280401
14.513	0.144253	14.513	0.145151		14.513	0.145216	14.513	0.145151		14.513	0.595151	14.513	0.145151		14.513	0.271803	14.513	0.280659		14.513	0.274214	14.513	0.280659		14.513	0.638711	14.513	0.280659
14.5465	0.14459	14.5465	0.145485		14.5465	0.145558	14.5465	0.145485		14.5465	0.595485	14.5465	0.145485		14.5465	0.272401	14.5465	0.285725		14.5465	0.27476	14.5465	0.285725		14.5465	0.639609	14.5465	0.285725
14.5799	0.144929	14.5799	0.145819		14.5799	0.1459	14.5799	0.145819		14.5799	0.595819	14.5799	0.145819		14.5799	0.273004	14.5799	0.286163		14.5799	0.2753	14.5799	0.286163		14.5799	0.640422	14.5799	0.286163
14.6133	0.145269	14.6133	0.146154		14.6133	0.146241	14.6133	0.146154		14.6133	0.596154	14.6133	0.146154		14.6133	0.273611	14.6133	0.286828		14.6133	0.275835	14.6133	0.286828		14.6133	0.641135	14.6133	0.286828
14.6468	0.14561	14.6468	0.146488		14.6468	0.146582	14.6468	0.146488		14.6468	0.596488	14.6468	0.146488		14.6468	0.274222	14.6468	0.284528		14.6468	0.276363	14.6468	0.284528		14.6468	0.641737	14.6468	0.284528
14.6802	0.145953	14.6802	0.146823		14.6802	0.146922	14.6802	0.146823		14.6802	0.596823	14.6802	0.146823		14.6802	0.274837	14.6802	0.284049		14.6802	0.276887	14.6802	0.284049		14.6802	0.642223	14.6802	0.284049
14.7137	0.146297	14.7137	0.147157		14.7137	0.147261	14.7137	0.147157		14.7137	0.597157	14.7137	0.147157		14.7137	0.275457	14.7137	0.285874		14.7137	0.277407	14.7137	0.285874		14.7137	0.642595	14.7137	0.285874
14.7471	0.146642	14.7471	0.147492		14.7471	0.1476	14.7471	0.147492		14.7471	0.597492	14.7471	0.147492		14.7471	0.276082	14.7471	0.283573		14.7471	0.277923	14.7471	0.283573		14.7471	0.642859	14.7471	0.283573
14.7805	0.146989	14.7805	0.147826		14.7805	0.147938	14.7805	0.147826		14.7805	0.597826	14.7805	0.147826		14.7805	0.27671	14.7805	0.283454		14.7805	0.278436	14.7805	0.283454		14.7805	0.643027	14.7805	0.283454
14.814	0.147337	14.814	0.148161		14.814	0.148275	14.814	0.148161		14.814	0.598161	14.814	0.148161		14.814	0.277344	14.814	0.285517		14.814	0.278947	14.814	0.285517		14.814	0.643114	14.814	0.285517
14.8474	0.147686	14.8474	0.148495		14.8474	0.148612	14.8474	0.148495		14.8474	0.598495	14.8474	0.148495		14.8474	0.277981	14.8474	0.285961		14.8474	0.279456	14.8474	0.285961		14.8474	0.643137	14.8474	0.285961
14.8809	0.148036	14.8809	0.148829		14.8809	0.148948	14.8809	0.148829		14.8809	0.598829	14.8809	0.148829		14.8809	0.278623	14.8809	0.283326		14.8809	0.279965	14.8809	0.283326		14.8809	0.643115	14.8809	0.283326
14.9143	0.148388	14.9143	0.149164		14.9143	0.149284	14.9143	0.149164		14.9143	0.599164	14.9143	0.149164		14.9143	0.279269	14.9143	0.284679		14.9143	0.280473	14.9143	0.284679		14.9143	0.643067	14.9143	0.284679
14.9477	0.148741	14.9477	0.149498		14.9477	0.149619	14.9477	0.149498		14.9477	0.599498	14.9477	0.149498		14.9477	0.279919	14.9477	0.283174		14.9477	0.280982	14.9477	0.283174		14.9477	0.64301	14.9477	0.283174
14.9812	0.149094	14.9812	0.149833		14.9812	0.149953	14.9812	0.149833		14.9812	0.599833	14.9812	0.149833		14.9812	0.280573	14.9812	0.282191		14.9812	0.281492	14.9812	0.282191		14.9812	0.642961	14.9812	0.282191
15.0146	0.149449	15.0146	0.150167		15.0146	0.150287	15.0146	0.150167		15.0146	0.600167	15.0146	0.150167		15.0146	0.281232	15.0146	0.280941		15.0146	0.282004	15.0146	0.280941		15.0146	0.642933	15.0146	0.280941
15.0481	0.149805	15.0481	0.150502		15.0481	0.15062	15.0481	0.150502		15.0481	0.600502	15.0481	0.150502		15.0481	0.281894	15.0481	0.281737		15.0481	0.282519	15.0481	0.281737		15.0481	0.642939	15.0481	0.281737
15.0815	0.150162	15.0815	0.150836		15.0815	0.150952	15.0815	0.150836		15.0815	0.600836	15.0815	0.150836		15.0815	0.282561	15.0815	0.28291		15.0815	0.283038	15.0815	0.28291		15.0815	0.642986	15.0815	0.28291
15.115	0.150519	15.115	0.151171		15.115	0.151284	15.115	0.151171		15.115	0.601171	15.115	0.151171		15.115	0.283231	15.115	0.279906		15.115	0.283562	15.115	0.279906		15.115	0.643082	15.115	0.279906
15.1484	0.150878	15.1484	0.151505		15.1484	0.151616	15.1484	0.151505		15.1484	0.601505	15.1484	0.151505		15.1484	0.283906	15.1484	0.277531		15.1484	0.284091	15.1484	0.277531		15.1484	0.64323	15.1484	0.277531
15.1818	0.151237	15.1818	0.151839		15.1818	0.151947	15.1818	0.151839		15.1818	0.601839	15.1818	0.151839		15.1818	0.284584	15.1818	0.277396		15.1818	0.284625	15.1818	0.277396		15.1818	0.643432	15.1818	0.277396
15.2153	0.151597	15.2153	0.152174		15.2153	0.152277	15.2153	0.152174		15.2153	0.602174	15.2153	0.152174		15.2153	0.285266	15.2153	0.275043		15.2153	0.285166	15.2153	0.275043		15.2153	0.643689	15.2153	0.275043
15.2487	0.151958	15.2487	0.152508		15.2487	0.152608	15.2487	0.152508		15.2487	0.602508	15.2487	0.152508		15.2487	0.285951	15.2487	0.279546		15.2487	0.285715	15.2487	0.279546		15.2487	0.644	15.2487	0.279546
15.2822	0.15232	15.2822	0.152843		15.2822	0.152937	15.2822	0.152843		15.2822	0.602843	15.2822	0.152843		15.2822	0.286641	15.2822	0.282113		15.2822	0.286271	15.2822	0.282113		15.2822	0.64436	15.2822	0.282113
15.3156	0.152682	15.3156	0.153177		15.3156	0.153267	15.3156	0.153177		15.3156	0.603177	15.3156	0.153177		15.3156	0.287333	15.3156	0.282327		15.3156	0.286836	15.3156	0.282327		15.3156	0.644766	15.3156	0.282327
15.349	0.153044	15.349	0.153512		15.349	0.153596	15.349	0.153512		15.349	0.603512	15.349	0.153512		15.349	0.288029	15.349	0.280933		15.349	0.28741	15.349	0.280933		15.349	0.645212	15.349	0.280933
15.3825	0.153407	15.3825	0.153846		15.3825	0.153925	15.3825	0.153846		15.3825	0.603846	15.3825	0.153846		15.3825	0.288729	15.3825	0.281532		15.3825	0.287993	15.3825	0.281532		15.3825	0.645691	15.3825	0.281532
15.4159	0.153771	15.4159	0.154181		15.4159	0.154253	15.4159	0.154181		15.4159	0.604181	15.4159	0.154181		15.4159	0.289432	15.4159	0.284319		15.4159	0.288587	15.4159	0.284319		15.4159	0.646196	15.4159	0.284319
15.4494	0.154135	15.4494	0.154515		15.4494	0.154582	15.4494	0.154515		15.4494	0.604515	15.4494	0.154515		15.4494	0.290138	15.4494	0.285393		15.4494	0.28919	15.4494	0.285393		15.4494	0.646717	15.4494	0.285393
15.4828	0.154499	15.4828	0.154849		15.4828	0.15491	15.4828	0.154849		15.4828	0.604849	15.4828	0.154849		15.4828	0.290847	15.4828	0.287161		15.4828	0.289805	15.4828	0.287161		15.4828	0.647246	15.4828	0.287161
15.5162	0.154864	15.5162	0.155184		15.5162	0.155238	15.5162	0.155184		15.5162	0.605184	15.5162	0.155184		15.5162	0.291559	15.5162	0.287569		15.5162	0.29043	15.5162	0.287569		15.5162	0.647772	15.5162	0.287569
15.5497	0.155229	15.5497	0.155518		15.5497	0.155566	15.5497	0.155518		15.5497	0.605518	15.5497	0.155518		15.5497	0.292274	15.5497	0.289104		15.5497	0.291067	15.5497	0.289104		15.5497	0.648288	15.5497	0.289104
15.5831	0.155594	15.5831	0.155853		15.5831	0.155894	15.5831	0.155853		15.5831	0.605853	15.5831	0.155853		15.5831	0.292992	15.5831	0.288591		15.5831	0.291715	15.5831	0.288591		15.5831	0.648786	15.5831	0.288591
15.6166	0.155959	15.6166	0.156187		15.6166	0.156222	15.6166	0.156187		15.6166	0.606187	15.6166	0.156187		15.6166	0.293712	15.6166	0.283767		15.6166	0.292375	15.6166	0.283767		15.6166	0.649258	15.6166	0.283767
15.65	0.156324	15.65	0.156522		15.65	0.15655	15.65	0.156522		15.65	0.606522	15.65	0.156522		15.65	0.294435	15.65	0.284312		15.65	0.293046	15.65	0.284312		15.65	0.649702	15.65	0.284312
15.6834	0.15669	15.6834	0.156856		15.6834	0.156877	15.6834	0.156856		15.6834	0.606856	15.6834	0.156856		15.6834	0.29516	15.6834	0.281429		15.6834	0.293729	15.6834	0.281429		15.6834	0.650117	15.6834	0.281429
15.7169	0.157055	15.7169	0.157191		15.7169	0.157205	15.7169	0.157191		15.7169	0.607191	15.7169	0.157191		15.7169	0.295888	15.7169	0.288021		15.7169	0.294424	15.7169	0.288021		15.7169	0.650502	15.7169	0.288021
15.7503	0.15742	15.7503	0.157525		15.7503	0.157533	15.7503	0.157525		15.7503	0.607525	15.7503	0.157525		15.7503	0.296618	15.7503	0.290298		15.7503	0.295129	15.7503	0.290298		15.7503	0.650864	15.7503	0.290298
15.7838	0.157785	15.7838	0.15786		15.7838	0.157862	15.7838	0.15786		15.7838	0.60786	15.7838	0.15786		15.7838	0.297351	15.7838	0.291621		15.7838	0.295846	15.7838	0.291621		15.7838	0.651209	15.7838	0.291621
15.8172	0.15815	15.8172	0.158194		15.8172	0.15819	15.8172	0.158194		15.8172	0.608194	15.8172	0.158194		15.8172	0.298085	15.8172	0.291361		15.8172	0.296574	15.8172	0.291361		15.8172	0.651547	15.8172	0.291361
15.8506	0.158515	15.8506	0.158528		15.8506	0.158519	15.8506	0.158528		15.8506	0.608528	15.8506	0.158528		15.8506	0.298821	15.8506	0.294699		15.8506	0.297313	15.8506	0.294699		15.8506	0.651887	15.8506	0.294699
15.8841	0.15888	15.8841	0.158863		15.8841	0.158847	15.8841	0.158863		15.8841	0.608863	15.8841	0.158863		15.8841	0.29956	15.8841	0.295461		15.8841	0.298061	15.8841	0.295461		15.8841	0.652242	15.8841	0.295461
15.9175	0.159244	15.9175	0.159197		15.9175	0.159176	15.9175	0.159197		15.9175	0.609197	15.9175	0.159197		15.9175	0.300299	15.9175	0.299258		15.9175	0.29882	15.9175	0.299258		15.9175	0.652622	15.9175	0.299258
15.951	0.159608	15.951	0.159532		15.951	0.159505	15.951	0.159532		15.951	0.609532	15.951	0.159532		15.951	0.301041	15.951	0.299316		15.951	0.299588	15.951	0.299316		15.951	0.653037	15.951	0.299316
15.9844	0.159971	15.9844	0.159866		15.9844	0.159835	15.9844	0.159866		15.9844	0.609866	15.9844	0.159866		15.9844	0.301784	15.9844	0.29912		15.9844	0.300365	15.9844	0.29912		15.9844	0.653494	15.9844	0.29912
16.0178	0.160334	16.0178	0.160201		16.0178	0.160165	16.0178	0.160201		16.0178	0.610201	16.0178	0.160201		16.0178	0.302528	16.0178	0.301022		16.0178	0.30115	16.0178	0.301022		16.0178	0.653999	16.0178	0.301022
16.0513	0.160696	16.0513	0.160535		16.0513	0.160495	16.0513	0.160535		16.0513	0.610535	16.0513	0.160535		16.0513	0.303274	16.0513	0.303556		16.0513	0.301943	16.0513	0.303556		16.0513	0.654553	16.0513	0.303556
16.0847	0.161058	16.0847	0.16087		16.0847	0.160825	16.0847	0.16087		16.0847	0.61087	16.0847	0.16087		16.0847	0.304021	16.0847	0.303417		16.0847	0.302743	16.0847	0.303417		16.0847	0.655154	16.0847	0.303417
16.1182	0.16142	16.1182	0.161204		16.1182	0.161156	16.1182	0.161204		16.1182	0.611204	16.1182	0.161204		16.1182	0.304769	16.1182	0.306364		16.1182	0.30355	16.1182	0.306364		16.1182	0.655797	16.1182	0.306364
16.1516	0.161781	16.1516	0.161538		16.1516	0.161487	16.1516	0.161538		16.1516	0.611538	16.1516	0.161538		16.1516	0.305518	16.1516	0.306959		16.1516	0.304363	16.1516	0.306959		16.1516	0.656475	16.1516	0.306959
16.185	0.162141	16.185	0.161873		16.185	0.161818	16.185	0.161873		16.185	0.611873	16.185	0.161873		16.185	0.306267	16.185	0.30702		16.185	0.305181	16.185	0.30702		16.185	0.657178	16.185	0.30702
16.2185	0.1625	16.2185	0.162207		16.2185	0.16215	16.2185	0.162207		16.2185	0.612207	16.2185	0.162207		16.2185	0.307018	16.2185	0.30668		16.2185	0.306004	16.2185	0.30668		16.2185	0.657896	16.2185	0.30668
16.2519	0.162859	16.2519	0.162542		16.2519	0.162482	16.2519	0.162542		16.2519	0.612542	16.2519	0.162542		16.2519	0.307769	16.2519	0.30903		16.2519	0.30683	16.2519	0.30903		16.2519	0.658616	16.2519	0.30903
16.2854	0.163217	16.2854	0.162876		16.2854	0.162814	16.2854	0.162876		16.2854	0.612876	16.2854	0.162876		16.2854	0.308521	16.2854	0.311962		16.2854	0.307659	16.2854	0.311962		16.2854	0.659329	16.2854	0.311962
16.3188	0.163574	16.3188	0.163211		16.3188	0.163147	16.3188	0.163211		16.3188	0.613211	16.3188	0.163211		16.3188	0.309273	16.3188	0.314741		16.3188	0.308491	16.3188	0.314741		16.3188	0.660025	16.3188	0.314741
16.3522	0.163931	16.3522	0.163545		16.3522	0.16348	16.3522	0.163545		16.3522	0.613545	16.3522	0.163545		16.3522	0.310025	16.3522	0.315197		16.3522	0.309325	16.3522	0.315197		16.3522	0.660696	16.3522	0.315197
16.3857	0.164286	16.3857	0.16388		16.3857	0.163814	16.3857	0.16388		16.3857	0.61388	16.3857	0.16388		16.3857	0.310778	16.3857	0.315213		16.3857	0.31016	16.3857	0.315213		16.3857	0.661336	16.3857	0.315213
16.4191	0.164641	16.4191	0.164214		16.4191	0.164148	16.4191	0.164214		16.4191	0.614214	16.4191	0.164214		16.4191	0.311531	16.4191	0.318021		16.4191	0.310995	16.4191	0.318021		16.4191	0.661941	16.4191	0.318021
16.4526	0.164995	16.4526	0.164548		16.4526	0.164482	16.4526	0.164548		16.4526	0.614548	16.4526	0.164548		16.4526	0.312283	16.4526	0.317788		16.4526	0.311829	16.4526	0.317788		16.4526	0.662509	16.4526	0.317788
16.486	0.165348	16.486	0.164883		16.486	0.164816	16.486	0.164883		16.486	0.614883	16.486	0.164883		16.486	0.313036	16.486	0.316852		16.486	0.312663	16.486	0.316852		16.486	0.663038	16.486	0.316852
16.5194	0.1657	16.5194	0.165217		16.5194	0.165151	16.5194	0.165217		16.5194	0.615217	16.5194	0.165217		16.5194	0.313789	16.5194	0.315339		16.5194	0.313495	16.5194	0.315339		16.5194	0.663528	16.5194	0.315339
16.5529	0.166051	16.5529	0.165552		16.5529	0.165486	16.5529	0.165552		16.5529	0.615552	16.5529	0.165552		16.5529	0.314541	16.5529	0.318378		16.5529	0.314325	16.5529	0.318378		16.5529	0.66398	16.5529	0.318378
16.5863	0.166401	16.5863	0.165886		16.5863	0.165822	16.5863	0.165886		16.5863	0.615886	16.5863	0.165886		16.5863	0.315293	16.5863	0.321433		16.5863	0.315153	16.5863	0.321433		16.5863	0.664394	16.5863	0.321433
16.6198	0.16675	16.6198	0.166221		16.6198	0.166157	16.6198	0.166221		16.6198	0.616221	16.6198	0.166221		16.6198	0.316045	16.6198	0.321947		16.6198	0.315976	16.6198	0.321947		16.6198	0.664768	16.6198	0.321947
16.6532	0.167098	16.6532	0.166555		16.6532	0.166493	16.6532	0.166555		16.6532	0.616555	16.6532	0.166555		16.6532	0.316796	16.6532	0.321877		16.6532	0.316797	16.6532	0.321877		16.6532	0.665102	16.6532	0.321877
16.6866	0.167445	16.6866	0.16689		16.6866	0.16683	16.6866	0.16689		16.6866	0.61689	16.6866	0.16689		16.6866	0.317547	16.6866	0.323649		16.6866	0.317613	16.6866	0.323649		16.6866	0.665395	16.6866	0.323649
16.7201	0.167791	16.7201	0.167224		16.7201	0.167166	16.7201	0.167224		16.7201	0.617224	16.7201	0.167224		16.7201	0.318297	16.7201	0.32295		16.7201	0.318424	16.7201	0.32295		16.7201	0.665645	16.7201	0.32295
16.7535	0.168137	16.7535	0.167559		16.7535	0.167503	16.7535	0.167559		16.7535	0.617559	16.7535	0.167559		16.7535	0.319046	16.7535	0.322717		16.7535	0.31923	16.7535	0.322717		16.7535	0.665853	16.7535	0.322717
16.787	0.168481	16.787	0.167893		16.787	0.16784	16.787	0.167893		16.787	0.617893	16.787	0.167893		16.787	0.319795	16.787	0.32298		16.787	0.320031	16.787	0.32298		16.787	0.666019	16.787	0.32298
16.8204	0.168824	16.8204	0.168227		16.8204	0.168177	16.8204	0.168227		16.8204	0.618227	16.8204	0.168227		16.8204	0.320542	16.8204	0.322582		16.8204	0.320826	16.8204	0.322582		16.8204	0.666148	16.8204	0.322582
16.8538	0.169166	16.8538	0.168562		16.8538	0.168514	16.8538	0.168562		16.8538	0.618562	16.8538	0.168562		16.8538	0.321289	16.8538	0.321658		16.8538	0.321616	16.8538	0.321658		16.8538	0.666246	16.8538	0.321658
16.8873	0.169506	16.8873	0.168896		16.8873	0.168852	16.8873	0.168896		16.8873	0.618896	16.8873	0.168896		16.8873	0.322034	16.8873	0.325001		16.8873	0.322399	16.8873	0.325001		16.8873	0.666324	16.8873	0.325001
16.9207	0.169846	16.9207	0.169231		16.9207	0.16919	16.9207	0.169231		16.9207	0.619231	16.9207	0.169231		16.9207	0.322779	16.9207	0.328777		16.9207	0.323176	16.9207	0.328777		16.9207	0.666396	16.9207	0.328777
16.9542	0.170185	16.9542	0.169565		16.9542	0.169527	16.9542	0.169565		16.9542	0.619565	16.9542	0.169565		16.9542	0.323522	16.9542	0.32486		16.9542	0.323947	16.9542	0.32486		16.9542	0.66648	16.9542	0.32486
16.9876	0.170523	16.9876	0.1699		16.9876	0.169865	16.9876	0.1699		16.9876	0.6199	16.9876	0.1699		16.9876	0.324264	16.9876	0.326216		16.9876	0.324712	16.9876	0.326216		16.9876	0.666597	16.9876	0.326216
17.021	0.17086	17.021	0.170234		17.021	0.170203	17.021	0.170234		17.021	0.620234	17.021	0.170234		17.021	0.325005	17.021	0.326017		17.021	0.32547	17.021	0.326017		17.021	0.666768	17.021	0.326017
17.0545	0.171195	17.0545	0.170569		17.0545	0.170541	17.0545	0.170569		17.0545	0.620569	17.0545	0.170569		17.0545	0.325745	17.0545	0.323111		17.0545	0.326222	17.0545	0.323111		17.0545	0.667016	17.0545	0.323111
17.0879	0.17153	17.0879	0.170903		17.0879	0.170879	17.0879	0.170903		17.0879	0.620903	17.0879	0.170903		17.0879	0.326483	17.0879	0.323183		17.0879	0.326968	17.0879	0.323183		17.0879	0.667361	17.0879	0.323183
17.1214	0.171864	17.1214	0.171237		17.1214	0.171217	17.1214	0.171237		17.1214	0.621237	17.1214	0.171237		17.1214	0.32722	17.1214	0.32158		17.1214	0.327707	17.1214	0.32158		17.1214	0.667821	17.1214	0.32158
17.1548	0.172196	17.1548	0.171572		17.1548	0.171555	17.1548	0.171572		17.1548	0.621572	17.1548	0.171572		17.1548	0.327956	17.1548	0.322236		17.1548	0.328441	17.1548	0.322236		17.1548	0.668407	17.1548	0.322236
17.1882	0.172528	17.1882	0.171906		17.1882	0.171893	17.1882	0.171906		17.1882	0.621906	17.1882	0.171906		17.1882	0.32869	17.1882	0.323109		17.1882	0.329168	17.1882	0.323109		17.1882	0.669124	17.1882	0.323109
17.2217	0.172859	17.2217	0.172241		17.2217	0.172231	17.2217	0.172241		17.2217	0.622241	17.2217	0.172241		17.2217	0.329422	17.2217	0.324665		17.2217	0.32989	17.2217	0.324665		17.2217	0.669967	17.2217	0.324665
17.2551	0.173188	17.2551	0.172575		17.2551	0.172569	17.2551	0.172575		17.2551	0.622575	17.2551	0.172575		17.2551	0.330153	17.2551	0.329075		17.2551	0.330607	17.2551	0.329075		17.2551	0.670925	17.2551	0.329075
17.2886	0.173517	17.2886	0.17291		17.2886	0.172907	17.2886	0.17291		17.2886	0.62291	17.2886	0.17291		17.2886	0.330883	17.2886	0.32709		17.2886	0.331319	17.2886	0.32709		17.2886	0.671975	17.2886	0.32709
17.322	0.173845	17.322	0.173244		17.322	0.173245	17.322	0.173244		17.322	0.623244	17.322	0.173244		17.322	0.331611	17.322	0.328232		17.322	0.332026	17.322	0.328232		17.322	0.673087	17.322	0.328232
17.3554	0.174172	17.3554	0.173579		17.3554	0.173582	17.3554	0.173579		17.3554	0.623579	17.3554	0.173579		17.3554	0.332337	17.3554	0.333303		17.3554	0.332728	17.3554	0.333303		17.3554	0.674226	17.3554	0.333303
17.3889	0.174498	17.3889	0.173913		17.3889	0.17392	17.3889	0.173913		17.3889	0.623913	17.3889	0.173913		17.3889	0.333061	17.3889	0.337733		17.3889	0.333426	17.3889	0.337733		17.3889	0.675348	17.3889	0.337733
17.4223	0.174823	17.4223	0.174247		17.4223	0.174257	17.4223	0.174247		17.4223	0.624247	17.4223	0.174247		17.4223	0.333784	17.4223	0.337829		17.4223	0.334121	17.4223	0.337829		17.4223	0.67641	17.4223	0.337829
17.4558	0.175148	17.4558	0.174582		17.4558	0.174595	17.4558	0.174582		17.4558	0.624582	17.4558	0.174582		17.4558	0.334505	17.4558	0.336535		17.4558	0.334812	17.4558	0.336535		17.4558	0.677368	17.4558	0.336535
17.4892	0.175471	17.4892	0.174916		17.4892	0.174932	17.4892	0.174916		17.4892	0.624916	17.4892	0.174916		17.4892	0.335225	17.4892	0.340456		17.4892	0.3355	17.4892	0.340456		17.4892	0.678181	17.4892	0.340456
17.5226	0.175794	17.5226	0.175251		17.5226	0.175269	17.5226	0.175251		17.5226	0.625251	17.5226	0.175251		17.5226	0.335943	17.5226	0.340875		17.5226	0.336185	17.5226	0.340875		17.5226	0.678815	17.5226	0.340875
17.5561	0.176116	17.5561	0.175585		17.5561	0.175606	17.5561	0.175585		17.5561	0.625585	17.5561	0.175585		17.5561	0.336659	17.5561	0.340852		17.5561	0.336868	17.5561	0.340852		17.5561	0.679241	17.5561	0.340852
17.5895	0.176438	17.5895	0.17592		17.5895	0.175943	17.5895	0.17592		17.5895	0.62592	17.5895	0.17592		17.5895	0.337373	17.5895	0.340862		17.5895	0.337549	17.5895	0.340862		17.5895	0.679445	17.5895	0.340862
17.623	0.176758	17.623	0.176254		17.623	0.176279	17.623	0.176254		17.623	0.626254	17.623	0.176254		17.623	0.338086	17.623	0.339938		17.623	0.338228	17.623	0.339938		17.623	0.679419	17.623	0.339938
17.6564	0.177078	17.6564	0.176589		17.6564	0.176616	17.6564	0.176589		17.6564	0.626589	17.6564	0.176589		17.6564	0.338797	17.6564	0.340484		17.6564	0.338906	17.6564	0.340484		17.6564	0.679172	17.6564	0.340484
17.6898	0.177398	17.6898	0.176923		17.6898	0.176952	17.6898	0.176923		17.6898	0.626923	17.6898	0.176923		17.6898	0.339506	17.6898	0.338512		17.6898	0.339583	17.6898	0.338512		17.6898	0.678722	17.6898	0.338512
17.7233	0.177716	17.7233	0.177258		17.7233	0.177288	17.7233	0.177258		17.7233	0.627258	17.7233	0.177258		17.7233	0.340213	17.7233	0.336788		17.7233	0.340259	17.7233	0.336788		17.7233	0.678098	17.7233	0.336788
17.7567	0.178034	17.7567	0.177592		17.7567	0.177624	17.7567	0.177592		17.7567	0.627592	17.7567	0.177592		17.7567	0.340919	17.7567	0.33586		17.7567	0.340935	17.7567	0.33586		17.7567	0.677337	17.7567	0.33586
17.7902	0.178352	17.7902	0.177926		17.7902	0.177959	17.7902	0.177926		17.7902	0.627926	17.7902	0.177926		17.7902	0.341623	17.7902	0.337986		17.7902	0.34161	17.7902	0.337986		17.7902	0.676485	17.7902	0.337986
17.8236	0.178669	17.8236	0.178261		17.8236	0.178295	17.8236	0.178261		17.8236	0.628261	17.8236	0.178261		17.8236	0.342325	17.8236	0.33763		17.8236	0.342286	17.8236	0.33763		17.8236	0.675592	17.8236	0.33763
17.857	0.178986	17.857	0.178595		17.857	0.17863	17.857	0.178595		17.857	0.628595	17.857	0.178595		17.857	0.343025	17.857	0.338163		17.857	0.342963	17.857	0.338163		17.857	0.674708	17.857	0.338163
17.8905	0.179302	17.8905	0.17893		17.8905	0.178965	17.8905	0.17893		17.8905	0.62893	17.8905	0.17893		17.8905	0.343724	17.8905	0.339863		17.8905	0.34364	17.8905	0.339863		17.8905	0.673884	17.8905	0.339863
17.9239	0.179617	17.9239	0.179264		17.9239	0.1793	17.9239	0.179264		17.9239	0.629264	17.9239	0.179264		17.9239	0.344421	17.9239	0.337369		17.9239	0.344318	17.9239	0.337369		17.9239	0.673165	17.9239	0.337369
17.9574	0.179933	17.9574	0.179599		17.9574	0.179635	17.9574	0.179599		17.9574	0.629599	17.9574	0.179599		17.9574	0.345117	17.9574	0.337046		17.9574	0.344996	17.9574	0.337046		17.9574	0.67259	17.9574	0.337046
17.9908	0.180248	17.9908	0.179933		17.9908	0.179969	17.9908	0.179933		17.9908	0.629933	17.9908	0.179933		17.9908	0.345811	17.9908	0.338719		17.9908	0.345676	17.9908	0.338719		17.9908	0.672192	17.9908	0.338719
18.0242	0.180562	18.0242	0.180268		18.0242	0.180304	18.0242	0.180268		18.0242	0.630268	18.0242	0.180268		18.0242	0.346503	18.0242	0.34059		18.0242	0.346357	18.0242	0.34059		18.0242	0.671993	18.0242	0.34059
18.0577	0.180877	18.0577	0.180602		18.0577	0.180638	18.0577	0.180602		18.0577	0.630602	18.0577	0.180602		18.0577	0.347194	18.0577	0.338896		18.0577	0.347039	18.0577	0.338896		18.0577	0.672004	18.0577	0.338896
18.0911	0.181191	18.0911	0.180936		18.0911	0.180972	18.0911	0.180936		18.0911	0.630936	18.0911	0.180936		18.0911	0.347883	18.0911	0.339376		18.0911	0.347723	18.0911	0.339376		18.0911	0.672227	18.0911	0.339376
18.1246	0.181505	18.1246	0.181271		18.1246	0.181306	18.1246	0.181271		18.1246	0.631271	18.1246	0.181271		18.1246	0.34857	18.1246	0.3408		18.1246	0.348408	18.1246	0.3408		18.1246	0.672654	18.1246	0.3408
18.158	0.181819	18.158	0.181605		18.158	0.181639	18.158	0.181605		18.158	0.631605	18.158	0.181605		18.158	0.349256	18.158	0.344906		18.158	0.349094	18.158	0.344906		18.158	0.673268	18.158	0.344906
18.1914	0.182132	18.1914	0.18194		18.1914	0.181973	18.1914	0.18194		18.1914	0.63194	18.1914	0.18194		18.1914	0.34994	18.1914	0.346633		18.1914	0.349782	18.1914	0.346633		18.1914	0.674043	18.1914	0.346633
18.2249	0.182446	18.2249	0.182274		18.2249	0.182306	18.2249	0.182274		18.2249	0.632274	18.2249	0.182274		18.2249	0.350623	18.2249	0.348609		18.2249	0.35047	18.2249	0.348609		18.2249	0.674949	18.2249	0.348609
18.2583	0.182759	18.2583	0.182609		18.2583	0.18264	18.2583	0.182609		18.2583	0.632609	18.2583	0.182609		18.2583	0.351304	18.2583	0.349555		18.2583	0.35116	18.2583	0.349555		18.2583	0.675954	18.2583	0.349555
18.2918	0.183073	18.2918	0.182943		18.2918	0.182973	18.2918	0.182943		18.2918	0.632943	18.2918	0.182943		18.2918	0.351984	18.2918	0.344613		18.2918	0.351851	18.2918	0.344613		18.2918	0.67702	18.2918	0.344613
18.3252	0.183386	18.3252	0.183278		18.3252	0.183306	18.3252	0.183278		18.3252	0.633278	18.3252	0.183278		18.3252	0.352663	18.3252	0.343561		18.3252	0.352543	18.3252	0.343561		18.3252	0.678114	18.3252	0.343561
18.3586	0.1837	18.3586	0.183612		18.3586	0.183639	18.3586	0.183612		18.3586	0.633612	18.3586	0.183612		18.3586	0.35334	18.3586	0.349103		18.3586	0.353235	18.3586	0.349103		18.3586	0.679203	18.3586	0.349103
18.3921	0.184013	18.3921	0.183946		18.3921	0.183972	18.3921	0.183946		18.3921	0.633946	18.3921	0.183946		18.3921	0.354016	18.3921	0.349312		18.3921	0.353928	18.3921	0.349312		18.3921	0.68026	18.3921	0.349312
18.4255	0.184327	18.4255	0.184281		18.4255	0.184305	18.4255	0.184281		18.4255	0.634281	18.4255	0.184281		18.4255	0.35469	18.4255	0.353082		18.4255	0.354622	18.4255	0.353082		18.4255	0.681264	18.4255	0.353082
18.459	0.184641	18.459	0.184615		18.459	0.184637	18.459	0.184615		18.459	0.634615	18.459	0.184615		18.459	0.355363	18.459	0.357394		18.459	0.355315	18.459	0.357394		18.459	0.682199	18.459	0.357394
18.4924	0.184955	18.4924	0.18495		18.4924	0.18497	18.4924	0.18495		18.4924	0.63495	18.4924	0.18495		18.4924	0.356035	18.4924	0.359332		18.4924	0.356009	18.4924	0.359332		18.4924	0.683056	18.4924	0.359332
18.5258	0.185269	18.5258	0.185284		18.5258	0.185303	18.5258	0.185284		18.5258	0.635284	18.5258	0.185284		18.5258	0.356705	18.5258	0.361567		18.5258	0.356703	18.5258	0.361567		18.5258	0.683833	18.5258	0.361567
18.5593	0.185583	18.5593	0.185619		18.5593	0.185635	18.5593	0.185619		18.5593	0.635619	18.5593	0.185619		18.5593	0.357374	18.5593	0.366909		18.5593	0.357395	18.5593	0.366909		18.5593	0.684536	18.5593	0.366909
18.5927	0.185898	18.5927	0.185953		18.5927	0.185968	18.5927	0.185953		18.5927	0.635953	18.5927	0.185953		18.5927	0.358042	18.5927	0.36846		18.5927	0.358088	18.5927	0.36846		18.5927	0.685173	18.5927	0.36846
18.6262	0.186213	18.6262	0.186288		18.6262	0.1863	18.6262	0.186288		18.6262	0.636288	18.6262	0.186288		18.6262	0.358709	18.6262	0.370066		18.6262	0.358779	18.6262	0.370066		18.6262	0.685757	18.6262	0.370066
18.6596	0.186528	18.6596	0.186622		18.6596	0.186633	18.6596	0.186622		18.6596	0.636622	18.6596	0.186622		18.6596	0.359374	18.6596	0.369775		18.6596	0.359469	18.6596	0.369775		18.6596	0.686304	18.6596	0.369775
18.693	0.186844	18.693	0.186957		18.693	0.186966	18.693	0.186957		18.693	0.636957	18.693	0.186957		18.693	0.360039	18.693	0.3694		18.693	0.360158	18.693	0.3694		18.693	0.68683	18.693	0.3694
18.7265	0.18716	18.7265	0.187291		18.7265	0.187298	18.7265	0.187291		18.7265	0.637291	18.7265	0.187291		18.7265	0.360702	18.7265	0.368087		18.7265	0.360845	18.7265	0.368087		18.7265	0.687349	18.7265	0.368087
18.7599	0.187476	18.7599	0.187625		18.7599	0.187631	18.7599	0.187625		18.7599	0.637625	18.7599	0.187625		18.7599	0.361364	18.7599	0.368015		18.7599	0.36153	18.7599	0.368015		18.7599	0.687873	18.7599	0.368015
18.7934	0.187793	18.7934	0.18796		18.7934	0.187963	18.7934	0.18796		18.7934	0.63796	18.7934	0.18796		18.7934	0.362025	18.7934	0.372009		18.7934	0.362214	18.7934	0.372009		18.7934	0.688412	18.7934	0.372009
18.8268	0.18811	18.8268	0.188294		18.8268	0.188296	18.8268	0.188294		18.8268	0.638294	18.8268	0.188294		18.8268	0.362684	18.8268	0.371148		18.8268	0.362895	18.8268	0.371148		18.8268	0.688972	18.8268	0.371148
18.8602	0.188428	18.8602	0.188629		18.8602	0.188629	18.8602	0.188629		18.8602	0.638629	18.8602	0.188629		18.8602	0.363343	18.8602	0.374428		18.8602	0.363573	18.8602	0.374428		18.8602	0.689553	18.8602	0.374428
18.8937	0.188746	18.8937	0.188963		18.8937	0.188961	18.8937	0.188963		18.8937	0.638963	18.8937	0.188963		18.8937	0.364001	18.8937	0.373187		18.8937	0.364249	18.8937	0.373187		18.8937	0.690152	18.8937	0.373187
18.9271	0.189064	18.9271	0.189298		18.9271	0.189294	18.9271	0.189298		18.9271	0.639298	18.9271	0.189298		18.9271	0.364657	18.9271	0.372035		18.9271	0.364922	18.9271	0.372035		18.9271	0.690766	18.9271	0.372035
18.9606	0.189384	18.9606	0.189632		18.9606	0.189627	18.9606	0.189632		18.9606	0.639632	18.9606	0.189632		18.9606	0.365313	18.9606	0.372453		18.9606	0.365592	18.9606	0.372453		18.9606	0.691384	18.9606	0.372453
18.994	0.189703	18.994	0.189967		18.994	0.18996	18.994	0.189967		18.994	0.639967	18.994	0.189967		18.994	0.365967	18.994	0.375864		18.994	0.366259	18.994	0.375864		18.994	0.692	18.994	0.375864
19.0274	0.190024	19.0274	0.190301		19.0274	0.190293	19.0274	0.190301		19.0274	0.640301	19.0274	0.190301		19.0274	0.366621	19.0274	0.373974		19.0274	0.366923	19.0274	0.373974		19.0274	0.692605	19.0274	0.373974
19.0609	0.190345	19.0609	0.190635		19.0609	0.190626	19.0609	0.190635		19.0609	0.640635	19.0609	0.190635		19.0609	0.367273	19.0609	0.369406		19.0609	0.367584	19.0609	0.369406		19.0609	0.693192	19.0609	0.369406
19.0943	0.190666	19.0943	0.19097		19.0943	0.190959	19.0943	0.19097		19.0943	0.64097	19.0943	0.19097		19.0943	0.367925	19.0943	0.368921		19.0943	0.368241	19.0943	0.368921		19.0943	0.693757	19.0943	0.368921
19.1278	0.190988	19.1278	0.191304		19.1278	0.191292	19.1278	0.191304		19.1278	0.641304	19.1278	0.191304		19.1278	0.368575	19.1278	0.369035		19.1278	0.368894	19.1278	0.369035		19.1278	0.694297	19.1278	0.369035
19.1612	0.191311	19.1612	0.191639		19.1612	0.191626	19.1612	0.191639		19.1612	0.641639	19.1612	0.191639		19.1612	0.369224	19.1612	0.366855		19.1612	0.369545	19.1612	0.366855		19.1612	0.694814	19.1612	0.366855
19.1946	0.191634	19.1946	0.191973		19.1946	0.191959	19.1946	0.191973		19.1946	0.641973	19.1946	0.191973		19.1946	0.369873	19.1946	0.366303		19.1946	0.370191	19.1946	0.366303		19.1946	0.695312	19.1946	0.366303
19.2281	0.191958	19.2281	0.192308		19.2281	0.192292	19.2281	0.192308		19.2281	0.642308	19.2281	0.192308		19.2281	0.37052	19.2281	0.365333		19.2281	0.370834	19.2281	0.365333		19.2281	0.695798	19.2281	0.365333
19.2615	0.192283	19.2615	0.192642		19.2615	0.192626	19.2615	0.192642		19.2615	0.642642	19.2615	0.192642		19.2615	0.371166	19.2615	0.367471		19.2615	0.371474	19.2615	0.367471		19.2615	0.696278	19.2615	0.367471
19.295	0.192608	19.295	0.192977		19.295	0.19296	19.295	0.192977		19.295	0.642977	19.295	0.192977		19.295	0.371811	19.295	0.368487		19.295	0.37211	19.295	0.368487		19.295	0.69676	19.295	0.368487
19.3284	0.192934	19.3284	0.193311		19.3284	0.193294	19.3284	0.193311		19.3284	0.643311	19.3284	0.193311		19.3284	0.372456	19.3284	0.371343		19.3284	0.372743	19.3284	0.371343		19.3284	0.697252	19.3284	0.371343
19.3619	0.193261	19.3619	0.193645		19.3619	0.193627	19.3619	0.193645		19.3619	0.643645	19.3619	0.193645		19.3619	0.373099	19.3619	0.370023		19.3619	0.373372	19.3619	0.370023		19.3619	0.697758	19.3619	0.370023
19.3953	0.193588	19.3953	0.19398		19.3953	0.193961	19.3953	0.19398		19.3953	0.64398	19.3953	0.19398		19.3953	0.37374	19.3953	0.370626		19.3953	0.373998	19.3953	0.370626		19.3953	0.698279	19.3953	0.370626
19.4287	0.193916	19.4287	0.194314		19.4287	0.194296	19.4287	0.194314		19.4287	0.644314	19.4287	0.194314		19.4287	0.374381	19.4287	0.368331		19.4287	0.374621	19.4287	0.368331		19.4287	0.698815	19.4287	0.368331
19.4622	0.194245	19.4622	0.194649		19.4622	0.19463	19.4622	0.194649		19.4622	0.644649	19.4622	0.194649		19.4622	0.375021	19.4622	0.368224		19.4622	0.375241	19.4622	0.368224		19.4622	0.69936	19.4622	0.368224
19.4956	0.194575	19.4956	0.194983		19.4956	0.194964	19.4956	0.194983		19.4956	0.644983	19.4956	0.194983		19.4956	0.375659	19.4956	0.368545		19.4956	0.375857	19.4956	0.368545		19.4956	0.699907	19.4956	0.368545
19.5291	0.194905	19.5291	0.195318		19.5291	0.195298	19.5291	0.195318		19.5291	0.645318	19.5291	0.195318		19.5291	0.376297	19.5291	0.367864		19.5291	0.376471	19.5291	0.367864		19.5291	0.700444	19.5291	0.367864
19.5625	0.195236	19.5625	0.195652		19.5625	0.195633	19.5625	0.195652		19.5625	0.645652	19.5625	0.195652		19.5625	0.376933	19.5625	0.369999		19.5625	0.377082	19.5625	0.369999		19.5625	0.700961	19.5625	0.369999
19.5959	0.195567	19.5959	0.195987		19.5959	0.195968	19.5959	0.195987		19.5959	0.645987	19.5959	0.195987		19.5959	0.377568	19.5959	0.372141		19.5959	0.377691	19.5959	0.372141		19.5959	0.701445	19.5959	0.372141
19.6294	0.195899	19.6294	0.196321		19.6294	0.196302	19.6294	0.196321		19.6294	0.646321	19.6294	0.196321		19.6294	0.378201	19.6294	0.373463		19.6294	0.378297	19.6294	0.373463		19.6294	0.701885	19.6294	0.373463
19.6628	0.196232	19.6628	0.196656		19.6628	0.196637	19.6628	0.196656		19.6628	0.646656	19.6628	0.196656		19.6628	0.378834	19.6628	0.375589		19.6628	0.378901	19.6628	0.375589		19.6628	0.702272	19.6628	0.375589
19.6963	0.196566	19.6963	0.19699		19.6963	0.196972	19.6963	0.19699		19.6963	0.64699	19.6963	0.19699		19.6963	0.379465	19.6963	0.377051		19.6963	0.379503	19.6963	0.377051		19.6963	0.702602	19.6963	0.377051
19.7297	0.1969	19.7297	0.197324		19.7297	0.197307	19.7297	0.197324		19.7297	0.647324	19.7297	0.197324		19.7297	0.380094	19.7297	0.377736		19.7297	0.380102	19.7297	0.377736		19.7297	0.702872	19.7297	0.377736
19.7631	0.197235	19.7631	0.197659		19.7631	0.197642	19.7631	0.197659		19.7631	0.647659	19.7631	0.197659		19.7631	0.380722	19.7631	0.379538		19.7631	0.3807	19.7631	0.379538		19.7631	0.703088	19.7631	0.379538
19.7966	0.197571	19.7966	0.197993		19.7966	0.197977	19.7966	0.197993		19.7966	0.647993	19.7966	0.197993		19.7966	0.381349	19.7966	0.380552		19.7966	0.381296	19.7966	0.380552		19.7966	0.703255	19.7966	0.380552
19.83	0.197907	19.83	0.198328		19.83	0.198312	19.83	0.198328		19.83	0.648328	19.83	0.198328		19.83	0.381974	19.83	0.383702		19.83	0.381891	19.83	0.383702		19.83	0.703387	19.83	0.383702
19.8635	0.198244	19.8635	0.198662		19.8635	0.198647	19.8635	0.198662		19.8635	0.648662	19.8635	0.198662		19.8635	0.382598	19.8635	0.386504		19.8635	0.382485	19.8635	0.386504		19.8635	0.703498	19.8635	0.386504
19.8969	0.198581	19.8969	0.198997		19.8969	0.198982	19.8969	0.198997		19.8969	0.648997	19.8969	0.198997		19.8969	0.383219	19.8969	0.385785		19.8969	0.383077	19.8969	0.385785		19.8969	0.703603	19.8969	0.385785
19.9303	0.198919	19.9303	0.199331		19.9303	0.199317	19.9303	0.199331		19.9303	0.649331	19.9303	0.199331		19.9303	0.38384	19.9303	0.384671		19.9303	0.383668	19.9303	0.384671		19.9303	0.703718	19.9303	0.384671
19.9638	0.199258	19.9638	0.199666		19.9638	0.199653	19.9638	0.199666		19.9638	0.649666	19.9638	0.199666		19.9638	0.384458	19.9638	0.384653		19.9638	0.384258	19.9638	0.384653		19.9638	0.703859	19.9638	0.384653
19.9972	0.199597	19.9972	0.2		19.9972	0.199988	19.9972	0.2		19.9972	0.65	19.9972	0.2		19.9972	0.385075	19.9972	0.384194		19.9972	0.384847	19.9972	0.384194		19.9972	0.704037	19.9972	0.384194
20.0307	0.199937	20.0307	0.200334		20.0307	0.200323	20.0307	0.200334		20.0307	0.650334	20.0307	0.200334		20.0307	0.38569	20.0307	0.382296		20.0307	0.385435	20.0307	0.382296		20.0307	0.704259	20.0307	0.382296
20.0641	0.200278	20.0641	0.200669		20.0641	0.200659	20.0641	0.200669		20.0641	0.650669	20.0641	0.200669		20.0641	0.386303	20.0641	0.380637		20.0641	0.386023	20.0641	0.380637		20.0641	0.704528	20.0641	0.380637
20.0975	0.200619	20.0975	0.201003		20.0975	0.200994	20.0975	0.201003		20.0975	0.651003	20.0975	0.201003		20.0975	0.386914	20.0975	0.385143		20.0975	0.38661	20.0975	0.385143		20.0975	0.704842	20.0975	0.385143
20.131	0.200961	20.131	0.201338		20.131	0.20133	20.131	0.201338		20.131	0.651338	20.131	0.201338		20.131	0.387523	20.131	0.388392		20.131	0.387196	20.131	0.388392		20.131	0.705193	20.131	0.388392
20.1644	0.201303	20.1644	0.201672		20.1644	0.201665	20.1644	0.201672		20.1644	0.651672	20.1644	0.201672		20.1644	0.38813	20.1644	0.389965		20.1644	0.387782	20.1644	0.389965		20.1644	0.705571	20.1644	0.389965
20.1979	0.201645	20.1979	0.202007		20.1979	0.202	20.1979	0.202007		20.1979	0.652007	20.1979	0.202007		20.1979	0.388735	20.1979	0.388277		20.1979	0.388367	20.1979	0.388277		20.1979	0.705961	20.1979	0.388277
20.2313	0.201988	20.2313	0.202341		20.2313	0.202336	20.2313	0.202341		20.2313	0.652341	20.2313	0.202341		20.2313	0.389337	20.2313	0.389394		20.2313	0.388952	20.2313	0.389394		20.2313	0.706346	20.2313	0.389394
20.2647	0.202332	20.2647	0.202676		20.2647	0.202671	20.2647	0.202676		20.2647	0.652676	20.2647	0.202676		20.2647	0.389937	20.2647	0.387862		20.2647	0.389536	20.2647	0.387862		20.2647	0.706712	20.2647	0.387862
20.2982	0.202676	20.2982	0.20301		20.2982	0.203007	20.2982	0.20301		20.2982	0.65301	20.2982	0.20301		20.2982	0.390535	20.2982	0.388199		20.2982	0.39012	20.2982	0.388199		20.2982	0.707044	20.2982	0.388199
20.3316	0.20302	20.3316	0.203344		20.3316	0.203342	20.3316	0.203344		20.3316	0.653344	20.3316	0.203344		20.3316	0.391131	20.3316	0.39132		20.3316	0.390703	20.3316	0.39132		20.3316	0.707331	20.3316	0.39132
20.3651	0.203365	20.3651	0.203679		20.3651	0.203678	20.3651	0.203679		20.3651	0.653679	20.3651	0.203679		20.3651	0.391724	20.3651	0.389749		20.3651	0.391286	20.3651	0.389749		20.3651	0.707569	20.3651	0.389749
20.3985	0.20371	20.3985	0.204013		20.3985	0.204013	20.3985	0.204013		20.3985	0.654013	20.3985	0.204013		20.3985	0.392314	20.3985	0.391096		20.3985	0.391868	20.3985	0.391096		20.3985	0.707758	20.3985	0.391096
20.4319	0.204056	20.4319	0.204348		20.4319	0.204348	20.4319	0.204348		20.4319	0.654348	20.4319	0.204348		20.4319	0.392902	20.4319	0.392885		20.4319	0.392449	20.4319	0.392885		20.4319	0.707903	20.4319	0.392885
20.4654	0.204402	20.4654	0.204682		20.4654	0.204684	20.4654	0.204682		20.4654	0.654682	20.4654	0.204682		20.4654	0.393487	20.4654	0.393855		20.4654	0.39303	20.4654	0.393855		20.4654	0.708017	20.4654	0.393855
20.4988	0.204748	20.4988	0.205017		20.4988	0.205019	20.4988	0.205017		20.4988	0.655017	20.4988	0.205017		20.4988	0.394069	20.4988	0.392032		20.4988	0.393609	20.4988	0.392032		20.4988	0.708117	20.4988	0.392032
20.5323	0.205094	20.5323	0.205351		20.5323	0.205354	20.5323	0.205351		20.5323	0.655351	20.5323	0.205351		20.5323	0.394648	20.5323	0.393046		20.5323	0.394188	20.5323	0.393046		20.5323	0.708222	20.5323	0.393046
20.5657	0.205441	20.5657	0.205686		20.5657	0.20569	20.5657	0.205686		20.5657	0.655686	20.5657	0.205686		20.5657	0.395225	20.5657	0.394779		20.5657	0.394765	20.5657	0.394779		20.5657	0.708356	20.5657	0.394779
20.5991	0.205788	20.5991	0.20602		20.5991	0.206025	20.5991	0.20602		20.5991	0.65602	20.5991	0.20602		20.5991	0.395798	20.5991	0.396917		20.5991	0.395342	20.5991	0.396917		20.5991	0.70854	20.5991	0.396917
20.6326	0.206136	20.6326	0.206355		20.6326	0.20636	20.6326	0.206355		20.6326	0.656355	20.6326	0.206355		20.6326	0.396368	20.6326	0.395848		20.6326	0.395917	20.6326	0.395848		20.6326	0.708795	20.6326	0.395848
20.666	0.206483	20.666	0.206689		20.666	0.206695	20.666	0.206689		20.666	0.656689	20.666	0.206689		20.666	0.396935	20.666	0.395078		20.666	0.39649	20.666	0.395078		20.666	0.709135	20.666	0.395078
20.6995	0.206831	20.6995	0.207023		20.6995	0.20703	20.6995	0.207023		20.6995	0.657023	20.6995	0.207023		20.6995	0.397499	20.6995	0.394808		20.6995	0.397062	20.6995	0.394808		20.6995	0.709571	20.6995	0.394808
20.7329	0.207179	20.7329	0.207358		20.7329	0.207365	20.7329	0.207358		20.7329	0.657358	20.7329	0.207358		20.7329	0.39806	20.7329	0.398251		20.7329	0.397633	20.7329	0.398251		20.7329	0.710106	20.7329	0.398251
20.7663	0.207527	20.7663	0.207692		20.7663	0.2077	20.7663	0.207692		20.7663	0.657692	20.7663	0.207692		20.7663	0.398617	20.7663	0.398255		20.7663	0.398201	20.7663	0.398255		20.7663	0.710733	20.7663	0.398255
20.7998	0.207875	20.7998	0.208027		20.7998	0.208035	20.7998	0.208027		20.7998	0.658027	20.7998	0.208027		20.7998	0.39917	20.7998	0.402865		20.7998	0.398767	20.7998	0.402865		20.7998	0.711441	20.7998	0.402865
20.8332	0.208223	20.8332	0.208361		20.8332	0.20837	20.8332	0.208361		20.8332	0.658361	20.8332	0.208361		20.8332	0.39972	20.8332	0.405287		20.8332	0.399331	20.8332	0.405287		20.8332	0.71221	20.8332	0.405287
20.8667	0.208571	20.8667	0.208696		20.8667	0.208705	20.8667	0.208696		20.8667	0.658696	20.8667	0.208696		20.8667	0.400267	20.8667	0.404707		20.8667	0.399892	20.8667	0.404707		20.8667	0.713014	20.8667	0.404707
20.9001	0.208919	20.9001	0.20903		20.9001	0.209039	20.9001	0.20903		20.9001	0.65903	20.9001	0.20903		20.9001	0.400809	20.9001	0.404003		20.9001	0.400451	20.9001	0.404003		20.9001	0.713824	20.9001	0.404003
20.9335	0.209268	20.9335	0.209365		20.9335	0.209374	20.9335	0.209365		20.9335	0.659365	20.9335	0.209365		20.9335	0.401348	20.9335	0.405895		20.9335	0.401008	20.9335	0.405895		20.9335	0.714609	20.9335	0.405895
20.967	0.209616	20.967	0.209699		20.967	0.209709	20.967	0.209699		20.967	0.659699	20.967	0.209699		20.967	0.401883	20.967	0.409538		20.967	0.401561	20.967	0.409538		20.967	0.715338	20.967	0.409538
21.0004	0.209965	21.0004	0.210033		21.0004	0.210043	21.0004	0.210033		21.0004	0.660033	21.0004	0.210033		21.0004	0.402414	21.0004	0.406896		21.0004	0.402111	21.0004	0.406896		21.0004	0.715984	21.0004	0.406896
21.0339	0.210313	21.0339	0.210368		21.0339	0.210378	21.0339	0.210368		21.0339	0.660368	21.0339	0.210368		21.0339	0.402942	21.0339	0.409139		21.0339	0.402659	21.0339	0.409139		21.0339	0.716524	21.0339	0.409139
21.0673	0.210661	21.0673	0.210702		21.0673	0.210712	21.0673	0.210702		21.0673	0.660702	21.0673	0.210702		21.0673	0.403465	21.0673	0.406989		21.0673	0.403203	21.0673	0.406989		21.0673	0.716942	21.0673	0.406989
21.1007	0.211009	21.1007	0.211037		21.1007	0.211047	21.1007	0.211037		21.1007	0.661037	21.1007	0.211037		21.1007	0.403984	21.1007	0.407617		21.1007	0.403743	21.1007	0.407617		21.1007	0.717229	21.1007	0.407617
21.1342	0.211357	21.1342	0.211371		21.1342	0.211381	21.1342	0.211371		21.1342	0.661371	21.1342	0.211371		21.1342	0.404499	21.1342	0.409692		21.1342	0.40428	21.1342	0.409692		21.1342	0.717384	21.1342	0.409692
21.1676	0.211705	21.1676	0.211706		21.1676	0.211716	21.1676	0.211706		21.1676	0.661706	21.1676	0.211706		21.1676	0.405009	21.1676	0.408365		21.1676	0.404813	21.1676	0.408365		21.1676	0.717416	21.1676	0.408365
21.2011	0.212053	21.2011	0.21204		21.2011	0.21205	21.2011	0.21204		21.2011	0.66204	21.2011	0.21204		21.2011	0.405516	21.2011	0.404056		21.2011	0.405342	21.2011	0.404056		21.2011	0.717339	21.2011	0.404056
21.2345	0.212401	21.2345	0.212375		21.2345	0.212384	21.2345	0.212375		21.2345	0.662375	21.2345	0.212375		21.2345	0.406018	21.2345	0.406276		21.2345	0.405867	21.2345	0.406276		21.2345	0.717174	21.2345	0.406276
21.2679	0.212748	21.2679	0.212709		21.2679	0.212718	21.2679	0.212709		21.2679	0.662709	21.2679	0.212709		21.2679	0.406515	21.2679	0.402545		21.2679	0.406388	21.2679	0.402545		21.2679	0.716947	21.2679	0.402545
21.3014	0.213095	21.3014	0.213043		21.3014	0.213053	21.3014	0.213043		21.3014	0.663044	21.3014	0.213043		21.3014	0.407008	21.3014	0.404666		21.3014	0.406905	21.3014	0.404666		21.3014	0.716686	21.3014	0.404666
21.3348	0.213442	21.3348	0.213378		21.3348	0.213387	21.3348	0.213378		21.3348	0.663378	21.3348	0.213378		21.3348	0.407497	21.3348	0.403708		21.3348	0.407418	21.3348	0.403708		21.3348	0.716418	21.3348	0.403708
21.3683	0.213789	21.3683	0.213712		21.3683	0.213721	21.3683	0.213712		21.3683	0.663712	21.3683	0.213712		21.3683	0.407981	21.3683	0.40387		21.3683	0.407926	21.3683	0.40387		21.3683	0.716172	21.3683	0.40387
21.4017	0.214136	21.4017	0.214047		21.4017	0.214055	21.4017	0.214047		21.4017	0.664047	21.4017	0.214047		21.4017	0.40846	21.4017	0.402595		21.4017	0.40843	21.4017	0.402595		21.4017	0.715971	21.4017	0.402595
21.4351	0.214482	21.4351	0.214381		21.4351	0.214389	21.4351	0.214381		21.4351	0.664381	21.4351	0.214381		21.4351	0.408935	21.4351	0.405288		21.4351	0.408929	21.4351	0.405288		21.4351	0.715835	21.4351	0.405288
21.4686	0.214828	21.4686	0.214716		21.4686	0.214723	21.4686	0.214716		21.4686	0.664716	21.4686	0.214716		21.4686	0.409405	21.4686	0.402745		21.4686	0.409424	21.4686	0.402745		21.4686	0.715779	21.4686	0.402745
21.502	0.215174	21.502	0.21505		21.502	0.215057	21.502	0.21505		21.502	0.66505	21.502	0.21505		21.502	0.409871	21.502	0.403043		21.502	0.409914	21.502	0.403043		21.502	0.71581	21.502	0.403043
21.5355	0.215519	21.5355	0.215385		21.5355	0.215391	21.5355	0.215385		21.5355	0.665385	21.5355	0.215385		21.5355	0.410332	21.5355	0.409201		21.5355	0.410399	21.5355	0.409201		21.5355	0.715932	21.5355	0.409201
21.5689	0.215864	21.5689	0.215719		21.5689	0.215725	21.5689	0.215719		21.5689	0.665719	21.5689	0.215719		21.5689	0.410787	21.5689	0.40869		21.5689	0.41088	21.5689	0.40869		21.5689	0.716142	21.5689	0.40869
21.6023	0.216209	21.6023	0.216054		21.6023	0.216059	21.6023	0.216054		21.6023	0.666054	21.6023	0.216054		21.6023	0.411239	21.6023	0.408336		21.6023	0.411355	21.6023	0.408336		21.6023	0.716432	21.6023	0.408336
21.6358	0.216553	21.6358	0.216388		21.6358	0.216393	21.6358	0.216388		21.6358	0.666388	21.6358	0.216388		21.6358	0.411685	21.6358	0.412019		21.6358	0.411826	21.6358	0.412019		21.6358	0.716791	21.6358	0.412019
21.6692	0.216897	21.6692	0.216722		21.6692	0.216727	21.6692	0.216722		21.6692	0.666722	21.6692	0.216722		21.6692	0.412126	21.6692	0.415962		21.6692	0.412291	21.6692	0.415962		21.6692	0.717204	21.6692	0.415962
21.7027	0.217241	21.7027	0.217057		21.7027	0.217061	21.7027	0.217057		21.7027	0.667057	21.7027	0.217057		21.7027	0.412563	21.7027	0.413904		21.7027	0.412752	21.7027	0.413904		21.7027	0.717655	21.7027	0.413904
21.7361	0.217584	21.7361	0.217391		21.7361	0.217395	21.7361	0.217391		21.7361	0.667391	21.7361	0.217391		21.7361	0.412994	21.7361	0.414568		21.7361	0.413207	21.7361	0.414568		21.7361	0.718126	21.7361	0.414568
21.7695	0.217927	21.7695	0.217726		21.7695	0.217729	21.7695	0.217726		21.7695	0.667726	21.7695	0.217726		21.7695	0.413421	21.7695	0.416145		21.7695	0.413658	21.7695	0.416145		21.7695	0.718599	21.7695	0.416145
21.803	0.21827	21.803	0.21806		21.803	0.218063	21.803	0.21806		21.803	0.66806	21.803	0.21806		21.803	0.413843	21.803	0.41585		21.803	0.414103	21.803	0.41585		21.803	0.719058	21.803	0.41585
21.8364	0.218612	21.8364	0.218395		21.8364	0.218397	21.8364	0.218395		21.8364	0.668395	21.8364	0.218395		21.8364	0.41426	21.8364	0.41516		21.8364	0.414543	21.8364	0.41516		21.8364	0.719488	21.8364	0.41516
21.8699	0.218954	21.8699	0.218729		21.8699	0.218731	21.8699	0.218729		21.8699	0.668729	21.8699	0.218729		21.8699	0.414672	21.8699	0.412298		21.8699	0.414978	21.8699	0.412298		21.8699	0.719875	21.8699	0.412298
21.9033	0.219295	21.9033	0.219064		21.9033	0.219065	21.9033	0.219064		21.9033	0.669063	21.9033	0.219064		21.9033	0.415079	21.9033	0.413498		21.9033	0.415407	21.9033	0.413498		21.9033	0.720211	21.9033	0.413498
21.9367	0.219636	21.9367	0.219398		21.9367	0.219399	21.9367	0.219398		21.9367	0.669398	21.9367	0.219398		21.9367	0.415481	21.9367	0.416313		21.9367	0.415832	21.9367	0.416313		21.9367	0.720487	21.9367	0.416313
21.9702	0.219976	21.9702	0.219732		21.9702	0.219733	21.9702	0.219732		21.9702	0.669732	21.9702	0.219732		21.9702	0.415878	21.9702	0.417546		21.9702	0.416251	21.9702	0.417546		21.9702	0.720701	21.9702	0.417546
22.0036	0.220316	22.0036	0.220067		22.0036	0.220067	22.0036	0.220067		22.0036	0.670067	22.0036	0.220067		22.0036	0.41627	22.0036	0.418708		22.0036	0.416664	22.0036	0.418708		22.0036	0.720851	22.0036	0.418708
22.0371	0.220655	22.0371	0.220401		22.0371	0.220401	22.0371	0.220401		22.0371	0.670401	22.0371	0.220401		22.0371	0.416658	22.0371	0.423402		22.0371	0.417073	22.0371	0.423402		22.0371	0.720941	22.0371	0.423402
22.0705	0.220994	22.0705	0.220736		22.0705	0.220735	22.0705	0.220736		22.0705	0.670736	22.0705	0.220736		22.0705	0.41704	22.0705	0.422751		22.0705	0.417475	22.0705	0.422751		22.0705	0.720978	22.0705	0.422751
22.1039	0.221333	22.1039	0.22107		22.1039	0.221069	22.1039	0.22107		22.1039	0.67107	22.1039	0.22107		22.1039	0.417418	22.1039	0.420967		22.1039	0.417873	22.1039	0.420967		22.1039	0.720972	22.1039	0.420967
22.1374	0.221671	22.1374	0.221405		22.1374	0.221403	22.1374	0.221405		22.1374	0.671405	22.1374	0.221405		22.1374	0.417791	22.1374	0.421385		22.1374	0.418264	22.1374	0.421385		22.1374	0.720934	22.1374	0.421385
22.1708	0.222009	22.1708	0.221739		22.1708	0.221737	22.1708	0.221739		22.1708	0.671739	22.1708	0.221739		22.1708	0.418159	22.1708	0.41889		22.1708	0.418651	22.1708	0.41889		22.1708	0.72088	22.1708	0.41889
22.2043	0.222346	22.2043	0.222074		22.2043	0.222071	22.2043	0.222074		22.2043	0.672074	22.2043	0.222074		22.2043	0.418522	22.2043	0.4183		22.2043	0.419031	22.2043	0.4183		22.2043	0.720825	22.2043	0.4183
22.2377	0.222683	22.2377	0.222408		22.2377	0.222405	22.2377	0.222408		22.2377	0.672408	22.2377	0.222408		22.2377	0.41888	22.2377	0.422072		22.2377	0.419406	22.2377	0.422072		22.2377	0.720786	22.2377	0.422072
22.2711	0.223019	22.2711	0.222742		22.2711	0.222739	22.2711	0.222742		22.2711	0.672743	22.2711	0.222742		22.2711	0.419234	22.2711	0.420975		22.2711	0.419776	22.2711	0.420975		22.2711	0.720779	22.2711	0.420975
22.3046	0.223355	22.3046	0.223077		22.3046	0.223073	22.3046	0.223077		22.3046	0.673077	22.3046	0.223077		22.3046	0.419584	22.3046	0.416815		22.3046	0.420139	22.3046	0.416815		22.3046	0.720818	22.3046	0.416815
22.338	0.223691	22.338	0.223411		22.338	0.223407	22.338	0.223411		22.338	0.673412	22.338	0.223411		22.338	0.419928	22.338	0.414939		22.338	0.420497	22.338	0.414939		22.338	0.720917	22.338	0.414939
22.3715	0.224026	22.3715	0.223746		22.3715	0.223742	22.3715	0.223746		22.3715	0.673746	22.3715	0.223746		22.3715	0.420268	22.3715	0.412495		22.3715	0.420849	22.3715	0.412495		22.3715	0.721086	22.3715	0.412495
22.4049	0.22436	22.4049	0.22408		22.4049	0.224076	22.4049	0.22408		22.4049	0.67408	22.4049	0.22408		22.4049	0.420604	22.4049	0.413554		22.4049	0.421195	22.4049	0.413554		22.4049	0.72133	22.4049	0.413554
22.4383	0.224694	22.4383	0.224415		22.4383	0.22441	22.4383	0.224415		22.4383	0.674415	22.4383	0.224415		22.4383	0.420935	22.4383	0.413995		22.4383	0.421535	22.4383	0.413995		22.4383	0.721653	22.4383	0.413995
22.4718	0.225028	22.4718	0.224749		22.4718	0.224744	22.4718	0.224749		22.4718	0.674749	22.4718	0.224749		22.4718	0.421261	22.4718	0.414438		22.4718	0.421869	22.4718	0.414438		22.4718	0.722053	22.4718	0.414438
22.5052	0.225361	22.5052	0.225084		22.5052	0.225079	22.5052	0.225084		22.5052	0.675083	22.5052	0.225084		22.5052	0.421584	22.5052	0.416219		22.5052	0.422197	22.5052	0.416219		22.5052	0.722525	22.5052	0.416219
22.5387	0.225694	22.5387	0.225418		22.5387	0.225413	22.5387	0.225418		22.5387	0.675418	22.5387	0.225418		22.5387	0.421902	22.5387	0.419697		22.5387	0.422519	22.5387	0.419697		22.5387	0.72306	22.5387	0.419697
22.5721	0.226027	22.5721	0.225753		22.5721	0.225747	22.5721	0.225753		22.5721	0.675752	22.5721	0.225753		22.5721	0.422216	22.5721	0.418426		22.5721	0.422835	22.5721	0.418426		22.5721	0.723646	22.5721	0.418426
22.6055	0.226359	22.6055	0.226087		22.6055	0.226082	22.6055	0.226087		22.6055	0.676087	22.6055	0.226087		22.6055	0.422525	22.6055	0.421061		22.6055	0.423145	22.6055	0.421061		22.6055	0.724269	22.6055	0.421061
22.639	0.226691	22.639	0.226421		22.639	0.226416	22.639	0.226421		22.639	0.676421	22.639	0.226421		22.639	0.422831	22.639	0.422639		22.639	0.423449	22.639	0.422639		22.639	0.724914	22.639	0.422639
22.6724	0.227022	22.6724	0.226756		22.6724	0.226751	22.6724	0.226756		22.6724	0.676755	22.6724	0.226756		22.6724	0.423133	22.6724	0.421864		22.6724	0.423747	22.6724	0.421864		22.6724	0.725565	22.6724	0.421864
22.7059	0.227353	22.7059	0.22709		22.7059	0.227085	22.7059	0.22709		22.7059	0.67709	22.7059	0.22709		22.7059	0.42343	22.7059	0.423794		22.7059	0.424039	22.7059	0.423794		22.7059	0.726207	22.7059	0.423794
22.7393	0.227683	22.7393	0.227425		22.7393	0.22742	22.7393	0.227425		22.7393	0.677424	22.7393	0.227425		22.7393	0.423724	22.7393	0.427509		22.7393	0.424325	22.7393	0.427509		22.7393	0.726826	22.7393	0.427509
22.7727	0.228014	22.7727	0.227759		22.7727	0.227754	22.7727	0.227759		22.7727	0.677759	22.7727	0.227759		22.7727	0.424014	22.7727	0.431787		22.7727	0.424605	22.7727	0.431787		22.7727	0.727408	22.7727	0.431787
22.8062	0.228344	22.8062	0.228094		22.8062	0.228089	22.8062	0.228094		22.8062	0.678094	22.8062	0.228094		22.8062	0.424301	22.8062	0.430162		22.8062	0.424879	22.8062	0.430162		22.8062	0.727943	22.8062	0.430162
22.8396	0.228673	22.8396	0.228428		22.8396	0.228423	22.8396	0.228428		22.8396	0.678428	22.8396	0.228428		22.8396	0.424583	22.8396	0.427759		22.8396	0.425147	22.8396	0.427759		22.8396	0.728424	22.8396	0.427759
22.8731	0.229002	22.8731	0.228763		22.8731	0.228758	22.8731	0.228763		22.8731	0.678763	22.8731	0.228763		22.8731	0.424863	22.8731	0.427194		22.8731	0.425409	22.8731	0.427194		22.8731	0.728845	22.8731	0.427194
22.9065	0.229331	22.9065	0.229097		22.9065	0.229092	22.9065	0.229097		22.9065	0.679097	22.9065	0.229097		22.9065	0.425138	22.9065	0.426362		22.9065	0.425665	22.9065	0.426362		22.9065	0.729203	22.9065	0.426362
22.9399	0.22966	22.9399	0.229431		22.9399	0.229427	22.9399	0.229431		22.9399	0.679432	22.9399	0.229431		22.9399	0.425411	22.9399	0.425296		22.9399	0.425916	22.9399	0.425296		22.9399	0.729499	22.9399	0.425296
22.9734	0.229988	22.9734	0.229766		22.9734	0.229762	22.9734	0.229766		22.9734	0.679767	22.9734	0.229766		22.9734	0.42568	22.9734	0.424006		22.9734	0.426161	22.9734	0.424006		22.9734	0.729734	22.9734	0.424006
23.0068	0.230316	23.0068	0.2301		23.0068	0.230096	23.0068	0.2301		23.0068	0.680101	23.0068	0.2301		23.0068	0.425946	23.0068	0.423353		23.0068	0.426401	23.0068	0.423353		23.0068	0.729912	23.0068	0.423353
23.0403	0.230644	23.0403	0.230435		23.0403	0.230431	23.0403	0.230435		23.0403	0.680436	23.0403	0.230435		23.0403	0.426209	23.0403	0.427983		23.0403	0.426635	23.0403	0.427983		23.0403	0.730039	23.0403	0.427983
23.0737	0.230971	23.0737	0.230769		23.0737	0.230766	23.0737	0.230769		23.0737	0.68077	23.0737	0.230769		23.0737	0.426469	23.0737	0.429254		23.0737	0.426864	23.0737	0.429254		23.0737	0.73012	23.0737	0.429254
23.1071	0.231299	23.1071	0.231104		23.1071	0.2311	23.1071	0.231104		23.1071	0.681105	23.1071	0.231104		23.1071	0.426726	23.1071	0.427676		23.1071	0.427089	23.1071	0.427676		23.1071	0.730165	23.1071	0.427676
23.1406	0.231626	23.1406	0.231438		23.1406	0.231435	23.1406	0.231438		23.1406	0.681439	23.1406	0.231438		23.1406	0.42698	23.1406	0.430379		23.1406	0.427308	23.1406	0.430379		23.1406	0.730179	23.1406	0.430379
23.174	0.231953	23.174	0.231773		23.174	0.23177	23.174	0.231773		23.174	0.681773	23.174	0.231773		23.174	0.427232	23.174	0.432464		23.174	0.427523	23.174	0.432464		23.174	0.730172	23.174	0.432464
23.2075	0.232279	23.2075	0.232107		23.2075	0.232104	23.2075	0.232107		23.2075	0.682107	23.2075	0.232107		23.2075	0.427481	23.2075	0.434102		23.2075	0.427733	23.2075	0.434102		23.2075	0.73015	23.2075	0.434102
23.2409	0.232606	23.2409	0.232441		23.2409	0.232439	23.2409	0.232441		23.2409	0.682441	23.2409	0.232441		23.2409	0.427727	23.2409	0.434768		23.2409	0.42794	23.2409	0.434768		23.2409	0.730121	23.2409	0.434768
23.2743	0.232932	23.2743	0.232776		23.2743	0.232774	23.2743	0.232776		23.2743	0.682775	23.2743	0.232776		23.2743	0.427971	23.2743	0.434314		23.2743	0.428142	23.2743	0.434314		23.2743	0.730091	23.2743	0.434314
23.3078	0.233258	23.3078	0.23311		23.3078	0.233108	23.3078	0.23311		23.3078	0.68311	23.3078	0.23311		23.3078	0.428213	23.3078	0.433741		23.3078	0.428341	23.3078	0.433741		23.3078	0.730067	23.3078	0.433741
23.3412	0.233584	23.3412	0.233445		23.3412	0.233443	23.3412	0.233445		23.3412	0.683444	23.3412	0.233445		23.3412	0.428453	23.3412	0.432287		23.3412	0.428536	23.3412	0.432287		23.3412	0.730053	23.3412	0.432287
23.3747	0.23391	23.3747	0.233779		23.3747	0.233778	23.3747	0.233779		23.3747	0.683778	23.3747	0.233779		23.3747	0.42869	23.3747	0.431115		23.3747	0.428729	23.3747	0.431115		23.3747	0.730053	23.3747	0.431115
23.4081	0.234236	23.4081	0.234114		23.4081	0.234113	23.4081	0.234114		23.4081	0.684112	23.4081	0.234114		23.4081	0.428925	23.4081	0.427022		23.4081	0.428918	23.4081	0.427022		23.4081	0.730071	23.4081	0.427022
23.4415	0.234562	23.4415	0.234448		23.4415	0.234447	23.4415	0.234448		23.4415	0.684446	23.4415	0.234448		23.4415	0.429159	23.4415	0.428831		23.4415	0.429105	23.4415	0.428831		23.4415	0.730109	23.4415	0.428831
23.475	0.234887	23.475	0.234783		23.475	0.234782	23.475	0.234783		23.475	0.68478	23.475	0.234783		23.475	0.429391	23.475	0.427727		23.475	0.42929	23.475	0.427727		23.475	0.730171	23.475	0.427727
23.5084	0.235213	23.5084	0.235117		23.5084	0.235117	23.5084	0.235117		23.5084	0.685115	23.5084	0.235117		23.5084	0.42962	23.5084	0.428521		23.5084	0.429473	23.5084	0.428521		23.5084	0.730257	23.5084	0.428521
23.5419	0.235538	23.5419	0.235452		23.5419	0.235451	23.5419	0.235452		23.5419	0.68545	23.5419	0.235452		23.5419	0.429849	23.5419	0.427553		23.5419	0.429655	23.5419	0.427553		23.5419	0.730371	23.5419	0.427553
23.5753	0.235864	23.5753	0.235786		23.5753	0.235786	23.5753	0.235786		23.5753	0.685785	23.5753	0.235786		23.5753	0.430075	23.5753	0.4282		23.5753	0.429835	23.5753	0.4282		23.5753	0.730515	23.5753	0.4282
23.6088	0.236189	23.6088	0.23612		23.6088	0.236121	23.6088	0.23612		23.6088	0.68612	23.6088	0.23612		23.6088	0.4303	23.6088	0.430199		23.6088	0.430015	23.6088	0.430199		23.6088	0.73069	23.6088	0.430199
23.6422	0.236515	23.6422	0.236455		23.6422	0.236455	23.6422	0.236455		23.6422	0.686455	23.6422	0.236455		23.6422	0.430524	23.6422	0.431348		23.6422	0.430194	23.6422	0.431348		23.6422	0.730899	23.6422	0.431348
23.6756	0.23684	23.6756	0.236789		23.6756	0.23679	23.6756	0.236789		23.6756	0.68679	23.6756	0.236789		23.6756	0.430747	23.6756	0.43143		23.6756	0.430373	23.6756	0.43143		23.6756	0.731144	23.6756	0.43143
23.7091	0.237166	23.7091	0.237124		23.7091	0.237125	23.7091	0.237124		23.7091	0.687126	23.7091	0.237124		23.7091	0.430968	23.7091	0.428098		23.7091	0.430552	23.7091	0.428098		23.7091	0.731426	23.7091	0.428098
23.7425	0.237491	23.7425	0.237458		23.7425	0.237459	23.7425	0.237458		23.7425	0.687461	23.7425	0.237458		23.7425	0.431188	23.7425	0.428277		23.7425	0.430732	23.7425	0.428277		23.7425	0.731747	23.7425	0.428277
23.776	0.237817	23.776	0.237793		23.776	0.237794	23.776	0.237793		23.776	0.687796	23.776	0.237793		23.776	0.431407	23.776	0.429187		23.776	0.430912	23.776	0.429187		23.776	0.732105	23.776	0.429187
23.8094	0.238142	23.8094	0.238127		23.8094	0.238129	23.8094	0.238127		23.8094	0.688131	23.8094	0.238127		23.8094	0.431625	23.8094	0.428		23.8094	0.431094	23.8094	0.428		23.8094	0.732498	23.8094	0.428
23.8428	0.238468	23.8428	0.238462		23.8428	0.238463	23.8428	0.238462		23.8428	0.688466	23.8428	0.238462		23.8428	0.431843	23.8428	0.425867		23.8428	0.431278	23.8428	0.425867		23.8428	0.732924	23.8428	0.425867
23.8763	0.238794	23.8763	0.238796		23.8763	0.238798	23.8763	0.238796		23.8763	0.6888	23.8763	0.238796		23.8763	0.432059	23.8763	0.426561		23.8763	0.431463	23.8763	0.426561		23.8763	0.733375	23.8763	0.426561
23.9097	0.23912	23.9097	0.23913		23.9097	0.239132	23.9097	0.23913		23.9097	0.689135	23.9097	0.23913		23.9097	0.432275	23.9097	0.430942		23.9097	0.43165	23.9097	0.430942		23.9097	0.733846	23.9097	0.430942
23.9432	0.239446	23.9432	0.239465		23.9432	0.239467	23.9432	0.239465		23.9432	0.689468	23.9432	0.239465		23.9432	0.43249	23.9432	0.430328		23.9432	0.43184	23.9432	0.430328		23.9432	0.734325	23.9432	0.430328
23.9766	0.239772	23.9766	0.239799		23.9766	0.239801	23.9766	0.239799		23.9766	0.689802	23.9766	0.239799		23.9766	0.432704	23.9766	0.435271		23.9766	0.432032	23.9766	0.435271		23.9766	0.734804	23.9766	0.435271
24.01	0.240098	24.01	0.240134		24.01	0.240136	24.01	0.240134		24.01	0.690135	24.01	0.240134		24.01	0.432918	24.01	0.436594		24.01	0.432228	24.01	0.436594		24.01	0.73527	24.01	0.436594
24.0435	0.240425	24.0435	0.240468		24.0435	0.240471	24.0435	0.240468		24.0435	0.690468	24.0435	0.240468		24.0435	0.433132	24.0435	0.436579		24.0435	0.432426	24.0435	0.436579		24.0435	0.735713	24.0435	0.436579
24.0769	0.240751	24.0769	0.240803		24.0769	0.240805	24.0769	0.240803		24.0769	0.6908	24.0769	0.240803		24.0769	0.433345	24.0769	0.436484		24.0769	0.432628	24.0769	0.436484		24.0769	0.736121	24.0769	0.436484
24.1104	0.241078	24.1104	0.241137		24.1104	0.24114	24.1104	0.241137		24.1104	0.691133	24.1104	0.241137		24.1104	0.433557	24.1104	0.436205		24.1104	0.432834	24.1104	0.436205		24.1104	0.736486	24.1104	0.436205
24.1438	0.241405	24.1438	0.241472		24.1438	0.241474	24.1438	0.241472		24.1438	0.691466	24.1438	0.241472		24.1438	0.43377	24.1438	0.436874		24.1438	0.433043	24.1438	0.436874		24.1438	0.7368	24.1438	0.436874
24.1772	0.241732	24.1772	0.241806		24.1772	0.241809	24.1772	0.241806		24.1772	0.691799	24.1772	0.241806		24.1772	0.433982	24.1772	0.434488		24.1772	0.433256	24.1772	0.434488		24.1772	0.737059	24.1772	0.434488
24.2107	0.242059	24.2107	0.24214		24.2107	0.242143	24.2107	0.24214		24.2107	0.692132	24.2107	0.24214		24.2107	0.434194	24.2107	0.433194		24.2107	0.433473	24.2107	0.433194		24.2107	0.737262	24.2107	0.433194
24.2441	0.242386	24.2441	0.242475		24.2441	0.242477	24.2441	0.242475		24.2441	0.692466	24.2441	0.242475		24.2441	0.434406	24.2441	0.431006		24.2441	0.433694	24.2441	0.431006		24.2441	0.73741	24.2441	0.431006
24.2776	0.242714	24.2776	0.242809		24.2776	0.242812	24.2776	0.242809		24.2776	0.6928	24.2776	0.242809		24.2776	0.434617	24.2776	0.431191		24.2776	0.433919	24.2776	0.431191		24.2776	0.737506	24.2776	0.431191
24.311	0.243042	24.311	0.243144		24.311	0.243146	24.311	0.243144		24.311	0.693135	24.311	0.243144		24.311	0.434829	24.311	0.431503		24.311	0.434149	24.311	0.431503		24.311	0.737558	24.311	0.431503
24.3444	0.24337	24.3444	0.243478		24.3444	0.243481	24.3444	0.243478		24.3444	0.693471	24.3444	0.243478		24.3444	0.435041	24.3444	0.432863		24.3444	0.434382	24.3444	0.432863		24.3444	0.737573	24.3444	0.432863
24.3779	0.243698	24.3779	0.243813		24.3779	0.243815	24.3779	0.243813		24.3779	0.693808	24.3779	0.243813		24.3779	0.435252	24.3779	0.432746		24.3779	0.43462	24.3779	0.432746		24.3779	0.73756	24.3779	0.432746
24.4113	0.244027	24.4113	0.244147		24.4113	0.24415	24.4113	0.244147		24.4113	0.694145	24.4113	0.244147		24.4113	0.435464	24.4113	0.432492		24.4113	0.434861	24.4113	0.432492		24.4113	0.737528	24.4113	0.432492
24.4448	0.244356	24.4448	0.244482		24.4448	0.244484	24.4448	0.244482		24.4448	0.694483	24.4448	0.244482		24.4448	0.435676	24.4448	0.428948		24.4448	0.435107	24.4448	0.428948		24.4448	0.737487	24.4448	0.428948
24.4782	0.244685	24.4782	0.244816		24.4782	0.244818	24.4782	0.244816		24.4782	0.694822	24.4782	0.244816		24.4782	0.435888	24.4782	0.432214		24.4782	0.435356	24.4782	0.432214		24.4782	0.737443	24.4782	0.432214
24.5116	0.245014	24.5116	0.245151		24.5116	0.245153	24.5116	0.245151		24.5116	0.69516	24.5116	0.245151		24.5116	0.4361	24.5116	0.428439		24.5116	0.435609	24.5116	0.428439		24.5116	0.737405	24.5116	0.428439
24.5451	0.245344	24.5451	0.245485		24.5451	0.245487	24.5451	0.245485		24.5451	0.695498	24.5451	0.245485		24.5451	0.436312	24.5451	0.433384		24.5451	0.435865	24.5451	0.433384		24.5451	0.737378	24.5451	0.433384
24.5785	0.245674	24.5785	0.245819		24.5785	0.245821	24.5785	0.245819		24.5785	0.695836	24.5785	0.245819		24.5785	0.436524	24.5785	0.432484		24.5785	0.436125	24.5785	0.432484		24.5785	0.737366	24.5785	0.432484
24.612	0.246004	24.612	0.246154		24.612	0.246156	24.612	0.246154		24.612	0.696172	24.612	0.246154		24.612	0.436736	24.612	0.430592		24.612	0.436388	24.612	0.430592		24.612	0.737372	24.612	0.430592
24.6454	0.246334	24.6454	0.246488		24.6454	0.24649	24.6454	0.246488		24.6454	0.696508	24.6454	0.246488		24.6454	0.436949	24.6454	0.432219		24.6454	0.436653	24.6454	0.432219		24.6454	0.7374	24.6454	0.432219
24.6788	0.246665	24.6788	0.246823		24.6788	0.246825	24.6788	0.246823		24.6788	0.696842	24.6788	0.246823		24.6788	0.437161	24.6788	0.4354		24.6788	0.436921	24.6788	0.4354		24.6788	0.73745	24.6788	0.4354
24.7123	0.246996	24.7123	0.247157		24.7123	0.247159	24.7123	0.247157		24.7123	0.697174	24.7123	0.247157		24.7123	0.437374	24.7123	0.437883		24.7123	0.437191	24.7123	0.437883		24.7123	0.737527	24.7123	0.437883
24.7457	0.247327	24.7457	0.247492		24.7457	0.247493	24.7457	0.247492		24.7457	0.697505	24.7457	0.247492		24.7457	0.437587	24.7457	0.439303		24.7457	0.437463	24.7457	0.439303		24.7457	0.737632	24.7457	0.439303
24.7792	0.247659	24.7792	0.247826		24.7792	0.247828	24.7792	0.247826		24.7792	0.697834	24.7792	0.247826		24.7792	0.4378	24.7792	0.439662		24.7792	0.437736	24.7792	0.439662		24.7792	0.737769	24.7792	0.439662
24.8126	0.247991	24.8126	0.248161		24.8126	0.248162	24.8126	0.248161		24.8126	0.698162	24.8126	0.248161		24.8126	0.438013	24.8126	0.438562		24.8126	0.43801	24.8126	0.438562		24.8126	0.737941	24.8126	0.438562
24.846	0.248323	24.846	0.248495		24.846	0.248496	24.846	0.248495		24.846	0.698489	24.846	0.248495		24.846	0.438227	24.846	0.43883		24.846	0.438285	24.846	0.43883		24.846	0.738153	24.846	0.43883
24.8795	0.248655	24.8795	0.248829		24.8795	0.248831	24.8795	0.248829		24.8795	0.698815	24.8795	0.248829		24.8795	0.43844	24.8795	0.439217		24.8795	0.438561	24.8795	0.439217		24.8795	0.738409	24.8795	0.439217
24.9129	0.248988	24.9129	0.249164		24.9129	0.249165	24.9129	0.249164		24.9129	0.699142	24.9129	0.249164		24.9129	0.438654	24.9129	0.4398		24.9129	0.438836	24.9129	0.4398		24.9129	0.738713	24.9129	0.4398
24.9464	0.249321	24.9464	0.249498		24.9464	0.249499	24.9464	0.249498		24.9464	0.699469	24.9464	0.249498		24.9464	0.438868	24.9464	0.442024		24.9464	0.43911	24.9464	0.442024		24.9464	0.73907	24.9464	0.442024
24.9798	0.249654	24.9798	0.249833		24.9798	0.249833	24.9798	0.249833		24.9798	0.699797	24.9798	0.249833		24.9798	0.439081	24.9798	0.441246		24.9798	0.439384	24.9798	0.441246		24.9798	0.739482	24.9798	0.441246
25.0132	0.249988	25.0132	0.250167		25.0132	0.250168	25.0132	0.250167		25.0132	0.700128	25.0132	0.250167		25.0132	0.439295	25.0132	0.443978		25.0132	0.439656	25.0132	0.443978		25.0132	0.73995	25.0132	0.443978
25.0467	0.250321	25.0467	0.250502		25.0467	0.250502	25.0467	0.250502		25.0467	0.700462	25.0467	0.250502		25.0467	0.439509	25.0467	0.444743		25.0467	0.439926	25.0467	0.444743		25.0467	0.740474	25.0467	0.444743
25.0801	0.250655	25.0801	0.250836		25.0801	0.250836	25.0801	0.250836		25.0801	0.700799	25.0801	0.250836		25.0801	0.439722	25.0801	0.442401		25.0801	0.440193	25.0801	0.442401		25.0801	0.74105	25.0801	0.442401
25.1136	0.25099	25.1136	0.251171		25.1136	0.251171	25.1136	0.251171		25.1136	0.701139	25.1136	0.251171		25.1136	0.439936	25.1136	0.444165		25.1136	0.440458	25.1136	0.444165		25.1136	0.741675	25.1136	0.444165
25.147	0.251324	25.147	0.251505		25.147	0.251505	25.147	0.251505		25.147	0.701483	25.147	0.251505		25.147	0.44015	25.147	0.446572		25.147	0.440719	25.147	0.446572		25.147	0.742341	25.147	0.446572
25.1804	0.251659	25.1804	0.251839		25.1804	0.251839	25.1804	0.251839		25.1804	0.701829	25.1804	0.251839		25.1804	0.440363	25.1804	0.444108		25.1804	0.440977	25.1804	0.444108		25.1804	0.743038	25.1804	0.444108
25.2139	0.251995	25.2139	0.252174		25.2139	0.252174	25.2139	0.252174		25.2139	0.702178	25.2139	0.252174		25.2139	0.440576	25.2139	0.444212		25.2139	0.441231	25.2139	0.444212		25.2139	0.743754	25.2139	0.444212
25.2473	0.25233	25.2473	0.252508		25.2473	0.252508	25.2473	0.252508		25.2473	0.702529	25.2473	0.252508		25.2473	0.440789	25.2473	0.44647		25.2473	0.44148	25.2473	0.44647		25.2473	0.744477	25.2473	0.44647
25.2808	0.252666	25.2808	0.252843		25.2808	0.252842	25.2808	0.252843		25.2808	0.70288	25.2808	0.252843		25.2808	0.441002	25.2808	0.445437		25.2808	0.441723	25.2808	0.445437		25.2808	0.745191	25.2808	0.445437
25.3142	0.253002	25.3142	0.253177		25.3142	0.253177	25.3142	0.253177		25.3142	0.70323	25.3142	0.253177		25.3142	0.441214	25.3142	0.445857		25.3142	0.441962	25.3142	0.445857		25.3142	0.74588	25.3142	0.445857
25.3476	0.253338	25.3476	0.253512		25.3476	0.253511	25.3476	0.253512		25.3476	0.703578	25.3476	0.253512		25.3476	0.441426	25.3476	0.444984		25.3476	0.442195	25.3476	0.444984		25.3476	0.746528	25.3476	0.444984
25.3811	0.253674	25.3811	0.253846		25.3811	0.253846	25.3811	0.253846		25.3811	0.703922	25.3811	0.253846		25.3811	0.441638	25.3811	0.443002		25.3811	0.442422	25.3811	0.443002		25.3811	0.747118	25.3811	0.443002
25.4145	0.254011	25.4145	0.254181		25.4145	0.25418	25.4145	0.254181		25.4145	0.70426	25.4145	0.254181		25.4145	0.441849	25.4145	0.443174		25.4145	0.442642	25.4145	0.443174		25.4145	0.747638	25.4145	0.443174
25.448	0.254348	25.448	0.254515		25.448	0.254514	25.448	0.254515		25.448	0.704593	25.448	0.254515		25.448	0.44206	25.448	0.440119		25.448	0.442856	25.448	0.440119		25.448	0.748072	25.448	0.440119
25.4814	0.254685	25.4814	0.254849		25.4814	0.254849	25.4814	0.254849		25.4814	0.704919	25.4814	0.254849		25.4814	0.44227	25.4814	0.439704		25.4814	0.443063	25.4814	0.439704		25.4814	0.748412	25.4814	0.439704
25.5148	0.255022	25.5148	0.255184		25.5148	0.255183	25.5148	0.255184		25.5148	0.705238	25.5148	0.255184		25.5148	0.44248	25.5148	0.440117		25.5148	0.443263	25.5148	0.440117		25.5148	0.74865	25.5148	0.440117
25.5483	0.25536	25.5483	0.255518		25.5483	0.255517	25.5483	0.255518		25.5483	0.70555	25.5483	0.255518		25.5483	0.442689	25.5483	0.440276		25.5483	0.443456	25.5483	0.440276		25.5483	0.748785	25.5483	0.440276
25.5817	0.255698	25.5817	0.255853		25.5817	0.255852	25.5817	0.255853		25.5817	0.705857	25.5817	0.255853		25.5817	0.442897	25.5817	0.441429		25.5817	0.443641	25.5817	0.441429		25.5817	0.748818	25.5817	0.441429
25.6152	0.256036	25.6152	0.256187		25.6152	0.256186	25.6152	0.256187		25.6152	0.70616	25.6152	0.256187		25.6152	0.443105	25.6152	0.440284		25.6152	0.443819	25.6152	0.440284		25.6152	0.748757	25.6152	0.440284
25.6486	0.256374	25.6486	0.256522		25.6486	0.256521	25.6486	0.256522		25.6486	0.706461	25.6486	0.256522		25.6486	0.443311	25.6486	0.443509		25.6486	0.443989	25.6486	0.443509		25.6486	0.748614	25.6486	0.443509
25.682	0.256712	25.682	0.256856		25.682	0.256855	25.682	0.256856		25.682	0.706763	25.682	0.256856		25.682	0.443517	25.682	0.444404		25.682	0.444152	25.682	0.444404		25.682	0.748407	25.682	0.444404
25.7155	0.257051	25.7155	0.257191		25.7155	0.257189	25.7155	0.257191		25.7155	0.707068	25.7155	0.257191		25.7155	0.443722	25.7155	0.448171		25.7155	0.444307	25.7155	0.448171		25.7155	0.748155	25.7155	0.448171
25.7489	0.257389	25.7489	0.257525		25.7489	0.257524	25.7489	0.257525		25.7489	0.707381	25.7489	0.257525		25.7489	0.443926	25.7489	0.444198		25.7489	0.444455	25.7489	0.444198		25.7489	0.747882	25.7489	0.444198
25.7824	0.257728	25.7824	0.25786		25.7824	0.257858	25.7824	0.25786		25.7824	0.707703	25.7824	0.25786		25.7824	0.444129	25.7824	0.442694		25.7824	0.444595	25.7824	0.442694		25.7824	0.747615	25.7824	0.442694
25.8158	0.258067	25.8158	0.258194		25.8158	0.258193	25.8158	0.258194		25.8158	0.708036	25.8158	0.258194		25.8158	0.444331	25.8158	0.443597		25.8158	0.444728	25.8158	0.443597		25.8158	0.747378	25.8158	0.443597
25.8492	0.258406	25.8492	0.258528		25.8492	0.258527	25.8492	0.258528		25.8492	0.708384	25.8492	0.258528		25.8492	0.444532	25.8492	0.441789		25.8492	0.444853	25.8492	0.441789		25.8492	0.747196	25.8492	0.441789
25.8827	0.258745	25.8827	0.258863		25.8827	0.258862	25.8827	0.258863		25.8827	0.708745	25.8827	0.258863		25.8827	0.444732	25.8827	0.443993		25.8827	0.444972	25.8827	0.443993		25.8827	0.747089	25.8827	0.443993
25.9161	0.259085	25.9161	0.259197		25.9161	0.259196	25.9161	0.259197		25.9161	0.70912	25.9161	0.259197		25.9161	0.44493	25.9161	0.439286		25.9161	0.445085	25.9161	0.439286		25.9161	0.747074	25.9161	0.439286
25.9496	0.259424	25.9496	0.259532		25.9496	0.259531	25.9496	0.259532		25.9496	0.709506	25.9496	0.259532		25.9496	0.445128	25.9496	0.438005		25.9496	0.445191	25.9496	0.438005		25.9496	0.747162	25.9496	0.438005
25.983	0.259764	25.983	0.259866		25.983	0.259865	25.983	0.259866		25.983	0.709902	25.983	0.259866		25.983	0.445324	25.983	0.440712		25.983	0.445291	25.983	0.440712		25.983	0.747355	25.983	0.440712
26.0164	0.260104	26.0164	0.260201		26.0164	0.260199	26.0164	0.260201		26.0164	0.710303	26.0164	0.260201		26.0164	0.445518	26.0164	0.438767		26.0164	0.445386	26.0164	0.438767		26.0164	0.747653	26.0164	0.438767
26.0499	0.260443	26.0499	0.260535		26.0499	0.260534	26.0499	0.260535		26.0499	0.710703	26.0499	0.260535		26.0499	0.445712	26.0499	0.439952		26.0499	0.445476	26.0499	0.439952		26.0499	0.748046	26.0499	0.439952
26.0833	0.260783	26.0833	0.26087		26.0833	0.260868	26.0833	0.26087		26.0833	0.711097	26.0833	0.26087		26.0833	0.445904	26.0833	0.442529		26.0833	0.445561	26.0833	0.442529		26.0833	0.748519	26.0833	0.442529
26.1168	0.261123	26.1168	0.261204		26.1168	0.261203	26.1168	0.261204		26.1168	0.711478	26.1168	0.261204		26.1168	0.446094	26.1168	0.446321		26.1168	0.445642	26.1168	0.446321		26.1168	0.749052	26.1168	0.446321
26.1502	0.261463	26.1502	0.261538		26.1502	0.261537	26.1502	0.261538		26.1502	0.711842	26.1502	0.261538		26.1502	0.446283	26.1502	0.446024		26.1502	0.445719	26.1502	0.446024		26.1502	0.749625	26.1502	0.446024
26.1836	0.261803	26.1836	0.261873		26.1836	0.261872	26.1836	0.261873		26.1836	0.712183	26.1836	0.261873		26.1836	0.44647	26.1836	0.451159		26.1836	0.445794	26.1836	0.451159		26.1836	0.750213	26.1836	0.451159
26.2171	0.262143	26.2171	0.262207		26.2171	0.262206	26.2171	0.262207		26.2171	0.712498	26.2171	0.262207		26.2171	0.446656	26.2171	0.450621		26.2171	0.445866	26.2171	0.450621		26.2171	0.750794	26.2171	0.450621
26.2505	0.262483	26.2505	0.262542		26.2505	0.262541	26.2505	0.262542		26.2505	0.712785	26.2505	0.262542		26.2505	0.446841	26.2505	0.454392		26.2505	0.445937	26.2505	0.454392		26.2505	0.75135	26.2505	0.454392
26.284	0.262823	26.284	0.262876		26.284	0.262875	26.284	0.262876		26.284	0.713044	26.284	0.262876		26.284	0.447024	26.284	0.451262		26.284	0.446006	26.284	0.451262		26.284	0.751866	26.284	0.451262
26.3174	0.263164	26.3174	0.263211		26.3174	0.26321	26.3174	0.263211		26.3174	0.713279	26.3174	0.263211		26.3174	0.447205	26.3174	0.44922		26.3174	0.446075	26.3174	0.44922		26.3174	0.752333	26.3174	0.44922
26.3508	0.263504	26.3508	0.263545		26.3508	0.263544	26.3508	0.263545		26.3508	0.713495	26.3508	0.263545		26.3508	0.447385	26.3508	0.446475		26.3508	0.446144	26.3508	0.446475		26.3508	0.752748	26.3508	0.446475
26.3843	0.263844	26.3843	0.26388		26.3843	0.263879	26.3843	0.26388		26.3843	0.7137	26.3843	0.26388		26.3843	0.447563	26.3843	0.442192		26.3843	0.446215	26.3843	0.442192		26.3843	0.753117	26.3843	0.442192
26.4177	0.264184	26.4177	0.264214		26.4177	0.264213	26.4177	0.264214		26.4177	0.713905	26.4177	0.264214		26.4177	0.447739	26.4177	0.443741		26.4177	0.446286	26.4177	0.443741		26.4177	0.75345	26.4177	0.443741
26.4512	0.264524	26.4512	0.264548		26.4512	0.264548	26.4512	0.264548		26.4512	0.714121	26.4512	0.264548		26.4512	0.447914	26.4512	0.445094		26.4512	0.44636	26.4512	0.445094		26.4512	0.753763	26.4512	0.445094
26.4846	0.264864	26.4846	0.264883		26.4846	0.264882	26.4846	0.264883		26.4846	0.71436	26.4846	0.264883		26.4846	0.448087	26.4846	0.446171		26.4846	0.446438	26.4846	0.446171		26.4846	0.754076	26.4846	0.446171
26.518	0.265204	26.518	0.265217		26.518	0.265217	26.518	0.265217		26.518	0.714634	26.518	0.265217		26.518	0.448258	26.518	0.447078		26.518	0.446518	26.518	0.447078		26.518	0.75441	26.518	0.447078
26.5515	0.265544	26.5515	0.265552		26.5515	0.265551	26.5515	0.265552		26.5515	0.714952	26.5515	0.265552		26.5515	0.448428	26.5515	0.443489		26.5515	0.446604	26.5515	0.443489		26.5515	0.754786	26.5515	0.443489
26.5849	0.265884	26.5849	0.265886		26.5849	0.265886	26.5849	0.265886		26.5849	0.715322	26.5849	0.265886		26.5849	0.448596	26.5849	0.446433		26.5849	0.446694	26.5849	0.446433		26.5849	0.755222	26.5849	0.446433
26.6184	0.266224	26.6184	0.266221		26.6184	0.26622	26.6184	0.266221		26.6184	0.715747	26.6184	0.266221		26.6184	0.448763	26.6184	0.445034		26.6184	0.44679	26.6184	0.445034		26.6184	0.755732	26.6184	0.445034
26.6518	0.266564	26.6518	0.266555		26.6518	0.266555	26.6518	0.266555		26.6518	0.716226	26.6518	0.266555		26.6518	0.448928	26.6518	0.446336		26.6518	0.446893	26.6518	0.446336		26.6518	0.756322	26.6518	0.446336
26.6852	0.266904	26.6852	0.26689		26.6852	0.266889	26.6852	0.26689		26.6852	0.716753	26.6852	0.26689		26.6852	0.449091	26.6852	0.447919		26.6852	0.447002	26.6852	0.447919		26.6852	0.75699	26.6852	0.447919
26.7187	0.267243	26.7187	0.267224		26.7187	0.267224	26.7187	0.267224		26.7187	0.717317	26.7187	0.267224		26.7187	0.449253	26.7187	0.448792		26.7187	0.447119	26.7187	0.448792		26.7187	0.757725	26.7187	0.448792
26.7521	0.267583	26.7521	0.267559		26.7521	0.267558	26.7521	0.267559		26.7521	0.717901	26.7521	0.267559		26.7521	0.449414	26.7521	0.450748		26.7521	0.447245	26.7521	0.450748		26.7521	0.758509	26.7521	0.450748
26.7856	0.267923	26.7856	0.267893		26.7856	0.267893	26.7856	0.267893		26.7856	0.718486	26.7856	0.267893		26.7856	0.449573	26.7856	0.45146		26.7856	0.447379	26.7856	0.45146		26.7856	0.759316	26.7856	0.45146
26.819	0.268262	26.819	0.268227		26.819	0.268227	26.819	0.268227		26.819	0.719048	26.819	0.268227		26.819	0.44973	26.819	0.452906		26.819	0.447522	26.819	0.452906		26.819	0.760112	26.819	0.452906
26.8524	0.268601	26.8524	0.268562		26.8524	0.268562	26.8524	0.268562		26.8524	0.719565	26.8524	0.268562		26.8524	0.449886	26.8524	0.451698		26.8524	0.447675	26.8524	0.451698		26.8524	0.760861	26.8524	0.451698
26.8859	0.26894	26.8859	0.268896		26.8859	0.268896	26.8859	0.268896		26.8859	0.720012	26.8859	0.268896		26.8859	0.450041	26.8859	0.449635		26.8859	0.447838	26.8859	0.449635		26.8859	0.761527	26.8859	0.449635
26.9193	0.269279	26.9193	0.269231		26.9193	0.269231	26.9193	0.269231		26.9193	0.720372	26.9193	0.269231		26.9193	0.450194	26.9193	0.44913		26.9193	0.448011	26.9193	0.44913		26.9193	0.762075	26.9193	0.44913
26.9528	0.269618	26.9528	0.269565		26.9528	0.269565	26.9528	0.269565		26.9528	0.72063	26.9528	0.269565		26.9528	0.450346	26.9528	0.447561		26.9528	0.448195	26.9528	0.447561		26.9528	0.762477	26.9528	0.447561
26.9862	0.269957	26.9862	0.2699		26.9862	0.2699	26.9862	0.2699		26.9862	0.72078	26.9862	0.2699		26.9862	0.450497	26.9862	0.448917		26.9862	0.44839	26.9862	0.448917		26.9862	0.762715	26.9862	0.448917
27.0196	0.270296	27.0196	0.270234		27.0196	0.270234	27.0196	0.270234		27.0196	0.720826	27.0196	0.270234		27.0196	0.450646	27.0196	0.448663		27.0196	0.448596	27.0196	0.448663		27.0196	0.76278	27.0196	0.448663
27.0531	0.270634	27.0531	0.270569		27.0531	0.270569	27.0531	0.270569		27.0531	0.720781	27.0531	0.270569		27.0531	0.450795	27.0531	0.449534		27.0531	0.448813	27.0531	0.449534		27.0531	0.762679	27.0531	0.449534
27.0865	0.270973	27.0865	0.270903		27.0865	0.270903	27.0865	0.270903		27.0865	0.720669	27.0865	0.270903		27.0865	0.450943	27.0865	0.450896		27.0865	0.449041	27.0865	0.450896		27.0865	0.762432	27.0865	0.450896
27.12	0.271311	27.12	0.271237		27.12	0.271238	27.12	0.271237		27.12	0.720522	27.12	0.271237		27.12	0.451089	27.12	0.452564		27.12	0.449281	27.12	0.452564		27.12	0.762072	27.12	0.452564
27.1534	0.271649	27.1534	0.271572		27.1534	0.271572	27.1534	0.271572		27.1534	0.720382	27.1534	0.271572		27.1534	0.451235	27.1534	0.453255		27.1534	0.449533	27.1534	0.453255		27.1534	0.761644	27.1534	0.453255
27.1868	0.271987	27.1868	0.271906		27.1868	0.271907	27.1868	0.271906		27.1868	0.720293	27.1868	0.271906		27.1868	0.45138	27.1868	0.453346		27.1868	0.449795	27.1868	0.453346		27.1868	0.761201	27.1868	0.453346
27.2203	0.272325	27.2203	0.272241		27.2203	0.272241	27.2203	0.272241		27.2203	0.720303	27.2203	0.272241		27.2203	0.451524	27.2203	0.452704		27.2203	0.450069	27.2203	0.452704		27.2203	0.7608	27.2203	0.452704
27.2537	0.272662	27.2537	0.272575		27.2537	0.272576	27.2537	0.272575		27.2537	0.720453	27.2537	0.272575		27.2537	0.451668	27.2537	0.449755		27.2537	0.450353	27.2537	0.449755		27.2537	0.760496	27.2537	0.449755
27.2872	0.273	27.2872	0.27291		27.2872	0.27291	27.2872	0.27291		27.2872	0.720781	27.2872	0.27291		27.2872	0.451811	27.2872	0.450064		27.2872	0.450647	27.2872	0.450064		27.2872	0.760336	27.2872	0.450064
27.3206	0.273337	27.3206	0.273244		27.3206	0.273245	27.3206	0.273244		27.3206	0.721308	27.3206	0.273244		27.3206	0.451953	27.3206	0.449508		27.3206	0.450952	27.3206	0.449508		27.3206	0.760357	27.3206	0.449508
27.354	0.273674	27.354	0.273579		27.354	0.273579	27.354	0.273579		27.354	0.722043	27.354	0.273579		27.354	0.452096	27.354	0.450821		27.354	0.451267	27.354	0.450821		27.354	0.760577	27.354	0.450821
27.3875	0.274011	27.3875	0.273913		27.3875	0.273914	27.3875	0.273913		27.3875	0.722973	27.3875	0.273913		27.3875	0.452238	27.3875	0.45255		27.3875	0.45159	27.3875	0.45255		27.3875	0.760991	27.3875	0.45255
27.4209	0.274348	27.4209	0.274247		27.4209	0.274248	27.4209	0.274247		27.4209	0.724067	27.4209	0.274247		27.4209	0.45238	27.4209	0.451917		27.4209	0.451923	27.4209	0.451917		27.4209	0.761574	27.4209	0.451917
27.4544	0.274685	27.4544	0.274582		27.4544	0.274583	27.4544	0.274582		27.4544	0.725272	27.4544	0.274582		27.4544	0.452521	27.4544	0.45003		27.4544	0.452263	27.4544	0.45003		27.4544	0.762274	27.4544	0.45003
27.4878	0.275021	27.4878	0.274916		27.4878	0.274917	27.4878	0.274916		27.4878	0.72652	27.4878	0.274916		27.4878	0.452663	27.4878	0.451442		27.4878	0.45261	27.4878	0.451442		27.4878	0.763022	27.4878	0.451442
27.5212	0.275357	27.5212	0.275251		27.5212	0.275251	27.5212	0.275251		27.5212	0.727729	27.5212	0.275251		27.5212	0.452805	27.5212	0.451414		27.5212	0.452965	27.5212	0.451414		27.5212	0.763731	27.5212	0.451414
27.5547	0.275693	27.5547	0.275585		27.5547	0.275586	27.5547	0.275585		27.5547	0.728808	27.5547	0.275585		27.5547	0.452948	27.5547	0.454693		27.5547	0.453325	27.5547	0.454693		27.5547	0.764304	27.5547	0.454693
27.5881	0.276029	27.5881	0.27592		27.5881	0.27592	27.5881	0.27592		27.5881	0.729669	27.5881	0.27592		27.5881	0.453091	27.5881	0.457073		27.5881	0.45369	27.5881	0.457073		27.5881	0.764646	27.5881	0.457073
27.6216	0.276365	27.6216	0.276254		27.6216	0.276255	27.6216	0.276254		27.6216	0.730233	27.6216	0.276254		27.6216	0.453234	27.6216	0.457305		27.6216	0.45406	27.6216	0.457305		27.6216	0.764671	27.6216	0.457305
27.655	0.2767	27.655	0.276589		27.655	0.276589	27.655	0.276589		27.655	0.73044	27.655	0.276589		27.655	0.453378	27.655	0.454252		27.655	0.454433	27.655	0.454252		27.655	0.764313	27.655	0.454252
27.6884	0.277036	27.6884	0.276923		27.6884	0.276924	27.6884	0.276923		27.6884	0.730257	27.6884	0.276923		27.6884	0.453523	27.6884	0.455209		27.6884	0.454809	27.6884	0.455209		27.6884	0.763536	27.6884	0.455209
27.7219	0.277371	27.7219	0.277258		27.7219	0.277258	27.7219	0.277258		27.7219	0.729685	27.7219	0.277258		27.7219	0.453668	27.7219	0.45425		27.7219	0.455186	27.7219	0.45425		27.7219	0.762342	27.7219	0.45425
27.7553	0.277706	27.7553	0.277592		27.7553	0.277593	27.7553	0.277592		27.7553	0.728763	27.7553	0.277592		27.7553	0.453815	27.7553	0.453795		27.7553	0.455563	27.7553	0.453795		27.7553	0.760775	27.7553	0.453795
27.7888	0.278041	27.7888	0.277926		27.7888	0.277927	27.7888	0.277926		27.7888	0.72757	27.7888	0.277926		27.7888	0.453962	27.7888	0.453063		27.7888	0.455941	27.7888	0.453063		27.7888	0.758922	27.7888	0.453063
27.8222	0.278375	27.8222	0.278261		27.8222	0.278261	27.8222	0.278261		27.8222	0.726223	27.8222	0.278261		27.8222	0.454111	27.8222	0.451626		27.8222	0.456316	27.8222	0.451626		27.8222	0.756913	27.8222	0.451626
27.8556	0.27871	27.8556	0.278595		27.8556	0.278596	27.8556	0.278595		27.8556	0.724868	27.8556	0.278595		27.8556	0.454262	27.8556	0.449379		27.8556	0.45669	27.8556	0.449379		27.8556	0.754911	27.8556	0.449379
27.8891	0.279044	27.8891	0.27893		27.8891	0.27893	27.8891	0.27893		27.8891	0.723673	27.8891	0.27893		27.8891	0.454413	27.8891	0.449771		27.8891	0.45706	27.8891	0.449771		27.8891	0.753101	27.8891	0.449771
27.9225	0.279378	27.9225	0.279264		27.9225	0.279265	27.9225	0.279264		27.9225	0.72281	27.9225	0.279264		27.9225	0.454567	27.9225	0.449738		27.9225	0.457425	27.9225	0.449738		27.9225	0.751674	27.9225	0.449738
27.956	0.279712	27.956	0.279599		27.956	0.279599	27.956	0.279599		27.956	0.722442	27.956	0.279599		27.956	0.454722	27.956	0.453336		27.956	0.457786	27.956	0.453336		27.956	0.75081	27.956	0.453336
27.9894	0.280046	27.9894	0.279933		27.9894	0.279933	27.9894	0.279933		27.9894	0.722701	27.9894	0.279933		27.9894	0.454879	27.9894	0.452514		27.9894	0.45814	27.9894	0.452514		27.9894	0.750658	27.9894	0.452514
28.0229	0.28038	28.0229	0.280268		28.0229	0.280268	28.0229	0.280268		28.0229	0.723676	28.0229	0.280268		28.0229	0.455038	28.0229	0.451357		28.0229	0.458486	28.0229	0.451357		28.0229	0.751317	28.0229	0.451357
28.0563	0.280713	28.0563	0.280602		28.0563	0.280602	28.0563	0.280602		28.0563	0.725393	28.0563	0.280602		28.0563	0.455199	28.0563	0.452188		28.0563	0.458825	28.0563	0.452188		28.0563	0.75282	28.0563	0.452188
28.0897	0.281046	28.0897	0.280936		28.0897	0.280937	28.0897	0.280936		28.0897	0.727807	28.0897	0.280936		28.0897	0.455362	28.0897	0.454403		28.0897	0.459154	28.0897	0.454403		28.0897	0.755121	28.0897	0.454403
28.1232	0.28138	28.1232	0.281271		28.1232	0.281271	28.1232	0.281271		28.1232	0.730794	28.1232	0.281271		28.1232	0.455528	28.1232	0.457533		28.1232	0.459473	28.1232	0.457533		28.1232	0.758092	28.1232	0.457533
28.1566	0.281713	28.1566	0.281605		28.1566	0.281606	28.1566	0.281605		28.1566	0.734159	28.1566	0.281605		28.1566	0.455696	28.1566	0.456922		28.1566	0.459782	28.1566	0.456922		28.1566	0.761523	28.1566	0.456922
28.1901	0.282046	28.1901	0.28194		28.1901	0.28194	28.1901	0.28194		28.1901	0.737638	28.1901	0.28194		28.1901	0.455867	28.1901	0.456716		28.1901	0.460079	28.1901	0.456716		28.1901	0.765133	28.1901	0.456716
28.2235	0.282378	28.2235	0.282274		28.2235	0.282274	28.2235	0.282274		28.2235	0.740924	28.2235	0.282274		28.2235	0.45604	28.2235	0.45779		28.2235	0.460364	28.2235	0.45779		28.2235	0.768594	28.2235	0.45779
28.2569	0.282711	28.2569	0.282609		28.2569	0.282609	28.2569	0.282609		28.2569	0.743686	28.2569	0.282609		28.2569	0.456216	28.2569	0.458187		28.2569	0.460636	28.2569	0.458187		28.2569	0.77155	28.2569	0.458187
28.2904	0.283043	28.2904	0.282943		28.2904	0.282943	28.2904	0.282943		28.2904	0.745608	28.2904	0.282943		28.2904	0.456396	28.2904	0.45746		28.2904	0.460894	28.2904	0.45746		28.2904	0.773657	28.2904	0.45746
28.3238	0.283376	28.3238	0.283278		28.3238	0.283278	28.3238	0.283278		28.3238	0.746416	28.3238	0.283278		28.3238	0.456578	28.3238	0.459279		28.3238	0.461139	28.3238	0.459279		28.3238	0.774619	28.3238	0.459279
28.3573	0.283708	28.3573	0.283612		28.3573	0.283612	28.3573	0.283612		28.3573	0.745918	28.3573	0.283612		28.3573	0.456763	28.3573	0.459978		28.3573	0.461369	28.3573	0.459978		28.3573	0.774221	28.3573	0.459978
28.3907	0.28404	28.3907	0.283946		28.3907	0.283947	28.3907	0.283946		28.3907	0.744035	28.3907	0.283946		28.3907	0.456951	28.3907	0.462095		28.3907	0.461584	28.3907	0.462095		28.3907	0.772365	28.3907	0.462095
28.4241	0.284372	28.4241	0.284281		28.4241	0.284281	28.4241	0.284281		28.4241	0.740822	28.4241	0.284281		28.4241	0.457143	28.4241	0.462107		28.4241	0.461784	28.4241	0.462107		28.4241	0.769096	28.4241	0.462107
28.4576	0.284704	28.4576	0.284615		28.4576	0.284615	28.4576	0.284615		28.4576	0.736484	28.4576	0.284615		28.4576	0.457338	28.4576	0.464099		28.4576	0.461969	28.4576	0.464099		28.4576	0.764612	28.4576	0.464099
28.491	0.285036	28.491	0.28495		28.491	0.28495	28.491	0.28495		28.491	0.73137	28.491	0.28495		28.491	0.457537	28.491	0.466031		28.491	0.462138	28.491	0.466031		28.491	0.759266	28.491	0.466031
28.5245	0.285368	28.5245	0.285284		28.5245	0.285284	28.5245	0.285284		28.5245	0.725962	28.5245	0.285284		28.5245	0.457739	28.5245	0.465956		28.5245	0.462292	28.5245	0.465956		28.5245	0.753545	28.5245	0.465956
28.5579	0.285699	28.5579	0.285619		28.5579	0.285619	28.5579	0.285619		28.5579	0.720835	28.5579	0.285619		28.5579	0.457945	28.5579	0.463689		28.5579	0.46243	28.5579	0.463689		28.5579	0.748041	28.5579	0.463689
28.5913	0.286031	28.5913	0.285953		28.5913	0.285953	28.5913	0.285953		28.5913	0.716612	28.5913	0.285953		28.5913	0.458154	28.5913	0.465056		28.5913	0.462553	28.5913	0.465056		28.5913	0.743393	28.5913	0.465056
28.6248	0.286362	28.6248	0.286288		28.6248	0.286287	28.6248	0.286288		28.6248	0.7139	28.6248	0.286288		28.6248	0.458368	28.6248	0.465353		28.6248	0.46266	28.6248	0.465353		28.6248	0.740228	28.6248	0.465353
28.6582	0.286694	28.6582	0.286622		28.6582	0.286622	28.6582	0.286622		28.6582	0.713221	28.6582	0.286622		28.6582	0.458585	28.6582	0.468252		28.6582	0.462753	28.6582	0.468252		28.6582	0.73909	28.6582	0.468252
28.6917	0.287025	28.6917	0.286957		28.6917	0.286956	28.6917	0.286957		28.6917	0.714947	28.6917	0.286957		28.6917	0.458806	28.6917	0.468167		28.6917	0.462831	28.6917	0.468167		28.6917	0.740369	28.6917	0.468167
28.7251	0.287356	28.7251	0.287291		28.7251	0.287291	28.7251	0.287291		28.7251	0.719233	28.7251	0.287291		28.7251	0.459031	28.7251	0.469409		28.7251	0.462895	28.7251	0.469409		28.7251	0.744234	28.7251	0.469409
28.7585	0.287687	28.7585	0.287625		28.7585	0.287625	28.7585	0.287625		28.7585	0.725973	28.7585	0.287625		28.7585	0.45926	28.7585	0.469719		28.7585	0.462946	28.7585	0.469719		28.7585	0.750589	28.7585	0.469719
28.792	0.288018	28.792	0.28796		28.792	0.28796	28.792	0.28796		28.792	0.734774	28.792	0.28796		28.792	0.459493	28.792	0.46896		28.792	0.462983	28.792	0.46896		28.792	0.759043	28.792	0.46896
28.8254	0.28835	28.8254	0.288294		28.8254	0.288294	28.8254	0.288294		28.8254	0.744962	28.8254	0.288294		28.8254	0.459731	28.8254	0.469349		28.8254	0.463008	28.8254	0.469349		28.8254	0.768916	28.8254	0.469349
28.8589	0.288681	28.8589	0.288629		28.8589	0.288629	28.8589	0.288629		28.8589	0.75562	28.8589	0.288629		28.8589	0.459972	28.8589	0.470737		28.8589	0.463022	28.8589	0.470737		28.8589	0.779279	28.8589	0.470737
28.8923	0.289012	28.8923	0.288963		28.8923	0.288963	28.8923	0.288963		28.8923	0.765655	28.8923	0.288963		28.8923	0.460217	28.8923	0.470618		28.8923	0.463025	28.8923	0.470618		28.8923	0.789023	28.8923	0.470618
28.9257	0.289343	28.9257	0.289298		28.9257	0.289297	28.9257	0.289298		28.9257	0.773905	28.9257	0.289298		28.9257	0.460467	28.9257	0.469975		28.9257	0.463018	28.9257	0.469975		28.9257	0.796962	28.9257	0.469975
28.9592	0.289674	28.9592	0.289632		28.9592	0.289632	28.9592	0.289632		28.9592	0.779256	28.9592	0.289632		28.9592	0.460721	28.9592	0.471757		28.9592	0.463003	28.9592	0.471757		28.9592	0.801961	28.9592	0.471757
28.9926	0.290004	28.9926	0.289967		28.9926	0.289966	28.9926	0.289967		28.9926	0.780783	28.9926	0.289967		28.9926	0.460979	28.9926	0.470325		28.9926	0.462979	28.9926	0.470325		28.9926	0.803074	28.9926	0.470325
29.0261	0.290335	29.0261	0.290301		29.0261	0.290301	29.0261	0.290301		29.0261	0.777876	29.0261	0.290301		29.0261	0.461241	29.0261	0.467913		29.0261	0.462949	29.0261	0.467913		29.0261	0.799675	29.0261	0.467913
29.0595	0.290666	29.0595	0.290635		29.0595	0.290635	29.0595	0.290635		29.0595	0.770356	29.0595	0.290635		29.0595	0.461508	29.0595	0.468582		29.0595	0.462914	29.0595	0.468582		29.0595	0.791578	29.0595	0.468582
29.0929	0.290997	29.0929	0.29097		29.0929	0.29097	29.0929	0.29097		29.0929	0.758551	29.0929	0.29097		29.0929	0.461778	29.0929	0.466615		29.0929	0.462874	29.0929	0.466615		29.0929	0.779111	29.0929	0.466615
29.1264	0.291328	29.1264	0.291304		29.1264	0.291304	29.1264	0.291304		29.1264	0.74332	29.1264	0.291304		29.1264	0.462053	29.1264	0.4639		29.1264	0.462831	29.1264	0.4639		29.1264	0.763144	29.1264	0.4639
29.1598	0.291659	29.1598	0.291639		29.1598	0.291639	29.1598	0.291639		29.1598	0.726022	29.1598	0.291639		29.1598	0.462331	29.1598	0.464558		29.1598	0.462786	29.1598	0.464558		29.1598	0.745058	29.1598	0.464558
29.1933	0.29199	29.1933	0.291973		29.1933	0.291973	29.1933	0.291973		29.1933	0.708412	29.1933	0.291973		29.1933	0.462614	29.1933	0.466146		29.1933	0.46274	29.1933	0.466146		29.1933	0.726641	29.1933	0.466146
29.2267	0.292321	29.2267	0.292308		29.2267	0.292307	29.2267	0.292308		29.2267	0.692493	29.2267	0.292308		29.2267	0.462901	29.2267	0.465368		29.2267	0.462694	29.2267	0.465368		29.2267	0.709931	29.2267	0.465368
29.2601	0.292652	29.2601	0.292642		29.2601	0.292642	29.2601	0.292642		29.2601	0.680301	29.2601	0.292642		29.2601	0.463192	29.2601	0.466708		29.2601	0.462651	29.2601	0.466708		29.2601	0.697005	29.2601	0.466708
29.2936	0.292983	29.2936	0.292977		29.2936	0.292976	29.2936	0.292977		29.2936	0.673679	29.2936	0.292977		29.2936	0.463486	29.2936	0.464351		29.2936	0.462611	29.2936	0.464351		29.2936	0.689744	29.2936	0.464351
29.327	0.293314	29.327	0.293311		29.327	0.293311	29.327	0.293311		29.327	0.674045	29.327	0.293311		29.327	0.463785	29.327	0.464798		29.327	0.462575	29.327	0.464798		29.327	0.689595	29.327	0.464798
29.3605	0.293645	29.3605	0.293645		29.3605	0.293645	29.3605	0.293645		29.3605	0.682178	29.3605	0.293645		29.3605	0.464087	29.3605	0.462843		29.3605	0.462544	29.3605	0.462843		29.3605	0.697362	29.3605	0.462843
29.3939	0.293976	29.3939	0.29398		29.3939	0.29398	29.3939	0.29398		29.3939	0.698079	29.3939	0.29398		29.3939	0.464393	29.3939	0.461336		29.3939	0.462521	29.3939	0.461336		29.3939	0.713051	29.3939	0.461336
29.4273	0.294307	29.4273	0.294314		29.4273	0.294314	29.4273	0.294314		29.4273	0.72089	29.4273	0.294314		29.4273	0.464702	29.4273	0.459878		29.4273	0.462506	29.4273	0.459878		29.4273	0.735797	29.4273	0.459878
29.4608	0.294638	29.4608	0.294649		29.4608	0.294649	29.4608	0.294649		29.4608	0.748918	29.4608	0.294649		29.4608	0.465015	29.4608	0.455575		29.4608	0.462501	29.4608	0.455575		29.4608	0.763884	29.4608	0.455575
29.4942	0.294969	29.4942	0.294983		29.4942	0.294983	29.4942	0.294983		29.4942	0.779753	29.4942	0.294983		29.4942	0.465332	29.4942	0.457519		29.4942	0.462506	29.4942	0.457519		29.4942	0.794866	29.4942	0.457519
29.5277	0.295301	29.5277	0.295318		29.5277	0.295318	29.5277	0.295318		29.5277	0.810469	29.5277	0.295318		29.5277	0.465651	29.5277	0.454363		29.5277	0.462522	29.5277	0.454363		29.5277	0.825769	29.5277	0.454363
29.5611	0.295632	29.5611	0.295652		29.5611	0.295652	29.5611	0.295652		29.5611	0.83789	29.5611	0.295652		29.5611	0.465974	29.5611	0.45475		29.5611	0.462552	29.5611	0.45475		29.5611	0.853364	29.5611	0.45475
29.5945	0.295964	29.5945	0.295987		29.5945	0.295986	29.5945	0.295987		29.5945	0.858894	29.5945	0.295987		29.5945	0.4663	29.5945	0.45587		29.5945	0.462595	29.5945	0.45587		29.5945	0.874475	29.5945	0.45587
29.628	0.296295	29.628	0.296321		29.628	0.296321	29.628	0.296321		29.628	0.87071	29.628	0.296321		29.628	0.466629	29.628	0.454422		29.628	0.462653	29.628	0.454422		29.628	0.886282	29.628	0.454422
29.6614	0.296627	29.6614	0.296656		29.6614	0.296655	29.6614	0.296656		29.6614	0.871184	29.6614	0.296656		29.6614	0.46696	29.6614	0.454796		29.6614	0.462727	29.6614	0.454796		29.6614	0.886591	29.6614	0.454796
29.6949	0.296958	29.6949	0.29699		29.6949	0.29699	29.6949	0.29699		29.6949	0.858306	29.6949	0.29699		29.6949	0.467294	29.6949	0.459716		29.6949	0.462818	29.6949	0.459716		29.6949	0.87335	29.6949	0.459716
29.7283	0.29729	29.7283	0.297324		29.7283	0.297324	29.7283	0.297324		29.7283	0.83253	29.7283	0.297324		29.7283	0.467631	29.7283	0.462259		29.7283	0.462926	29.7283	0.462259		29.7283	0.847025	29.7283	0.462259
29.7617	0.297622	29.7617	0.297659		29.7617	0.297659	29.7617	0.297659		29.7617	0.794183	29.7617	0.297659		29.7617	0.46797	29.7617	0.46181		29.7617	0.463052	29.7617	0.46181		29.7617	0.807941	29.7617	0.46181
29.7952	0.297954	29.7952	0.297993		29.7952	0.297993	29.7952	0.297993		29.7952	0.744644	29.7952	0.297993		29.7952	0.468311	29.7952	0.46076		29.7952	0.463197	29.7952	0.46076		29.7952	0.757493	29.7952	0.46076
29.8286	0.298286	29.8286	0.298328		29.8286	0.298328	29.8286	0.298328		29.8286	0.685967	29.8286	0.298328		29.8286	0.468654	29.8286	0.460629		29.8286	0.463361	29.8286	0.460629		29.8286	0.697769	29.8286	0.460629
29.8621	0.298618	29.8621	0.298662		29.8621	0.298662	29.8621	0.298662		29.8621	0.620668	29.8621	0.298662		29.8621	0.468999	29.8621	0.459092		29.8621	0.463544	29.8621	0.459092		29.8621	0.631323	29.8621	0.459092
29.8955	0.29895	29.8955	0.298997		29.8955	0.298997	29.8955	0.298997		29.8955	0.551485	29.8955	0.298997		29.8955	0.469345	29.8955	0.460588		29.8955	0.463748	29.8955	0.460588		29.8955	0.560937	29.8955	0.460588
29.9289	0.299282	29.9289	0.299331		29.9289	0.299331	29.9289	0.299331		29.9289	0.48114	29.9289	0.299331		29.9289	0.469693	29.9289	0.460291		29.9289	0.463972	29.9289	0.460291		29.9289	0.489375	29.9289	0.460291
29.9624	0.299614	29.9624	0.299666		29.9624	0.299666	29.9624	0.299666		29.9624	0.412132	29.9624	0.299666		29.9624	0.470043	29.9624	0.455622		29.9624	0.464217	29.9624	0.455622		29.9624	0.419179	29.9624	0.455622
29.9958	0.299947	29.9958	0.3		29.9958	0.3	29.9958	0.3		29.9958	0.346584	29.9958	0.3		29.9958	0.470393	29.9958	0.458886		29.9958	0.464483	29.9958	0.458886		29.9958	0.352507	29.9958	0.458886
30.0293	0.300279	30.0293	0.300334		30.0293	0.300334	30.0293	0.300334		30.0293	0.181591	30.0293	0.300334		30.0293	0.470744	30.0293	0.459715		30.0293	0.464769	30.0293	0.459715		30.0293	0.207326	30.0293	0.459715
30.0627	0.300612	30.0627	0.300669		30.0627	0.300669	30.0627	0.300669		30.0627	0.219497	30.0627	0.300669		30.0627	0.471096	30.0627	0.461931		30.0627	0.465076	30.0627	0.461931		30.0627	0.250676	30.0627	0.461931
30.0961	0.300945	30.0961	0.301003		30.0961	0.301003	30.0961	0.301003		30.0961	0.260432	30.0961	0.301003		30.0961	0.471448	30.0961	0.461829		30.0961	0.465403	30.0961	0.461829		30.0961	0.297516	30.0961	0.461829
30.1296	0.301278	30.1296	0.301338		30.1296	0.301338	30.1296	0.301338		30.1296	0.303319	30.1296	0.301338		30.1296	0.471801	30.1296	0.461184		30.1296	0.465751	30.1296	0.461184		30.1296	0.34662	30.1296	0.461184
30.163	0.301611	30.163	0.301672		30.163	0.301672	30.163	0.301672		30.163	0.346785	30.163	0.301672		30.163	0.472154	30.163	0.46043		30.163	0.466119	30.163	0.46043		30.163	0.396423	30.163	0.46043
30.1965	0.301944	30.1965	0.302007		30.1965	0.302007	30.1965	0.302007		30.1965	0.38923	30.1965	0.302007		30.1965	0.472506	30.1965	0.45592		30.1965	0.466506	30.1965	0.45592		30.1965	0.4451	30.1965	0.45592
30.2299	0.302277	30.2299	0.302341		30.2299	0.302341	30.2299	0.302341		30.2299	0.428934	30.2299	0.302341		30.2299	0.472858	30.2299	0.457522		30.2299	0.466912	30.2299	0.457522		30.2299	0.490683	30.2299	0.457522
30.2633	0.30261	30.2633	0.302676		30.2633	0.302676	30.2633	0.302676		30.2633	0.464189	30.2633	0.302676		30.2633	0.47321	30.2633	0.46291		30.2633	0.467337	30.2633	0.46291		30.2633	0.531216	30.2633	0.46291
30.2968	0.302944	30.2968	0.30301		30.2968	0.30301	30.2968	0.30301		30.2968	0.493455	30.2968	0.30301		30.2968	0.473561	30.2968	0.46355		30.2968	0.46778	30.2968	0.46355		30.2968	0.564928	30.2968	0.46355
30.3302	0.303277	30.3302	0.303344		30.3302	0.303345	30.3302	0.303344		30.3302	0.515513	30.3302	0.303344		30.3302	0.47391	30.3302	0.465179		30.3302	0.46824	30.3302	0.465179		30.3302	0.590414	30.3302	0.465179
30.3637	0.303611	30.3637	0.303679		30.3637	0.303679	30.3637	0.303679		30.3637	0.529574	30.3637	0.303679		30.3637	0.474259	30.3637	0.468058		30.3637	0.468717	30.3637	0.468058		30.3637	0.606754	30.3637	0.468058
30.3971	0.303944	30.3971	0.304013		30.3971	0.304013	30.3971	0.304013		30.3971	0.535423	30.3971	0.304013		30.3971	0.474606	30.3971	0.469131		30.3971	0.469209	30.3971	0.469131		30.3971	0.613685	30.3971	0.469131
30.4305	0.304278	30.4305	0.304348		30.4305	0.304348	30.4305	0.304348		30.4305	0.53343	30.4305	0.304348		30.4305	0.474951	30.4305	0.471777		30.4305	0.469716	30.4305	0.471777		30.4305	0.611611	30.4305	0.471777
30.464	0.304612	30.464	0.304682		30.464	0.304682	30.464	0.304682		30.464	0.524548	30.464	0.304682		30.464	0.475294	30.464	0.475023		30.464	0.470237	30.464	0.475023		30.464	0.601599	30.464	0.475023
30.4974	0.304946	30.4974	0.305017		30.4974	0.305017	30.4974	0.305017		30.4974	0.510229	30.4974	0.305017		30.4974	0.475635	30.4974	0.473148		30.4974	0.470771	30.4974	0.473148		30.4974	0.585296	30.4974	0.473148
30.5309	0.30528	30.5309	0.305351		30.5309	0.305351	30.5309	0.305351		30.5309	0.492295	30.5309	0.305351		30.5309	0.475973	30.5309	0.474762		30.5309	0.471316	30.5309	0.474762		30.5309	0.564772	30.5309	0.474762
30.5643	0.305615	30.5643	0.305686		30.5643	0.305686	30.5643	0.305686		30.5643	0.472762	30.5643	0.305686		30.5643	0.476309	30.5643	0.477567		30.5643	0.471872	30.5643	0.477567		30.5643	0.542328	30.5643	0.477567
30.5977	0.305949	30.5977	0.30602		30.5977	0.30602	30.5977	0.30602		30.5977	0.453646	30.5977	0.30602		30.5977	0.476642	30.5977	0.478114		30.5977	0.472439	30.5977	0.478114		30.5977	0.52027	30.5977	0.478114
30.6312	0.306283	30.6312	0.306355		30.6312	0.306355	30.6312	0.306355		30.6312	0.436769	30.6312	0.306355		30.6312	0.476972	30.6312	0.47922		30.6312	0.473013	30.6312	0.47922		30.6312	0.500688	30.6312	0.47922
30.6646	0.306618	30.6646	0.306689		30.6646	0.306689	30.6646	0.306689		30.6646	0.42359	30.6646	0.306689		30.6646	0.477299	30.6646	0.481469		30.6646	0.473595	30.6646	0.481469		30.6646	0.485267	30.6646	0.481469
30.6981	0.306953	30.6981	0.307023		30.6981	0.307024	30.6981	0.307023		30.6981	0.415086	30.6981	0.307023		30.6981	0.477622	30.6981	0.484265		30.6981	0.474183	30.6981	0.484265		30.6981	0.475142	30.6981	0.484265
30.7315	0.307287	30.7315	0.307358		30.7315	0.307358	30.7315	0.307358		30.7315	0.411684	30.7315	0.307358		30.7315	0.477941	30.7315	0.484939		30.7315	0.474777	30.7315	0.484939		30.7315	0.470824	30.7315	0.484939
30.7649	0.307622	30.7649	0.307692		30.7649	0.307692	30.7649	0.307692		30.7649	0.41326	30.7649	0.307692		30.7649	0.478256	30.7649	0.486565		30.7649	0.475374	30.7649	0.486565		30.7649	0.472191	30.7649	0.486565
30.7984	0.307957	30.7984	0.308027		30.7984	0.308027	30.7984	0.308027		30.7984	0.419197	30.7984	0.308027		30.7984	0.478567	30.7984	0.483578		30.7984	0.475975	30.7984	0.483578		30.7984	0.478558	30.7984	0.483578
30.8318	0.308292	30.8318	0.308361		30.8318	0.308361	30.8318	0.308361		30.8318	0.428491	30.8318	0.308361		30.8318	0.478874	30.8318	0.485246		30.8318	0.476576	30.8318	0.485246		30.8318	0.48879	30.8318	0.485246
30.8653	0.308627	30.8653	0.308696		30.8653	0.308696	30.8653	0.308696		30.8653	0.43989	30.8653	0.308696		30.8653	0.479176	30.8653	0.482441		30.8653	0.477179	30.8653	0.482441		30.8653	0.501465	30.8653	0.482441
30.8987	0.308963	30.8987	0.30903		30.8987	0.30903	30.8987	0.30903		30.8987	0.45205	30.8987	0.30903		30.8987	0.479473	30.8987	0.483488		30.8987	0.47778	30.8987	0.483488		30.8987	0.51505	30.8987	0.483488
30.9321	0.309298	30.9321	0.309365		30.9321	0.309365	30.9321	0.309365		30.9321	0.463686	30.9321	0.309365		30.9321	0.479766	30.9321	0.484016		30.9321	0.47838	30.9321	0.484016		30.9321	0.528071	30.9321	0.484016
30.9656	0.309634	30.9656	0.309699		30.9656	0.309699	30.9656	0.309699		30.9656	0.473699	30.9656	0.309699		30.9656	0.480052	30.9656	0.483257		30.9656	0.478977	30.9656	0.483257		30.9656	0.539261	30.9656	0.483257
30.999	0.309969	30.999	0.310033		30.999	0.310034	30.999	0.310033		30.999	0.481274	30.999	0.310033		30.999	0.480334	30.999	0.484393		30.999	0.47957	30.999	0.484393		30.999	0.547677	30.999	0.484393
31.0325	0.310305	31.0325	0.310368		31.0325	0.310368	31.0325	0.310368		31.0325	0.485933	31.0325	0.310368		31.0325	0.48061	31.0325	0.486711		31.0325	0.480157	31.0325	0.486711		31.0325	0.552759	31.0325	0.486711
31.0659	0.31064	31.0659	0.310702		31.0659	0.310702	31.0659	0.310702		31.0659	0.487552	31.0659	0.310702		31.0659	0.48088	31.0659	0.487562		31.0659	0.480739	31.0659	0.487562		31.0659	0.55435	31.0659	0.487562
31.0993	0.310976	31.0993	0.311037		31.0993	0.311037	31.0993	0.311037		31.0993	0.486331	31.0993	0.311037		31.0993	0.481144	31.0993	0.486742		31.0993	0.481313	31.0993	0.486742		31.0993	0.552669	31.0993	0.486742
31.1328	0.311312	31.1328	0.311371		31.1328	0.311371	31.1328	0.311371		31.1328	0.482737	31.1328	0.311371		31.1328	0.481403	31.1328	0.484746		31.1328	0.481879	31.1328	0.484746		31.1328	0.548247	31.1328	0.484746
31.1662	0.311648	31.1662	0.311706		31.1662	0.311706	31.1662	0.311706		31.1662	0.477427	31.1662	0.311706		31.1662	0.481654	31.1662	0.485971		31.1662	0.482436	31.1662	0.485971		31.1662	0.541834	31.1662	0.485971
31.1997	0.311984	31.1997	0.31204		31.1997	0.31204	31.1997	0.31204		31.1997	0.471158	31.1997	0.31204		31.1997	0.4819	31.1997	0.483894		31.1997	0.482983	31.1997	0.483894		31.1997	0.534302	31.1997	0.483894
31.2331	0.31232	31.2331	0.312375		31.2331	0.312375	31.2331	0.312375		31.2331	0.464697	31.2331	0.312375		31.2331	0.482139	31.2331	0.482456		31.2331	0.48352	31.2331	0.482456		31.2331	0.52654	31.2331	0.482456
31.2665	0.312656	31.2665	0.312709		31.2665	0.312709	31.2665	0.312709		31.2665	0.458741	31.2665	0.312709		31.2665	0.482371	31.2665	0.482956		31.2665	0.484044	31.2665	0.482956		31.2665	0.519363	31.2665	0.482956
31.3	0.312992	31.3	0.313043		31.3	0.313044	31.3	0.313043		31.3	0.453858	31.3	0.313043		31.3	0.482596	31.3	0.479486		31.3	0.484557	31.3	0.479486		31.3	0.513439	31.3	0.479486
31.3334	0.313328	31.3334	0.313378		31.3334	0.313378	31.3334	0.313378		31.3334	0.450444	31.3334	0.313378		31.3334	0.482815	31.3334	0.479602		31.3334	0.485056	31.3334	0.479602		31.3334	0.509238	31.3334	0.479602
31.3669	0.313664	31.3669	0.313712		31.3669	0.313712	31.3669	0.313712		31.3669	0.448701	31.3669	0.313712		31.3669	0.483026	31.3669	0.476137		31.3669	0.485541	31.3669	0.476137		31.3669	0.507011	31.3669	0.476137
31.4003	0.314001	31.4003	0.314047		31.4003	0.314047	31.4003	0.314047		31.4003	0.448645	31.4003	0.314047		31.4003	0.48323	31.4003	0.480245		31.4003	0.486012	31.4003	0.480245		31.4003	0.506789	31.4003	0.480245
31.4337	0.314337	31.4337	0.314381		31.4337	0.314381	31.4337	0.314381		31.4337	0.450124	31.4337	0.314381		31.4337	0.483427	31.4337	0.481011		31.4337	0.486467	31.4337	0.481011		31.4337	0.508406	31.4337	0.481011
31.4672	0.314673	31.4672	0.314716		31.4672	0.314716	31.4672	0.314716		31.4672	0.452854	31.4672	0.314716		31.4672	0.483617	31.4672	0.48193		31.4672	0.486907	31.4672	0.48193		31.4672	0.511539	31.4672	0.48193
31.5006	0.31501	31.5006	0.31505		31.5006	0.31505	31.5006	0.31505		31.5006	0.456462	31.5006	0.31505		31.5006	0.483799	31.5006	0.482526		31.5006	0.487331	31.5006	0.482526		31.5006	0.515757	31.5006	0.482526
31.5341	0.315346	31.5341	0.315385		31.5341	0.315385	31.5341	0.315385		31.5341	0.460535	31.5341	0.315385		31.5341	0.483973	31.5341	0.485834		31.5341	0.487738	31.5341	0.485834		31.5341	0.520574	31.5341	0.485834
31.5675	0.315683	31.5675	0.315719		31.5675	0.315719	31.5675	0.315719		31.5675	0.464661	31.5675	0.315719		31.5675	0.48414	31.5675	0.486352		31.5675	0.488127	31.5675	0.486352		31.5675	0.525505	31.5675	0.486352
31.6009	0.316019	31.6009	0.316054		31.6009	0.316054	31.6009	0.316054		31.6009	0.468473	31.6009	0.316054		31.6009	0.4843	31.6009	0.489232		31.6009	0.4885	31.6009	0.489232		31.6009	0.530107	31.6009	0.489232
31.6344	0.316356	31.6344	0.316388		31.6344	0.316388	31.6344	0.316388		31.6344	0.471677	31.6344	0.316388		31.6344	0.484452	31.6344	0.491395		31.6344	0.488854	31.6344	0.491395		31.6344	0.534021	31.6344	0.491395
31.6678	0.316692	31.6678	0.316722		31.6678	0.316722	31.6678	0.316722		31.6678	0.474069	31.6678	0.316722		31.6678	0.484596	31.6678	0.487586		31.6678	0.48919	31.6678	0.487586		31.6678	0.536992	31.6678	0.487586
31.7013	0.317029	31.7013	0.317057		31.7013	0.317057	31.7013	0.317057		31.7013	0.475548	31.7013	0.317057		31.7013	0.484732	31.7013	0.48772		31.7013	0.489507	31.7013	0.48772		31.7013	0.538883	31.7013	0.48772
31.7347	0.317365	31.7347	0.317391		31.7347	0.317391	31.7347	0.317391		31.7347	0.476108	31.7347	0.317391		31.7347	0.484861	31.7347	0.486817		31.7347	0.489806	31.7347	0.486817		31.7347	0.539671	31.7347	0.486817
31.7681	0.317702	31.7681	0.317726		31.7681	0.317726	31.7681	0.317726		31.7681	0.475833	31.7681	0.317726		31.7681	0.484982	31.7681	0.490725		31.7681	0.490085	31.7681	0.490725		31.7681	0.539441	31.7681	0.490725
31.8016	0.318039	31.8016	0.31806		31.8016	0.31806	31.8016	0.31806		31.8016	0.474872	31.8016	0.31806		31.8016	0.485095	31.8016	0.488475		31.8016	0.490345	31.8016	0.488475		31.8016	0.53836	31.8016	0.488475
31.835	0.318375	31.835	0.318395		31.835	0.318395	31.835	0.318395		31.835	0.473424	31.835	0.318395		31.835	0.485201	31.835	0.489875		31.835	0.490586	31.835	0.489875		31.835	0.536654	31.835	0.489875
31.8685	0.318712	31.8685	0.318729		31.8685	0.318729	31.8685	0.318729		31.8685	0.471708	31.8685	0.318729		31.8685	0.485299	31.8685	0.489378		31.8685	0.490806	31.8685	0.489378		31.8685	0.534581	31.8685	0.489378
31.9019	0.319049	31.9019	0.319064		31.9019	0.319064	31.9019	0.319064		31.9019	0.469943	31.9019	0.319064		31.9019	0.48539	31.9019	0.487885		31.9019	0.491007	31.9019	0.487885		31.9019	0.532403	31.9019	0.487885
31.9353	0.319385	31.9353	0.319398		31.9353	0.319398	31.9353	0.319398		31.9353	0.468326	31.9353	0.319398		31.9353	0.485473	31.9353	0.488682		31.9353	0.491189	31.9353	0.488682		31.9353	0.530361	31.9353	0.488682
31.9688	0.319722	31.9688	0.319732		31.9688	0.319732	31.9688	0.319732		31.9688	0.46702	31.9688	0.319732		31.9688	0.485548	31.9688	0.486166		31.9688	0.49135	31.9688	0.486166		31.9688	0.528655	31.9688	0.486166
32.0022	0.320058	32.0022	0.320067		32.0022	0.320067	32.0022	0.320067		32.0022	0.466139	32.0022	0.320067		32.0022	0.485616	32.0022	0.485033		32.0022	0.491491	32.0022	0.485033		32.0022	0.527429	32.0022	0.485033
32.0357	0.320395	32.0357	0.320401		32.0357	0.320401	32.0357	0.320401		32.0357	0.465746	32.0357	0.320401		32.0357	0.485677	32.0357	0.48878		32.0357	0.491612	32.0357	0.48878		32.0357	0.526769	32.0357	0.48878
32.0691	0.320732	32.0691	0.320736		32.0691	0.320736	32.0691	0.320736		32.0691	0.465852	32.0691	0.320736		32.0691	0.48573	32.0691	0.488154		32.0691	0.491712	32.0691	0.488154		32.0691	0.526694	32.0691	0.488154
32.1025	0.321068	32.1025	0.32107		32.1025	0.32107	32.1025	0.32107		32.1025	0.466421	32.1025	0.32107		32.1025	0.485777	32.1025	0.487645		32.1025	0.491793	32.1025	0.487645		32.1025	0.527167	32.1025	0.487645
32.136	0.321405	32.136	0.321405		32.136	0.321405	32.136	0.321405		32.136	0.467381	32.136	0.321405		32.136	0.485816	32.136	0.486928		32.136	0.491853	32.136	0.486928		32.136	0.528102	32.136	0.486928
32.1694	0.321741	32.1694	0.321739		32.1694	0.321739	32.1694	0.321739		32.1694	0.468631	32.1694	0.321739		32.1694	0.485848	32.1694	0.490108		32.1694	0.491894	32.1694	0.490108		32.1694	0.529377	32.1694	0.490108
32.2029	0.322078	32.2029	0.322074		32.2029	0.322074	32.2029	0.322074		32.2029	0.470058	32.2029	0.322074		32.2029	0.485874	32.2029	0.4948		32.2029	0.491914	32.2029	0.4948		32.2029	0.530848	32.2029	0.4948
32.2363	0.322414	32.2363	0.322408		32.2363	0.322408	32.2363	0.322408		32.2363	0.471544	32.2363	0.322408		32.2363	0.485893	32.2363	0.492949		32.2363	0.491914	32.2363	0.492949		32.2363	0.532368	32.2363	0.492949
32.2698	0.32275	32.2698	0.322742		32.2698	0.322742	32.2698	0.322742		32.2698	0.472981	32.2698	0.322742		32.2698	0.485906	32.2698	0.492247		32.2698	0.491894	32.2698	0.492247		32.2698	0.533794	32.2698	0.492247
32.3032	0.323087	32.3032	0.323077		32.3032	0.323077	32.3032	0.323077		32.3032	0.474277	32.3032	0.323077		32.3032	0.485912	32.3032	0.497443		32.3032	0.491855	32.3032	0.497443		32.3032	0.535008	32.3032	0.497443
32.3366	0.323423	32.3366	0.323411		32.3366	0.323411	32.3366	0.323411		32.3366	0.475362	32.3366	0.323411		32.3366	0.485913	32.3366	0.497171		32.3366	0.491796	32.3366	0.497171		32.3366	0.535915	32.3366	0.497171
32.3701	0.323759	32.3701	0.323746		32.3701	0.323746	32.3701	0.323746		32.3701	0.476194	32.3701	0.323746		32.3701	0.485907	32.3701	0.493839		32.3701	0.491717	32.3701	0.493839		32.3701	0.53646	32.3701	0.493839
32.4035	0.324096	32.4035	0.32408		32.4035	0.32408	32.4035	0.32408		32.4035	0.476759	32.4035	0.32408		32.4035	0.485895	32.4035	0.495005		32.4035	0.491619	32.4035	0.495005		32.4035	0.536621	32.4035	0.495005
32.437	0.324432	32.437	0.324415		32.437	0.324415	32.437	0.324415		32.437	0.477065	32.437	0.324415		32.437	0.485879	32.437	0.493561		32.437	0.491502	32.437	0.493561		32.437	0.536414	32.437	0.493561
32.4704	0.324768	32.4704	0.324749		32.4704	0.324749	32.4704	0.324749		32.4704	0.477144	32.4704	0.324749		32.4704	0.485856	32.4704	0.489641		32.4704	0.491366	32.4704	0.489641		32.4704	0.535885	32.4704	0.489641
32.5038	0.325104	32.5038	0.325084		32.5038	0.325084	32.5038	0.325084		32.5038	0.477044	32.5038	0.325084		32.5038	0.485829	32.5038	0.490336		32.5038	0.491211	32.5038	0.490336		32.5038	0.535103	32.5038	0.490336
32.5373	0.32544	32.5373	0.325418		32.5373	0.325418	32.5373	0.325418		32.5373	0.476822	32.5373	0.325418		32.5373	0.485796	32.5373	0.491854		32.5373	0.491037	32.5373	0.491854		32.5373	0.534155	32.5373	0.491854
32.5707	0.325776	32.5707	0.325753		32.5707	0.325752	32.5707	0.325753		32.5707	0.476541	32.5707	0.325753		32.5707	0.485759	32.5707	0.490155		32.5707	0.490846	32.5707	0.490155		32.5707	0.533136	32.5707	0.490155
32.6042	0.326112	32.6042	0.326087		32.6042	0.326087	32.6042	0.326087		32.6042	0.476259	32.6042	0.326087		32.6042	0.485718	32.6042	0.486954		32.6042	0.490637	32.6042	0.486954		32.6042	0.532139	32.6042	0.486954
32.6376	0.326448	32.6376	0.326421		32.6376	0.326421	32.6376	0.326421		32.6376	0.476029	32.6376	0.326421		32.6376	0.485672	32.6376	0.48305		32.6376	0.49041	32.6376	0.48305		32.6376	0.531249	32.6376	0.48305
32.671	0.326784	32.671	0.326756		32.671	0.326756	32.671	0.326756		32.671	0.475895	32.671	0.326756		32.671	0.485623	32.671	0.486207		32.671	0.490166	32.671	0.486207		32.671	0.530534	32.671	0.486207
32.7045	0.32712	32.7045	0.32709		32.7045	0.32709	32.7045	0.32709		32.7045	0.475886	32.7045	0.32709		32.7045	0.485569	32.7045	0.487943		32.7045	0.489906	32.7045	0.487943		32.7045	0.530045	32.7045	0.487943
32.7379	0.327456	32.7379	0.327425		32.7379	0.327425	32.7379	0.327425		32.7379	0.476016	32.7379	0.327425		32.7379	0.485513	32.7379	0.490382		32.7379	0.48963	32.7379	0.490382		32.7379	0.529808	32.7379	0.490382
32.7714	0.327791	32.7714	0.327759		32.7714	0.327759	32.7714	0.327759		32.7714	0.476288	32.7714	0.327759		32.7714	0.485453	32.7714	0.488602		32.7714	0.489338	32.7714	0.488602		32.7714	0.529828	32.7714	0.488602
32.8048	0.328127	32.8048	0.328094		32.8048	0.328094	32.8048	0.328094		32.8048	0.476691	32.8048	0.328094		32.8048	0.48539	32.8048	0.49056		32.8048	0.489031	32.8048	0.49056		32.8048	0.530089	32.8048	0.49056
32.8382	0.328463	32.8382	0.328428		32.8382	0.328428	32.8382	0.328428		32.8382	0.477204	32.8382	0.328428		32.8382	0.485325	32.8382	0.488585		32.8382	0.488709	32.8382	0.488585		32.8382	0.530556	32.8382	0.488585
32.8717	0.328798	32.8717	0.328763		32.8717	0.328762	32.8717	0.328763		32.8717	0.477801	32.8717	0.328763		32.8717	0.485257	32.8717	0.486856		32.8717	0.488374	32.8717	0.486856		32.8717	0.531181	32.8717	0.486856
32.9051	0.329133	32.9051	0.329097		32.9051	0.329097	32.9051	0.329097		32.9051	0.478449	32.9051	0.329097		32.9051	0.485188	32.9051	0.486634		32.9051	0.488026	32.9051	0.486634		32.9051	0.531907	32.9051	0.486634
32.9386	0.329469	32.9386	0.329431		32.9386	0.329431	32.9386	0.329431		32.9386	0.479117	32.9386	0.329431		32.9386	0.485116	32.9386	0.486885		32.9386	0.487665	32.9386	0.486885		32.9386	0.532678	32.9386	0.486885
32.972	0.329804	32.972	0.329766		32.972	0.329766	32.972	0.329766		32.972	0.479774	32.972	0.329766		32.972	0.485044	32.972	0.485125		32.972	0.487293	32.972	0.485125		32.972	0.533435	32.972	0.485125
33.0054	0.330139	33.0054	0.3301		33.0054	0.3301	33.0054	0.3301		33.0054	0.480396	33.0054	0.3301		33.0054	0.48497	33.0054	0.48648		33.0054	0.486911	33.0054	0.48648		33.0054	0.534132	33.0054	0.48648
33.0389	0.330475	33.0389	0.330435		33.0389	0.330435	33.0389	0.330435		33.0389	0.480961	33.0389	0.330435		33.0389	0.484895	33.0389	0.48698		33.0389	0.486518	33.0389	0.48698		33.0389	0.534728	33.0389	0.48698
33.0723	0.33081	33.0723	0.330769		33.0723	0.330769	33.0723	0.330769		33.0723	0.481457	33.0723	0.330769		33.0723	0.48482	33.0723	0.487494		33.0723	0.486117	33.0723	0.487494		33.0723	0.5352	33.0723	0.487494
33.1058	0.331145	33.1058	0.331104		33.1058	0.331104	33.1058	0.331104		33.1058	0.481879	33.1058	0.331104		33.1058	0.484745	33.1058	0.491541		33.1058	0.485707	33.1058	0.491541		33.1058	0.535537	33.1058	0.491541
33.1392	0.33148	33.1392	0.331438		33.1392	0.331438	33.1392	0.331438		33.1392	0.482228	33.1392	0.331438		33.1392	0.484669	33.1392	0.488883		33.1392	0.485291	33.1392	0.488883		33.1392	0.535741	33.1392	0.488883
33.1726	0.331815	33.1726	0.331773		33.1726	0.331773	33.1726	0.331773		33.1726	0.48251	33.1726	0.331773		33.1726	0.484595	33.1726	0.490741		33.1726	0.484869	33.1726	0.490741		33.1726	0.535828	33.1726	0.490741
33.2061	0.332149	33.2061	0.332107		33.2061	0.332107	33.2061	0.332107		33.2061	0.482737	33.2061	0.332107		33.2061	0.48452	33.2061	0.491475		33.2061	0.484443	33.2061	0.491475		33.2061	0.535823	33.2061	0.491475
33.2395	0.332484	33.2395	0.332441		33.2395	0.332441	33.2395	0.332441		33.2395	0.482925	33.2395	0.332441		33.2395	0.484447	33.2395	0.490375		33.2395	0.484013	33.2395	0.490375		33.2395	0.535759	33.2395	0.490375
33.273	0.332819	33.273	0.332776		33.273	0.332776	33.273	0.332776		33.273	0.48309	33.273	0.332776		33.273	0.484376	33.273	0.488893		33.273	0.483581	33.273	0.488893		33.273	0.53567	33.273	0.488893
33.3064	0.333154	33.3064	0.33311		33.3064	0.33311	33.3064	0.33311		33.3064	0.483248	33.3064	0.33311		33.3064	0.484306	33.3064	0.485557		33.3064	0.483148	33.3064	0.485557		33.3064	0.535592	33.3064	0.485557
33.3398	0.333488	33.3398	0.333445		33.3398	0.333445	33.3398	0.333445		33.3398	0.483414	33.3398	0.333445		33.3398	0.484238	33.3398	0.483593		33.3398	0.482715	33.3398	0.483593		33.3398	0.535557	33.3398	0.483593
33.3733	0.333823	33.3733	0.333779		33.3733	0.333779	33.3733	0.333779		33.3733	0.483601	33.3733	0.333779		33.3733	0.484172	33.3733	0.479759		33.3733	0.482284	33.3733	0.479759		33.3733	0.535591	33.3733	0.479759
33.4067	0.334157	33.4067	0.334114		33.4067	0.334114	33.4067	0.334114		33.4067	0.483819	33.4067	0.334114		33.4067	0.484109	33.4067	0.479578		33.4067	0.481856	33.4067	0.479578		33.4067	0.535712	33.4067	0.479578
33.4402	0.334492	33.4402	0.334448		33.4402	0.334448	33.4402	0.334448		33.4402	0.484074	33.4402	0.334448		33.4402	0.484048	33.4402	0.480595		33.4402	0.481433	33.4402	0.480595		33.4402	0.535931	33.4402	0.480595
33.4736	0.334826	33.4736	0.334783		33.4736	0.334783	33.4736	0.334783		33.4736	0.484367	33.4736	0.334783		33.4736	0.483991	33.4736	0.481649		33.4736	0.481015	33.4736	0.481649		33.4736	0.536247	33.4736	0.481649
33.507	0.33516	33.507	0.335117		33.507	0.335117	33.507	0.335117		33.507	0.484699	33.507	0.335117		33.507	0.483938	33.507	0.480644		33.507	0.480605	33.507	0.480644		33.507	0.536653	33.507	0.480644
33.5405	0.335494	33.5405	0.335452		33.5405	0.335452	33.5405	0.335452		33.5405	0.485064	33.5405	0.335452		33.5405	0.483888	33.5405	0.480653		33.5405	0.480204	33.5405	0.480653		33.5405	0.537133	33.5405	0.480653
33.5739	0.335829	33.5739	0.335786		33.5739	0.335786	33.5739	0.335786		33.5739	0.485456	33.5739	0.335786		33.5739	0.483843	33.5739	0.480307		33.5739	0.479813	33.5739	0.480307		33.5739	0.537668	33.5739	0.480307
33.6074	0.336163	33.6074	0.33612		33.6074	0.33612	33.6074	0.33612		33.6074	0.485869	33.6074	0.33612		33.6074	0.483801	33.6074	0.482707		33.6074	0.479434	33.6074	0.482707		33.6074	0.538235	33.6074	0.482707
33.6408	0.336497	33.6408	0.336455		33.6408	0.336455	33.6408	0.336455		33.6408	0.486293	33.6408	0.336455		33.6408	0.483765	33.6408	0.482713		33.6408	0.479069	33.6408	0.482713		33.6408	0.538808	33.6408	0.482713
33.6742	0.336831	33.6742	0.336789		33.6742	0.336789	33.6742	0.336789		33.6742	0.486719	33.6742	0.336789		33.6742	0.483733	33.6742	0.482759		33.6742	0.478718	33.6742	0.482759		33.6742	0.539366	33.6742	0.482759
33.7077	0.337165	33.7077	0.337124		33.7077	0.337124	33.7077	0.337124		33.7077	0.487141	33.7077	0.337124		33.7077	0.483707	33.7077	0.483728		33.7077	0.478384	33.7077	0.483728		33.7077	0.539889	33.7077	0.483728
33.7411	0.337499	33.7411	0.337458		33.7411	0.337458	33.7411	0.337458		33.7411	0.487552	33.7411	0.337458		33.7411	0.483686	33.7411	0.484885		33.7411	0.478067	33.7411	0.484885		33.7411	0.540361	33.7411	0.484885
33.7746	0.337832	33.7746	0.337793		33.7746	0.337793	33.7746	0.337793		33.7746	0.487947	33.7746	0.337793		33.7746	0.483671	33.7746	0.478198		33.7746	0.47777	33.7746	0.478198		33.7746	0.540774	33.7746	0.478198
33.808	0.338166	33.808	0.338127		33.808	0.338127	33.808	0.338127		33.808	0.488323	33.808	0.338127		33.808	0.483662	33.808	0.474835		33.808	0.477494	33.808	0.474835		33.808	0.541124	33.808	0.474835
33.8414	0.3385	33.8414	0.338462		33.8414	0.338462	33.8414	0.338462		33.8414	0.488679	33.8414	0.338462		33.8414	0.48366	33.8414	0.475275		33.8414	0.477239	33.8414	0.475275		33.8414	0.541414	33.8414	0.475275
33.8749	0.338834	33.8749	0.338796		33.8749	0.338796	33.8749	0.338796		33.8749	0.489016	33.8749	0.338796		33.8749	0.483664	33.8749	0.47768		33.8749	0.477009	33.8749	0.47768		33.8749	0.541653	33.8749	0.47768
33.9083	0.339167	33.9083	0.33913		33.9083	0.33913	33.9083	0.33913		33.9083	0.489335	33.9083	0.33913		33.9083	0.483674	33.9083	0.476639		33.9083	0.476803	33.9083	0.476639		33.9083	0.541853	33.9083	0.476639
33.9418	0.339501	33.9418	0.339465		33.9418	0.339465	33.9418	0.339465		33.9418	0.48964	33.9418	0.339465		33.9418	0.483692	33.9418	0.477574		33.9418	0.476623	33.9418	0.477574		33.9418	0.542031	33.9418	0.477574
33.9752	0.339834	33.9752	0.339799		33.9752	0.339799	33.9752	0.339799		33.9752	0.489935	33.9752	0.339799		33.9752	0.483717	33.9752	0.474949		33.9752	0.47647	33.9752	0.474949		33.9752	0.542204	33.9752	0.474949
34.0086	0.340168	34.0086	0.340134		34.0086	0.340134	34.0086	0.340134		34.0086	0.490223	34.0086	0.340134		34.0086	0.48375	34.0086	0.470739		34.0086	0.476346	34.0086	0.470739		34.0086	0.542393	34.0086	0.470739
34.0421	0.340501	34.0421	0.340468		34.0421	0.340468	34.0421	0.340468		34.0421	0.49051	34.0421	0.340468		34.0421	0.48379	34.0421	0.471384		34.0421	0.476252	34.0421	0.471384		34.0421	0.542615	34.0421	0.471384
34.0755	0.340835	34.0755	0.340803		34.0755	0.340803	34.0755	0.340803		34.0755	0.490799	34.0755	0.340803		34.0755	0.483838	34.0755	0.473479		34.0755	0.476188	34.0755	0.473479		34.0755	0.542885	34.0755	0.473479
34.109	0.341168	34.109	0.341137		34.109	0.341137	34.109	0.341137		34.109	0.491093	34.109	0.341137		34.109	0.483894	34.109	0.472505		34.109	0.476155	34.109	0.472505		34.109	0.543216	34.109	0.472505
34.1424	0.341502	34.1424	0.341472		34.1424	0.341472	34.1424	0.341472		34.1424	0.491395	34.1424	0.341472		34.1424	0.483958	34.1424	0.472507		34.1424	0.476155	34.1424	0.472507		34.1424	0.543617	34.1424	0.472507
34.1758	0.341835	34.1758	0.341806		34.1758	0.341806	34.1758	0.341806		34.1758	0.491707	34.1758	0.341806		34.1758	0.484031	34.1758	0.471995		34.1758	0.476188	34.1758	0.471995		34.1758	0.544092	34.1758	0.471995
34.2093	0.342168	34.2093	0.34214		34.2093	0.34214	34.2093	0.34214		34.2093	0.492029	34.2093	0.34214		34.2093	0.484113	34.2093	0.473151		34.2093	0.476255	34.2093	0.473151		34.2093	0.544641	34.2093	0.473151
34.2427	0.342502	34.2427	0.342475		34.2427	0.342475	34.2427	0.342475		34.2427	0.492361	34.2427	0.342475		34.2427	0.484203	34.2427	0.474279		34.2427	0.476356	34.2427	0.474279		34.2427	0.545258	34.2427	0.474279
34.2762	0.342835	34.2762	0.342809		34.2762	0.342809	34.2762	0.342809		34.2762	0.492701	34.2762	0.342809		34.2762	0.484302	34.2762	0.472609		34.2762	0.476492	34.2762	0.472609		34.2762	0.545935	34.2762	0.472609
34.3096	0.343168	34.3096	0.343144		34.3096	0.343144	34.3096	0.343144		34.3096	0.49305	34.3096	0.343144		34.3096	0.48441	34.3096	0.47888		34.3096	0.476663	34.3096	0.47888		34.3096	0.546659	34.3096	0.47888
34.343	0.343501	34.343	0.343478		34.343	0.343478	34.343	0.343478		34.343	0.493404	34.343	0.343478		34.343	0.484528	34.343	0.478931		34.343	0.476869	34.343	0.478931		34.343	0.547415	34.343	0.478931
34.3765	0.343835	34.3765	0.343813		34.3765	0.343813	34.3765	0.343813		34.3765	0.493761	34.3765	0.343813		34.3765	0.484655	34.3765	0.478323		34.3765	0.477111	34.3765	0.478323		34.3765	0.548189	34.3765	0.478323
34.4099	0.344168	34.4099	0.344147		34.4099	0.344147	34.4099	0.344147		34.4099	0.49412	34.4099	0.344147		34.4099	0.484791	34.4099	0.476814		34.4099	0.477388	34.4099	0.476814		34.4099	0.548962	34.4099	0.476814
34.4434	0.344501	34.4434	0.344482		34.4434	0.344482	34.4434	0.344482		34.4434	0.494478	34.4434	0.344482		34.4434	0.484936	34.4434	0.478881		34.4434	0.477701	34.4434	0.478881		34.4434	0.549718	34.4434	0.478881
34.4768	0.344834	34.4768	0.344816		34.4768	0.344816	34.4768	0.344816		34.4768	0.494833	34.4768	0.344816		34.4768	0.485092	34.4768	0.479163		34.4768	0.478049	34.4768	0.479163		34.4768	0.550443	34.4768	0.479163
34.5102	0.345167	34.5102	0.345151		34.5102	0.345151	34.5102	0.345151		34.5102	0.495185	34.5102	0.345151		34.5102	0.485257	34.5102	0.47966		34.5102	0.478431	34.5102	0.47966		34.5102	0.551123	34.5102	0.47966
34.5437	0.345501	34.5437	0.345485		34.5437	0.345485	34.5437	0.345485		34.5437	0.495533	34.5437	0.345485		34.5437	0.485432	34.5437	0.483572		34.5437	0.478848	34.5437	0.483572		34.5437	0.551749	34.5437	0.483572
34.5771	0.345834	34.5771	0.345819		34.5771	0.345819	34.5771	0.345819		34.5771	0.495875	34.5771	0.345819		34.5771	0.485616	34.5771	0.483303		34.5771	0.479299	34.5771	0.483303		34.5771	0.552313	34.5771	0.483303
34.6106	0.346167	34.6106	0.346154		34.6106	0.346154	34.6106	0.346154		34.6106	0.496212	34.6106	0.346154		34.6106	0.485811	34.6106	0.481769		34.6106	0.479782	34.6106	0.481769		34.6106	0.55281	34.6106	0.481769
34.644	0.3465	34.644	0.346488		34.644	0.346488	34.644	0.346488		34.644	0.496545	34.644	0.346488		34.644	0.486015	34.644	0.48099		34.644	0.480298	34.644	0.48099		34.644	0.553239	34.644	0.48099
34.6774	0.346833	34.6774	0.346823		34.6774	0.346823	34.6774	0.346823		34.6774	0.496873	34.6774	0.346823		34.6774	0.48623	34.6774	0.478803		34.6774	0.480845	34.6774	0.478803		34.6774	0.553601	34.6774	0.478803
34.7109	0.347166	34.7109	0.347157		34.7109	0.347157	34.7109	0.347157		34.7109	0.497199	34.7109	0.347157		34.7109	0.486454	34.7109	0.47569		34.7109	0.481423	34.7109	0.47569		34.7109	0.553898	34.7109	0.47569
34.7443	0.347499	34.7443	0.347492		34.7443	0.347492	34.7443	0.347492		34.7443	0.497522	34.7443	0.347492		34.7443	0.486689	34.7443	0.477789		34.7443	0.482029	34.7443	0.477789		34.7443	0.554135	34.7443	0.477789
34.7778	0.347833	34.7778	0.347826		34.7778	0.347826	34.7778	0.347826		34.7778	0.497845	34.7778	0.347826		34.7778	0.486933	34.7778	0.480831		34.7778	0.482663	34.7778	0.480831		34.7778	0.554317	34.7778	0.480831
34.8112	0.348166	34.8112	0.348161		34.8112	0.348161	34.8112	0.348161		34.8112	0.498167	34.8112	0.348161		34.8112	0.487187	34.8112	0.481982		34.8112	0.483324	34.8112	0.481982		34.8112	0.554452	34.8112	0.481982
34.8446	0.348499	34.8446	0.348495		34.8446	0.348495	34.8446	0.348495		34.8446	0.49849	34.8446	0.348495		34.8446	0.487452	34.8446	0.486255		34.8446	0.48401	34.8446	0.486255		34.8446	0.554544	34.8446	0.486255
34.8781	0.348832	34.8781	0.348829		34.8781	0.348829	34.8781	0.348829		34.8781	0.498815	34.8781	0.348829		34.8781	0.487726	34.8781	0.483427		34.8781	0.48472	34.8781	0.483427		34.8781	0.5546	34.8781	0.483427
34.9115	0.349165	34.9115	0.349164		34.9115	0.349164	34.9115	0.349164		34.9115	0.499142	34.9115	0.349164		34.9115	0.48801	34.9115	0.481081		34.9115	0.485451	34.9115	0.481081		34.9115	0.554626	34.9115	0.481081
34.945	0.349498	34.945	0.349498		34.945	0.349498	34.945	0.349498		34.945	0.499472	34.945	0.349498		34.945	0.488304	34.945	0.483365		34.945	0.486203	34.945	0.483365		34.945	0.554628	34.945	0.483365
34.9784	0.349832	34.9784	0.349833		34.9784	0.349833	34.9784	0.349833		34.9784	0.499804	34.9784	0.349833		34.9784	0.488608	34.9784	0.487809		34.9784	0.486973	34.9784	0.487809		34.9784	0.554611	34.9784	0.487809
35.0118	0.350165	35.0118	0.350167		35.0118	0.350167	35.0118	0.350167		35.0118	0.500138	35.0118	0.350167		35.0118	0.488922	35.0118	0.48854		35.0118	0.48776	35.0118	0.48854		35.0118	0.554581	35.0118	0.48854
35.0453	0.350498	35.0453	0.350502		35.0453	0.350502	35.0453	0.350502		35.0453	0.500475	35.0453	0.350502		35.0453	0.489245	35.0453	0.489319		35.0453	0.488562	35.0453	0.489319		35.0453	0.554544	35.0453	0.489319
35.0787	0.350831	35.0787	0.350836		35.0787	0.350836	35.0787	0.350836		35.0787	0.500813	35.0787	0.350836		35.0787	0.489578	35.0787	0.492144		35.0787	0.489376	35.0787	0.492144		35.0787	0.554504	35.0787	0.492144
35.1122	0.351165	35.1122	0.351171		35.1122	0.351171	35.1122	0.351171		35.1122	0.501152	35.1122	0.351171		35.1122	0.48992	35.1122	0.493559		35.1122	0.490202	35.1122	0.493559		35.1122	0.554469	35.1122	0.493559
35.1456	0.351498	35.1456	0.351505		35.1456	0.351505	35.1456	0.351505		35.1456	0.501493	35.1456	0.351505		35.1456	0.490271	35.1456	0.49307		35.1456	0.491036	35.1456	0.49307		35.1456	0.554445	35.1456	0.49307
35.179	0.351831	35.179	0.351839		35.179	0.351839	35.179	0.351839		35.179	0.501833	35.179	0.351839		35.179	0.490632	35.179	0.492208		35.179	0.491878	35.179	0.492208		35.179	0.554438	35.179	0.492208
35.2125	0.352165	35.2125	0.352174		35.2125	0.352174	35.2125	0.352174		35.2125	0.502174	35.2125	0.352174		35.2125	0.491002	35.2125	0.493507		35.2125	0.492724	35.2125	0.493507		35.2125	0.554453	35.2125	0.493507
35.2459	0.352498	35.2459	0.352508		35.2459	0.352508	35.2459	0.352508		35.2459	0.502513	35.2459	0.352508		35.2459	0.491381	35.2459	0.492854		35.2459	0.493573	35.2459	0.492854		35.2459	0.554498	35.2459	0.492854
35.2794	0.352831	35.2794	0.352843		35.2794	0.352843	35.2794	0.352843		35.2794	0.502852	35.2794	0.352843		35.2794	0.491769	35.2794	0.490351		35.2794	0.494424	35.2794	0.490351		35.2794	0.554576	35.2794	0.490351
35.3128	0.353165	35.3128	0.353177		35.3128	0.353177	35.3128	0.353177		35.3128	0.503189	35.3128	0.353177		35.3128	0.492165	35.3128	0.491141		35.3128	0.495273	35.3128	0.491141		35.3128	0.554692	35.3128	0.491141
35.3462	0.353498	35.3462	0.353512		35.3462	0.353512	35.3462	0.353512		35.3462	0.503526	35.3462	0.353512		35.3462	0.49257	35.3462	0.492605		35.3462	0.496119	35.3462	0.492605		35.3462	0.554849	35.3462	0.492605
35.3797	0.353832	35.3797	0.353846		35.3797	0.353846	35.3797	0.353846		35.3797	0.503861	35.3797	0.353846		35.3797	0.492984	35.3797	0.494237		35.3797	0.496961	35.3797	0.494237		35.3797	0.555049	35.3797	0.494237
35.4131	0.354165	35.4131	0.354181		35.4131	0.354181	35.4131	0.354181		35.4131	0.504195	35.4131	0.354181		35.4131	0.493406	35.4131	0.497365		35.4131	0.497795	35.4131	0.497365		35.4131	0.555292	35.4131	0.497365
35.4466	0.354499	35.4466	0.354515		35.4466	0.354515	35.4466	0.354515		35.4466	0.504528	35.4466	0.354515		35.4466	0.493835	35.4466	0.497214		35.4466	0.498621	35.4466	0.497214		35.4466	0.555577	35.4466	0.497214
35.48	0.354833	35.48	0.354849		35.48	0.354849	35.48	0.354849		35.48	0.50486	35.48	0.354849		35.48	0.494273	35.48	0.498752		35.48	0.499437	35.48	0.498752		35.48	0.555903	35.48	0.498752
35.5134	0.355166	35.5134	0.355184		35.5134	0.355184	35.5134	0.355184		35.5134	0.505192	35.5134	0.355184		35.5134	0.494719	35.5134	0.497034		35.5134	0.50024	35.5134	0.497034		35.5134	0.556268	35.5134	0.497034
35.5469	0.3555	35.5469	0.355518		35.5469	0.355518	35.5469	0.355518		35.5469	0.505523	35.5469	0.355518		35.5469	0.495172	35.5469	0.502969		35.5469	0.50103	35.5469	0.502969		35.5469	0.556672	35.5469	0.502969
35.5803	0.355834	35.5803	0.355853		35.5803	0.355853	35.5803	0.355853		35.5803	0.505855	35.5803	0.355853		35.5803	0.495632	35.5803	0.504383		35.5803	0.501805	35.5803	0.504383		35.5803	0.557113	35.5803	0.504383
35.6138	0.356167	35.6138	0.356187		35.6138	0.356187	35.6138	0.356187		35.6138	0.506187	35.6138	0.356187		35.6138	0.496099	35.6138	0.503805		35.6138	0.502563	35.6138	0.503805		35.6138	0.55759	35.6138	0.503805
35.6472	0.356501	35.6472	0.356522		35.6472	0.356522	35.6472	0.356522		35.6472	0.506519	35.6472	0.356522		35.6472	0.496574	35.6472	0.503107		35.6472	0.503303	35.6472	0.503107		35.6472	0.558104	35.6472	0.503107
35.6806	0.356835	35.6806	0.356856		35.6806	0.356856	35.6806	0.356856		35.6806	0.506851	35.6806	0.356856		35.6806	0.497055	35.6806	0.504948		35.6806	0.504023	35.6806	0.504948		35.6806	0.558656	35.6806	0.504948
35.7141	0.357169	35.7141	0.357191		35.7141	0.357191	35.7141	0.357191		35.7141	0.507184	35.7141	0.357191		35.7141	0.497542	35.7141	0.503484		35.7141	0.504723	35.7141	0.503484		35.7141	0.559248	35.7141	0.503484
35.7475	0.357503	35.7475	0.357525		35.7475	0.357525	35.7475	0.357525		35.7475	0.507518	35.7475	0.357525		35.7475	0.498036	35.7475	0.50356		35.7475	0.505402	35.7475	0.50356		35.7475	0.559882	35.7475	0.50356
35.781	0.357837	35.781	0.35786		35.781	0.35786	35.781	0.35786		35.781	0.507852	35.781	0.35786		35.781	0.498536	35.781	0.502669		35.781	0.506059	35.781	0.502669		35.781	0.560558	35.781	0.502669
35.8144	0.358171	35.8144	0.358194		35.8144	0.358194	35.8144	0.358194		35.8144	0.508187	35.8144	0.358194		35.8144	0.499041	35.8144	0.502831		35.8144	0.506692	35.8144	0.502831		35.8144	0.561277	35.8144	0.502831
35.8478	0.358505	35.8478	0.358528		35.8478	0.358528	35.8478	0.358528		35.8478	0.508522	35.8478	0.358528		35.8478	0.499553	35.8478	0.505117		35.8478	0.507301	35.8478	0.505117		35.8478	0.562037	35.8478	0.505117
35.8813	0.358839	35.8813	0.358863		35.8813	0.358863	35.8813	0.358863		35.8813	0.508858	35.8813	0.358863		35.8813	0.500069	35.8813	0.505267		35.8813	0.507886	35.8813	0.505267		35.8813	0.562833	35.8813	0.505267
35.9147	0.359173	35.9147	0.359197		35.9147	0.359197	35.9147	0.359197		35.9147	0.509194	35.9147	0.359197		35.9147	0.500591	35.9147	0.506515		35.9147	0.508447	35.9147	0.506515		35.9147	0.563658	35.9147	0.506515
35.9482	0.359507	35.9482	0.359532		35.9482	0.359532	35.9482	0.359532		35.9482	0.50953	35.9482	0.359532		35.9482	0.501118	35.9482	0.50444		35.9482	0.508982	35.9482	0.50444		35.9482	0.564501	35.9482	0.50444
35.9816	0.359841	35.9816	0.359866		35.9816	0.359866	35.9816	0.359866		35.9816	0.509866	35.9816	0.359866		35.9816	0.501649	35.9816	0.50753		35.9816	0.509493	35.9816	0.50753		35.9816	0.565349	35.9816	0.50753
36.015	0.360175	36.015	0.360201		36.015	0.360201	36.015	0.360201		36.015	0.510201	36.015	0.360201		36.015	0.502185	36.015	0.508608		36.015	0.509978	36.015	0.508608		36.015	0.566186	36.015	0.508608
36.0485	0.360509	36.0485	0.360535		36.0485	0.360535	36.0485	0.360535		36.0485	0.510537	36.0485	0.360535		36.0485	0.502724	36.0485	0.511573		36.0485	0.510438	36.0485	0.511573		36.0485	0.566995	36.0485	0.511573
36.0819	0.360844	36.0819	0.36087		36.0819	0.36087	36.0819	0.36087		36.0819	0.510872	36.0819	0.36087		36.0819	0.503268	36.0819	0.511145		36.0819	0.510874	36.0819	0.511145		36.0819	0.567758	36.0819	0.511145
36.1154	0.361178	36.1154	0.361204		36.1154	0.361204	36.1154	0.361204		36.1154	0.511207	36.1154	0.361204		36.1154	0.503816	36.1154	0.513563		36.1154	0.511285	36.1154	0.513563		36.1154	0.568456	36.1154	0.513563
36.1488	0.361512	36.1488	0.361538		36.1488	0.361538	36.1488	0.361538		36.1488	0.511542	36.1488	0.361538		36.1488	0.504367	36.1488	0.514053		36.1488	0.511673	36.1488	0.514053		36.1488	0.569075	36.1488	0.514053
36.1822	0.361847	36.1822	0.361873		36.1822	0.361873	36.1822	0.361873		36.1822	0.511876	36.1822	0.361873		36.1822	0.504921	36.1822	0.517072		36.1822	0.512037	36.1822	0.517072		36.1822	0.569601	36.1822	0.517072
36.2157	0.362181	36.2157	0.362207		36.2157	0.362207	36.2157	0.362207		36.2157	0.512211	36.2157	0.362207		36.2157	0.505478	36.2157	0.518456		36.2157	0.512378	36.2157	0.518456		36.2157	0.570025	36.2157	0.518456
36.2491	0.362516	36.2491	0.362542		36.2491	0.362542	36.2491	0.362542		36.2491	0.512545	36.2491	0.362542		36.2491	0.506037	36.2491	0.52021		36.2491	0.512699	36.2491	0.52021		36.2491	0.570344	36.2491	0.52021
36.2826	0.36285	36.2826	0.362876		36.2826	0.362876	36.2826	0.362876		36.2826	0.512878	36.2826	0.362876		36.2826	0.506599	36.2826	0.523569		36.2826	0.512998	36.2826	0.523569		36.2826	0.57056	36.2826	0.523569
36.316	0.363185	36.316	0.363211		36.316	0.363211	36.316	0.363211		36.316	0.513212	36.316	0.363211		36.316	0.507164	36.316	0.523618		36.316	0.513278	36.316	0.523618		36.316	0.570678	36.316	0.523618
36.3494	0.363519	36.3494	0.363545		36.3494	0.363545	36.3494	0.363545		36.3494	0.513546	36.3494	0.363545		36.3494	0.50773	36.3494	0.524956		36.3494	0.513539	36.3494	0.524956		36.3494	0.570711	36.3494	0.524956
36.3829	0.363854	36.3829	0.36388		36.3829	0.36388	36.3829	0.36388		36.3829	0.51388	36.3829	0.36388		36.3829	0.508298	36.3829	0.52407		36.3829	0.513784	36.3829	0.52407		36.3829	0.570674	36.3829	0.52407
36.4163	0.364189	36.4163	0.364214		36.4163	0.364214	36.4163	0.364214		36.4163	0.514214	36.4163	0.364214		36.4163	0.508867	36.4163	0.524848		36.4163	0.514012	36.4163	0.524848		36.4163	0.570587	36.4163	0.524848
36.4498	0.364523	36.4498	0.364548		36.4498	0.364548	36.4498	0.364548		36.4498	0.514548	36.4498	0.364548		36.4498	0.509438	36.4498	0.518846		36.4498	0.514226	36.4498	0.518846		36.4498	0.570471	36.4498	0.518846
36.4832	0.364858	36.4832	0.364883		36.4832	0.364883	36.4832	0.364883		36.4832	0.514882	36.4832	0.364883		36.4832	0.51001	36.4832	0.517315		36.4832	0.514426	36.4832	0.517315		36.4832	0.570349	36.4832	0.517315
36.5167	0.365193	36.5167	0.365217		36.5167	0.365217	36.5167	0.365217		36.5167	0.515216	36.5167	0.365217		36.5167	0.510582	36.5167	0.518025		36.5167	0.514616	36.5167	0.518025		36.5167	0.570242	36.5167	0.518025
36.5501	0.365527	36.5501	0.365552		36.5501	0.365552	36.5501	0.365552		36.5501	0.51555	36.5501	0.365552		36.5501	0.511155	36.5501	0.515867		36.5501	0.514795	36.5501	0.515867		36.5501	0.57017	36.5501	0.515867
36.5835	0.365862	36.5835	0.365886		36.5835	0.365886	36.5835	0.365886		36.5835	0.515885	36.5835	0.365886		36.5835	0.511728	36.5835	0.515143		36.5835	0.514966	36.5835	0.515143		36.5835	0.57015	36.5835	0.515143
36.617	0.366197	36.617	0.366221		36.617	0.366221	36.617	0.366221		36.617	0.516219	36.617	0.366221		36.617	0.512302	36.617	0.513335		36.617	0.51513	36.617	0.513335		36.617	0.570195	36.617	0.513335
36.6504	0.366532	36.6504	0.366555		36.6504	0.366555	36.6504	0.366555		36.6504	0.516554	36.6504	0.366555		36.6504	0.512875	36.6504	0.514356		36.6504	0.515288	36.6504	0.514356		36.6504	0.570314	36.6504	0.514356
36.6839	0.366867	36.6839	0.36689		36.6839	0.36689	36.6839	0.36689		36.6839	0.516889	36.6839	0.36689		36.6839	0.513447	36.6839	0.515095		36.6839	0.515444	36.6839	0.515095		36.6839	0.57051	36.6839	0.515095
36.7173	0.367202	36.7173	0.367224		36.7173	0.367224	36.7173	0.367224		36.7173	0.517223	36.7173	0.367224		36.7173	0.51402	36.7173	0.516145		36.7173	0.515597	36.7173	0.516145		36.7173	0.570783	36.7173	0.516145
36.7507	0.367537	36.7507	0.367559		36.7507	0.367559	36.7507	0.367559		36.7507	0.517558	36.7507	0.367559		36.7507	0.514591	36.7507	0.516382		36.7507	0.51575	36.7507	0.516382		36.7507	0.571129	36.7507	0.516382
36.7842	0.367872	36.7842	0.367893		36.7842	0.367893	36.7842	0.367893		36.7842	0.517893	36.7842	0.367893		36.7842	0.515161	36.7842	0.514699		36.7842	0.515905	36.7842	0.514699		36.7842	0.571539	36.7842	0.514699
36.8176	0.368207	36.8176	0.368227		36.8176	0.368227	36.8176	0.368227		36.8176	0.518228	36.8176	0.368227		36.8176	0.51573	36.8176	0.514924		36.8176	0.516062	36.8176	0.514924		36.8176	0.572	36.8176	0.514924
36.8511	0.368542	36.8511	0.368562		36.8511	0.368562	36.8511	0.368562		36.8511	0.518562	36.8511	0.368562		36.8511	0.516298	36.8511	0.511822		36.8511	0.516224	36.8511	0.511822		36.8511	0.572498	36.8511	0.511822
36.8845	0.368877	36.8845	0.368896		36.8845	0.368896	36.8845	0.368896		36.8845	0.518897	36.8845	0.368896		36.8845	0.516863	36.8845	0.510818		36.8845	0.516391	36.8845	0.510818		36.8845	0.573015	36.8845	0.510818
36.9179	0.369212	36.9179	0.369231		36.9179	0.369231	36.9179	0.369231		36.9179	0.519231	36.9179	0.369231		36.9179	0.517428	36.9179	0.512019		36.9179	0.516567	36.9179	0.512019		36.9179	0.573535	36.9179	0.512019
36.9514	0.369547	36.9514	0.369565		36.9514	0.369565	36.9514	0.369565		36.9514	0.519566	36.9514	0.369565		36.9514	0.51799	36.9514	0.509154		36.9514	0.51675	36.9514	0.509154		36.9514	0.574041	36.9514	0.509154
36.9848	0.369882	36.9848	0.3699		36.9848	0.3699	36.9848	0.3699		36.9848	0.5199	36.9848	0.3699		36.9848	0.518549	36.9848	0.509244		36.9848	0.516945	36.9848	0.509244		36.9848	0.574514	36.9848	0.509244
37.0183	0.370217	37.0183	0.370234		37.0183	0.370234	37.0183	0.370234		37.0183	0.520235	37.0183	0.370234		37.0183	0.519107	37.0183	0.513572		37.0183	0.51715	37.0183	0.513572		37.0183	0.57494	37.0183	0.513572
37.0517	0.370552	37.0517	0.370569		37.0517	0.370569	37.0517	0.370569		37.0517	0.520569	37.0517	0.370569		37.0517	0.519661	37.0517	0.516332		37.0517	0.517368	37.0517	0.516332		37.0517	0.575306	37.0517	0.516332
37.0851	0.370887	37.0851	0.370903		37.0851	0.370903	37.0851	0.370903		37.0851	0.520903	37.0851	0.370903		37.0851	0.520213	37.0851	0.516925		37.0851	0.517599	37.0851	0.516925		37.0851	0.575602	37.0851	0.516925
37.1186	0.371222	37.1186	0.371237		37.1186	0.371237	37.1186	0.371237		37.1186	0.521238	37.1186	0.371237		37.1186	0.520762	37.1186	0.516928		37.1186	0.517845	37.1186	0.516928		37.1186	0.575822	37.1186	0.516928
37.152	0.371558	37.152	0.371572		37.152	0.371572	37.152	0.371572		37.152	0.521572	37.152	0.371572		37.152	0.521308	37.152	0.515161		37.152	0.518107	37.152	0.515161		37.152	0.575965	37.152	0.515161
37.1855	0.371893	37.1855	0.371906		37.1855	0.371906	37.1855	0.371906		37.1855	0.521906	37.1855	0.371906		37.1855	0.521851	37.1855	0.515467		37.1855	0.518385	37.1855	0.515467		37.1855	0.576031	37.1855	0.515467
37.2189	0.372228	37.2189	0.372241		37.2189	0.372241	37.2189	0.372241		37.2189	0.522241	37.2189	0.372241		37.2189	0.52239	37.2189	0.516163		37.2189	0.518679	37.2189	0.516163		37.2189	0.576029	37.2189	0.516163
37.2523	0.372563	37.2523	0.372575		37.2523	0.372575	37.2523	0.372575		37.2523	0.522575	37.2523	0.372575		37.2523	0.522926	37.2523	0.51582		37.2523	0.518991	37.2523	0.51582		37.2523	0.57597	37.2523	0.51582
37.2858	0.372898	37.2858	0.37291		37.2858	0.37291	37.2858	0.37291		37.2858	0.522909	37.2858	0.37291		37.2858	0.523458	37.2858	0.515694		37.2858	0.519321	37.2858	0.515694		37.2858	0.575868	37.2858	0.515694
37.3192	0.373234	37.3192	0.373244		37.3192	0.373244	37.3192	0.373244		37.3192	0.523244	37.3192	0.373244		37.3192	0.523986	37.3192	0.51464		37.3192	0.519669	37.3192	0.51464		37.3192	0.575743	37.3192	0.51464
37.3527	0.373569	37.3527	0.373579		37.3527	0.373579	37.3527	0.373579		37.3527	0.523578	37.3527	0.373579		37.3527	0.524511	37.3527	0.516283		37.3527	0.520036	37.3527	0.516283		37.3527	0.575615	37.3527	0.516283
37.3861	0.373904	37.3861	0.373913		37.3861	0.373913	37.3861	0.373913		37.3861	0.523913	37.3861	0.373913		37.3861	0.525031	37.3861	0.518794		37.3861	0.520421	37.3861	0.518794		37.3861	0.575507	37.3861	0.518794
37.4195	0.374239	37.4195	0.374247		37.4195	0.374247	37.4195	0.374247		37.4195	0.524247	37.4195	0.374247		37.4195	0.525546	37.4195	0.51533		37.4195	0.520825	37.4195	0.51533		37.4195	0.575441	37.4195	0.51533
37.453	0.374574	37.453	0.374582		37.453	0.374582	37.453	0.374582		37.453	0.524582	37.453	0.374582		37.453	0.526058	37.453	0.516295		37.453	0.521248	37.453	0.516295		37.453	0.575437	37.453	0.516295
37.4864	0.37491	37.4864	0.374916		37.4864	0.374916	37.4864	0.374916		37.4864	0.524916	37.4864	0.374916		37.4864	0.526565	37.4864	0.518029		37.4864	0.521688	37.4864	0.518029		37.4864	0.575516	37.4864	0.518029
37.5199	0.375245	37.5199	0.375251		37.5199	0.375251	37.5199	0.375251		37.5199	0.525251	37.5199	0.375251		37.5199	0.527067	37.5199	0.515575		37.5199	0.522147	37.5199	0.515575		37.5199	0.575689	37.5199	0.515575
37.5533	0.37558	37.5533	0.375585		37.5533	0.375585	37.5533	0.375585		37.5533	0.525585	37.5533	0.375585		37.5533	0.527565	37.5533	0.51603		37.5533	0.522622	37.5533	0.51603		37.5533	0.575969	37.5533	0.51603
37.5867	0.375915	37.5867	0.37592		37.5867	0.37592	37.5867	0.37592		37.5867	0.52592	37.5867	0.37592		37.5867	0.528058	37.5867	0.515401		37.5867	0.523115	37.5867	0.515401		37.5867	0.576358	37.5867	0.515401
37.6202	0.376251	37.6202	0.376254		37.6202	0.376254	37.6202	0.376254		37.6202	0.526254	37.6202	0.376254		37.6202	0.528546	37.6202	0.515873		37.6202	0.523624	37.6202	0.515873		37.6202	0.576854	37.6202	0.515873
37.6536	0.376586	37.6536	0.376589		37.6536	0.376589	37.6536	0.376589		37.6536	0.526589	37.6536	0.376589		37.6536	0.529029	37.6536	0.519351		37.6536	0.524149	37.6536	0.519351		37.6536	0.577451	37.6536	0.519351
37.6871	0.376921	37.6871	0.376923		37.6871	0.376923	37.6871	0.376923		37.6871	0.526923	37.6871	0.376923		37.6871	0.529507	37.6871	0.521812		37.6871	0.524688	37.6871	0.521812		37.6871	0.578135	37.6871	0.521812
37.7205	0.377256	37.7205	0.377258		37.7205	0.377258	37.7205	0.377258		37.7205	0.527258	37.7205	0.377258		37.7205	0.52998	37.7205	0.526633		37.7205	0.525241	37.7205	0.526633		37.7205	0.57889	37.7205	0.526633
37.7539	0.377591	37.7539	0.377592		37.7539	0.377592	37.7539	0.377592		37.7539	0.527592	37.7539	0.377592		37.7539	0.530448	37.7539	0.52902		37.7539	0.525807	37.7539	0.52902		37.7539	0.579695	37.7539	0.52902
37.7874	0.377927	37.7874	0.377926		37.7874	0.377926	37.7874	0.377926		37.7874	0.527927	37.7874	0.377926		37.7874	0.53091	37.7874	0.529036		37.7874	0.526385	37.7874	0.529036		37.7874	0.580528	37.7874	0.529036
37.8208	0.378262	37.8208	0.378261		37.8208	0.378261	37.8208	0.378261		37.8208	0.528261	37.8208	0.378261		37.8208	0.531367	37.8208	0.533686		37.8208	0.526973	37.8208	0.533686		37.8208	0.581368	37.8208	0.533686
37.8543	0.378597	37.8543	0.378595		37.8543	0.378595	37.8543	0.378595		37.8543	0.528595	37.8543	0.378595		37.8543	0.531819	37.8543	0.533053		37.8543	0.52757	37.8543	0.533053		37.8543	0.582194	37.8543	0.533053
37.8877	0.378932	37.8877	0.37893		37.8877	0.37893	37.8877	0.37893		37.8877	0.52893	37.8877	0.37893		37.8877	0.532265	37.8877	0.532227		37.8877	0.528176	37.8877	0.532227		37.8877	0.582988	37.8877	0.532227
37.9211	0.379267	37.9211	0.379264		37.9211	0.379264	37.9211	0.379264		37.9211	0.529264	37.9211	0.379264		37.9211	0.532706	37.9211	0.531057		37.9211	0.528789	37.9211	0.531057		37.9211	0.583737	37.9211	0.531057
37.9546	0.379602	37.9546	0.379599		37.9546	0.379599	37.9546	0.379599		37.9546	0.529599	37.9546	0.379599		37.9546	0.533141	37.9546	0.535534		37.9546	0.529407	37.9546	0.535534		37.9546	0.58443	37.9546	0.535534
37.988	0.379937	37.988	0.379933		37.988	0.379933	37.988	0.379933		37.988	0.529933	37.988	0.379933		37.988	0.53357	37.988	0.535751		37.988	0.530029	37.988	0.535751		37.988	0.585062	37.988	0.535751
38.0215	0.380273	38.0215	0.380268		38.0215	0.380268	38.0215	0.380268		38.0215	0.530268	38.0215	0.380268		38.0215	0.533994	38.0215	0.535267		38.0215	0.530655	38.0215	0.535267		38.0215	0.585634	38.0215	0.535267
38.0549	0.380608	38.0549	0.380602		38.0549	0.380602	38.0549	0.380602		38.0549	0.530602	38.0549	0.380602		38.0549	0.534412	38.0549	0.538418		38.0549	0.531281	38.0549	0.538418		38.0549	0.586148	38.0549	0.538418
38.0883	0.380943	38.0883	0.380936		38.0883	0.380936	38.0883	0.380936		38.0883	0.530936	38.0883	0.380936		38.0883	0.534825	38.0883	0.535744		38.0883	0.531908	38.0883	0.535744		38.0883	0.586612	38.0883	0.535744
38.1218	0.381278	38.1218	0.381271		38.1218	0.381271	38.1218	0.381271		38.1218	0.531271	38.1218	0.381271		38.1218	0.535232	38.1218	0.537444		38.1218	0.532534	38.1218	0.537444		38.1218	0.587032	38.1218	0.537444
38.1552	0.381613	38.1552	0.381605		38.1552	0.381605	38.1552	0.381605		38.1552	0.531605	38.1552	0.381605		38.1552	0.535633	38.1552	0.537695		38.1552	0.533157	38.1552	0.537695		38.1552	0.587417	38.1552	0.537695
38.1887	0.381948	38.1887	0.38194		38.1887	0.38194	38.1887	0.38194		38.1887	0.53194	38.1887	0.38194		38.1887	0.536028	38.1887	0.536597		38.1887	0.533776	38.1887	0.536597		38.1887	0.587774	38.1887	0.536597
38.2221	0.382283	38.2221	0.382274		38.2221	0.382274	38.2221	0.382274		38.2221	0.532274	38.2221	0.382274		38.2221	0.536417	38.2221	0.53519		38.2221	0.53439	38.2221	0.53519		38.2221	0.58811	38.2221	0.53519
38.2555	0.382618	38.2555	0.382609		38.2555	0.382609	38.2555	0.382609		38.2555	0.532609	38.2555	0.382609		38.2555	0.536801	38.2555	0.535745		38.2555	0.534998	38.2555	0.535745		38.2555	0.588428	38.2555	0.535745
38.289	0.382953	38.289	0.382943		38.289	0.382943	38.289	0.382943		38.289	0.532943	38.289	0.382943		38.289	0.537179	38.289	0.53821		38.289	0.535598	38.289	0.53821		38.289	0.588728	38.289	0.53821
38.3224	0.383288	38.3224	0.383278		38.3224	0.383278	38.3224	0.383278		38.3224	0.533278	38.3224	0.383278		38.3224	0.537551	38.3224	0.537823		38.3224	0.536188	38.3224	0.537823		38.3224	0.589008	38.3224	0.537823
38.3559	0.383623	38.3559	0.383612		38.3559	0.383612	38.3559	0.383612		38.3559	0.533612	38.3559	0.383612		38.3559	0.537917	38.3559	0.536375		38.3559	0.536769	38.3559	0.536375		38.3559	0.589263	38.3559	0.536375
38.3893	0.383958	38.3893	0.383946		38.3893	0.383946	38.3893	0.383946		38.3893	0.533946	38.3893	0.383946		38.3893	0.538278	38.3893	0.539021		38.3893	0.537339	38.3893	0.539021		38.3893	0.589487	38.3893	0.539021
38.4227	0.384292	38.4227	0.384281		38.4227	0.384281	38.4227	0.384281		38.4227	0.534281	38.4227	0.384281		38.4227	0.538632	38.4227	0.539611		38.4227	0.537896	38.4227	0.539611		38.4227	0.589676	38.4227	0.539611
38.4562	0.384627	38.4562	0.384615		38.4562	0.384615	38.4562	0.384615		38.4562	0.534615	38.4562	0.384615		38.4562	0.538981	38.4562	0.543146		38.4562	0.538441	38.4562	0.543146		38.4562	0.589823	38.4562	0.543146
38.4896	0.384962	38.4896	0.38495		38.4896	0.38495	38.4896	0.38495		38.4896	0.53495	38.4896	0.38495		38.4896	0.539324	38.4896	0.544629		38.4896	0.538971	38.4896	0.544629		38.4896	0.589926	38.4896	0.544629
38.5231	0.385297	38.5231	0.385284		38.5231	0.385284	38.5231	0.385284		38.5231	0.535284	38.5231	0.385284		38.5231	0.539662	38.5231	0.545889		38.5231	0.539487	38.5231	0.545889		38.5231	0.589986	38.5231	0.545889
38.5565	0.385632	38.5565	0.385619		38.5565	0.385619	38.5565	0.385619		38.5565	0.535619	38.5565	0.385619		38.5565	0.539993	38.5565	0.54636		38.5565	0.539987	38.5565	0.54636		38.5565	0.590005	38.5565	0.54636
38.5899	0.385967	38.5899	0.385953		38.5899	0.385953	38.5899	0.385953		38.5899	0.535953	38.5899	0.385953		38.5899	0.540319	38.5899	0.54627		38.5899	0.540472	38.5899	0.54627		38.5899	0.589993	38.5899	0.54627
38.6234	0.386301	38.6234	0.386288		38.6234	0.386288	38.6234	0.386288		38.6234	0.536288	38.6234	0.386288		38.6234	0.54064	38.6234	0.546397		38.6234	0.54094	38.6234	0.546397		38.6234	0.589961	38.6234	0.546397
38.6568	0.386636	38.6568	0.386622		38.6568	0.386622	38.6568	0.386622		38.6568	0.536622	38.6568	0.386622		38.6568	0.540954	38.6568	0.543292		38.6568	0.541391	38.6568	0.543292		38.6568	0.589923	38.6568	0.543292
38.6903	0.386971	38.6903	0.386957		38.6903	0.386957	38.6903	0.386957		38.6903	0.536957	38.6903	0.386957		38.6903	0.541263	38.6903	0.542703		38.6903	0.541824	38.6903	0.542703		38.6903	0.589896	38.6903	0.542703
38.7237	0.387305	38.7237	0.387291		38.7237	0.387291	38.7237	0.387291		38.7237	0.537291	38.7237	0.387291		38.7237	0.541567	38.7237	0.538413		38.7237	0.542241	38.7237	0.538413		38.7237	0.589897	38.7237	0.538413
38.7571	0.38764	38.7571	0.387625		38.7571	0.387625	38.7571	0.387625		38.7571	0.537625	38.7571	0.387625		38.7571	0.541865	38.7571	0.539901		38.7571	0.542639	38.7571	0.539901		38.7571	0.589942	38.7571	0.539901
38.7906	0.387975	38.7906	0.38796		38.7906	0.38796	38.7906	0.38796		38.7906	0.53796	38.7906	0.38796		38.7906	0.542157	38.7906	0.539488		38.7906	0.54302	38.7906	0.539488		38.7906	0.590048	38.7906	0.539488
38.824	0.388309	38.824	0.388294		38.824	0.388294	38.824	0.388294		38.824	0.538294	38.824	0.388294		38.824	0.542444	38.824	0.533465		38.824	0.543382	38.824	0.533465		38.824	0.590224	38.824	0.533465
38.8575	0.388644	38.8575	0.388629		38.8575	0.388629	38.8575	0.388629		38.8575	0.538629	38.8575	0.388629		38.8575	0.542726	38.8575	0.532276		38.8575	0.543728	38.8575	0.532276		38.8575	0.590479	38.8575	0.532276
38.8909	0.388978	38.8909	0.388963		38.8909	0.388963	38.8909	0.388963		38.8909	0.538963	38.8909	0.388963		38.8909	0.543002	38.8909	0.53558		38.8909	0.544056	38.8909	0.53558		38.8909	0.590817	38.8909	0.53558
38.9243	0.389313	38.9243	0.389298		38.9243	0.389298	38.9243	0.389298		38.9243	0.539298	38.9243	0.389298		38.9243	0.543273	38.9243	0.540331		38.9243	0.544366	38.9243	0.540331		38.9243	0.591235	38.9243	0.540331
38.9578	0.389648	38.9578	0.389632		38.9578	0.389632	38.9578	0.389632		38.9578	0.539632	38.9578	0.389632		38.9578	0.543538	38.9578	0.540321		38.9578	0.54466	38.9578	0.540321		38.9578	0.591728	38.9578	0.540321
38.9912	0.389982	38.9912	0.389967		38.9912	0.389967	38.9912	0.389967		38.9912	0.539967	38.9912	0.389967		38.9912	0.543799	38.9912	0.542661		38.9912	0.544937	38.9912	0.542661		38.9912	0.592288	38.9912	0.542661
39.0247	0.390317	39.0247	0.390301		39.0247	0.390301	39.0247	0.390301		39.0247	0.540301	39.0247	0.390301		39.0247	0.544054	39.0247	0.542956		39.0247	0.545199	39.0247	0.542956		39.0247	0.592903	39.0247	0.542956
39.0581	0.390651	39.0581	0.390635		39.0581	0.390635	39.0581	0.390635		39.0581	0.540635	39.0581	0.390635		39.0581	0.544304	39.0581	0.545632		39.0581	0.545445	39.0581	0.545632		39.0581	0.593559	39.0581	0.545632
39.0915	0.390985	39.0915	0.39097		39.0915	0.39097	39.0915	0.39097		39.0915	0.54097	39.0915	0.39097		39.0915	0.544549	39.0915	0.544745		39.0915	0.545677	39.0915	0.544745		39.0915	0.594245	39.0915	0.544745
39.125	0.39132	39.125	0.391304		39.125	0.391304	39.125	0.391304		39.125	0.541304	39.125	0.391304		39.125	0.544789	39.125	0.545304		39.125	0.545894	39.125	0.545304		39.125	0.594946	39.125	0.545304
39.1584	0.391654	39.1584	0.391639		39.1584	0.391639	39.1584	0.391639		39.1584	0.541639	39.1584	0.391639		39.1584	0.545025	39.1584	0.544836		39.1584	0.546099	39.1584	0.544836		39.1584	0.59565	39.1584	0.544836
39.1919	0.391989	39.1919	0.391973		39.1919	0.391973	39.1919	0.391973		39.1919	0.541973	39.1919	0.391973		39.1919	0.545255	39.1919	0.546841		39.1919	0.546291	39.1919	0.546841		39.1919	0.596346	39.1919	0.546841
39.2253	0.392323	39.2253	0.392308		39.2253	0.392308	39.2253	0.392308		39.2253	0.542308	39.2253	0.392308		39.2253	0.545481	39.2253	0.547465		39.2253	0.546471	39.2253	0.547465		39.2253	0.597025	39.2253	0.547465
39.2587	0.392657	39.2587	0.392642		39.2587	0.392642	39.2587	0.392642		39.2587	0.542642	39.2587	0.392642		39.2587	0.545702	39.2587	0.546884		39.2587	0.546641	39.2587	0.546884		39.2587	0.597679	39.2587	0.546884
39.2922	0.392992	39.2922	0.392977		39.2922	0.392977	39.2922	0.392977		39.2922	0.542977	39.2922	0.392977		39.2922	0.545918	39.2922	0.545295		39.2922	0.546801	39.2922	0.545295		39.2922	0.598301	39.2922	0.545295
39.3256	0.393326	39.3256	0.393311		39.3256	0.393311	39.3256	0.393311		39.3256	0.543311	39.3256	0.393311		39.3256	0.54613	39.3256	0.542051		39.3256	0.546952	39.3256	0.542051		39.3256	0.598885	39.3256	0.542051
39.3591	0.39366	39.3591	0.393645		39.3591	0.393645	39.3591	0.393645		39.3591	0.543645	39.3591	0.393645		39.3591	0.546338	39.3591	0.542581		39.3591	0.547095	39.3591	0.542581		39.3591	0.599426	39.3591	0.542581
39.3925	0.393994	39.3925	0.39398		39.3925	0.39398	39.3925	0.39398		39.3925	0.54398	39.3925	0.39398		39.3925	0.546541	39.3925	0.545246		39.3925	0.547232	39.3925	0.545246		39.3925	0.599918	39.3925	0.545246
39.4259	0.394329	39.4259	0.394314		39.4259	0.394314	39.4259	0.394314		39.4259	0.544314	39.4259	0.394314		39.4259	0.546739	39.4259	0.550285		39.4259	0.547362	39.4259	0.550285		39.4259	0.600357	39.4259	0.550285
39.4594	0.394663	39.4594	0.394649		39.4594	0.394649	39.4594	0.394649		39.4594	0.544649	39.4594	0.394649		39.4594	0.546934	39.4594	0.551722		39.4594	0.547487	39.4594	0.551722		39.4594	0.600739	39.4594	0.551722
39.4928	0.394997	39.4928	0.394983		39.4928	0.394983	39.4928	0.394983		39.4928	0.544983	39.4928	0.394983		39.4928	0.547124	39.4928	0.550464		39.4928	0.547608	39.4928	0.550464		39.4928	0.601061	39.4928	0.550464
39.5263	0.395331	39.5263	0.395318		39.5263	0.395318	39.5263	0.395318		39.5263	0.545318	39.5263	0.395318		39.5263	0.547311	39.5263	0.550902		39.5263	0.547726	39.5263	0.550902		39.5263	0.601319	39.5263	0.550902
39.5597	0.395665	39.5597	0.395652		39.5597	0.395652	39.5597	0.395652		39.5597	0.545652	39.5597	0.395652		39.5597	0.547493	39.5597	0.552368		39.5597	0.547842	39.5597	0.552368		39.5597	0.601515	39.5597	0.552368
39.5931	0.396	39.5931	0.395987		39.5931	0.395987	39.5931	0.395987		39.5931	0.545987	39.5931	0.395987		39.5931	0.547672	39.5931	0.550543		39.5931	0.547956	39.5931	0.550543		39.5931	0.60165	39.5931	0.550543
39.6266	0.396334	39.6266	0.396321		39.6266	0.396321	39.6266	0.396321		39.6266	0.546321	39.6266	0.396321		39.6266	0.547847	39.6266	0.551243		39.6266	0.54807	39.6266	0.551243		39.6266	0.601727	39.6266	0.551243
39.66	0.396668	39.66	0.396656		39.66	0.396656	39.66	0.396656		39.66	0.546656	39.66	0.396656		39.66	0.548018	39.66	0.550448		39.66	0.548184	39.66	0.550448		39.66	0.601753	39.66	0.550448
39.6935	0.397002	39.6935	0.39699		39.6935	0.39699	39.6935	0.39699		39.6935	0.54699	39.6935	0.39699		39.6935	0.548185	39.6935	0.550092		39.6935	0.548299	39.6935	0.550092		39.6935	0.601736	39.6935	0.550092
39.7269	0.397336	39.7269	0.397324		39.7269	0.397324	39.7269	0.397324		39.7269	0.547324	39.7269	0.397324		39.7269	0.548349	39.7269	0.550652		39.7269	0.548416	39.7269	0.550652		39.7269	0.601687	39.7269	0.550652
39.7603	0.39767	39.7603	0.397659		39.7603	0.397659	39.7603	0.397659		39.7603	0.547659	39.7603	0.397659		39.7603	0.54851	39.7603	0.550554		39.7603	0.548536	39.7603	0.550554		39.7603	0.601617	39.7603	0.550554
39.7938	0.398004	39.7938	0.397993		39.7938	0.397993	39.7938	0.397993		39.7938	0.547993	39.7938	0.397993		39.7938	0.548668	39.7938	0.549256		39.7938	0.548658	39.7938	0.549256		39.7938	0.601537	39.7938	0.549256
39.8272	0.398338	39.8272	0.398328		39.8272	0.398328	39.8272	0.398328		39.8272	0.548328	39.8272	0.398328		39.8272	0.548822	39.8272	0.547216		39.8272	0.548785	39.8272	0.547216		39.8272	0.601458	39.8272	0.547216
39.8607	0.398672	39.8607	0.398662		39.8607	0.398662	39.8607	0.398662		39.8607	0.548662	39.8607	0.398662		39.8607	0.548973	39.8607	0.546311		39.8607	0.548915	39.8607	0.546311		39.8607	0.601387	39.8607	0.546311
39.8941	0.399006	39.8941	0.398997		39.8941	0.398997	39.8941	0.398997		39.8941	0.548997	39.8941	0.398997		39.8941	0.549122	39.8941	0.544854		39.8941	0.54905	39.8941	0.544854		39.8941	0.601331	39.8941	0.544854
39.9275	0.39934	39.9275	0.399331		39.9275	0.399331	39.9275	0.399331		39.9275	0.549331	39.9275	0.399331		39.9275	0.549267	39.9275	0.546555		39.9275	0.549189	39.9275	0.546555		39.9275	0.601293	39.9275	0.546555
39.961	0.399675	39.961	0.399666		39.961	0.399666	39.961	0.399666		39.961	0.549666	39.961	0.399666		39.961	0.54941	39.961	0.546123		39.961	0.549334	39.961	0.546123		39.961	0.601271	39.961	0.546123
39.9944	0.400009	39.9944	0.4		39.9944	0.4	39.9944	0.4		39.9944	0.55	39.9944	0.4		39.9944	0.54955	39.9944	0.547963		39.9944	0.549485	39.9944	0.547963		39.9944	0.601262	39.9944	0.547963
40.0279	0.400343	40.0279	0.400334		40.0279	0.400334	40.0279	0.400334		40.0279	0.550334	40.0279	0.400334		40.0279	0.549688	40.0279	0.549762		40.0279	0.549641	40.0279	0.549762		40.0279	0.601258	40.0279	0.549762
40.0613	0.400677	40.0613	0.400669		40.0613	0.400669	40.0613	0.400669		40.0613	0.550669	40.0613	0.400669		40.0613	0.549823	40.0613	0.549458		40.0613	0.549803	40.0613	0.549458		40.0613	0.60125	40.0613	0.549458
40.0947	0.401011	40.0947	0.401003		40.0947	0.401003	40.0947	0.401003		40.0947	0.551003	40.0947	0.401003		40.0947	0.549956	40.0947	0.545621		40.0947	0.549971	40.0947	0.545621		40.0947	0.601229	40.0947	0.545621
40.1282	0.401345	40.1282	0.401338		40.1282	0.401338	40.1282	0.401338		40.1282	0.551338	40.1282	0.401338		40.1282	0.550087	40.1282	0.547657		40.1282	0.550144	40.1282	0.547657		40.1282	0.601185	40.1282	0.547657
40.1616	0.401679	40.1616	0.401672		40.1616	0.401672	40.1616	0.401672		40.1616	0.551672	40.1616	0.401672		40.1616	0.550216	40.1616	0.548464		40.1616	0.550323	40.1616	0.548464		40.1616	0.601108	40.1616	0.548464
40.1951	0.402013	40.1951	0.402007		40.1951	0.402007	40.1951	0.402007		40.1951	0.552007	40.1951	0.402007		40.1951	0.550344	40.1951	0.54925		40.1951	0.550507	40.1951	0.54925		40.1951	0.600992	40.1951	0.54925
40.2285	0.402347	40.2285	0.402341		40.2285	0.402341	40.2285	0.402341		40.2285	0.552341	40.2285	0.402341		40.2285	0.550469	40.2285	0.553839		40.2285	0.550697	40.2285	0.553839		40.2285	0.600835	40.2285	0.553839
40.2619	0.402681	40.2619	0.402676		40.2619	0.402676	40.2619	0.402676		40.2619	0.552676	40.2619	0.402676		40.2619	0.550593	40.2619	0.551526		40.2619	0.550891	40.2619	0.551526		40.2619	0.600638	40.2619	0.551526
40.2954	0.403015	40.2954	0.40301		40.2954	0.40301	40.2954	0.40301		40.2954	0.55301	40.2954	0.40301		40.2954	0.550715	40.2954	0.555333		40.2954	0.55109	40.2954	0.555333		40.2954	0.600406	40.2954	0.555333
40.3288	0.403349	40.3288	0.403344		40.3288	0.403344	40.3288	0.403344		40.3288	0.553344	40.3288	0.403344		40.3288	0.550836	40.3288	0.553587		40.3288	0.551293	40.3288	0.553587		40.3288	0.600149	40.3288	0.553587
40.3623	0.403683	40.3623	0.403679		40.3623	0.403679	40.3623	0.403679		40.3623	0.553679	40.3623	0.403679		40.3623	0.550956	40.3623	0.551273		40.3623	0.5515	40.3623	0.551273		40.3623	0.599879	40.3623	0.551273
40.3957	0.404017	40.3957	0.404013		40.3957	0.404013	40.3957	0.404013		40.3957	0.554013	40.3957	0.404013		40.3957	0.551074	40.3957	0.549281		40.3957	0.55171	40.3957	0.549281		40.3957	0.599611	40.3957	0.549281
40.4291	0.404351	40.4291	0.404348		40.4291	0.404348	40.4291	0.404348		40.4291	0.554348	40.4291	0.404348		40.4291	0.551192	40.4291	0.551093		40.4291	0.551923	40.4291	0.551093		40.4291	0.599362	40.4291	0.551093
40.4626	0.404685	40.4626	0.404682		40.4626	0.404682	40.4626	0.404682		40.4626	0.554682	40.4626	0.404682		40.4626	0.551309	40.4626	0.549666		40.4626	0.552137	40.4626	0.549666		40.4626	0.59915	40.4626	0.549666
40.496	0.405019	40.496	0.405017		40.496	0.405017	40.496	0.405017		40.496	0.555017	40.496	0.405017		40.496	0.551426	40.496	0.551597		40.496	0.552353	40.496	0.551597		40.496	0.598991	40.496	0.551597
40.5295	0.405353	40.5295	0.405351		40.5295	0.405351	40.5295	0.405351		40.5295	0.555351	40.5295	0.405351		40.5295	0.551542	40.5295	0.552198		40.5295	0.55257	40.5295	0.552198		40.5295	0.598899	40.5295	0.552198
40.5629	0.405687	40.5629	0.405686		40.5629	0.405686	40.5629	0.405686		40.5629	0.555686	40.5629	0.405686		40.5629	0.551657	40.5629	0.550923		40.5629	0.552787	40.5629	0.550923		40.5629	0.598884	40.5629	0.550923
40.5963	0.406021	40.5963	0.40602		40.5963	0.40602	40.5963	0.40602		40.5963	0.55602	40.5963	0.40602		40.5963	0.551772	40.5963	0.552833		40.5963	0.553003	40.5963	0.552833		40.5963	0.598953	40.5963	0.552833
40.6298	0.406355	40.6298	0.406355		40.6298	0.406355	40.6298	0.406355		40.6298	0.556355	40.6298	0.406355		40.6298	0.551888	40.6298	0.555277		40.6298	0.553218	40.6298	0.555277		40.6298	0.599107	40.6298	0.555277
40.6632	0.406689	40.6632	0.406689		40.6632	0.406689	40.6632	0.406689		40.6632	0.556689	40.6632	0.406689		40.6632	0.552003	40.6632	0.558493		40.6632	0.553431	40.6632	0.558493		40.6632	0.599345	40.6632	0.558493
40.6967	0.407023	40.6967	0.407023		40.6967	0.407023	40.6967	0.407023		40.6967	0.557023	40.6967	0.407023		40.6967	0.552119	40.6967	0.555138		40.6967	0.553641	40.6967	0.555138		40.6967	0.599658	40.6967	0.555138
40.7301	0.407357	40.7301	0.407358		40.7301	0.407358	40.7301	0.407358		40.7301	0.557358	40.7301	0.407358		40.7301	0.552235	40.7301	0.553889		40.7301	0.553848	40.7301	0.553889		40.7301	0.600034	40.7301	0.553889
40.7636	0.407691	40.7636	0.407692		40.7636	0.407692	40.7636	0.407692		40.7636	0.557692	40.7636	0.407692		40.7636	0.552352	40.7636	0.554469		40.7636	0.554051	40.7636	0.554469		40.7636	0.600459	40.7636	0.554469
40.797	0.408025	40.797	0.408027		40.797	0.408027	40.797	0.408027		40.797	0.558027	40.797	0.408027		40.797	0.552469	40.797	0.552341		40.797	0.55425	40.797	0.552341		40.797	0.600916	40.797	0.552341
40.8304	0.408359	40.8304	0.408361		40.8304	0.408361	40.8304	0.408361		40.8304	0.558361	40.8304	0.408361		40.8304	0.552588	40.8304	0.555333		40.8304	0.554443	40.8304	0.555333		40.8304	0.601386	40.8304	0.555333
40.8639	0.408693	40.8639	0.408696		40.8639	0.408696	40.8639	0.408696		40.8639	0.558696	40.8639	0.408696		40.8639	0.552707	40.8639	0.555543		40.8639	0.55463	40.8639	0.555543		40.8639	0.601853	40.8639	0.555543
40.8973	0.409027	40.8973	0.40903		40.8973	0.40903	40.8973	0.40903		40.8973	0.55903	40.8973	0.40903		40.8973	0.552828	40.8973	0.554911		40.8973	0.554811	40.8973	0.554911		40.8973	0.6023	40.8973	0.554911
40.9308	0.409361	40.9308	0.409365		40.9308	0.409365	40.9308	0.409365		40.9308	0.559365	40.9308	0.409365		40.9308	0.55295	40.9308	0.555526		40.9308	0.554985	40.9308	0.555526		40.9308	0.602714	40.9308	0.555526
40.9642	0.409695	40.9642	0.409699		40.9642	0.409699	40.9642	0.409699		40.9642	0.559699	40.9642	0.409699		40.9642	0.553073	40.9642	0.55456		40.9642	0.555152	40.9642	0.55456		40.9642	0.603086	40.9642	0.55456
40.9976	0.410029	40.9976	0.410033		40.9976	0.410033	40.9976	0.410033		40.9976	0.560033	40.9976	0.410033		40.9976	0.553199	40.9976	0.556401		40.9976	0.55531	40.9976	0.556401		40.9976	0.603411	40.9976	0.556401
41.0311	0.410363	41.0311	0.410368		41.0311	0.410368	41.0311	0.410368		41.0311	0.560368	41.0311	0.410368		41.0311	0.553326	41.0311	0.555363		41.0311	0.555461	41.0311	0.555363		41.0311	0.603688	41.0311	0.555363
41.0645	0.410697	41.0645	0.410702		41.0645	0.410702	41.0645	0.410702		41.0645	0.560702	41.0645	0.410702		41.0645	0.553455	41.0645	0.55513		41.0645	0.555603	41.0645	0.55513		41.0645	0.603922	41.0645	0.55513
41.098	0.411032	41.098	0.411037		41.098	0.411037	41.098	0.411037		41.098	0.561037	41.098	0.411037		41.098	0.553587	41.098	0.556662		41.098	0.555737	41.098	0.556662		41.098	0.604122	41.098	0.556662
41.1314	0.411366	41.1314	0.411371		41.1314	0.411371	41.1314	0.411371		41.1314	0.561371	41.1314	0.411371		41.1314	0.553721	41.1314	0.555886		41.1314	0.555861	41.1314	0.555886		41.1314	0.6043	41.1314	0.555886
41.1648	0.4117	41.1648	0.411706		41.1648	0.411706	41.1648	0.411706		41.1648	0.561706	41.1648	0.411706		41.1648	0.553857	41.1648	0.554303		41.1648	0.555977	41.1648	0.554303		41.1648	0.604469	41.1648	0.554303
41.1983	0.412034	41.1983	0.41204		41.1983	0.41204	41.1983	0.41204		41.1983	0.56204	41.1983	0.41204		41.1983	0.553997	41.1983	0.553935		41.1983	0.556084	41.1983	0.553935		41.1983	0.604646	41.1983	0.553935
41.2317	0.412368	41.2317	0.412375		41.2317	0.412375	41.2317	0.412375		41.2317	0.562375	41.2317	0.412375		41.2317	0.554139	41.2317	0.553296		41.2317	0.556181	41.2317	0.553296		41.2317	0.604846	41.2317	0.553296
41.2652	0.412702	41.2652	0.412709		41.2652	0.412709	41.2652	0.412709		41.2652	0.562709	41.2652	0.412709		41.2652	0.554284	41.2652	0.553136		41.2652	0.55627	41.2652	0.553136		41.2652	0.605083	41.2652	0.553136
41.2986	0.413037	41.2986	0.413043		41.2986	0.413043	41.2986	0.413043		41.2986	0.563043	41.2986	0.413043		41.2986	0.554433	41.2986	0.55402		41.2986	0.55635	41.2986	0.55402		41.2986	0.605368	41.2986	0.55402
41.332	0.413371	41.332	0.413378		41.332	0.413378	41.332	0.413378		41.332	0.563378	41.332	0.413378		41.332	0.554585	41.332	0.552852		41.332	0.556422	41.332	0.552852		41.332	0.605707	41.332	0.552852
41.3655	0.413705	41.3655	0.413712		41.3655	0.413712	41.3655	0.413712		41.3655	0.563712	41.3655	0.413712		41.3655	0.55474	41.3655	0.554752		41.3655	0.556486	41.3655	0.554752		41.3655	0.606102	41.3655	0.554752
41.3989	0.414039	41.3989	0.414047		41.3989	0.414047	41.3989	0.414047		41.3989	0.564047	41.3989	0.414047		41.3989	0.5549	41.3989	0.556585		41.3989	0.556542	41.3989	0.556585		41.3989	0.606551	41.3989	0.556585
41.4324	0.414374	41.4324	0.414381		41.4324	0.414381	41.4324	0.414381		41.4324	0.564381	41.4324	0.414381		41.4324	0.555063	41.4324	0.556198		41.4324	0.556591	41.4324	0.556198		41.4324	0.607046	41.4324	0.556198
41.4658	0.414708	41.4658	0.414716		41.4658	0.414716	41.4658	0.414716		41.4658	0.564716	41.4658	0.414716		41.4658	0.555231	41.4658	0.557264		41.4658	0.556633	41.4658	0.557264		41.4658	0.607574	41.4658	0.557264
41.4992	0.415042	41.4992	0.41505		41.4992	0.41505	41.4992	0.41505		41.4992	0.56505	41.4992	0.41505		41.4992	0.555402	41.4992	0.557283		41.4992	0.55667	41.4992	0.557283		41.4992	0.608119	41.4992	0.557283
41.5327	0.415376	41.5327	0.415385		41.5327	0.415385	41.5327	0.415385		41.5327	0.565385	41.5327	0.415385		41.5327	0.555578	41.5327	0.558772		41.5327	0.556701	41.5327	0.558772		41.5327	0.608663	41.5327	0.558772
41.5661	0.415711	41.5661	0.415719		41.5661	0.415719	41.5661	0.415719		41.5661	0.565719	41.5661	0.415719		41.5661	0.555759	41.5661	0.558405		41.5661	0.556729	41.5661	0.558405		41.5661	0.609185	41.5661	0.558405
41.5996	0.416045	41.5996	0.416054		41.5996	0.416054	41.5996	0.416054		41.5996	0.566054	41.5996	0.416054		41.5996	0.555945	41.5996	0.559582		41.5996	0.556752	41.5996	0.559582		41.5996	0.609665	41.5996	0.559582
41.633	0.416379	41.633	0.416388		41.633	0.416388	41.633	0.416388		41.633	0.566388	41.633	0.416388		41.633	0.556135	41.633	0.560435		41.633	0.556773	41.633	0.560435		41.633	0.610088	41.633	0.560435
41.6664	0.416714	41.6664	0.416722		41.6664	0.416722	41.6664	0.416722		41.6664	0.566722	41.6664	0.416722		41.6664	0.556331	41.6664	0.561837		41.6664	0.556792	41.6664	0.561837		41.6664	0.610438	41.6664	0.561837
41.6999	0.417048	41.6999	0.417057		41.6999	0.417057	41.6999	0.417057		41.6999	0.567057	41.6999	0.417057		41.6999	0.556532	41.6999	0.560788		41.6999	0.556811	41.6999	0.560788		41.6999	0.610705	41.6999	0.560788
41.7333	0.417382	41.7333	0.417391		41.7333	0.417391	41.7333	0.417391		41.7333	0.567391	41.7333	0.417391		41.7333	0.556739	41.7333	0.558098		41.7333	0.55683	41.7333	0.558098		41.7333	0.610885	41.7333	0.558098
41.7668	0.417717	41.7668	0.417726		41.7668	0.417726	41.7668	0.417726		41.7668	0.567726	41.7668	0.417726		41.7668	0.556951	41.7668	0.558814		41.7668	0.55685	41.7668	0.558814		41.7668	0.610979	41.7668	0.558814
41.8002	0.418051	41.8002	0.41806		41.8002	0.41806	41.8002	0.41806		41.8002	0.56806	41.8002	0.41806		41.8002	0.557168	41.8002	0.5597		41.8002	0.556873	41.8002	0.5597		41.8002	0.610994	41.8002	0.5597
41.8336	0.418386	41.8336	0.418395		41.8336	0.418395	41.8336	0.418395		41.8336	0.568395	41.8336	0.418395		41.8336	0.557392	41.8336	0.556645		41.8336	0.5569	41.8336	0.556645		41.8336	0.610941	41.8336	0.556645
41.8671	0.41872	41.8671	0.418729		41.8671	0.418729	41.8671	0.418729		41.8671	0.568729	41.8671	0.418729		41.8671	0.557622	41.8671	0.558632		41.8671	0.556932	41.8671	0.558632		41.8671	0.610837	41.8671	0.558632
41.9005	0.419054	41.9005	0.419064		41.9005	0.419064	41.9005	0.419064		41.9005	0.569064	41.9005	0.419064		41.9005	0.557858	41.9005	0.561378		41.9005	0.55697	41.9005	0.561378		41.9005	0.610699	41.9005	0.561378
41.934	0.419389	41.934	0.419398		41.934	0.419398	41.934	0.419398		41.934	0.569398	41.934	0.419398		41.934	0.5581	41.934	0.560665		41.934	0.557016	41.934	0.560665		41.934	0.610551	41.934	0.560665
41.9674	0.419723	41.9674	0.419732		41.9674	0.419732	41.9674	0.419732		41.9674	0.569732	41.9674	0.419732		41.9674	0.558349	41.9674	0.559068		41.9674	0.557071	41.9674	0.559068		41.9674	0.610412	41.9674	0.559068
42.0008	0.420058	42.0008	0.420067		42.0008	0.420067	42.0008	0.420067		42.0008	0.570067	42.0008	0.420067		42.0008	0.558605	42.0008	0.558285		42.0008	0.557135	42.0008	0.558285		42.0008	0.610304	42.0008	0.558285
42.0343	0.420392	42.0343	0.420401		42.0343	0.420401	42.0343	0.420401		42.0343	0.570401	42.0343	0.420401		42.0343	0.558867	42.0343	0.556687		42.0343	0.557211	42.0343	0.556687		42.0343	0.610245	42.0343	0.556687
42.0677	0.420727	42.0677	0.420736		42.0677	0.420736	42.0677	0.420736		42.0677	0.570736	42.0677	0.420736		42.0677	0.559136	42.0677	0.556014		42.0677	0.557299	42.0677	0.556014		42.0677	0.61025	42.0677	0.556014
42.1012	0.421061	42.1012	0.42107		42.1012	0.42107	42.1012	0.42107		42.1012	0.57107	42.1012	0.42107		42.1012	0.559412	42.1012	0.556823		42.1012	0.5574	42.1012	0.556823		42.1012	0.61033	42.1012	0.556823
42.1346	0.421396	42.1346	0.421405		42.1346	0.421405	42.1346	0.421405		42.1346	0.571405	42.1346	0.421405		42.1346	0.559696	42.1346	0.557058		42.1346	0.557517	42.1346	0.557058		42.1346	0.610492	42.1346	0.557058
42.168	0.42173	42.168	0.421739		42.168	0.421739	42.168	0.421739		42.168	0.571739	42.168	0.421739		42.168	0.559986	42.168	0.560024		42.168	0.557649	42.168	0.560024		42.168	0.610737	42.168	0.560024
42.2015	0.422065	42.2015	0.422074		42.2015	0.422074	42.2015	0.422074		42.2015	0.572074	42.2015	0.422074		42.2015	0.560284	42.2015	0.558938		42.2015	0.557798	42.2015	0.558938		42.2015	0.611063	42.2015	0.558938
42.2349	0.422399	42.2349	0.422408		42.2349	0.422408	42.2349	0.422408		42.2349	0.572408	42.2349	0.422408		42.2349	0.56059	42.2349	0.556664		42.2349	0.557966	42.2349	0.556664		42.2349	0.611462	42.2349	0.556664
42.2684	0.422734	42.2684	0.422742		42.2684	0.422742	42.2684	0.422742		42.2684	0.572742	42.2684	0.422742		42.2684	0.560903	42.2684	0.556497		42.2684	0.558152	42.2684	0.556497		42.2684	0.611925	42.2684	0.556497
42.3018	0.423069	42.3018	0.423077		42.3018	0.423077	42.3018	0.423077		42.3018	0.573077	42.3018	0.423077		42.3018	0.561224	42.3018	0.559101		42.3018	0.558359	42.3018	0.559101		42.3018	0.612437	42.3018	0.559101
42.3352	0.423403	42.3352	0.423411		42.3352	0.423411	42.3352	0.423411		42.3352	0.573411	42.3352	0.423411		42.3352	0.561553	42.3352	0.561872		42.3352	0.558586	42.3352	0.561872		42.3352	0.612983	42.3352	0.561872
42.3687	0.423738	42.3687	0.423746		42.3687	0.423746	42.3687	0.423746		42.3687	0.573746	42.3687	0.423746		42.3687	0.56189	42.3687	0.559436		42.3687	0.558835	42.3687	0.559436		42.3687	0.613546	42.3687	0.559436
42.4021	0.424072	42.4021	0.42408		42.4021	0.42408	42.4021	0.42408		42.4021	0.57408	42.4021	0.42408		42.4021	0.562234	42.4021	0.557855		42.4021	0.559106	42.4021	0.557855		42.4021	0.614108	42.4021	0.557855
42.4356	0.424407	42.4356	0.424415		42.4356	0.424415	42.4356	0.424415		42.4356	0.574415	42.4356	0.424415		42.4356	0.562587	42.4356	0.560637		42.4356	0.559401	42.4356	0.560637		42.4356	0.614655	42.4356	0.560637
42.469	0.424742	42.469	0.424749		42.469	0.424749	42.469	0.424749		42.469	0.574749	42.469	0.424749		42.469	0.562948	42.469	0.562925		42.469	0.559719	42.469	0.562925		42.469	0.61517	42.469	0.562925
42.5024	0.425076	42.5024	0.425084		42.5024	0.425084	42.5024	0.425084		42.5024	0.575084	42.5024	0.425084		42.5024	0.563318	42.5024	0.560001		42.5024	0.560061	42.5024	0.560001		42.5024	0.615639	42.5024	0.560001
42.5359	0.425411	42.5359	0.425418		42.5359	0.425418	42.5359	0.425418		42.5359	0.575418	42.5359	0.425418		42.5359	0.563695	42.5359	0.556658		42.5359	0.560428	42.5359	0.556658		42.5359	0.616052	42.5359	0.556658
42.5693	0.425746	42.5693	0.425753		42.5693	0.425753	42.5693	0.425753		42.5693	0.575753	42.5693	0.425753		42.5693	0.564081	42.5693	0.558948		42.5693	0.56082	42.5693	0.558948		42.5693	0.616401	42.5693	0.558948
42.6028	0.42608	42.6028	0.426087		42.6028	0.426087	42.6028	0.426087		42.6028	0.576087	42.6028	0.426087		42.6028	0.564475	42.6028	0.558509		42.6028	0.561236	42.6028	0.558509		42.6028	0.616681	42.6028	0.558509
42.6362	0.426415	42.6362	0.426421		42.6362	0.426421	42.6362	0.426421		42.6362	0.576421	42.6362	0.426421		42.6362	0.564878	42.6362	0.555967		42.6362	0.561678	42.6362	0.555967		42.6362	0.616889	42.6362	0.555967
42.6696	0.426749	42.6696	0.426756		42.6696	0.426756	42.6696	0.426756		42.6696	0.576756	42.6696	0.426756		42.6696	0.56529	42.6696	0.556368		42.6696	0.562145	42.6696	0.556368		42.6696	0.617029	42.6696	0.556368
42.7031	0.427084	42.7031	0.42709		42.7031	0.42709	42.7031	0.42709		42.7031	0.57709	42.7031	0.42709		42.7031	0.56571	42.7031	0.558867		42.7031	0.562637	42.7031	0.558867		42.7031	0.617103	42.7031	0.558867
42.7365	0.427419	42.7365	0.427425		42.7365	0.427425	42.7365	0.427425		42.7365	0.577425	42.7365	0.427425		42.7365	0.566138	42.7365	0.562177		42.7365	0.563155	42.7365	0.562177		42.7365	0.617122	42.7365	0.562177
42.77	0.427754	42.77	0.427759		42.77	0.427759	42.77	0.427759		42.77	0.577759	42.77	0.427759		42.77	0.566575	42.77	0.558138		42.77	0.563696	42.77	0.558138		42.77	0.617096	42.77	0.558138
42.8034	0.428088	42.8034	0.428094		42.8034	0.428094	42.8034	0.428094		42.8034	0.578094	42.8034	0.428094		42.8034	0.567021	42.8034	0.561387		42.8034	0.564262	42.8034	0.561387		42.8034	0.617038	42.8034	0.561387
42.8368	0.428423	42.8368	0.428428		42.8368	0.428428	42.8368	0.428428		42.8368	0.578428	42.8368	0.428428		42.8368	0.567476	42.8368	0.561803		42.8368	0.564852	42.8368	0.561803		42.8368	0.616964	42.8368	0.561803
42.8703	0.428758	42.8703	0.428763		42.8703	0.428763	42.8703	0.428763		42.8703	0.578763	42.8703	0.428763		42.8703	0.567939	42.8703	0.560406		42.8703	0.565466	42.8703	0.560406		42.8703	0.61689	42.8703	0.560406
42.9037	0.429092	42.9037	0.429097		42.9037	0.429097	42.9037	0.429097		42.9037	0.579097	42.9037	0.429097		42.9037	0.56841	42.9037	0.561377		42.9037	0.566102	42.9037	0.561377		42.9037	0.616834	42.9037	0.561377
42.9372	0.429427	42.9372	0.429431		42.9372	0.429431	42.9372	0.429431		42.9372	0.579431	42.9372	0.429431		42.9372	0.568891	42.9372	0.562714		42.9372	0.566759	42.9372	0.562714		42.9372	0.61681	42.9372	0.562714
42.9706	0.429762	42.9706	0.429766		42.9706	0.429766	42.9706	0.429766		42.9706	0.579766	42.9706	0.429766		42.9706	0.56938	42.9706	0.562236		42.9706	0.567438	42.9706	0.562236		42.9706	0.616835	42.9706	0.562236
43.004	0.430096	43.004	0.4301		43.004	0.4301	43.004	0.4301		43.004	0.5801	43.004	0.4301		43.004	0.569877	43.004	0.564538		43.004	0.568137	43.004	0.564538		43.004	0.616921	43.004	0.564538
43.0375	0.430431	43.0375	0.430435		43.0375	0.430435	43.0375	0.430435		43.0375	0.580435	43.0375	0.430435		43.0375	0.570383	43.0375	0.565048		43.0375	0.568855	43.0375	0.565048		43.0375	0.617079	43.0375	0.565048
43.0709	0.430766	43.0709	0.430769		43.0709	0.430769	43.0709	0.430769		43.0709	0.580769	43.0709	0.430769		43.0709	0.570898	43.0709	0.567659		43.0709	0.569591	43.0709	0.567659		43.0709	0.617314	43.0709	0.567659
43.1044	0.431101	43.1044	0.431104		43.1044	0.431104	43.1044	0.431104		43.1044	0.581104	43.1044	0.431104		43.1044	0.571421	43.1044	0.570278		43.1044	0.570345	43.1044	0.570278		43.1044	0.617632	43.1044	0.570278
43.1378	0.431435	43.1378	0.431438		43.1378	0.431438	43.1378	0.431438		43.1378	0.581438	43.1378	0.431438		43.1378	0.571952	43.1378	0.570903		43.1378	0.571114	43.1378	0.570903		43.1378	0.618033	43.1378	0.570903
43.1712	0.43177	43.1712	0.431773		43.1712	0.431773	43.1712	0.431773		43.1712	0.581773	43.1712	0.431773		43.1712	0.572492	43.1712	0.574837		43.1712	0.571897	43.1712	0.574837		43.1712	0.618513	43.1712	0.574837
43.2047	0.432105	43.2047	0.432107		43.2047	0.432107	43.2047	0.432107		43.2047	0.582107	43.2047	0.432107		43.2047	0.57304	43.2047	0.576144		43.2047	0.572694	43.2047	0.576144		43.2047	0.619067	43.2047	0.576144
43.2381	0.432439	43.2381	0.432441		43.2381	0.432441	43.2381	0.432441		43.2381	0.582441	43.2381	0.432441		43.2381	0.573597	43.2381	0.575178		43.2381	0.573503	43.2381	0.575178		43.2381	0.619686	43.2381	0.575178
43.2716	0.432774	43.2716	0.432776		43.2716	0.432776	43.2716	0.432776		43.2716	0.582776	43.2716	0.432776		43.2716	0.574161	43.2716	0.576419		43.2716	0.574323	43.2716	0.576419		43.2716	0.62036	43.2716	0.576419
43.305	0.433109	43.305	0.43311		43.305	0.43311	43.305	0.43311		43.305	0.58311	43.305	0.43311		43.305	0.574733	43.305	0.575814		43.305	0.575151	43.305	0.575814		43.305	0.621076	43.305	0.575814
43.3384	0.433443	43.3384	0.433445		43.3384	0.433445	43.3384	0.433445		43.3384	0.583445	43.3384	0.433445		43.3384	0.575314	43.3384	0.576443		43.3384	0.575988	43.3384	0.576443		43.3384	0.621823	43.3384	0.576443
43.3719	0.433778	43.3719	0.433779		43.3719	0.433779	43.3719	0.433779		43.3719	0.583779	43.3719	0.433779		43.3719	0.575902	43.3719	0.576127		43.3719	0.57683	43.3719	0.576127		43.3719	0.622588	43.3719	0.576127
43.4053	0.434113	43.4053	0.434114		43.4053	0.434114	43.4053	0.434114		43.4053	0.584114	43.4053	0.434114		43.4053	0.576498	43.4053	0.576836		43.4053	0.577678	43.4053	0.576836		43.4053	0.623359	43.4053	0.576836
43.4388	0.434448	43.4388	0.434448		43.4388	0.434448	43.4388	0.434448		43.4388	0.584448	43.4388	0.434448		43.4388	0.577101	43.4388	0.580082		43.4388	0.578529	43.4388	0.580082		43.4388	0.624123	43.4388	0.580082
43.4722	0.434782	43.4722	0.434783		43.4722	0.434783	43.4722	0.434783		43.4722	0.584783	43.4722	0.434783		43.4722	0.577712	43.4722	0.583413		43.4722	0.579382	43.4722	0.583413		43.4722	0.624869	43.4722	0.583413
43.5056	0.435117	43.5056	0.435117		43.5056	0.435117	43.5056	0.435117		43.5056	0.585117	43.5056	0.435117		43.5056	0.57833	43.5056	0.585721		43.5056	0.580235	43.5056	0.585721		43.5056	0.625586	43.5056	0.585721
43.5391	0.435452	43.5391	0.435452		43.5391	0.435452	43.5391	0.435452		43.5391	0.585452	43.5391	0.435452		43.5391	0.578956	43.5391	0.586741		43.5391	0.581088	43.5391	0.586741		43.5391	0.626267	43.5391	0.586741
43.5725	0.435786	43.5725	0.435786		43.5725	0.435786	43.5725	0.435786		43.5725	0.585786	43.5725	0.435786		43.5725	0.579588	43.5725	0.585312		43.5725	0.581938	43.5725	0.585312		43.5725	0.6269	43.5725	0.585312
43.606	0.436121	43.606	0.43612		43.606	0.43612	43.606	0.43612		43.606	0.58612	43.606	0.43612		43.606	0.580228	43.606	0.58541		43.606	0.582784	43.606	0.58541		43.606	0.62748	43.606	0.58541
43.6394	0.436456	43.6394	0.436455		43.6394	0.436455	43.6394	0.436455		43.6394	0.586455	43.6394	0.436455		43.6394	0.580874	43.6394	0.585313		43.6394	0.583626	43.6394	0.585313		43.6394	0.627999	43.6394	0.585313
43.6728	0.43679	43.6728	0.436789		43.6728	0.436789	43.6728	0.436789		43.6728	0.586789	43.6728	0.436789		43.6728	0.581526	43.6728	0.58643		43.6728	0.584461	43.6728	0.58643		43.6728	0.628452	43.6728	0.58643
43.7063	0.437125	43.7063	0.437124		43.7063	0.437124	43.7063	0.437124		43.7063	0.587124	43.7063	0.437124		43.7063	0.582185	43.7063	0.586333		43.7063	0.585289	43.7063	0.586333		43.7063	0.628835	43.7063	0.586333
43.7397	0.43746	43.7397	0.437458		43.7397	0.437458	43.7397	0.437458		43.7397	0.587458	43.7397	0.437458		43.7397	0.58285	43.7397	0.587265		43.7397	0.586109	43.7397	0.587265		43.7397	0.629146	43.7397	0.587265
43.7732	0.437794	43.7732	0.437793		43.7732	0.437793	43.7732	0.437793		43.7732	0.587793	43.7732	0.437793		43.7732	0.583521	43.7732	0.590053		43.7732	0.586918	43.7732	0.590053		43.7732	0.629384	43.7732	0.590053
43.8066	0.438129	43.8066	0.438127		43.8066	0.438127	43.8066	0.438127		43.8066	0.588127	43.8066	0.438127		43.8066	0.584198	43.8066	0.594058		43.8066	0.587717	43.8066	0.594058		43.8066	0.629552	43.8066	0.594058
43.84	0.438464	43.84	0.438462		43.84	0.438462	43.84	0.438462		43.84	0.588462	43.84	0.438462		43.84	0.584881	43.84	0.595521		43.84	0.588504	43.84	0.595521		43.84	0.629657	43.84	0.595521
43.8735	0.438798	43.8735	0.438796		43.8735	0.438796	43.8735	0.438796		43.8735	0.588796	43.8735	0.438796		43.8735	0.585569	43.8735	0.593614		43.8735	0.589279	43.8735	0.593614		43.8735	0.629706	43.8735	0.593614
43.9069	0.439133	43.9069	0.43913		43.9069	0.43913	43.9069	0.43913		43.9069	0.58913	43.9069	0.43913		43.9069	0.586262	43.9069	0.591709		43.9069	0.59004	43.9069	0.591709		43.9069	0.629712	43.9069	0.591709
43.9404	0.439468	43.9404	0.439465		43.9404	0.439465	43.9404	0.439465		43.9404	0.589465	43.9404	0.439465		43.9404	0.58696	43.9404	0.591599		43.9404	0.590788	43.9404	0.591599		43.9404	0.62969	43.9404	0.591599
43.9738	0.439802	43.9738	0.439799		43.9738	0.439799	43.9738	0.439799		43.9738	0.589799	43.9738	0.439799		43.9738	0.587663	43.9738	0.593161		43.9738	0.591521	43.9738	0.593161		43.9738	0.62966	43.9738	0.593161
44.0072	0.440137	44.0072	0.440134		44.0072	0.440134	44.0072	0.440134		44.0072	0.590134	44.0072	0.440134		44.0072	0.58837	44.0072	0.594598		44.0072	0.592238	44.0072	0.594598		44.0072	0.62964	44.0072	0.594598
44.0407	0.440472	44.0407	0.440468		44.0407	0.440468	44.0407	0.440468		44.0407	0.590468	44.0407	0.440468		44.0407	0.589082	44.0407	0.595733		44.0407	0.59294	44.0407	0.595733		44.0407	0.629652	44.0407	0.595733
44.0741	0.440806	44.0741	0.440803		44.0741	0.440803	44.0741	0.440803		44.0741	0.590803	44.0741	0.440803		44.0741	0.589797	44.0741	0.593689		44.0741	0.593627	44.0741	0.593689		44.0741	0.629718	44.0741	0.593689
44.1076	0.441141	44.1076	0.441137		44.1076	0.441137	44.1076	0.441137		44.1076	0.591137	44.1076	0.441137		44.1076	0.590517	44.1076	0.59156		44.1076	0.594297	44.1076	0.59156		44.1076	0.629858	44.1076	0.59156
44.141	0.441475	44.141	0.441472		44.141	0.441472	44.141	0.441472		44.141	0.591472	44.141	0.441472		44.141	0.59124	44.141	0.594383		44.141	0.594951	44.141	0.594383		44.141	0.63009	44.141	0.594383
44.1744	0.44181	44.1744	0.441806		44.1744	0.441806	44.1744	0.441806		44.1744	0.591806	44.1744	0.441806		44.1744	0.591966	44.1744	0.594777		44.1744	0.595589	44.1744	0.594777		44.1744	0.630427	44.1744	0.594777
44.2079	0.442145	44.2079	0.44214		44.2079	0.44214	44.2079	0.44214		44.2079	0.59214	44.2079	0.44214		44.2079	0.592695	44.2079	0.594933		44.2079	0.59621	44.2079	0.594933		44.2079	0.630879	44.2079	0.594933
44.2413	0.442479	44.2413	0.442475		44.2413	0.442475	44.2413	0.442475		44.2413	0.592475	44.2413	0.442475		44.2413	0.593427	44.2413	0.592578		44.2413	0.596816	44.2413	0.592578		44.2413	0.631448	44.2413	0.592578
44.2748	0.442814	44.2748	0.442809		44.2748	0.442809	44.2748	0.442809		44.2748	0.592809	44.2748	0.442809		44.2748	0.594162	44.2748	0.594372		44.2748	0.597406	44.2748	0.594372		44.2748	0.632132	44.2748	0.594372
44.3082	0.443148	44.3082	0.443144		44.3082	0.443144	44.3082	0.443144		44.3082	0.593144	44.3082	0.443144		44.3082	0.594899	44.3082	0.594803		44.3082	0.59798	44.3082	0.594803		44.3082	0.632921	44.3082	0.594803
44.3416	0.443483	44.3416	0.443478		44.3416	0.443478	44.3416	0.443478		44.3416	0.593478	44.3416	0.443478		44.3416	0.595638	44.3416	0.594814		44.3416	0.59854	44.3416	0.594814		44.3416	0.6338	44.3416	0.594814
44.3751	0.443817	44.3751	0.443813		44.3751	0.443813	44.3751	0.443813		44.3751	0.593813	44.3751	0.443813		44.3751	0.596379	44.3751	0.597879		44.3751	0.599085	44.3751	0.597879		44.3751	0.634748	44.3751	0.597879
44.4085	0.444152	44.4085	0.444147		44.4085	0.444147	44.4085	0.444147		44.4085	0.594147	44.4085	0.444147		44.4085	0.597121	44.4085	0.597059		44.4085	0.599616	44.4085	0.597059		44.4085	0.63574	44.4085	0.597059
44.442	0.444486	44.442	0.444482		44.442	0.444482	44.442	0.444482		44.442	0.594482	44.442	0.444482		44.442	0.597864	44.442	0.594976		44.442	0.600134	44.442	0.594976		44.442	0.63675	44.442	0.594976
44.4754	0.444821	44.4754	0.444816		44.4754	0.444816	44.4754	0.444816		44.4754	0.594816	44.4754	0.444816		44.4754	0.598608	44.4754	0.595219		44.4754	0.60064	44.4754	0.595219		44.4754	0.63775	44.4754	0.595219
44.5088	0.445155	44.5088	0.445151		44.5088	0.445151	44.5088	0.445151		44.5088	0.595151	44.5088	0.445151		44.5088	0.599353	44.5088	0.601861		44.5088	0.601134	44.5088	0.601861		44.5088	0.638711	44.5088	0.601861
44.5423	0.44549	44.5423	0.445485		44.5423	0.445485	44.5423	0.445485		44.5423	0.595485	44.5423	0.445485		44.5423	0.600098	44.5423	0.602411		44.5423	0.601618	44.5423	0.602411		44.5423	0.639609	44.5423	0.602411
44.5757	0.445824	44.5757	0.445819		44.5757	0.445819	44.5757	0.445819		44.5757	0.595819	44.5757	0.445819		44.5757	0.600843	44.5757	0.600962		44.5757	0.602092	44.5757	0.600962		44.5757	0.640422	44.5757	0.600962
44.6092	0.446159	44.6092	0.446154		44.6092	0.446154	44.6092	0.446154		44.6092	0.596154	44.6092	0.446154		44.6092	0.601588	44.6092	0.599819		44.6092	0.602558	44.6092	0.599819		44.6092	0.641135	44.6092	0.599819
44.6426	0.446493	44.6426	0.446488		44.6426	0.446488	44.6426	0.446488		44.6426	0.596488	44.6426	0.446488		44.6426	0.602332	44.6426	0.600725		44.6426	0.603016	44.6426	0.600725		44.6426	0.641737	44.6426	0.600725
44.676	0.446828	44.676	0.446823		44.676	0.446823	44.676	0.446823		44.676	0.596823	44.676	0.446823		44.676	0.603076	44.676	0.602793		44.676	0.603467	44.676	0.602793		44.676	0.642223	44.676	0.602793
44.7095	0.447162	44.7095	0.447157		44.7095	0.447157	44.7095	0.447157		44.7095	0.597157	44.7095	0.447157		44.7095	0.603819	44.7095	0.600641		44.7095	0.603914	44.7095	0.600641		44.7095	0.642595	44.7095	0.600641
44.7429	0.447497	44.7429	0.447492		44.7429	0.447492	44.7429	0.447492		44.7429	0.597492	44.7429	0.447492		44.7429	0.60456	44.7429	0.602202		44.7429	0.604356	44.7429	0.602202		44.7429	0.642859	44.7429	0.602202
44.7764	0.447831	44.7764	0.447826		44.7764	0.447826	44.7764	0.447826		44.7764	0.597826	44.7764	0.447826		44.7764	0.6053	44.7764	0.601845		44.7764	0.604795	44.7764	0.601845		44.7764	0.643027	44.7764	0.601845
44.8098	0.448166	44.8098	0.448161		44.8098	0.448161	44.8098	0.448161		44.8098	0.598161	44.8098	0.448161		44.8098	0.606037	44.8098	0.603801		44.8098	0.605232	44.8098	0.603801		44.8098	0.643114	44.8098	0.603801
44.8432	0.4485	44.8432	0.448495		44.8432	0.448495	44.8432	0.448495		44.8432	0.598495	44.8432	0.448495		44.8432	0.606773	44.8432	0.604635		44.8432	0.605669	44.8432	0.604635		44.8432	0.643137	44.8432	0.604635
44.8767	0.448835	44.8767	0.448829		44.8767	0.448829	44.8767	0.448829		44.8767	0.598829	44.8767	0.448829		44.8767	0.607506	44.8767	0.605589		44.8767	0.606106	44.8767	0.605589		44.8767	0.643115	44.8767	0.605589
44.9101	0.449169	44.9101	0.449164		44.9101	0.449164	44.9101	0.449164		44.9101	0.599164	44.9101	0.449164		44.9101	0.608236	44.9101	0.608955		44.9101	0.606546	44.9101	0.608955		44.9101	0.643067	44.9101	0.608955
44.9436	0.449504	44.9436	0.449498		44.9436	0.449498	44.9436	0.449498		44.9436	0.599498	44.9436	0.449498		44.9436	0.608964	44.9436	0.609423		44.9436	0.606988	44.9436	0.609423		44.9436	0.64301	44.9436	0.609423
44.977	0.449838	44.977	0.449833		44.977	0.449833	44.977	0.449833		44.977	0.599833	44.977	0.449833		44.977	0.609688	44.977	0.606668		44.977	0.607434	44.977	0.606668		44.977	0.642961	44.977	0.606668
45.0105	0.450172	45.0105	0.450167		45.0105	0.450167	45.0105	0.450167		45.0105	0.600167	45.0105	0.450167		45.0105	0.610408	45.0105	0.610625		45.0105	0.607886	45.0105	0.610625		45.0105	0.642933	45.0105	0.610625
45.0439	0.450507	45.0439	0.450502		45.0439	0.450502	45.0439	0.450502		45.0439	0.600502	45.0439	0.450502		45.0439	0.611125	45.0439	0.611727		45.0439	0.608344	45.0439	0.611727		45.0439	0.642939	45.0439	0.611727
45.0773	0.450841	45.0773	0.450836		45.0773	0.450836	45.0773	0.450836		45.0773	0.600836	45.0773	0.450836		45.0773	0.611838	45.0773	0.612986		45.0773	0.608809	45.0773	0.612986		45.0773	0.642986	45.0773	0.612986
45.1108	0.451176	45.1108	0.451171		45.1108	0.451171	45.1108	0.451171		45.1108	0.601171	45.1108	0.451171		45.1108	0.612546	45.1108	0.614548		45.1108	0.609283	45.1108	0.614548		45.1108	0.643082	45.1108	0.614548
45.1442	0.45151	45.1442	0.451505		45.1442	0.451505	45.1442	0.451505		45.1442	0.601505	45.1442	0.451505		45.1442	0.61325	45.1442	0.615049		45.1442	0.609766	45.1442	0.615049		45.1442	0.64323	45.1442	0.615049
45.1777	0.451844	45.1777	0.451839		45.1777	0.451839	45.1777	0.451839		45.1777	0.601839	45.1777	0.451839		45.1777	0.613949	45.1777	0.611867		45.1777	0.610259	45.1777	0.611867		45.1777	0.643432	45.1777	0.611867
45.2111	0.452179	45.2111	0.452174		45.2111	0.452174	45.2111	0.452174		45.2111	0.602174	45.2111	0.452174		45.2111	0.614643	45.2111	0.612707		45.2111	0.610763	45.2111	0.612707		45.2111	0.643689	45.2111	0.612707
45.2445	0.452513	45.2445	0.452508		45.2445	0.452508	45.2445	0.452508		45.2445	0.602508	45.2445	0.452508		45.2445	0.615332	45.2445	0.611188		45.2445	0.611279	45.2445	0.611188		45.2445	0.644	45.2445	0.611188
45.278	0.452847	45.278	0.452843		45.278	0.452843	45.278	0.452843		45.278	0.602843	45.278	0.452843		45.278	0.616015	45.278	0.613851		45.278	0.611808	45.278	0.613851		45.278	0.64436	45.278	0.613851
45.3114	0.453182	45.3114	0.453177		45.3114	0.453177	45.3114	0.453177		45.3114	0.603177	45.3114	0.453177		45.3114	0.616693	45.3114	0.612334		45.3114	0.612349	45.3114	0.612334		45.3114	0.644766	45.3114	0.612334
45.3449	0.453516	45.3449	0.453512		45.3449	0.453512	45.3449	0.453512		45.3449	0.603512	45.3449	0.453512		45.3449	0.617365	45.3449	0.615591		45.3449	0.612904	45.3449	0.615591		45.3449	0.645212	45.3449	0.615591
45.3783	0.45385	45.3783	0.453846		45.3783	0.453846	45.3783	0.453846		45.3783	0.603846	45.3783	0.453846		45.3783	0.61803	45.3783	0.615401		45.3783	0.613473	45.3783	0.615401		45.3783	0.645691	45.3783	0.615401
45.4117	0.454185	45.4117	0.454181		45.4117	0.454181	45.4117	0.454181		45.4117	0.604181	45.4117	0.454181		45.4117	0.618689	45.4117	0.612035		45.4117	0.614056	45.4117	0.612035		45.4117	0.646196	45.4117	0.612035
45.4452	0.454519	45.4452	0.454515		45.4452	0.454515	45.4452	0.454515		45.4452	0.604515	45.4452	0.454515		45.4452	0.619341	45.4452	0.612426		45.4452	0.614654	45.4452	0.612426		45.4452	0.646717	45.4452	0.612426
45.4786	0.454853	45.4786	0.454849		45.4786	0.454849	45.4786	0.454849		45.4786	0.604849	45.4786	0.454849		45.4786	0.619987	45.4786	0.615697		45.4786	0.615266	45.4786	0.615697		45.4786	0.647246	45.4786	0.615697
45.5121	0.455188	45.5121	0.455184		45.5121	0.455184	45.5121	0.455184		45.5121	0.605184	45.5121	0.455184		45.5121	0.620626	45.5121	0.617278		45.5121	0.615892	45.5121	0.617278		45.5121	0.647772	45.5121	0.617278
45.5455	0.455522	45.5455	0.455518		45.5455	0.455518	45.5455	0.455518		45.5455	0.605518	45.5455	0.455518		45.5455	0.621257	45.5455	0.615879		45.5455	0.616534	45.5455	0.615879		45.5455	0.648288	45.5455	0.615879
45.5789	0.455856	45.5789	0.455853		45.5789	0.455853	45.5789	0.455853		45.5789	0.605853	45.5789	0.455853		45.5789	0.621881	45.5789	0.617432		45.5789	0.617189	45.5789	0.617432		45.5789	0.648786	45.5789	0.617432
45.6124	0.456191	45.6124	0.456187		45.6124	0.456187	45.6124	0.456187		45.6124	0.606187	45.6124	0.456187		45.6124	0.622498	45.6124	0.612267		45.6124	0.617859	45.6124	0.612267		45.6124	0.649258	45.6124	0.612267
45.6458	0.456525	45.6458	0.456522		45.6458	0.456522	45.6458	0.456522		45.6458	0.606522	45.6458	0.456522		45.6458	0.623107	45.6458	0.617635		45.6458	0.618542	45.6458	0.617635		45.6458	0.649702	45.6458	0.617635
45.6793	0.456859	45.6793	0.456856		45.6793	0.456856	45.6793	0.456856		45.6793	0.606856	45.6793	0.456856		45.6793	0.623708	45.6793	0.620151		45.6793	0.619239	45.6793	0.620151		45.6793	0.650117	45.6793	0.620151
45.7127	0.457194	45.7127	0.457191		45.7127	0.457191	45.7127	0.457191		45.7127	0.607191	45.7127	0.457191		45.7127	0.624301	45.7127	0.624948		45.7127	0.619949	45.7127	0.624948		45.7127	0.650502	45.7127	0.624948
45.7461	0.457528	45.7461	0.457525		45.7461	0.457525	45.7461	0.457525		45.7461	0.607525	45.7461	0.457525		45.7461	0.624887	45.7461	0.622272		45.7461	0.620671	45.7461	0.622272		45.7461	0.650864	45.7461	0.622272
45.7796	0.457862	45.7796	0.45786		45.7796	0.45786	45.7796	0.45786		45.7796	0.60786	45.7796	0.45786		45.7796	0.625464	45.7796	0.623695		45.7796	0.621404	45.7796	0.623695		45.7796	0.651209	45.7796	0.623695
45.813	0.458197	45.813	0.458194		45.813	0.458194	45.813	0.458194		45.813	0.608194	45.813	0.458194		45.813	0.626032	45.813	0.625907		45.813	0.622148	45.813	0.625907		45.813	0.651547	45.813	0.625907
45.8465	0.458531	45.8465	0.458528		45.8465	0.458528	45.8465	0.458528		45.8465	0.608528	45.8465	0.458528		45.8465	0.626593	45.8465	0.624515		45.8465	0.622901	45.8465	0.624515		45.8465	0.651887	45.8465	0.624515
45.8799	0.458865	45.8799	0.458863		45.8799	0.458863	45.8799	0.458863		45.8799	0.608863	45.8799	0.458863		45.8799	0.627144	45.8799	0.623749		45.8799	0.623663	45.8799	0.623749		45.8799	0.652242	45.8799	0.623749
45.9133	0.4592	45.9133	0.459197		45.9133	0.459197	45.9133	0.459197		45.9133	0.609197	45.9133	0.459197		45.9133	0.627687	45.9133	0.619778		45.9133	0.624434	45.9133	0.619778		45.9133	0.652622	45.9133	0.619778
45.9468	0.459534	45.9468	0.459532		45.9468	0.459532	45.9468	0.459532		45.9468	0.609532	45.9468	0.459532		45.9468	0.628222	45.9468	0.621681		45.9468	0.62521	45.9468	0.621681		45.9468	0.653037	45.9468	0.621681
45.9802	0.459868	45.9802	0.459866		45.9802	0.459866	45.9802	0.459866		45.9802	0.609866	45.9802	0.459866		45.9802	0.628748	45.9802	0.619092		45.9802	0.625992	45.9802	0.619092		45.9802	0.653494	45.9802	0.619092
46.0137	0.460202	46.0137	0.460201		46.0137	0.460201	46.0137	0.460201		46.0137	0.610201	46.0137	0.460201		46.0137	0.629264	46.0137	0.622286		46.0137	0.626779	46.0137	0.622286		46.0137	0.653999	46.0137	0.622286
46.0471	0.460537	46.0471	0.460535		46.0471	0.460535	46.0471	0.460535		46.0471	0.610535	46.0471	0.460535		46.0471	0.629772	46.0471	0.623204		46.0471	0.627568	46.0471	0.623204		46.0471	0.654553	46.0471	0.623204
46.0805	0.460871	46.0805	0.46087		46.0805	0.46087	46.0805	0.46087		46.0805	0.61087	46.0805	0.46087		46.0805	0.630271	46.0805	0.621489		46.0805	0.628359	46.0805	0.621489		46.0805	0.655154	46.0805	0.621489
46.114	0.461205	46.114	0.461204		46.114	0.461204	46.114	0.461204		46.114	0.611204	46.114	0.461204		46.114	0.630761	46.114	0.623109		46.114	0.629151	46.114	0.623109		46.114	0.655797	46.114	0.623109
46.1474	0.46154	46.1474	0.461538		46.1474	0.461538	46.1474	0.461538		46.1474	0.611538	46.1474	0.461538		46.1474	0.631242	46.1474	0.623268		46.1474	0.629941	46.1474	0.623268		46.1474	0.656475	46.1474	0.623268
46.1809	0.461874	46.1809	0.461873		46.1809	0.461873	46.1809	0.461873		46.1809	0.611873	46.1809	0.461873		46.1809	0.631714	46.1809	0.624458		46.1809	0.630729	46.1809	0.624458		46.1809	0.657178	46.1809	0.624458
46.2143	0.462208	46.2143	0.462207		46.2143	0.462207	46.2143	0.462207		46.2143	0.612207	46.2143	0.462207		46.2143	0.632177	46.2143	0.626752		46.2143	0.631513	46.2143	0.626752		46.2143	0.657896	46.2143	0.626752
46.2477	0.462542	46.2477	0.462542		46.2477	0.462542	46.2477	0.462542		46.2477	0.612542	46.2477	0.462542		46.2477	0.632631	46.2477	0.629129		46.2477	0.632291	46.2477	0.629129		46.2477	0.658616	46.2477	0.629129
46.2812	0.462877	46.2812	0.462876		46.2812	0.462876	46.2812	0.462876		46.2812	0.612876	46.2812	0.462876		46.2812	0.633076	46.2812	0.630393		46.2812	0.633063	46.2812	0.630393		46.2812	0.659329	46.2812	0.630393
46.3146	0.463211	46.3146	0.463211		46.3146	0.463211	46.3146	0.463211		46.3146	0.613211	46.3146	0.463211		46.3146	0.633512	46.3146	0.631185		46.3146	0.633826	46.3146	0.631185		46.3146	0.660025	46.3146	0.631185
46.3481	0.463545	46.3481	0.463545		46.3481	0.463545	46.3481	0.463545		46.3481	0.613545	46.3481	0.463545		46.3481	0.633939	46.3481	0.63445		46.3481	0.63458	46.3481	0.63445		46.3481	0.660696	46.3481	0.63445
46.3815	0.46388	46.3815	0.46388		46.3815	0.46388	46.3815	0.46388		46.3815	0.61388	46.3815	0.46388		46.3815	0.634357	46.3815	0.638816		46.3815	0.635323	46.3815	0.638816		46.3815	0.661336	46.3815	0.638816
46.4149	0.464214	46.4149	0.464214		46.4149	0.464214	46.4149	0.464214		46.4149	0.614214	46.4149	0.464214		46.4149	0.634766	46.4149	0.640227		46.4149	0.636053	46.4149	0.640227		46.4149	0.661941	46.4149	0.640227
46.4484	0.464548	46.4484	0.464548		46.4484	0.464548	46.4484	0.464548		46.4484	0.614548	46.4484	0.464548		46.4484	0.635166	46.4484	0.645323		46.4484	0.63677	46.4484	0.645323		46.4484	0.662509	46.4484	0.645323
46.4818	0.464883	46.4818	0.464883		46.4818	0.464883	46.4818	0.464883		46.4818	0.614883	46.4818	0.464883		46.4818	0.635558	46.4818	0.643121		46.4818	0.637471	46.4818	0.643121		46.4818	0.663038	46.4818	0.643121
46.5153	0.465217	46.5153	0.465217		46.5153	0.465217	46.5153	0.465217		46.5153	0.615217	46.5153	0.465217		46.5153	0.635941	46.5153	0.640591		46.5153	0.638156	46.5153	0.640591		46.5153	0.663528	46.5153	0.640591
46.5487	0.465551	46.5487	0.465552		46.5487	0.465552	46.5487	0.465552		46.5487	0.615552	46.5487	0.465552		46.5487	0.636315	46.5487	0.644054		46.5487	0.638824	46.5487	0.644054		46.5487	0.66398	46.5487	0.644054
46.5821	0.465886	46.5821	0.465886		46.5821	0.465886	46.5821	0.465886		46.5821	0.615886	46.5821	0.465886		46.5821	0.636681	46.5821	0.644478		46.5821	0.639472	46.5821	0.644478		46.5821	0.664394	46.5821	0.644478
46.6156	0.46622	46.6156	0.466221		46.6156	0.466221	46.6156	0.466221		46.6156	0.616221	46.6156	0.466221		46.6156	0.637039	46.6156	0.6424		46.6156	0.640101	46.6156	0.6424		46.6156	0.664768	46.6156	0.6424
46.649	0.466554	46.649	0.466555		46.649	0.466555	46.649	0.466555		46.649	0.616555	46.649	0.466555		46.649	0.637388	46.649	0.642381		46.649	0.640709	46.649	0.642381		46.649	0.665102	46.649	0.642381
46.6825	0.466889	46.6825	0.46689		46.6825	0.46689	46.6825	0.46689		46.6825	0.61689	46.6825	0.46689		46.6825	0.637729	46.6825	0.641941		46.6825	0.641295	46.6825	0.641941		46.6825	0.665395	46.6825	0.641941
46.7159	0.467223	46.7159	0.467224		46.7159	0.467224	46.7159	0.467224		46.7159	0.617224	46.7159	0.467224		46.7159	0.638062	46.7159	0.641558		46.7159	0.641858	46.7159	0.641558		46.7159	0.665645	46.7159	0.641558
46.7493	0.467557	46.7493	0.467559		46.7493	0.467559	46.7493	0.467559		46.7493	0.617559	46.7493	0.467559		46.7493	0.638387	46.7493	0.642756		46.7493	0.642398	46.7493	0.642756		46.7493	0.665853	46.7493	0.642756
46.7828	0.467892	46.7828	0.467893		46.7828	0.467893	46.7828	0.467893		46.7828	0.617893	46.7828	0.467893		46.7828	0.638705	46.7828	0.643396		46.7828	0.642913	46.7828	0.643396		46.7828	0.666019	46.7828	0.643396
46.8162	0.468226	46.8162	0.468227		46.8162	0.468227	46.8162	0.468227		46.8162	0.618227	46.8162	0.468227		46.8162	0.639015	46.8162	0.641637		46.8162	0.643403	46.8162	0.641637		46.8162	0.666148	46.8162	0.641637
46.8497	0.46856	46.8497	0.468562		46.8497	0.468562	46.8497	0.468562		46.8497	0.618562	46.8497	0.468562		46.8497	0.639317	46.8497	0.640524		46.8497	0.643868	46.8497	0.640524		46.8497	0.666246	46.8497	0.640524
46.8831	0.468895	46.8831	0.468896		46.8831	0.468896	46.8831	0.468896		46.8831	0.618896	46.8831	0.468896		46.8831	0.639612	46.8831	0.642049		46.8831	0.644307	46.8831	0.642049		46.8831	0.666324	46.8831	0.642049
46.9165	0.469229	46.9165	0.469231		46.9165	0.469231	46.9165	0.469231		46.9165	0.619231	46.9165	0.469231		46.9165	0.639901	46.9165	0.646387		46.9165	0.64472	46.9165	0.646387		46.9165	0.666396	46.9165	0.646387
46.95	0.469563	46.95	0.469565		46.95	0.469565	46.95	0.469565		46.95	0.619565	46.95	0.469565		46.95	0.640182	46.95	0.648961		46.95	0.645106	46.95	0.648961		46.95	0.66648	46.95	0.648961
46.9834	0.469898	46.9834	0.4699		46.9834	0.4699	46.9834	0.4699		46.9834	0.6199	46.9834	0.4699		46.9834	0.640456	46.9834	0.648031		46.9834	0.645466	46.9834	0.648031		46.9834	0.666597	46.9834	0.648031
47.0169	0.470232	47.0169	0.470234		47.0169	0.470234	47.0169	0.470234		47.0169	0.620234	47.0169	0.470234		47.0169	0.640724	47.0169	0.648329		47.0169	0.645799	47.0169	0.648329		47.0169	0.666768	47.0169	0.648329
47.0503	0.470566	47.0503	0.470569		47.0503	0.470569	47.0503	0.470569		47.0503	0.620569	47.0503	0.470569		47.0503	0.640986	47.0503	0.649645		47.0503	0.646105	47.0503	0.649645		47.0503	0.667016	47.0503	0.649645
47.0837	0.470901	47.0837	0.470903		47.0837	0.470903	47.0837	0.470903		47.0837	0.620903	47.0837	0.470903		47.0837	0.641241	47.0837	0.647689		47.0837	0.646385	47.0837	0.647689		47.0837	0.667361	47.0837	0.647689
47.1172	0.471235	47.1172	0.471237		47.1172	0.471237	47.1172	0.471237		47.1172	0.621237	47.1172	0.471237		47.1172	0.641491	47.1172	0.647535		47.1172	0.646639	47.1172	0.647535		47.1172	0.667821	47.1172	0.647535
47.1506	0.471569	47.1506	0.471572		47.1506	0.471572	47.1506	0.471572		47.1506	0.621572	47.1506	0.471572		47.1506	0.641735	47.1506	0.646977		47.1506	0.646866	47.1506	0.646977		47.1506	0.668407	47.1506	0.646977
47.1841	0.471904	47.1841	0.471906		47.1841	0.471906	47.1841	0.471906		47.1841	0.621906	47.1841	0.471906		47.1841	0.641974	47.1841	0.648032		47.1841	0.647068	47.1841	0.648032		47.1841	0.669124	47.1841	0.648032
47.2175	0.472238	47.2175	0.472241		47.2175	0.472241	47.2175	0.472241		47.2175	0.622241	47.2175	0.472241		47.2175	0.642207	47.2175	0.64902		47.2175	0.647245	47.2175	0.64902		47.2175	0.669967	47.2175	0.64902
47.2509	0.472573	47.2509	0.472575		47.2509	0.472575	47.2509	0.472575		47.2509	0.622575	47.2509	0.472575		47.2509	0.642435	47.2509	0.650858		47.2509	0.647397	47.2509	0.650858		47.2509	0.670925	47.2509	0.650858
47.2844	0.472907	47.2844	0.47291		47.2844	0.47291	47.2844	0.47291		47.2844	0.62291	47.2844	0.47291		47.2844	0.642659	47.2844	0.649926		47.2844	0.647526	47.2844	0.649926		47.2844	0.671975	47.2844	0.649926
47.3178	0.473241	47.3178	0.473244		47.3178	0.473244	47.3178	0.473244		47.3178	0.623244	47.3178	0.473244		47.3178	0.642878	47.3178	0.649948		47.3178	0.647632	47.3178	0.649948		47.3178	0.673087	47.3178	0.649948
47.3513	0.473576	47.3513	0.473579		47.3513	0.473579	47.3513	0.473579		47.3513	0.623579	47.3513	0.473579		47.3513	0.643093	47.3513	0.6492		47.3513	0.647716	47.3513	0.6492		47.3513	0.674226	47.3513	0.6492
47.3847	0.47391	47.3847	0.473913		47.3847	0.473913	47.3847	0.473913		47.3847	0.623913	47.3847	0.473913		47.3847	0.643304	47.3847	0.65031		47.3847	0.647778	47.3847	0.65031		47.3847	0.675348	47.3847	0.65031
47.4181	0.474245	47.4181	0.474247		47.4181	0.474247	47.4181	0.474247		47.4181	0.624247	47.4181	0.474247		47.4181	0.643511	47.4181	0.651456		47.4181	0.647821	47.4181	0.651456		47.4181	0.67641	47.4181	0.651456
47.4516	0.474579	47.4516	0.474582		47.4516	0.474582	47.4516	0.474582		47.4516	0.624582	47.4516	0.474582		47.4516	0.643714	47.4516	0.651128		47.4516	0.647844	47.4516	0.651128		47.4516	0.677368	47.4516	0.651128
47.485	0.474913	47.485	0.474916		47.485	0.474916	47.485	0.474916		47.485	0.624916	47.485	0.474916		47.485	0.643914	47.485	0.655968		47.485	0.647849	47.485	0.655968		47.485	0.678181	47.485	0.655968
47.5185	0.475248	47.5185	0.475251		47.5185	0.475251	47.5185	0.475251		47.5185	0.625251	47.5185	0.475251		47.5185	0.644111	47.5185	0.652985		47.5185	0.647838	47.5185	0.652985		47.5185	0.678815	47.5185	0.652985
47.5519	0.475582	47.5519	0.475585		47.5519	0.475585	47.5519	0.475585		47.5519	0.625585	47.5519	0.475585		47.5519	0.644306	47.5519	0.650169		47.5519	0.647811	47.5519	0.650169		47.5519	0.679241	47.5519	0.650169
47.5853	0.475917	47.5853	0.47592		47.5853	0.47592	47.5853	0.47592		47.5853	0.62592	47.5853	0.47592		47.5853	0.644498	47.5853	0.647297		47.5853	0.647769	47.5853	0.647297		47.5853	0.679445	47.5853	0.647297
47.6188	0.476251	47.6188	0.476254		47.6188	0.476254	47.6188	0.476254		47.6188	0.626254	47.6188	0.476254		47.6188	0.644687	47.6188	0.647857		47.6188	0.647715	47.6188	0.647857		47.6188	0.679419	47.6188	0.647857
47.6522	0.476586	47.6522	0.476589		47.6522	0.476589	47.6522	0.476589		47.6522	0.626589	47.6522	0.476589		47.6522	0.644875	47.6522	0.646742		47.6522	0.647649	47.6522	0.646742		47.6522	0.679172	47.6522	0.646742
47.6857	0.47692	47.6857	0.476923		47.6857	0.476923	47.6857	0.476923		47.6857	0.626923	47.6857	0.476923		47.6857	0.645061	47.6857	0.644634		47.6857	0.647572	47.6857	0.644634		47.6857	0.678722	47.6857	0.644634
47.7191	0.477255	47.7191	0.477258		47.7191	0.477258	47.7191	0.477258		47.7191	0.627258	47.7191	0.477258		47.7191	0.645246	47.7191	0.645568		47.7191	0.647487	47.7191	0.645568		47.7191	0.678098	47.7191	0.645568
47.7525	0.477589	47.7525	0.477592		47.7525	0.477592	47.7525	0.477592		47.7525	0.627592	47.7525	0.477592		47.7525	0.645429	47.7525	0.643917		47.7525	0.647394	47.7525	0.643917		47.7525	0.677337	47.7525	0.643917
47.786	0.477923	47.786	0.477926		47.786	0.477926	47.786	0.477926		47.786	0.627926	47.786	0.477926		47.786	0.645612	47.786	0.64259		47.786	0.647296	47.786	0.64259		47.786	0.676485	47.786	0.64259
47.8194	0.478258	47.8194	0.478261		47.8194	0.478261	47.8194	0.478261		47.8194	0.628261	47.8194	0.478261		47.8194	0.645793	47.8194	0.642921		47.8194	0.647192	47.8194	0.642921		47.8194	0.675592	47.8194	0.642921
47.8529	0.478592	47.8529	0.478595		47.8529	0.478595	47.8529	0.478595		47.8529	0.628595	47.8529	0.478595		47.8529	0.645975	47.8529	0.643506		47.8529	0.647085	47.8529	0.643506		47.8529	0.674708	47.8529	0.643506
47.8863	0.478927	47.8863	0.47893		47.8863	0.47893	47.8863	0.47893		47.8863	0.62893	47.8863	0.47893		47.8863	0.646156	47.8863	0.642353		47.8863	0.646977	47.8863	0.642353		47.8863	0.673884	47.8863	0.642353
47.9197	0.479261	47.9197	0.479264		47.9197	0.479264	47.9197	0.479264		47.9197	0.629264	47.9197	0.479264		47.9197	0.646337	47.9197	0.639793		47.9197	0.646868	47.9197	0.639793		47.9197	0.673165	47.9197	0.639793
47.9532	0.479596	47.9532	0.479599		47.9532	0.479599	47.9532	0.479599		47.9532	0.629599	47.9532	0.479599		47.9532	0.646519	47.9532	0.637334		47.9532	0.64676	47.9532	0.637334		47.9532	0.67259	47.9532	0.637334
47.9866	0.47993	47.9866	0.479933		47.9866	0.479933	47.9866	0.479933		47.9866	0.629933	47.9866	0.479933		47.9866	0.646701	47.9866	0.640469		47.9866	0.646654	47.9866	0.640469		47.9866	0.672192	47.9866	0.640469
48.0201	0.480265	48.0201	0.480268		48.0201	0.480268	48.0201	0.480268		48.0201	0.630268	48.0201	0.480268		48.0201	0.646884	48.0201	0.639358		48.0201	0.646551	48.0201	0.639358		48.0201	0.671993	48.0201	0.639358
48.0535	0.480599	48.0535	0.480602		48.0535	0.480602	48.0535	0.480602		48.0535	0.630602	48.0535	0.480602		48.0535	0.647069	48.0535	0.639718		48.0535	0.646454	48.0535	0.639718		48.0535	0.672004	48.0535	0.639718
48.0869	0.480934	48.0869	0.480936		48.0869	0.480936	48.0869	0.480936		48.0869	0.630936	48.0869	0.480936		48.0869	0.647254	48.0869	0.63844		48.0869	0.646363	48.0869	0.63844		48.0869	0.672227	48.0869	0.63844
48.1204	0.481268	48.1204	0.481271		48.1204	0.481271	48.1204	0.481271		48.1204	0.631271	48.1204	0.481271		48.1204	0.647441	48.1204	0.640407		48.1204	0.646279	48.1204	0.640407		48.1204	0.672654	48.1204	0.640407
48.1538	0.481603	48.1538	0.481605		48.1538	0.481605	48.1538	0.481605		48.1538	0.631605	48.1538	0.481605		48.1538	0.64763	48.1538	0.641124		48.1538	0.646204	48.1538	0.641124		48.1538	0.673268	48.1538	0.641124
48.1873	0.481937	48.1873	0.48194		48.1873	0.48194	48.1873	0.48194		48.1873	0.63194	48.1873	0.48194		48.1873	0.647821	48.1873	0.64403		48.1873	0.646138	48.1873	0.64403		48.1873	0.674043	48.1873	0.64403
48.2207	0.482272	48.2207	0.482274		48.2207	0.482274	48.2207	0.482274		48.2207	0.632274	48.2207	0.482274		48.2207	0.648014	48.2207	0.646615		48.2207	0.646083	48.2207	0.646615		48.2207	0.674949	48.2207	0.646615
48.2541	0.482606	48.2541	0.482609		48.2541	0.482609	48.2541	0.482609		48.2541	0.632609	48.2541	0.482609		48.2541	0.64821	48.2541	0.649072		48.2541	0.64604	48.2541	0.649072		48.2541	0.675954	48.2541	0.649072
48.2876	0.482941	48.2876	0.482943		48.2876	0.482943	48.2876	0.482943		48.2876	0.632943	48.2876	0.482943		48.2876	0.648408	48.2876	0.651096		48.2876	0.64601	48.2876	0.651096		48.2876	0.67702	48.2876	0.651096
48.321	0.483275	48.321	0.483278		48.321	0.483278	48.321	0.483278		48.321	0.633278	48.321	0.483278		48.321	0.648609	48.321	0.648285		48.321	0.645993	48.321	0.648285		48.321	0.678114	48.321	0.648285
48.3545	0.48361	48.3545	0.483612		48.3545	0.483612	48.3545	0.483612		48.3545	0.633612	48.3545	0.483612		48.3545	0.648813	48.3545	0.647747		48.3545	0.64599	48.3545	0.647747		48.3545	0.679203	48.3545	0.647747
48.3879	0.483944	48.3879	0.483946		48.3879	0.483946	48.3879	0.483946		48.3879	0.633946	48.3879	0.483946		48.3879	0.649021	48.3879	0.647066		48.3879	0.646003	48.3879	0.647066		48.3879	0.68026	48.3879	0.647066
48.4213	0.484279	48.4213	0.484281		48.4213	0.484281	48.4213	0.484281		48.4213	0.634281	48.4213	0.484281		48.4213	0.649232	48.4213	0.649295		48.4213	0.646031	48.4213	0.649295		48.4213	0.681264	48.4213	0.649295
48.4548	0.484613	48.4548	0.484615		48.4548	0.484615	48.4548	0.484615		48.4548	0.634615	48.4548	0.484615		48.4548	0.649446	48.4548	0.649299		48.4548	0.646076	48.4548	0.649299		48.4548	0.682199	48.4548	0.649299
48.4882	0.484948	48.4882	0.48495		48.4882	0.48495	48.4882	0.48495		48.4882	0.63495	48.4882	0.48495		48.4882	0.649665	48.4882	0.647907		48.4882	0.646138	48.4882	0.647907		48.4882	0.683056	48.4882	0.647907
48.5217	0.485282	48.5217	0.485284		48.5217	0.485284	48.5217	0.485284		48.5217	0.635284	48.5217	0.485284		48.5217	0.649887	48.5217	0.649829		48.5217	0.646218	48.5217	0.649829		48.5217	0.683833	48.5217	0.649829
48.5551	0.485617	48.5551	0.485619		48.5551	0.485619	48.5551	0.485619		48.5551	0.635619	48.5551	0.485619		48.5551	0.650113	48.5551	0.648079		48.5551	0.646316	48.5551	0.648079		48.5551	0.684536	48.5551	0.648079
48.5885	0.485951	48.5885	0.485953		48.5885	0.485953	48.5885	0.485953		48.5885	0.635953	48.5885	0.485953		48.5885	0.650344	48.5885	0.64763		48.5885	0.646432	48.5885	0.64763		48.5885	0.685173	48.5885	0.64763
48.622	0.486286	48.622	0.486288		48.622	0.486288	48.622	0.486288		48.622	0.636288	48.622	0.486288		48.622	0.650579	48.622	0.645318		48.622	0.646567	48.622	0.645318		48.622	0.685757	48.622	0.645318
48.6554	0.48662	48.6554	0.486622		48.6554	0.486622	48.6554	0.486622		48.6554	0.636622	48.6554	0.486622		48.6554	0.650819	48.6554	0.647207		48.6554	0.646721	48.6554	0.647207		48.6554	0.686304	48.6554	0.647207
48.6889	0.486955	48.6889	0.486957		48.6889	0.486957	48.6889	0.486957		48.6889	0.636957	48.6889	0.486957		48.6889	0.651063	48.6889	0.646817		48.6889	0.646894	48.6889	0.646817		48.6889	0.68683	48.6889	0.646817
48.7223	0.48729	48.7223	0.487291		48.7223	0.487291	48.7223	0.487291		48.7223	0.637291	48.7223	0.487291		48.7223	0.651313	48.7223	0.645831		48.7223	0.647086	48.7223	0.645831		48.7223	0.687349	48.7223	0.645831
48.7557	0.487624	48.7557	0.487625		48.7557	0.487625	48.7557	0.487625		48.7557	0.637625	48.7557	0.487625		48.7557	0.651567	48.7557	0.645495		48.7557	0.647298	48.7557	0.645495		48.7557	0.687873	48.7557	0.645495
48.7892	0.487959	48.7892	0.48796		48.7892	0.48796	48.7892	0.48796		48.7892	0.63796	48.7892	0.48796		48.7892	0.651826	48.7892	0.644679		48.7892	0.647528	48.7892	0.644679		48.7892	0.688412	48.7892	0.644679
48.8226	0.488293	48.8226	0.488294		48.8226	0.488294	48.8226	0.488294		48.8226	0.638294	48.8226	0.488294		48.8226	0.65209	48.8226	0.644749		48.8226	0.647778	48.8226	0.644749		48.8226	0.688972	48.8226	0.644749
48.8561	0.488628	48.8561	0.488629		48.8561	0.488629	48.8561	0.488629		48.8561	0.638629	48.8561	0.488629		48.8561	0.652359	48.8561	0.644766		48.8561	0.648048	48.8561	0.644766		48.8561	0.689553	48.8561	0.644766
48.8895	0.488962	48.8895	0.488963		48.8895	0.488963	48.8895	0.488963		48.8895	0.638963	48.8895	0.488963		48.8895	0.652634	48.8895	0.649036		48.8895	0.648336	48.8895	0.649036		48.8895	0.690152	48.8895	0.649036
48.9229	0.489297	48.9229	0.489298		48.9229	0.489298	48.9229	0.489298		48.9229	0.639298	48.9229	0.489298		48.9229	0.652914	48.9229	0.651977		48.9229	0.648643	48.9229	0.651977		48.9229	0.690766	48.9229	0.651977
48.9564	0.489631	48.9564	0.489632		48.9564	0.489632	48.9564	0.489632		48.9564	0.639632	48.9564	0.489632		48.9564	0.6532	48.9564	0.652069		48.9564	0.648968	48.9564	0.652069		48.9564	0.691384	48.9564	0.652069
48.9898	0.489966	48.9898	0.489967		48.9898	0.489967	48.9898	0.489967		48.9898	0.639967	48.9898	0.489967		48.9898	0.653491	48.9898	0.652237		48.9898	0.649311	48.9898	0.652237		48.9898	0.692	48.9898	0.652237
49.0233	0.4903	49.0233	0.490301		49.0233	0.490301	49.0233	0.490301		49.0233	0.640301	49.0233	0.490301		49.0233	0.653787	49.0233	0.651775		49.0233	0.649673	49.0233	0.651775		49.0233	0.692605	49.0233	0.651775
49.0567	0.490635	49.0567	0.490635		49.0567	0.490635	49.0567	0.490635		49.0567	0.640635	49.0567	0.490635		49.0567	0.654089	49.0567	0.65207		49.0567	0.650051	49.0567	0.65207		49.0567	0.693192	49.0567	0.65207
49.0901	0.490969	49.0901	0.49097		49.0901	0.49097	49.0901	0.49097		49.0901	0.64097	49.0901	0.49097		49.0901	0.654397	49.0901	0.654782		49.0901	0.650447	49.0901	0.654782		49.0901	0.693757	49.0901	0.654782
49.1236	0.491304	49.1236	0.491304		49.1236	0.491304	49.1236	0.491304		49.1236	0.641304	49.1236	0.491304		49.1236	0.65471	49.1236	0.653462		49.1236	0.650859	49.1236	0.653462		49.1236	0.694297	49.1236	0.653462
49.157	0.491638	49.157	0.491639		49.157	0.491639	49.157	0.491639		49.157	0.641639	49.157	0.491639		49.157	0.655028	49.157	0.653974		49.157	0.651287	49.157	0.653974		49.157	0.694814	49.157	0.653974
49.1905	0.491973	49.1905	0.491973		49.1905	0.491973	49.1905	0.491973		49.1905	0.641973	49.1905	0.491973		49.1905	0.655353	49.1905	0.65353		49.1905	0.651731	49.1905	0.65353		49.1905	0.695312	49.1905	0.65353
49.2239	0.492308	49.2239	0.492308		49.2239	0.492308	49.2239	0.492308		49.2239	0.642308	49.2239	0.492308		49.2239	0.655683	49.2239	0.65284		49.2239	0.652189	49.2239	0.65284		49.2239	0.695798	49.2239	0.65284
49.2573	0.492642	49.2573	0.492642		49.2573	0.492642	49.2573	0.492642		49.2573	0.642642	49.2573	0.492642		49.2573	0.656018	49.2573	0.655393		49.2573	0.652662	49.2573	0.655393		49.2573	0.696278	49.2573	0.655393
49.2908	0.492977	49.2908	0.492977		49.2908	0.492977	49.2908	0.492977		49.2908	0.642977	49.2908	0.492977		49.2908	0.656359	49.2908	0.658007		49.2908	0.653148	49.2908	0.658007		49.2908	0.69676	49.2908	0.658007
49.3242	0.493311	49.3242	0.493311		49.3242	0.493311	49.3242	0.493311		49.3242	0.643311	49.3242	0.493311		49.3242	0.656706	49.3242	0.659799		49.3242	0.653648	49.3242	0.659799		49.3242	0.697252	49.3242	0.659799
49.3577	0.493646	49.3577	0.493645		49.3577	0.493645	49.3577	0.493645		49.3577	0.643645	49.3577	0.493645		49.3577	0.657058	49.3577	0.658781		49.3577	0.65416	49.3577	0.658781		49.3577	0.697758	49.3577	0.658781
49.3911	0.49398	49.3911	0.49398		49.3911	0.49398	49.3911	0.49398		49.3911	0.64398	49.3911	0.49398		49.3911	0.657416	49.3911	0.660909		49.3911	0.654684	49.3911	0.660909		49.3911	0.698279	49.3911	0.660909
49.4246	0.494315	49.4246	0.494314		49.4246	0.494314	49.4246	0.494314		49.4246	0.644314	49.4246	0.494314		49.4246	0.657779	49.4246	0.661401		49.4246	0.655219	49.4246	0.661401		49.4246	0.698815	49.4246	0.661401
49.458	0.494649	49.458	0.494649		49.458	0.494649	49.458	0.494649		49.458	0.644649	49.458	0.494649		49.458	0.658147	49.458	0.661591		49.458	0.655764	49.458	0.661591		49.458	0.69936	49.458	0.661591
49.4914	0.494984	49.4914	0.494983		49.4914	0.494983	49.4914	0.494983		49.4914	0.644983	49.4914	0.494983		49.4914	0.65852	49.4914	0.661091		49.4914	0.65632	49.4914	0.661091		49.4914	0.699907	49.4914	0.661091
49.5249	0.495318	49.5249	0.495318		49.5249	0.495318	49.5249	0.495318		49.5249	0.645318	49.5249	0.495318		49.5249	0.658899	49.5249	0.658557		49.5249	0.656884	49.5249	0.658557		49.5249	0.700444	49.5249	0.658557
49.5583	0.495653	49.5583	0.495652		49.5583	0.495652	49.5583	0.495652		49.5583	0.645652	49.5583	0.495652		49.5583	0.659283	49.5583	0.657807		49.5583	0.657457	49.5583	0.657807		49.5583	0.700961	49.5583	0.657807
49.5918	0.495987	49.5918	0.495987		49.5918	0.495987	49.5918	0.495987		49.5918	0.645987	49.5918	0.495987		49.5918	0.659671	49.5918	0.65707		49.5918	0.658038	49.5918	0.65707		49.5918	0.701445	49.5918	0.65707
49.6252	0.496322	49.6252	0.496321		49.6252	0.496321	49.6252	0.496321		49.6252	0.646321	49.6252	0.496321		49.6252	0.660065	49.6252	0.660543		49.6252	0.658626	49.6252	0.660543		49.6252	0.701885	49.6252	0.660543
49.6586	0.496656	49.6586	0.496656		49.6586	0.496656	49.6586	0.496656		49.6586	0.646656	49.6586	0.496656		49.6586	0.660463	49.6586	0.655347		49.6586	0.65922	49.6586	0.655347		49.6586	0.702272	49.6586	0.655347
49.6921	0.496991	49.6921	0.49699		49.6921	0.49699	49.6921	0.49699		49.6921	0.64699	49.6921	0.49699		49.6921	0.660866	49.6921	0.652974		49.6921	0.65982	49.6921	0.652974		49.6921	0.702602	49.6921	0.652974
49.7255	0.497325	49.7255	0.497324		49.7255	0.497324	49.7255	0.497324		49.7255	0.647324	49.7255	0.497324		49.7255	0.661274	49.7255	0.654663		49.7255	0.660425	49.7255	0.654663		49.7255	0.702872	49.7255	0.654663
49.759	0.49766	49.759	0.497659		49.759	0.497659	49.759	0.497659		49.759	0.647659	49.759	0.497659		49.759	0.661685	49.759	0.650956		49.759	0.661034	49.759	0.650956		49.759	0.703088	49.759	0.650956
49.7924	0.497994	49.7924	0.497993		49.7924	0.497993	49.7924	0.497993		49.7924	0.647993	49.7924	0.497993		49.7924	0.662101	49.7924	0.654861		49.7924	0.661648	49.7924	0.654861		49.7924	0.703255	49.7924	0.654861
49.8258	0.498329	49.8258	0.498328		49.8258	0.498328	49.8258	0.498328		49.8258	0.648328	49.8258	0.498328		49.8258	0.662522	49.8258	0.655472		49.8258	0.662264	49.8258	0.655472		49.8258	0.703387	49.8258	0.655472
49.8593	0.498663	49.8593	0.498662		49.8593	0.498662	49.8593	0.498662		49.8593	0.648662	49.8593	0.498662		49.8593	0.662946	49.8593	0.657771		49.8593	0.662883	49.8593	0.657771		49.8593	0.703498	49.8593	0.657771
49.8927	0.498998	49.8927	0.498997		49.8927	0.498997	49.8927	0.498997		49.8927	0.648997	49.8927	0.498997		49.8927	0.663374	49.8927	0.658157		49.8927	0.663503	49.8927	0.658157		49.8927	0.703603	49.8927	0.658157
49.9262	0.499332	49.9262	0.499331		49.9262	0.499331	49.9262	0.499331		49.9262	0.649331	49.9262	0.499331		49.9262	0.663806	49.9262	0.662469		49.9262	0.664125	49.9262	0.662469		49.9262	0.703718	49.9262	0.662469
49.9596	0.499667	49.9596	0.499666		49.9596	0.499666	49.9596	0.499666		49.9596	0.649666	49.9596	0.499666		49.9596	0.664241	49.9596	0.661905		49.9596	0.664747	49.9596	0.661905		49.9596	0.703859	49.9596	0.661905
49.993	0.500001	49.993	0.5		49.993	0.5	49.993	0.5		49.993	0.65	49.993	0.5		49.993	0.664679	49.993	0.661665		49.993	0.66537	49.993	0.661665		49.993	0.704037	49.993	0.661665
50.0265	0.500336	50.0265	0.500334		50.0265	0.500334	50.0265	0.500334		50.0265	0.650334	50.0265	0.500334		50.0265	0.665121	50.0265	0.662539		50.0265	0.665991	50.0265	0.662539		50.0265	0.704259	50.0265	0.662539
50.0599	0.50067	50.0599	0.500669		50.0599	0.500669	50.0599	0.500669		50.0599	0.650669	50.0599	0.500669		50.0599	0.665566	50.0599	0.664618		50.0599	0.666612	50.0599	0.664618		50.0599	0.704528	50.0599	0.664618
50.0934	0.501005	50.0934	0.501003		50.0934	0.501003	50.0934	0.501003		50.0934	0.651003	50.0934	0.501003		50.0934	0.666013	50.0934	0.667747		50.0934	0.667231	50.0934	0.667747		50.0934	0.704842	50.0934	0.667747
50.1268	0.501339	50.1268	0.501338		50.1268	0.501338	50.1268	0.501338		50.1268	0.651338	50.1268	0.501338		50.1268	0.666463	50.1268	0.670282		50.1268	0.667847	50.1268	0.670282		50.1268	0.705193	50.1268	0.670282
50.1602	0.501674	50.1602	0.501672		50.1602	0.501672	50.1602	0.501672		50.1602	0.651672	50.1602	0.501672		50.1602	0.666916	50.1602	0.668577		50.1602	0.668461	50.1602	0.668577		50.1602	0.705571	50.1602	0.668577
50.1937	0.502008	50.1937	0.502007		50.1937	0.502007	50.1937	0.502007		50.1937	0.652007	50.1937	0.502007		50.1937	0.667371	50.1937	0.670032		50.1937	0.669071	50.1937	0.670032		50.1937	0.705961	50.1937	0.670032
50.2271	0.502343	50.2271	0.502341		50.2271	0.502341	50.2271	0.502341		50.2271	0.652341	50.2271	0.502341		50.2271	0.667827	50.2271	0.67025		50.2271	0.669678	50.2271	0.67025		50.2271	0.706346	50.2271	0.67025
50.2606	0.502677	50.2606	0.502676		50.2606	0.502676	50.2606	0.502676		50.2606	0.652676	50.2606	0.502676		50.2606	0.668286	50.2606	0.670176		50.2606	0.67028	50.2606	0.670176		50.2606	0.706712	50.2606	0.670176
50.294	0.503012	50.294	0.50301		50.294	0.50301	50.294	0.50301		50.294	0.65301	50.294	0.50301		50.294	0.668747	50.294	0.67248		50.294	0.670878	50.294	0.67248		50.294	0.707044	50.294	0.67248
50.3274	0.503346	50.3274	0.503344		50.3274	0.503344	50.3274	0.503344		50.3274	0.653344	50.3274	0.503344		50.3274	0.669209	50.3274	0.67282		50.3274	0.67147	50.3274	0.67282		50.3274	0.707331	50.3274	0.67282
50.3609	0.503681	50.3609	0.503679		50.3609	0.503679	50.3609	0.503679		50.3609	0.653679	50.3609	0.503679		50.3609	0.669672	50.3609	0.674071		50.3609	0.672056	50.3609	0.674071		50.3609	0.707569	50.3609	0.674071
50.3943	0.504015	50.3943	0.504013		50.3943	0.504013	50.3943	0.504013		50.3943	0.654013	50.3943	0.504013		50.3943	0.670136	50.3943	0.676171		50.3943	0.672636	50.3943	0.676171		50.3943	0.707758	50.3943	0.676171
50.4278	0.504349	50.4278	0.504348		50.4278	0.504348	50.4278	0.504348		50.4278	0.654348	50.4278	0.504348		50.4278	0.670601	50.4278	0.677244		50.4278	0.67321	50.4278	0.677244		50.4278	0.707903	50.4278	0.677244
50.4612	0.504684	50.4612	0.504682		50.4612	0.504682	50.4612	0.504682		50.4612	0.654682	50.4612	0.504682		50.4612	0.671067	50.4612	0.674616		50.4612	0.673776	50.4612	0.674616		50.4612	0.708017	50.4612	0.674616
50.4946	0.505018	50.4946	0.505017		50.4946	0.505017	50.4946	0.505017		50.4946	0.655017	50.4946	0.505017		50.4946	0.671534	50.4946	0.676627		50.4946	0.674335	50.4946	0.676627		50.4946	0.708117	50.4946	0.676627
50.5281	0.505353	50.5281	0.505351		50.5281	0.505351	50.5281	0.505351		50.5281	0.655351	50.5281	0.505351		50.5281	0.672001	50.5281	0.675862		50.5281	0.674887	50.5281	0.675862		50.5281	0.708222	50.5281	0.675862
50.5615	0.505687	50.5615	0.505686		50.5615	0.505686	50.5615	0.505686		50.5615	0.655686	50.5615	0.505686		50.5615	0.672467	50.5615	0.675662		50.5615	0.67543	50.5615	0.675662		50.5615	0.708356	50.5615	0.675662
50.595	0.506022	50.595	0.50602		50.595	0.50602	50.595	0.50602		50.595	0.65602	50.595	0.50602		50.595	0.672934	50.595	0.677094		50.595	0.675965	50.595	0.677094		50.595	0.70854	50.595	0.677094
50.6284	0.506356	50.6284	0.506355		50.6284	0.506355	50.6284	0.506355		50.6284	0.656355	50.6284	0.506355		50.6284	0.673401	50.6284	0.675149		50.6284	0.676491	50.6284	0.675149		50.6284	0.708795	50.6284	0.675149
50.6618	0.506691	50.6618	0.506689		50.6618	0.506689	50.6618	0.506689		50.6618	0.656689	50.6618	0.506689		50.6618	0.673867	50.6618	0.673489		50.6618	0.677008	50.6618	0.673489		50.6618	0.709135	50.6618	0.673489
50.6953	0.507025	50.6953	0.507023		50.6953	0.507023	50.6953	0.507023		50.6953	0.657023	50.6953	0.507023		50.6953	0.674332	50.6953	0.674689		50.6953	0.677515	50.6953	0.674689		50.6953	0.709571	50.6953	0.674689
50.7287	0.50736	50.7287	0.507358		50.7287	0.507358	50.7287	0.507358		50.7287	0.657358	50.7287	0.507358		50.7287	0.674796	50.7287	0.675534		50.7287	0.678013	50.7287	0.675534		50.7287	0.710106	50.7287	0.675534
50.7622	0.507694	50.7622	0.507692		50.7622	0.507692	50.7622	0.507692		50.7622	0.657692	50.7622	0.507692		50.7622	0.67526	50.7622	0.673676		50.7622	0.678501	50.7622	0.673676		50.7622	0.710733	50.7622	0.673676
50.7956	0.508028	50.7956	0.508027		50.7956	0.508027	50.7956	0.508027		50.7956	0.658027	50.7956	0.508027		50.7956	0.675722	50.7956	0.676297		50.7956	0.678978	50.7956	0.676297		50.7956	0.711441	50.7956	0.676297
50.829	0.508363	50.829	0.508361		50.829	0.508361	50.829	0.508361		50.829	0.658361	50.829	0.508361		50.829	0.676183	50.829	0.677293		50.829	0.679445	50.829	0.677293		50.829	0.71221	50.829	0.677293
50.8625	0.508697	50.8625	0.508696		50.8625	0.508696	50.8625	0.508696		50.8625	0.658696	50.8625	0.508696		50.8625	0.676642	50.8625	0.679384		50.8625	0.679902	50.8625	0.679384		50.8625	0.713014	50.8625	0.679384
50.8959	0.509032	50.8959	0.50903		50.8959	0.50903	50.8959	0.50903		50.8959	0.65903	50.8959	0.50903		50.8959	0.677099	50.8959	0.680329		50.8959	0.680348	50.8959	0.680329		50.8959	0.713824	50.8959	0.680329
50.9294	0.509366	50.9294	0.509365		50.9294	0.509365	50.9294	0.509365		50.9294	0.659365	50.9294	0.509365		50.9294	0.677554	50.9294	0.681571		50.9294	0.680783	50.9294	0.681571		50.9294	0.714609	50.9294	0.681571
50.9628	0.509701	50.9628	0.509699		50.9628	0.509699	50.9628	0.509699		50.9628	0.659699	50.9628	0.509699		50.9628	0.678008	50.9628	0.682013		50.9628	0.681207	50.9628	0.682013		50.9628	0.715338	50.9628	0.682013
50.9962	0.510035	50.9962	0.510033		50.9962	0.510033	50.9962	0.510033		50.9962	0.660033	50.9962	0.510033		50.9962	0.678459	50.9962	0.680605		50.9962	0.68162	50.9962	0.680605		50.9962	0.715984	50.9962	0.680605
51.0297	0.510369	51.0297	0.510368		51.0297	0.510368	51.0297	0.510368		51.0297	0.660368	51.0297	0.510368		51.0297	0.678907	51.0297	0.682596		51.0297	0.682021	51.0297	0.682596		51.0297	0.716524	51.0297	0.682596
51.0631	0.510704	51.0631	0.510702		51.0631	0.510702	51.0631	0.510702		51.0631	0.660702	51.0631	0.510702		51.0631	0.679353	51.0631	0.686995		51.0631	0.682412	51.0631	0.686995		51.0631	0.716942	51.0631	0.686995
51.0966	0.511038	51.0966	0.511037		51.0966	0.511037	51.0966	0.511037		51.0966	0.661037	51.0966	0.511037		51.0966	0.679796	51.0966	0.687155		51.0966	0.682791	51.0966	0.687155		51.0966	0.717229	51.0966	0.687155
51.13	0.511373	51.13	0.511371		51.13	0.511371	51.13	0.511371		51.13	0.661371	51.13	0.511371		51.13	0.680236	51.13	0.689108		51.13	0.683158	51.13	0.689108		51.13	0.717384	51.13	0.689108
51.1634	0.511707	51.1634	0.511706		51.1634	0.511706	51.1634	0.511706		51.1634	0.661706	51.1634	0.511706		51.1634	0.680673	51.1634	0.686909		51.1634	0.683515	51.1634	0.686909		51.1634	0.717416	51.1634	0.686909
51.1969	0.512041	51.1969	0.51204		51.1969	0.51204	51.1969	0.51204		51.1969	0.66204	51.1969	0.51204		51.1969	0.681107	51.1969	0.687153		51.1969	0.68386	51.1969	0.687153		51.1969	0.717339	51.1969	0.687153
51.2303	0.512376	51.2303	0.512375		51.2303	0.512375	51.2303	0.512375		51.2303	0.662375	51.2303	0.512375		51.2303	0.681538	51.2303	0.688867		51.2303	0.684194	51.2303	0.688867		51.2303	0.717174	51.2303	0.688867
51.2638	0.51271	51.2638	0.512709		51.2638	0.512709	51.2638	0.512709		51.2638	0.662709	51.2638	0.512709		51.2638	0.681965	51.2638	0.689094		51.2638	0.684517	51.2638	0.689094		51.2638	0.716947	51.2638	0.689094
51.2972	0.513045	51.2972	0.513043		51.2972	0.513043	51.2972	0.513043		51.2972	0.663044	51.2972	0.513043		51.2972	0.682389	51.2972	0.68932		51.2972	0.684829	51.2972	0.68932		51.2972	0.716686	51.2972	0.68932
51.3306	0.513379	51.3306	0.513378		51.3306	0.513378	51.3306	0.513378		51.3306	0.663378	51.3306	0.513378		51.3306	0.682809	51.3306	0.687736		51.3306	0.685131	51.3306	0.687736		51.3306	0.716418	51.3306	0.687736
51.3641	0.513713	51.3641	0.513712		51.3641	0.513712	51.3641	0.513712		51.3641	0.663712	51.3641	0.513712		51.3641	0.683225	51.3641	0.685182		51.3641	0.685421	51.3641	0.685182		51.3641	0.716172	51.3641	0.685182
51.3975	0.514048	51.3975	0.514047		51.3975	0.514047	51.3975	0.514047		51.3975	0.664047	51.3975	0.514047		51.3975	0.683637	51.3975	0.686911		51.3975	0.685702	51.3975	0.686911		51.3975	0.715971	51.3975	0.686911
51.431	0.514382	51.431	0.514381		51.431	0.514381	51.431	0.514381		51.431	0.664381	51.431	0.514381		51.431	0.684045	51.431	0.685935		51.431	0.685972	51.431	0.685935		51.431	0.715835	51.431	0.685935
51.4644	0.514717	51.4644	0.514716		51.4644	0.514716	51.4644	0.514716		51.4644	0.664716	51.4644	0.514716		51.4644	0.684449	51.4644	0.682313		51.4644	0.686233	51.4644	0.682313		51.4644	0.715779	51.4644	0.682313
51.4978	0.515051	51.4978	0.51505		51.4978	0.51505	51.4978	0.51505		51.4978	0.66505	51.4978	0.51505		51.4978	0.684849	51.4978	0.681956		51.4978	0.686484	51.4978	0.681956		51.4978	0.71581	51.4978	0.681956
51.5313	0.515386	51.5313	0.515385		51.5313	0.515385	51.5313	0.515385		51.5313	0.665385	51.5313	0.515385		51.5313	0.685245	51.5313	0.682666		51.5313	0.686725	51.5313	0.682666		51.5313	0.715932	51.5313	0.682666
51.5647	0.51572	51.5647	0.515719		51.5647	0.515719	51.5647	0.515719		51.5647	0.665719	51.5647	0.515719		51.5647	0.685637	51.5647	0.686466		51.5647	0.686958	51.5647	0.686466		51.5647	0.716142	51.5647	0.686466
51.5982	0.516054	51.5982	0.516054		51.5982	0.516054	51.5982	0.516054		51.5982	0.666054	51.5982	0.516054		51.5982	0.686024	51.5982	0.687381		51.5982	0.687183	51.5982	0.687381		51.5982	0.716432	51.5982	0.687381
51.6316	0.516389	51.6316	0.516388		51.6316	0.516388	51.6316	0.516388		51.6316	0.666388	51.6316	0.516388		51.6316	0.686406	51.6316	0.685449		51.6316	0.687399	51.6316	0.685449		51.6316	0.716791	51.6316	0.685449
51.665	0.516723	51.665	0.516722		51.665	0.516722	51.665	0.516722		51.665	0.666722	51.665	0.516722		51.665	0.686784	51.665	0.684749		51.665	0.687608	51.665	0.684749		51.665	0.717204	51.665	0.684749
51.6985	0.517058	51.6985	0.517057		51.6985	0.517057	51.6985	0.517057		51.6985	0.667057	51.6985	0.517057		51.6985	0.687158	51.6985	0.680351		51.6985	0.68781	51.6985	0.680351		51.6985	0.717655	51.6985	0.680351
51.7319	0.517392	51.7319	0.517391		51.7319	0.517391	51.7319	0.517391		51.7319	0.667391	51.7319	0.517391		51.7319	0.687527	51.7319	0.680513		51.7319	0.688005	51.7319	0.680513		51.7319	0.718126	51.7319	0.680513
51.7654	0.517726	51.7654	0.517726		51.7654	0.517726	51.7654	0.517726		51.7654	0.667726	51.7654	0.517726		51.7654	0.687891	51.7654	0.68295		51.7654	0.688194	51.7654	0.68295		51.7654	0.718599	51.7654	0.68295
51.7988	0.518061	51.7988	0.51806		51.7988	0.51806	51.7988	0.51806		51.7988	0.66806	51.7988	0.51806		51.7988	0.688251	51.7988	0.685792		51.7988	0.688377	51.7988	0.685792		51.7988	0.719058	51.7988	0.685792
51.8322	0.518395	51.8322	0.518395		51.8322	0.518395	51.8322	0.518395		51.8322	0.668395	51.8322	0.518395		51.8322	0.688606	51.8322	0.684519		51.8322	0.688555	51.8322	0.684519		51.8322	0.719488	51.8322	0.684519
51.8657	0.51873	51.8657	0.518729		51.8657	0.518729	51.8657	0.518729		51.8657	0.668729	51.8657	0.518729		51.8657	0.688957	51.8657	0.683894		51.8657	0.688729	51.8657	0.683894		51.8657	0.719875	51.8657	0.683894
51.8991	0.519064	51.8991	0.519064		51.8991	0.519064	51.8991	0.519064		51.8991	0.669063	51.8991	0.519064		51.8991	0.689303	51.8991	0.686469		51.8991	0.688899	51.8991	0.686469		51.8991	0.720211	51.8991	0.686469
51.9326	0.519398	51.9326	0.519398		51.9326	0.519398	51.9326	0.519398		51.9326	0.669398	51.9326	0.519398		51.9326	0.689644	51.9326	0.688479		51.9326	0.689065	51.9326	0.688479		51.9326	0.720487	51.9326	0.688479
51.966	0.519733	51.966	0.519732		51.966	0.519732	51.966	0.519732		51.966	0.669732	51.966	0.519732		51.966	0.68998	51.966	0.689463		51.966	0.689229	51.966	0.689463		51.966	0.720701	51.966	0.689463
51.9994	0.520067	51.9994	0.520067		51.9994	0.520067	51.9994	0.520067		51.9994	0.670067	51.9994	0.520067		51.9994	0.690312	51.9994	0.69181		51.9994	0.68939	51.9994	0.69181		51.9994	0.720851	51.9994	0.69181
52.0329	0.520402	52.0329	0.520401		52.0329	0.520401	52.0329	0.520401		52.0329	0.670401	52.0329	0.520401		52.0329	0.69064	52.0329	0.692984		52.0329	0.68955	52.0329	0.692984		52.0329	0.720941	52.0329	0.692984
52.0663	0.520736	52.0663	0.520736		52.0663	0.520736	52.0663	0.520736		52.0663	0.670736	52.0663	0.520736		52.0663	0.690962	52.0663	0.693867		52.0663	0.68971	52.0663	0.693867		52.0663	0.720978	52.0663	0.693867
52.0998	0.52107	52.0998	0.52107		52.0998	0.52107	52.0998	0.52107		52.0998	0.67107	52.0998	0.52107		52.0998	0.69128	52.0998	0.697107		52.0998	0.689868	52.0998	0.697107		52.0998	0.720972	52.0998	0.697107
52.1332	0.521405	52.1332	0.521405		52.1332	0.521405	52.1332	0.521405		52.1332	0.671405	52.1332	0.521405		52.1332	0.691594	52.1332	0.694156		52.1332	0.690028	52.1332	0.694156		52.1332	0.720934	52.1332	0.694156
52.1666	0.521739	52.1666	0.521739		52.1666	0.521739	52.1666	0.521739		52.1666	0.671739	52.1666	0.521739		52.1666	0.691903	52.1666	0.690145		52.1666	0.690188	52.1666	0.690145		52.1666	0.72088	52.1666	0.690145
52.2001	0.522074	52.2001	0.522074		52.2001	0.522074	52.2001	0.522074		52.2001	0.672074	52.2001	0.522074		52.2001	0.692208	52.2001	0.691827		52.2001	0.69035	52.2001	0.691827		52.2001	0.720825	52.2001	0.691827
52.2335	0.522408	52.2335	0.522408		52.2335	0.522408	52.2335	0.522408		52.2335	0.672408	52.2335	0.522408		52.2335	0.692508	52.2335	0.692639		52.2335	0.690514	52.2335	0.692639		52.2335	0.720786	52.2335	0.692639
52.267	0.522742	52.267	0.522742		52.267	0.522742	52.267	0.522742		52.267	0.672743	52.267	0.522742		52.267	0.692804	52.267	0.692417		52.267	0.690681	52.267	0.692417		52.267	0.720779	52.267	0.692417
52.3004	0.523077	52.3004	0.523077		52.3004	0.523077	52.3004	0.523077		52.3004	0.673077	52.3004	0.523077		52.3004	0.693096	52.3004	0.693282		52.3004	0.690852	52.3004	0.693282		52.3004	0.720818	52.3004	0.693282
52.3338	0.523411	52.3338	0.523411		52.3338	0.523411	52.3338	0.523411		52.3338	0.673412	52.3338	0.523411		52.3338	0.693384	52.3338	0.69047		52.3338	0.691026	52.3338	0.69047		52.3338	0.720917	52.3338	0.69047
52.3673	0.523746	52.3673	0.523746		52.3673	0.523746	52.3673	0.523746		52.3673	0.673746	52.3673	0.523746		52.3673	0.693668	52.3673	0.692206		52.3673	0.691205	52.3673	0.692206		52.3673	0.721086	52.3673	0.692206
52.4007	0.52408	52.4007	0.52408		52.4007	0.52408	52.4007	0.52408		52.4007	0.67408	52.4007	0.52408		52.4007	0.693947	52.4007	0.69177		52.4007	0.691389	52.4007	0.69177		52.4007	0.72133	52.4007	0.69177
52.4342	0.524414	52.4342	0.524415		52.4342	0.524415	52.4342	0.524415		52.4342	0.674415	52.4342	0.524415		52.4342	0.694223	52.4342	0.694635		52.4342	0.691579	52.4342	0.694635		52.4342	0.721653	52.4342	0.694635
52.4676	0.524749	52.4676	0.524749		52.4676	0.524749	52.4676	0.524749		52.4676	0.674749	52.4676	0.524749		52.4676	0.694495	52.4676	0.696012		52.4676	0.691775	52.4676	0.696012		52.4676	0.722053	52.4676	0.696012
52.501	0.525083	52.501	0.525084		52.501	0.525084	52.501	0.525084		52.501	0.675083	52.501	0.525084		52.501	0.694763	52.501	0.697129		52.501	0.691978	52.501	0.697129		52.501	0.722525	52.501	0.697129
52.5345	0.525418	52.5345	0.525418		52.5345	0.525418	52.5345	0.525418		52.5345	0.675418	52.5345	0.525418		52.5345	0.695028	52.5345	0.695542		52.5345	0.692188	52.5345	0.695542		52.5345	0.72306	52.5345	0.695542
52.5679	0.525752	52.5679	0.525753		52.5679	0.525753	52.5679	0.525753		52.5679	0.675752	52.5679	0.525753		52.5679	0.695289	52.5679	0.694882		52.5679	0.692405	52.5679	0.694882		52.5679	0.723646	52.5679	0.694882
52.6014	0.526086	52.6014	0.526087		52.6014	0.526087	52.6014	0.526087		52.6014	0.676087	52.6014	0.526087		52.6014	0.695547	52.6014	0.691779		52.6014	0.69263	52.6014	0.691779		52.6014	0.724269	52.6014	0.691779
52.6348	0.526421	52.6348	0.526421		52.6348	0.526421	52.6348	0.526421		52.6348	0.676421	52.6348	0.526421		52.6348	0.695801	52.6348	0.689723		52.6348	0.692863	52.6348	0.689723		52.6348	0.724914	52.6348	0.689723
52.6682	0.526755	52.6682	0.526756		52.6682	0.526756	52.6682	0.526756		52.6682	0.676755	52.6682	0.526756		52.6682	0.696052	52.6682	0.691333		52.6682	0.693104	52.6682	0.691333		52.6682	0.725565	52.6682	0.691333
52.7017	0.52709	52.7017	0.52709		52.7017	0.52709	52.7017	0.52709		52.7017	0.67709	52.7017	0.52709		52.7017	0.6963	52.7017	0.689286		52.7017	0.693355	52.7017	0.689286		52.7017	0.726207	52.7017	0.689286
52.7351	0.527424	52.7351	0.527425		52.7351	0.527425	52.7351	0.527425		52.7351	0.677424	52.7351	0.527425		52.7351	0.696545	52.7351	0.691323		52.7351	0.693614	52.7351	0.691323		52.7351	0.726826	52.7351	0.691323
52.7686	0.527759	52.7686	0.527759		52.7686	0.527759	52.7686	0.527759		52.7686	0.677759	52.7686	0.527759		52.7686	0.696787	52.7686	0.694456		52.7686	0.693882	52.7686	0.694456		52.7686	0.727408	52.7686	0.694456
52.802	0.528093	52.802	0.528094		52.802	0.528094	52.802	0.528094		52.802	0.678094	52.802	0.528094		52.802	0.697027	52.802	0.69666		52.802	0.694159	52.802	0.69666		52.802	0.727943	52.802	0.69666
52.8354	0.528427	52.8354	0.528428		52.8354	0.528428	52.8354	0.528428		52.8354	0.678428	52.8354	0.528428		52.8354	0.697264	52.8354	0.693924		52.8354	0.694445	52.8354	0.693924		52.8354	0.728424	52.8354	0.693924
52.8689	0.528762	52.8689	0.528763		52.8689	0.528763	52.8689	0.528763		52.8689	0.678763	52.8689	0.528763		52.8689	0.697498	52.8689	0.697597		52.8689	0.694741	52.8689	0.697597		52.8689	0.728845	52.8689	0.697597
52.9023	0.529096	52.9023	0.529097		52.9023	0.529097	52.9023	0.529097		52.9023	0.679097	52.9023	0.529097		52.9023	0.697731	52.9023	0.696489		52.9023	0.695046	52.9023	0.696489		52.9023	0.729203	52.9023	0.696489
52.9358	0.529431	52.9358	0.529431		52.9358	0.529431	52.9358	0.529431		52.9358	0.679432	52.9358	0.529431		52.9358	0.69796	52.9358	0.693602		52.9358	0.69536	52.9358	0.693602		52.9358	0.729499	52.9358	0.693602
52.9692	0.529765	52.9692	0.529766		52.9692	0.529766	52.9692	0.529766		52.9692	0.679767	52.9692	0.529766		52.9692	0.698188	52.9692	0.692183		52.9692	0.695683	52.9692	0.692183		52.9692	0.729734	52.9692	0.692183
53.0026	0.530099	53.0026	0.5301		53.0026	0.5301	53.0026	0.5301		53.0026	0.680101	53.0026	0.5301		53.0026	0.698414	53.0026	0.693092		53.0026	0.696015	53.0026	0.693092		53.0026	0.729912	53.0026	0.693092
53.0361	0.530434	53.0361	0.530435		53.0361	0.530435	53.0361	0.530435		53.0361	0.680436	53.0361	0.530435		53.0361	0.698638	53.0361	0.694426		53.0361	0.696356	53.0361	0.694426		53.0361	0.730039	53.0361	0.694426
53.0695	0.530768	53.0695	0.530769		53.0695	0.530769	53.0695	0.530769		53.0695	0.68077	53.0695	0.530769		53.0695	0.69886	53.0695	0.696087		53.0695	0.696704	53.0695	0.696087		53.0695	0.73012	53.0695	0.696087
53.103	0.531103	53.103	0.531104		53.103	0.531104	53.103	0.531104		53.103	0.681105	53.103	0.531104		53.103	0.699081	53.103	0.695893		53.103	0.697061	53.103	0.695893		53.103	0.730165	53.103	0.695893
53.1364	0.531437	53.1364	0.531438		53.1364	0.531438	53.1364	0.531438		53.1364	0.681439	53.1364	0.531438		53.1364	0.6993	53.1364	0.696946		53.1364	0.697426	53.1364	0.696946		53.1364	0.730179	53.1364	0.696946
53.1698	0.531772	53.1698	0.531773		53.1698	0.531773	53.1698	0.531773		53.1698	0.681773	53.1698	0.531773		53.1698	0.699518	53.1698	0.696818		53.1698	0.697797	53.1698	0.696818		53.1698	0.730172	53.1698	0.696818
53.2033	0.532106	53.2033	0.532107		53.2033	0.532107	53.2033	0.532107		53.2033	0.682107	53.2033	0.532107		53.2033	0.699735	53.2033	0.697985		53.2033	0.698176	53.2033	0.697985		53.2033	0.73015	53.2033	0.697985
53.2367	0.532441	53.2367	0.532441		53.2367	0.532441	53.2367	0.532441		53.2367	0.682441	53.2367	0.532441		53.2367	0.699951	53.2367	0.69801		53.2367	0.698561	53.2367	0.69801		53.2367	0.730121	53.2367	0.69801
53.2702	0.532775	53.2702	0.532776		53.2702	0.532776	53.2702	0.532776		53.2702	0.682775	53.2702	0.532776		53.2702	0.700166	53.2702	0.697225		53.2702	0.698951	53.2702	0.697225		53.2702	0.730091	53.2702	0.697225
53.3036	0.533109	53.3036	0.53311		53.3036	0.53311	53.3036	0.53311		53.3036	0.68311	53.3036	0.53311		53.3036	0.70038	53.3036	0.697315		53.3036	0.699347	53.3036	0.697315		53.3036	0.730067	53.3036	0.697315
53.337	0.533444	53.337	0.533445		53.337	0.533445	53.337	0.533445		53.337	0.683444	53.337	0.533445		53.337	0.700593	53.337	0.69841		53.337	0.699747	53.337	0.69841		53.337	0.730053	53.337	0.69841
53.3705	0.533778	53.3705	0.533779		53.3705	0.533779	53.3705	0.533779		53.3705	0.683778	53.3705	0.533779		53.3705	0.700806	53.3705	0.702305		53.3705	0.700151	53.3705	0.702305		53.3705	0.730053	53.3705	0.702305
53.4039	0.534113	53.4039	0.534114		53.4039	0.534114	53.4039	0.534114		53.4039	0.684112	53.4039	0.534114		53.4039	0.701018	53.4039	0.703314		53.4039	0.700558	53.4039	0.703314		53.4039	0.730071	53.4039	0.703314
53.4374	0.534447	53.4374	0.534448		53.4374	0.534448	53.4374	0.534448		53.4374	0.684446	53.4374	0.534448		53.4374	0.70123	53.4374	0.701096		53.4374	0.700967	53.4374	0.701096		53.4374	0.730109	53.4374	0.701096
53.4708	0.534782	53.4708	0.534783		53.4708	0.534783	53.4708	0.534783		53.4708	0.68478	53.4708	0.534783		53.4708	0.701441	53.4708	0.701662		53.4708	0.701379	53.4708	0.701662		53.4708	0.730171	53.4708	0.701662
53.5042	0.535116	53.5042	0.535117		53.5042	0.535117	53.5042	0.535117		53.5042	0.685115	53.5042	0.535117		53.5042	0.701653	53.5042	0.702742		53.5042	0.701791	53.5042	0.702742		53.5042	0.730257	53.5042	0.702742
53.5377	0.535451	53.5377	0.535452		53.5377	0.535452	53.5377	0.535452		53.5377	0.68545	53.5377	0.535452		53.5377	0.701864	53.5377	0.704466		53.5377	0.702203	53.5377	0.704466		53.5377	0.730371	53.5377	0.704466
53.5711	0.535785	53.5711	0.535786		53.5711	0.535786	53.5711	0.535786		53.5711	0.685785	53.5711	0.535786		53.5711	0.702076	53.5711	0.703366		53.5711	0.702615	53.5711	0.703366		53.5711	0.730515	53.5711	0.703366
53.6046	0.536119	53.6046	0.53612		53.6046	0.53612	53.6046	0.53612		53.6046	0.68612	53.6046	0.53612		53.6046	0.702287	53.6046	0.701969		53.6046	0.703025	53.6046	0.701969		53.6046	0.73069	53.6046	0.701969
53.638	0.536454	53.638	0.536455		53.638	0.536455	53.638	0.536455		53.638	0.686455	53.638	0.536455		53.638	0.702499	53.638	0.703862		53.638	0.703433	53.638	0.703862		53.638	0.730899	53.638	0.703862
53.6715	0.536788	53.6715	0.536789		53.6715	0.536789	53.6715	0.536789		53.6715	0.68679	53.6715	0.536789		53.6715	0.702712	53.6715	0.701892		53.6715	0.703838	53.6715	0.701892		53.6715	0.731144	53.6715	0.701892
53.7049	0.537123	53.7049	0.537124		53.7049	0.537124	53.7049	0.537124		53.7049	0.687126	53.7049	0.537124		53.7049	0.702924	53.7049	0.701865		53.7049	0.704239	53.7049	0.701865		53.7049	0.731426	53.7049	0.701865
53.7383	0.537457	53.7383	0.537458		53.7383	0.537458	53.7383	0.537458		53.7383	0.687461	53.7383	0.537458		53.7383	0.703138	53.7383	0.702729		53.7383	0.704635	53.7383	0.702729		53.7383	0.731747	53.7383	0.702729
53.7718	0.537792	53.7718	0.537793		53.7718	0.537793	53.7718	0.537793		53.7718	0.687796	53.7718	0.537793		53.7718	0.703352	53.7718	0.70494		53.7718	0.705026	53.7718	0.70494		53.7718	0.732105	53.7718	0.70494
53.8052	0.538126	53.8052	0.538127		53.8052	0.538127	53.8052	0.538127		53.8052	0.688131	53.8052	0.538127		53.8052	0.703566	53.8052	0.705981		53.8052	0.705411	53.8052	0.705981		53.8052	0.732498	53.8052	0.705981
53.8387	0.538461	53.8387	0.538462		53.8387	0.538462	53.8387	0.538462		53.8387	0.688466	53.8387	0.538462		53.8387	0.703781	53.8387	0.70368		53.8387	0.705788	53.8387	0.70368		53.8387	0.732924	53.8387	0.70368
53.8721	0.538795	53.8721	0.538796		53.8721	0.538796	53.8721	0.538796		53.8721	0.6888	53.8721	0.538796		53.8721	0.703997	53.8721	0.701529		53.8721	0.706157	53.8721	0.701529		53.8721	0.733375	53.8721	0.701529
53.9055	0.53913	53.9055	0.53913		53.9055	0.53913	53.9055	0.53913		53.9055	0.689135	53.9055	0.53913		53.9055	0.704214	53.9055	0.702992		53.9055	0.706518	53.9055	0.702992		53.9055	0.733846	53.9055	0.702992
53.939	0.539464	53.939	0.539465		53.939	0.539465	53.939	0.539465		53.939	0.689468	53.939	0.539465		53.939	0.704432	53.939	0.701993		53.939	0.706869	53.939	0.701993		53.939	0.734325	53.939	0.701993
53.9724	0.539799	53.9724	0.539799		53.9724	0.539799	53.9724	0.539799		53.9724	0.689802	53.9724	0.539799		53.9724	0.704651	53.9724	0.703053		53.9724	0.707211	53.9724	0.703053		53.9724	0.734804	53.9724	0.703053
54.0059	0.540133	54.0059	0.540134		54.0059	0.540134	54.0059	0.540134		54.0059	0.690135	54.0059	0.540134		54.0059	0.704871	54.0059	0.704984		54.0059	0.707542	54.0059	0.704984		54.0059	0.73527	54.0059	0.704984
54.0393	0.540468	54.0393	0.540468		54.0393	0.540468	54.0393	0.540468		54.0393	0.690468	54.0393	0.540468		54.0393	0.705092	54.0393	0.706691		54.0393	0.707861	54.0393	0.706691		54.0393	0.735713	54.0393	0.706691
54.0727	0.540802	54.0727	0.540803		54.0727	0.540803	54.0727	0.540803		54.0727	0.6908	54.0727	0.540803		54.0727	0.705314	54.0727	0.709729		54.0727	0.708169	54.0727	0.709729		54.0727	0.736121	54.0727	0.709729
54.1062	0.541136	54.1062	0.541137		54.1062	0.541137	54.1062	0.541137		54.1062	0.691133	54.1062	0.541137		54.1062	0.705537	54.1062	0.70736		54.1062	0.708465	54.1062	0.70736		54.1062	0.736486	54.1062	0.70736
54.1396	0.541471	54.1396	0.541472		54.1396	0.541472	54.1396	0.541472		54.1396	0.691466	54.1396	0.541472		54.1396	0.705761	54.1396	0.711081		54.1396	0.708747	54.1396	0.711081		54.1396	0.7368	54.1396	0.711081
54.1731	0.541805	54.1731	0.541806		54.1731	0.541806	54.1731	0.541806		54.1731	0.691799	54.1731	0.541806		54.1731	0.705987	54.1731	0.709436		54.1731	0.709017	54.1731	0.709436		54.1731	0.737059	54.1731	0.709436
54.2065	0.54214	54.2065	0.54214		54.2065	0.54214	54.2065	0.54214		54.2065	0.692132	54.2065	0.54214		54.2065	0.706213	54.2065	0.709678		54.2065	0.709273	54.2065	0.709678		54.2065	0.737262	54.2065	0.709678
54.2399	0.542474	54.2399	0.542475		54.2399	0.542475	54.2399	0.542475		54.2399	0.692466	54.2399	0.542475		54.2399	0.706441	54.2399	0.710306		54.2399	0.709516	54.2399	0.710306		54.2399	0.73741	54.2399	0.710306
54.2734	0.542809	54.2734	0.542809		54.2734	0.542809	54.2734	0.542809		54.2734	0.6928	54.2734	0.542809		54.2734	0.70667	54.2734	0.713845		54.2734	0.709744	54.2734	0.713845		54.2734	0.737506	54.2734	0.713845
54.3068	0.543143	54.3068	0.543144		54.3068	0.543144	54.3068	0.543144		54.3068	0.693135	54.3068	0.543144		54.3068	0.7069	54.3068	0.715077		54.3068	0.709958	54.3068	0.715077		54.3068	0.737558	54.3068	0.715077
54.3403	0.543478	54.3403	0.543478		54.3403	0.543478	54.3403	0.543478		54.3403	0.693471	54.3403	0.543478		54.3403	0.707131	54.3403	0.715191		54.3403	0.710158	54.3403	0.715191		54.3403	0.737573	54.3403	0.715191
54.3737	0.543812	54.3737	0.543813		54.3737	0.543813	54.3737	0.543813		54.3737	0.693808	54.3737	0.543813		54.3737	0.707364	54.3737	0.712183		54.3737	0.710344	54.3737	0.712183		54.3737	0.73756	54.3737	0.712183
54.4071	0.544147	54.4071	0.544147		54.4071	0.544147	54.4071	0.544147		54.4071	0.694145	54.4071	0.544147		54.4071	0.707597	54.4071	0.711469		54.4071	0.710516	54.4071	0.711469		54.4071	0.737528	54.4071	0.711469
54.4406	0.544481	54.4406	0.544482		54.4406	0.544482	54.4406	0.544482		54.4406	0.694483	54.4406	0.544482		54.4406	0.707832	54.4406	0.714368		54.4406	0.710673	54.4406	0.714368		54.4406	0.737487	54.4406	0.714368
54.474	0.544816	54.474	0.544816		54.474	0.544816	54.474	0.544816		54.474	0.694822	54.474	0.544816		54.474	0.708068	54.474	0.715074		54.474	0.710816	54.474	0.715074		54.474	0.737443	54.474	0.715074
54.5075	0.54515	54.5075	0.545151		54.5075	0.545151	54.5075	0.545151		54.5075	0.69516	54.5075	0.545151		54.5075	0.708304	54.5075	0.712189		54.5075	0.710946	54.5075	0.712189		54.5075	0.737405	54.5075	0.712189
54.5409	0.545485	54.5409	0.545485		54.5409	0.545485	54.5409	0.545485		54.5409	0.695498	54.5409	0.545485		54.5409	0.708542	54.5409	0.713567		54.5409	0.711062	54.5409	0.713567		54.5409	0.737378	54.5409	0.713567
54.5743	0.545819	54.5743	0.545819		54.5743	0.545819	54.5743	0.545819		54.5743	0.695836	54.5743	0.545819		54.5743	0.708781	54.5743	0.715168		54.5743	0.711165	54.5743	0.715168		54.5743	0.737366	54.5743	0.715168
54.6078	0.546154	54.6078	0.546154		54.6078	0.546154	54.6078	0.546154		54.6078	0.696172	54.6078	0.546154		54.6078	0.70902	54.6078	0.716478		54.6078	0.711255	54.6078	0.716478		54.6078	0.737372	54.6078	0.716478
54.6412	0.546488	54.6412	0.546488		54.6412	0.546488	54.6412	0.546488		54.6412	0.696508	54.6412	0.546488		54.6412	0.709261	54.6412	0.712294		54.6412	0.711333	54.6412	0.712294		54.6412	0.7374	54.6412	0.712294
54.6747	0.546823	54.6747	0.546823		54.6747	0.546823	54.6747	0.546823		54.6747	0.696842	54.6747	0.546823		54.6747	0.709502	54.6747	0.712546		54.6747	0.7114	54.6747	0.712546		54.6747	0.73745	54.6747	0.712546
54.7081	0.547157	54.7081	0.547157		54.7081	0.547157	54.7081	0.547157		54.7081	0.697174	54.7081	0.547157		54.7081	0.709744	54.7081	0.713627		54.7081	0.711455	54.7081	0.713627		54.7081	0.737527	54.7081	0.713627
54.7415	0.547492	54.7415	0.547492		54.7415	0.547492	54.7415	0.547492		54.7415	0.697505	54.7415	0.547492		54.7415	0.709987	54.7415	0.711741		54.7415	0.711501	54.7415	0.711741		54.7415	0.737632	54.7415	0.711741
54.775	0.547826	54.775	0.547826		54.775	0.547826	54.775	0.547826		54.775	0.697834	54.775	0.547826		54.775	0.71023	54.775	0.710505		54.775	0.711536	54.775	0.710505		54.775	0.737769	54.775	0.710505
54.8084	0.548161	54.8084	0.548161		54.8084	0.548161	54.8084	0.548161		54.8084	0.698162	54.8084	0.548161		54.8084	0.710473	54.8084	0.709112		54.8084	0.711563	54.8084	0.709112		54.8084	0.737941	54.8084	0.709112
54.8419	0.548495	54.8419	0.548495		54.8419	0.548495	54.8419	0.548495		54.8419	0.698489	54.8419	0.548495		54.8419	0.710718	54.8419	0.705357		54.8419	0.711582	54.8419	0.705357		54.8419	0.738153	54.8419	0.705357
54.8753	0.548829	54.8753	0.548829		54.8753	0.548829	54.8753	0.548829		54.8753	0.698815	54.8753	0.548829		54.8753	0.710962	54.8753	0.705416		54.8753	0.711594	54.8753	0.705416		54.8753	0.738409	54.8753	0.705416
54.9087	0.549164	54.9087	0.549164		54.9087	0.549164	54.9087	0.549164		54.9087	0.699142	54.9087	0.549164		54.9087	0.711207	54.9087	0.708285		54.9087	0.7116	54.9087	0.708285		54.9087	0.738713	54.9087	0.708285
54.9422	0.549498	54.9422	0.549498		54.9422	0.549498	54.9422	0.549498		54.9422	0.699469	54.9422	0.549498		54.9422	0.711452	54.9422	0.707662		54.9422	0.7116	54.9422	0.707662		54.9422	0.73907	54.9422	0.707662
54.9756	0.549833	54.9756	0.549833		54.9756	0.549833	54.9756	0.549833		54.9756	0.699797	54.9756	0.549833		54.9756	0.711697	54.9756	0.707145		54.9756	0.711596	54.9756	0.707145		54.9756	0.739482	54.9756	0.707145
55.0091	0.550167	55.0091	0.550167		55.0091	0.550167	55.0091	0.550167		55.0091	0.700128	55.0091	0.550167		55.0091	0.711941	55.0091	0.708944		55.0091	0.711589	55.0091	0.708944		55.0091	0.73995	55.0091	0.708944
55.0425	0.550502	55.0425	0.550502		55.0425	0.550502	55.0425	0.550502		55.0425	0.700462	55.0425	0.550502		55.0425	0.712186	55.0425	0.712613		55.0425	0.71158	55.0425	0.712613		55.0425	0.740474	55.0425	0.712613
55.0759	0.550836	55.0759	0.550836		55.0759	0.550836	55.0759	0.550836		55.0759	0.700799	55.0759	0.550836		55.0759	0.712431	55.0759	0.715371		55.0759	0.71157	55.0759	0.715371		55.0759	0.74105	55.0759	0.715371
55.1094	0.551171	55.1094	0.551171		55.1094	0.551171	55.1094	0.551171		55.1094	0.701139	55.1094	0.551171		55.1094	0.712675	55.1094	0.712717		55.1094	0.71156	55.1094	0.712717		55.1094	0.741675	55.1094	0.712717
55.1428	0.551505	55.1428	0.551505		55.1428	0.551505	55.1428	0.551505		55.1428	0.701483	55.1428	0.551505		55.1428	0.712919	55.1428	0.708781		55.1428	0.711551	55.1428	0.708781		55.1428	0.742341	55.1428	0.708781
55.1763	0.55184	55.1763	0.551839		55.1763	0.551839	55.1763	0.551839		55.1763	0.701829	55.1763	0.551839		55.1763	0.713162	55.1763	0.710665		55.1763	0.711545	55.1763	0.710665		55.1763	0.743038	55.1763	0.710665
55.2097	0.552174	55.2097	0.552174		55.2097	0.552174	55.2097	0.552174		55.2097	0.702178	55.2097	0.552174		55.2097	0.713404	55.2097	0.711095		55.2097	0.711541	55.2097	0.711095		55.2097	0.743754	55.2097	0.711095
55.2431	0.552509	55.2431	0.552508		55.2431	0.552508	55.2431	0.552508		55.2431	0.702529	55.2431	0.552508		55.2431	0.713646	55.2431	0.709223		55.2431	0.711542	55.2431	0.709223		55.2431	0.744477	55.2431	0.709223
55.2766	0.552843	55.2766	0.552843		55.2766	0.552843	55.2766	0.552843		55.2766	0.70288	55.2766	0.552843		55.2766	0.713886	55.2766	0.711706		55.2766	0.711548	55.2766	0.711706		55.2766	0.745191	55.2766	0.711706
55.31	0.553178	55.31	0.553177		55.31	0.553177	55.31	0.553177		55.31	0.70323	55.31	0.553177		55.31	0.714126	55.31	0.712839		55.31	0.711561	55.31	0.712839		55.31	0.74588	55.31	0.712839
55.3435	0.553512	55.3435	0.553512		55.3435	0.553512	55.3435	0.553512		55.3435	0.703578	55.3435	0.553512		55.3435	0.714365	55.3435	0.710189		55.3435	0.711581	55.3435	0.710189		55.3435	0.746528	55.3435	0.710189
55.3769	0.553847	55.3769	0.553846		55.3769	0.553846	55.3769	0.553846		55.3769	0.703922	55.3769	0.553846		55.3769	0.714602	55.3769	0.71279		55.3769	0.71161	55.3769	0.71279		55.3769	0.747118	55.3769	0.71279
55.4103	0.554181	55.4103	0.554181		55.4103	0.554181	55.4103	0.554181		55.4103	0.70426	55.4103	0.554181		55.4103	0.714838	55.4103	0.714873		55.4103	0.711649	55.4103	0.714873		55.4103	0.747638	55.4103	0.714873
55.4438	0.554516	55.4438	0.554515		55.4438	0.554515	55.4438	0.554515		55.4438	0.704593	55.4438	0.554515		55.4438	0.715072	55.4438	0.714487		55.4438	0.711697	55.4438	0.714487		55.4438	0.748072	55.4438	0.714487
55.4772	0.55485	55.4772	0.554849		55.4772	0.554849	55.4772	0.554849		55.4772	0.704919	55.4772	0.554849		55.4772	0.715305	55.4772	0.718739		55.4772	0.711757	55.4772	0.718739		55.4772	0.748412	55.4772	0.718739
55.5107	0.555184	55.5107	0.555184		55.5107	0.555184	55.5107	0.555184		55.5107	0.705238	55.5107	0.555184		55.5107	0.715536	55.5107	0.71587		55.5107	0.711829	55.5107	0.71587		55.5107	0.74865	55.5107	0.71587
55.5441	0.555519	55.5441	0.555518		55.5441	0.555518	55.5441	0.555518		55.5441	0.70555	55.5441	0.555518		55.5441	0.715765	55.5441	0.715742		55.5441	0.711914	55.5441	0.715742		55.5441	0.748785	55.5441	0.715742
55.5775	0.555853	55.5775	0.555853		55.5775	0.555853	55.5775	0.555853		55.5775	0.705857	55.5775	0.555853		55.5775	0.715992	55.5775	0.71627		55.5775	0.712013	55.5775	0.71627		55.5775	0.748818	55.5775	0.71627
55.611	0.556188	55.611	0.556187		55.611	0.556187	55.611	0.556187		55.611	0.70616	55.611	0.556187		55.611	0.716217	55.611	0.717053		55.611	0.712126	55.611	0.717053		55.611	0.748757	55.611	0.717053
55.6444	0.556522	55.6444	0.556522		55.6444	0.556522	55.6444	0.556522		55.6444	0.706461	55.6444	0.556522		55.6444	0.716439	55.6444	0.713649		55.6444	0.712254	55.6444	0.713649		55.6444	0.748614	55.6444	0.713649
55.6779	0.556857	55.6779	0.556856		55.6779	0.556856	55.6779	0.556856		55.6779	0.706763	55.6779	0.556856		55.6779	0.71666	55.6779	0.709732		55.6779	0.712397	55.6779	0.709732		55.6779	0.748407	55.6779	0.709732
55.7113	0.557191	55.7113	0.557191		55.7113	0.557191	55.7113	0.557191		55.7113	0.707068	55.7113	0.557191		55.7113	0.716877	55.7113	0.707498		55.7113	0.712556	55.7113	0.707498		55.7113	0.748155	55.7113	0.707498
55.7447	0.557526	55.7447	0.557525		55.7447	0.557525	55.7447	0.557525		55.7447	0.707381	55.7447	0.557525		55.7447	0.717093	55.7447	0.708011		55.7447	0.712731	55.7447	0.708011		55.7447	0.747882	55.7447	0.708011
55.7782	0.55786	55.7782	0.55786		55.7782	0.55786	55.7782	0.55786		55.7782	0.707703	55.7782	0.55786		55.7782	0.717305	55.7782	0.708509		55.7782	0.712922	55.7782	0.708509		55.7782	0.747615	55.7782	0.708509
55.8116	0.558195	55.8116	0.558194		55.8116	0.558194	55.8116	0.558194		55.8116	0.708036	55.8116	0.558194		55.8116	0.717515	55.8116	0.710533		55.8116	0.713131	55.8116	0.710533		55.8116	0.747378	55.8116	0.710533
55.8451	0.558529	55.8451	0.558528		55.8451	0.558528	55.8451	0.558528		55.8451	0.708384	55.8451	0.558528		55.8451	0.717721	55.8451	0.714227		55.8451	0.713356	55.8451	0.714227		55.8451	0.747196	55.8451	0.714227
55.8785	0.558863	55.8785	0.558863		55.8785	0.558863	55.8785	0.558863		55.8785	0.708745	55.8785	0.558863		55.8785	0.717925	55.8785	0.711938		55.8785	0.713598	55.8785	0.711938		55.8785	0.747089	55.8785	0.711938
55.9119	0.559198	55.9119	0.559197		55.9119	0.559197	55.9119	0.559197		55.9119	0.70912	55.9119	0.559197		55.9119	0.718126	55.9119	0.712125		55.9119	0.713856	55.9119	0.712125		55.9119	0.747074	55.9119	0.712125
55.9454	0.559532	55.9454	0.559532		55.9454	0.559532	55.9454	0.559532		55.9454	0.709506	55.9454	0.559532		55.9454	0.718323	55.9454	0.714845		55.9454	0.714132	55.9454	0.714845		55.9454	0.747162	55.9454	0.714845
55.9788	0.559867	55.9788	0.559866		55.9788	0.559866	55.9788	0.559866		55.9788	0.709902	55.9788	0.559866		55.9788	0.718517	55.9788	0.714505		55.9788	0.714423	55.9788	0.714505		55.9788	0.747355	55.9788	0.714505
56.0123	0.560201	56.0123	0.560201		56.0123	0.560201	56.0123	0.560201		56.0123	0.710303	56.0123	0.560201		56.0123	0.718707	56.0123	0.713141		56.0123	0.714731	56.0123	0.713141		56.0123	0.747653	56.0123	0.713141
56.0457	0.560536	56.0457	0.560535		56.0457	0.560535	56.0457	0.560535		56.0457	0.710703	56.0457	0.560535		56.0457	0.718894	56.0457	0.711605		56.0457	0.715055	56.0457	0.711605		56.0457	0.748046	56.0457	0.711605
56.0791	0.56087	56.0791	0.56087		56.0791	0.56087	56.0791	0.56087		56.0791	0.711097	56.0791	0.56087		56.0791	0.719077	56.0791	0.713242		56.0791	0.715394	56.0791	0.713242		56.0791	0.748519	56.0791	0.713242
56.1126	0.561205	56.1126	0.561204		56.1126	0.561204	56.1126	0.561204		56.1126	0.711478	56.1126	0.561204		56.1126	0.719257	56.1126	0.716003		56.1126	0.715748	56.1126	0.716003		56.1126	0.749052	56.1126	0.716003
56.146	0.561539	56.146	0.561538		56.146	0.561538	56.146	0.561538		56.146	0.711842	56.146	0.561538		56.146	0.719433	56.146	0.712882		56.146	0.716115	56.146	0.712882		56.146	0.749625	56.146	0.712882
56.1795	0.561874	56.1795	0.561873		56.1795	0.561873	56.1795	0.561873		56.1795	0.712183	56.1795	0.561873		56.1795	0.719604	56.1795	0.713615		56.1795	0.716496	56.1795	0.713615		56.1795	0.750213	56.1795	0.713615
56.2129	0.562208	56.2129	0.562207		56.2129	0.562207	56.2129	0.562207		56.2129	0.712498	56.2129	0.562207		56.2129	0.719772	56.2129	0.714658		56.2129	0.71689	56.2129	0.714658		56.2129	0.750794	56.2129	0.714658
56.2463	0.562542	56.2463	0.562542		56.2463	0.562542	56.2463	0.562542		56.2463	0.712785	56.2463	0.562542		56.2463	0.719936	56.2463	0.716266		56.2463	0.717295	56.2463	0.716266		56.2463	0.75135	56.2463	0.716266
56.2798	0.562877	56.2798	0.562876		56.2798	0.562876	56.2798	0.562876		56.2798	0.713044	56.2798	0.562876		56.2798	0.720096	56.2798	0.715152		56.2798	0.717711	56.2798	0.715152		56.2798	0.751866	56.2798	0.715152
56.3132	0.563211	56.3132	0.563211		56.3132	0.563211	56.3132	0.563211		56.3132	0.713279	56.3132	0.563211		56.3132	0.720251	56.3132	0.720789		56.3132	0.718136	56.3132	0.720789		56.3132	0.752333	56.3132	0.720789
56.3467	0.563546	56.3467	0.563545		56.3467	0.563545	56.3467	0.563545		56.3467	0.713495	56.3467	0.563545		56.3467	0.720403	56.3467	0.72124		56.3467	0.71857	56.3467	0.72124		56.3467	0.752748	56.3467	0.72124
56.3801	0.56388	56.3801	0.56388		56.3801	0.56388	56.3801	0.56388		56.3801	0.7137	56.3801	0.56388		56.3801	0.72055	56.3801	0.721952		56.3801	0.719011	56.3801	0.721952		56.3801	0.753117	56.3801	0.721952
56.4135	0.564215	56.4135	0.564214		56.4135	0.564214	56.4135	0.564214		56.4135	0.713905	56.4135	0.564214		56.4135	0.720692	56.4135	0.719716		56.4135	0.719459	56.4135	0.719716		56.4135	0.75345	56.4135	0.719716
56.447	0.564549	56.447	0.564548		56.447	0.564548	56.447	0.564548		56.447	0.714121	56.447	0.564548		56.447	0.720831	56.447	0.720028		56.447	0.719911	56.447	0.720028		56.447	0.753763	56.447	0.720028
56.4804	0.564883	56.4804	0.564883		56.4804	0.564883	56.4804	0.564883		56.4804	0.71436	56.4804	0.564883		56.4804	0.720964	56.4804	0.722569		56.4804	0.720367	56.4804	0.722569		56.4804	0.754076	56.4804	0.722569
56.5139	0.565218	56.5139	0.565217		56.5139	0.565217	56.5139	0.565217		56.5139	0.714634	56.5139	0.565217		56.5139	0.721094	56.5139	0.723545		56.5139	0.720825	56.5139	0.723545		56.5139	0.75441	56.5139	0.723545
56.5473	0.565552	56.5473	0.565552		56.5473	0.565552	56.5473	0.565552		56.5473	0.714952	56.5473	0.565552		56.5473	0.721219	56.5473	0.721598		56.5473	0.721284	56.5473	0.721598		56.5473	0.754786	56.5473	0.721598
56.5807	0.565887	56.5807	0.565886		56.5807	0.565886	56.5807	0.565886		56.5807	0.715322	56.5807	0.565886		56.5807	0.721339	56.5807	0.721968		56.5807	0.721743	56.5807	0.721968		56.5807	0.755222	56.5807	0.721968
56.6142	0.566221	56.6142	0.566221		56.6142	0.566221	56.6142	0.566221		56.6142	0.715747	56.6142	0.566221		56.6142	0.721455	56.6142	0.725081		56.6142	0.7222	56.6142	0.725081		56.6142	0.755732	56.6142	0.725081
56.6476	0.566556	56.6476	0.566555		56.6476	0.566555	56.6476	0.566555		56.6476	0.716226	56.6476	0.566555		56.6476	0.721566	56.6476	0.721152		56.6476	0.722653	56.6476	0.721152		56.6476	0.756322	56.6476	0.721152
56.6811	0.56689	56.6811	0.56689		56.6811	0.56689	56.6811	0.56689		56.6811	0.716753	56.6811	0.56689		56.6811	0.721673	56.6811	0.720951		56.6811	0.723101	56.6811	0.720951		56.6811	0.75699	56.6811	0.720951
56.7145	0.567224	56.7145	0.567224		56.7145	0.567224	56.7145	0.567224		56.7145	0.717317	56.7145	0.567224		56.7145	0.721775	56.7145	0.721562		56.7145	0.723544	56.7145	0.721562		56.7145	0.757725	56.7145	0.721562
56.7479	0.567559	56.7479	0.567559		56.7479	0.567559	56.7479	0.567559		56.7479	0.717901	56.7479	0.567559		56.7479	0.721872	56.7479	0.72055		56.7479	0.723978	56.7479	0.72055		56.7479	0.758509	56.7479	0.72055
56.7814	0.567893	56.7814	0.567893		56.7814	0.567893	56.7814	0.567893		56.7814	0.718486	56.7814	0.567893		56.7814	0.721965	56.7814	0.722648		56.7814	0.724403	56.7814	0.722648		56.7814	0.759316	56.7814	0.722648
56.8148	0.568228	56.8148	0.568227		56.8148	0.568227	56.8148	0.568227		56.8148	0.719048	56.8148	0.568227		56.8148	0.722054	56.8148	0.722686		56.8148	0.724818	56.8148	0.722686		56.8148	0.760112	56.8148	0.722686
56.8483	0.568562	56.8483	0.568562		56.8483	0.568562	56.8483	0.568562		56.8483	0.719565	56.8483	0.568562		56.8483	0.722137	56.8483	0.72615		56.8483	0.72522	56.8483	0.72615		56.8483	0.760861	56.8483	0.72615
56.8817	0.568897	56.8817	0.568896		56.8817	0.568896	56.8817	0.568896		56.8817	0.720012	56.8817	0.568896		56.8817	0.722217	56.8817	0.726516		56.8817	0.725609	56.8817	0.726516		56.8817	0.761527	56.8817	0.726516
56.9151	0.569231	56.9151	0.569231		56.9151	0.569231	56.9151	0.569231		56.9151	0.720372	56.9151	0.569231		56.9151	0.722291	56.9151	0.729282		56.9151	0.725983	56.9151	0.729282		56.9151	0.762075	56.9151	0.729282
56.9486	0.569565	56.9486	0.569565		56.9486	0.569565	56.9486	0.569565		56.9486	0.72063	56.9486	0.569565		56.9486	0.722361	56.9486	0.727647		56.9486	0.726342	56.9486	0.727647		56.9486	0.762477	56.9486	0.727647
56.982	0.5699	56.982	0.5699		56.982	0.5699	56.982	0.5699		56.982	0.72078	56.982	0.5699		56.982	0.722427	56.982	0.72809		56.982	0.726682	56.982	0.72809		56.982	0.762715	56.982	0.72809
57.0155	0.570234	57.0155	0.570234		57.0155	0.570234	57.0155	0.570234		57.0155	0.720826	57.0155	0.570234		57.0155	0.722488	57.0155	0.72926		57.0155	0.727005	57.0155	0.72926		57.0155	0.76278	57.0155	0.72926
57.0489	0.570569	57.0489	0.570569		57.0489	0.570569	57.0489	0.570569		57.0489	0.720781	57.0489	0.570569		57.0489	0.722545	57.0489	0.727056		57.0489	0.727308	57.0489	0.727056		57.0489	0.762679	57.0489	0.727056
57.0823	0.570903	57.0823	0.570903		57.0823	0.570903	57.0823	0.570903		57.0823	0.720669	57.0823	0.570903		57.0823	0.722598	57.0823	0.724871		57.0823	0.727589	57.0823	0.724871		57.0823	0.762432	57.0823	0.724871
57.1158	0.571238	57.1158	0.571237		57.1158	0.571237	57.1158	0.571237		57.1158	0.720522	57.1158	0.571237		57.1158	0.722646	57.1158	0.721877		57.1158	0.72785	57.1158	0.721877		57.1158	0.762072	57.1158	0.721877
57.1492	0.571572	57.1492	0.571572		57.1492	0.571572	57.1492	0.571572		57.1492	0.720382	57.1492	0.571572		57.1492	0.72269	57.1492	0.730486		57.1492	0.728087	57.1492	0.730486		57.1492	0.761644	57.1492	0.730486
57.1827	0.571906	57.1827	0.571906		57.1827	0.571906	57.1827	0.571906		57.1827	0.720293	57.1827	0.571906		57.1827	0.722729	57.1827	0.730687		57.1827	0.728301	57.1827	0.730687		57.1827	0.761201	57.1827	0.730687
57.2161	0.572241	57.2161	0.572241		57.2161	0.572241	57.2161	0.572241		57.2161	0.720303	57.2161	0.572241		57.2161	0.722765	57.2161	0.730048		57.2161	0.72849	57.2161	0.730048		57.2161	0.7608	57.2161	0.730048
57.2495	0.572575	57.2495	0.572575		57.2495	0.572575	57.2495	0.572575		57.2495	0.720453	57.2495	0.572575		57.2495	0.722796	57.2495	0.731733		57.2495	0.728655	57.2495	0.731733		57.2495	0.760496	57.2495	0.731733
57.283	0.57291	57.283	0.57291		57.283	0.57291	57.283	0.57291		57.283	0.720781	57.283	0.57291		57.283	0.722824	57.283	0.731938		57.283	0.728794	57.283	0.731938		57.283	0.760336	57.283	0.731938
57.3164	0.573244	57.3164	0.573244		57.3164	0.573244	57.3164	0.573244		57.3164	0.721308	57.3164	0.573244		57.3164	0.722847	57.3164	0.732671		57.3164	0.728906	57.3164	0.732671		57.3164	0.760357	57.3164	0.732671
57.3499	0.573579	57.3499	0.573579		57.3499	0.573579	57.3499	0.573579		57.3499	0.722043	57.3499	0.573579		57.3499	0.722867	57.3499	0.730453		57.3499	0.728993	57.3499	0.730453		57.3499	0.760577	57.3499	0.730453
57.3833	0.573913	57.3833	0.573913		57.3833	0.573913	57.3833	0.573913		57.3833	0.722973	57.3833	0.573913		57.3833	0.722883	57.3833	0.730247		57.3833	0.729052	57.3833	0.730247		57.3833	0.760991	57.3833	0.730247
57.4167	0.574247	57.4167	0.574247		57.4167	0.574247	57.4167	0.574247		57.4167	0.724067	57.4167	0.574247		57.4167	0.722895	57.4167	0.728614		57.4167	0.729084	57.4167	0.728614		57.4167	0.761574	57.4167	0.728614
57.4502	0.574582	57.4502	0.574582		57.4502	0.574582	57.4502	0.574582		57.4502	0.725272	57.4502	0.574582		57.4502	0.722903	57.4502	0.729213		57.4502	0.729089	57.4502	0.729213		57.4502	0.762274	57.4502	0.729213
57.4836	0.574916	57.4836	0.574916		57.4836	0.574916	57.4836	0.574916		57.4836	0.72652	57.4836	0.574916		57.4836	0.722908	57.4836	0.728582		57.4836	0.729066	57.4836	0.728582		57.4836	0.763022	57.4836	0.728582
57.5171	0.575251	57.5171	0.575251		57.5171	0.575251	57.5171	0.575251		57.5171	0.727729	57.5171	0.575251		57.5171	0.72291	57.5171	0.727352		57.5171	0.729017	57.5171	0.727352		57.5171	0.763731	57.5171	0.727352
57.5505	0.575585	57.5505	0.575585		57.5505	0.575585	57.5505	0.575585		57.5505	0.728808	57.5505	0.575585		57.5505	0.722908	57.5505	0.726761		57.5505	0.72894	57.5505	0.726761		57.5505	0.764304	57.5505	0.726761
57.5839	0.575919	57.5839	0.57592		57.5839	0.57592	57.5839	0.57592		57.5839	0.729669	57.5839	0.57592		57.5839	0.722903	57.5839	0.72909		57.5839	0.728837	57.5839	0.72909		57.5839	0.764646	57.5839	0.72909
57.6174	0.576254	57.6174	0.576254		57.6174	0.576254	57.6174	0.576254		57.6174	0.730233	57.6174	0.576254		57.6174	0.722894	57.6174	0.730636		57.6174	0.728707	57.6174	0.730636		57.6174	0.764671	57.6174	0.730636
57.6508	0.576588	57.6508	0.576589		57.6508	0.576589	57.6508	0.576589		57.6508	0.73044	57.6508	0.576589		57.6508	0.722883	57.6508	0.729887		57.6508	0.728552	57.6508	0.729887		57.6508	0.764313	57.6508	0.729887
57.6843	0.576923	57.6843	0.576923		57.6843	0.576923	57.6843	0.576923		57.6843	0.730257	57.6843	0.576923		57.6843	0.722869	57.6843	0.731038		57.6843	0.728371	57.6843	0.731038		57.6843	0.763536	57.6843	0.731038
57.7177	0.577257	57.7177	0.577258		57.7177	0.577258	57.7177	0.577258		57.7177	0.729685	57.7177	0.577258		57.7177	0.722851	57.7177	0.730504		57.7177	0.728165	57.7177	0.730504		57.7177	0.762342	57.7177	0.730504
57.7511	0.577592	57.7511	0.577592		57.7511	0.577592	57.7511	0.577592		57.7511	0.728763	57.7511	0.577592		57.7511	0.722831	57.7511	0.730303		57.7511	0.727936	57.7511	0.730303		57.7511	0.760775	57.7511	0.730303
57.7846	0.577926	57.7846	0.577926		57.7846	0.577926	57.7846	0.577926		57.7846	0.72757	57.7846	0.577926		57.7846	0.722809	57.7846	0.729392		57.7846	0.727684	57.7846	0.729392		57.7846	0.758922	57.7846	0.729392
57.818	0.57826	57.818	0.578261		57.818	0.578261	57.818	0.578261		57.818	0.726223	57.818	0.578261		57.818	0.722783	57.818	0.729155		57.818	0.72741	57.818	0.729155		57.818	0.756913	57.818	0.729155
57.8515	0.578595	57.8515	0.578595		57.8515	0.578595	57.8515	0.578595		57.8515	0.724868	57.8515	0.578595		57.8515	0.722756	57.8515	0.726377		57.8515	0.727115	57.8515	0.726377		57.8515	0.754911	57.8515	0.726377
57.8849	0.578929	57.8849	0.57893		57.8849	0.57893	57.8849	0.57893		57.8849	0.723673	57.8849	0.57893		57.8849	0.722726	57.8849	0.724933		57.8849	0.726799	57.8849	0.724933		57.8849	0.753101	57.8849	0.724933
57.9184	0.579264	57.9184	0.579264		57.9184	0.579264	57.9184	0.579264		57.9184	0.72281	57.9184	0.579264		57.9184	0.722693	57.9184	0.723232		57.9184	0.726466	57.9184	0.723232		57.9184	0.751674	57.9184	0.723232
57.9518	0.579598	57.9518	0.579599		57.9518	0.579599	57.9518	0.579599		57.9518	0.722442	57.9518	0.579599		57.9518	0.722659	57.9518	0.720937		57.9518	0.726114	57.9518	0.720937		57.9518	0.75081	57.9518	0.720937
57.9852	0.579933	57.9852	0.579933		57.9852	0.579933	57.9852	0.579933		57.9852	0.722701	57.9852	0.579933		57.9852	0.722622	57.9852	0.722889		57.9852	0.725746	57.9852	0.722889		57.9852	0.750658	57.9852	0.722889
58.0187	0.580267	58.0187	0.580268		58.0187	0.580268	58.0187	0.580268		58.0187	0.723676	58.0187	0.580268		58.0187	0.722584	58.0187	0.723147		58.0187	0.725364	58.0187	0.723147		58.0187	0.751317	58.0187	0.723147
58.0521	0.580601	58.0521	0.580602		58.0521	0.580602	58.0521	0.580602		58.0521	0.725393	58.0521	0.580602		58.0521	0.722544	58.0521	0.71948		58.0521	0.724968	58.0521	0.71948		58.0521	0.75282	58.0521	0.71948
58.0856	0.580936	58.0856	0.580936		58.0856	0.580936	58.0856	0.580936		58.0856	0.727807	58.0856	0.580936		58.0856	0.722502	58.0856	0.7181		58.0856	0.72456	58.0856	0.7181		58.0856	0.755121	58.0856	0.7181
58.119	0.58127	58.119	0.581271		58.119	0.581271	58.119	0.581271		58.119	0.730794	58.119	0.581271		58.119	0.722458	58.119	0.716668		58.119	0.724142	58.119	0.716668		58.119	0.758092	58.119	0.716668
58.1524	0.581605	58.1524	0.581605		58.1524	0.581605	58.1524	0.581605		58.1524	0.734159	58.1524	0.581605		58.1524	0.722413	58.1524	0.719371		58.1524	0.723714	58.1524	0.719371		58.1524	0.761523	58.1524	0.719371
58.1859	0.581939	58.1859	0.58194		58.1859	0.58194	58.1859	0.58194		58.1859	0.737638	58.1859	0.58194		58.1859	0.722366	58.1859	0.720747		58.1859	0.723279	58.1859	0.720747		58.1859	0.765133	58.1859	0.720747
58.2193	0.582274	58.2193	0.582274		58.2193	0.582274	58.2193	0.582274		58.2193	0.740924	58.2193	0.582274		58.2193	0.722318	58.2193	0.723675		58.2193	0.722839	58.2193	0.723675		58.2193	0.768594	58.2193	0.723675
58.2528	0.582608	58.2528	0.582609		58.2528	0.582609	58.2528	0.582609		58.2528	0.743686	58.2528	0.582609		58.2528	0.722269	58.2528	0.721767		58.2528	0.722394	58.2528	0.721767		58.2528	0.77155	58.2528	0.721767
58.2862	0.582942	58.2862	0.582943		58.2862	0.582943	58.2862	0.582943		58.2862	0.745608	58.2862	0.582943		58.2862	0.722219	58.2862	0.721807		58.2862	0.721946	58.2862	0.721807		58.2862	0.773657	58.2862	0.721807
58.3196	0.583277	58.3196	0.583278		58.3196	0.583278	58.3196	0.583278		58.3196	0.746416	58.3196	0.583278		58.3196	0.722168	58.3196	0.719708		58.3196	0.721498	58.3196	0.719708		58.3196	0.774619	58.3196	0.719708
58.3531	0.583611	58.3531	0.583612		58.3531	0.583612	58.3531	0.583612		58.3531	0.745918	58.3531	0.583612		58.3531	0.722116	58.3531	0.722249		58.3531	0.72105	58.3531	0.722249		58.3531	0.774221	58.3531	0.722249
58.3865	0.583946	58.3865	0.583946		58.3865	0.583946	58.3865	0.583946		58.3865	0.744035	58.3865	0.583946		58.3865	0.722063	58.3865	0.721667		58.3865	0.720604	58.3865	0.721667		58.3865	0.772365	58.3865	0.721667
58.42	0.58428	58.42	0.584281		58.42	0.584281	58.42	0.584281		58.42	0.740822	58.42	0.584281		58.42	0.722009	58.42	0.72331		58.42	0.720162	58.42	0.72331		58.42	0.769096	58.42	0.72331
58.4534	0.584615	58.4534	0.584615		58.4534	0.584615	58.4534	0.584615		58.4534	0.736484	58.4534	0.584615		58.4534	0.721955	58.4534	0.725006		58.4534	0.719725	58.4534	0.725006		58.4534	0.764612	58.4534	0.725006
58.4868	0.584949	58.4868	0.58495		58.4868	0.58495	58.4868	0.58495		58.4868	0.73137	58.4868	0.58495		58.4868	0.7219	58.4868	0.724295		58.4868	0.719295	58.4868	0.724295		58.4868	0.759266	58.4868	0.724295
58.5203	0.585284	58.5203	0.585284		58.5203	0.585284	58.5203	0.585284		58.5203	0.725962	58.5203	0.585284		58.5203	0.721845	58.5203	0.726167		58.5203	0.718873	58.5203	0.726167		58.5203	0.753545	58.5203	0.726167
58.5537	0.585618	58.5537	0.585619		58.5537	0.585619	58.5537	0.585619		58.5537	0.720835	58.5537	0.585619		58.5537	0.721789	58.5537	0.72617		58.5537	0.718461	58.5537	0.72617		58.5537	0.748041	58.5537	0.72617
58.5872	0.585952	58.5872	0.585953		58.5872	0.585953	58.5872	0.585953		58.5872	0.716612	58.5872	0.585953		58.5872	0.721733	58.5872	0.725988		58.5872	0.71806	58.5872	0.725988		58.5872	0.743393	58.5872	0.725988
58.6206	0.586287	58.6206	0.586288		58.6206	0.586288	58.6206	0.586288		58.6206	0.7139	58.6206	0.586288		58.6206	0.721677	58.6206	0.723816		58.6206	0.717671	58.6206	0.723816		58.6206	0.740228	58.6206	0.723816
58.654	0.586621	58.654	0.586622		58.654	0.586622	58.654	0.586622		58.654	0.713221	58.654	0.586622		58.654	0.721621	58.654	0.720618		58.654	0.717296	58.654	0.720618		58.654	0.73909	58.654	0.720618
58.6875	0.586956	58.6875	0.586957		58.6875	0.586957	58.6875	0.586957		58.6875	0.714947	58.6875	0.586957		58.6875	0.721564	58.6875	0.722736		58.6875	0.716935	58.6875	0.722736		58.6875	0.740369	58.6875	0.722736
58.7209	0.58729	58.7209	0.587291		58.7209	0.587291	58.7209	0.587291		58.7209	0.719233	58.7209	0.587291		58.7209	0.721508	58.7209	0.721528		58.7209	0.716591	58.7209	0.721528		58.7209	0.744234	58.7209	0.721528
58.7544	0.587625	58.7544	0.587625		58.7544	0.587625	58.7544	0.587625		58.7544	0.725973	58.7544	0.587625		58.7544	0.721451	58.7544	0.716336		58.7544	0.716264	58.7544	0.716336		58.7544	0.750589	58.7544	0.716336
58.7878	0.587959	58.7878	0.58796		58.7878	0.58796	58.7878	0.58796		58.7878	0.734774	58.7878	0.58796		58.7878	0.721395	58.7878	0.715879		58.7878	0.715955	58.7878	0.715879		58.7878	0.759043	58.7878	0.715879
58.8212	0.588294	58.8212	0.588294		58.8212	0.588294	58.8212	0.588294		58.8212	0.744962	58.8212	0.588294		58.8212	0.721339	58.8212	0.714748		58.8212	0.715665	58.8212	0.714748		58.8212	0.768916	58.8212	0.714748
58.8547	0.588628	58.8547	0.588629		58.8547	0.588629	58.8547	0.588629		58.8547	0.75562	58.8547	0.588629		58.8547	0.721283	58.8547	0.714039		58.8547	0.715395	58.8547	0.714039		58.8547	0.779279	58.8547	0.714039
58.8881	0.588963	58.8881	0.588963		58.8881	0.588963	58.8881	0.588963		58.8881	0.765655	58.8881	0.588963		58.8881	0.721227	58.8881	0.713637		58.8881	0.715145	58.8881	0.713637		58.8881	0.789023	58.8881	0.713637
58.9216	0.589297	58.9216	0.589298		58.9216	0.589298	58.9216	0.589298		58.9216	0.773905	58.9216	0.589298		58.9216	0.721171	58.9216	0.713552		58.9216	0.714917	58.9216	0.713552		58.9216	0.796962	58.9216	0.713552
58.955	0.589631	58.955	0.589632		58.955	0.589632	58.955	0.589632		58.955	0.779256	58.955	0.589632		58.955	0.721116	58.955	0.709907		58.955	0.714711	58.955	0.709907		58.955	0.801961	58.955	0.709907
58.9884	0.589966	58.9884	0.589967		58.9884	0.589967	58.9884	0.589967		58.9884	0.780783	58.9884	0.589967		58.9884	0.721062	58.9884	0.714809		58.9884	0.714526	58.9884	0.714809		58.9884	0.803074	58.9884	0.714809
59.0219	0.5903	59.0219	0.590301		59.0219	0.590301	59.0219	0.590301		59.0219	0.777876	59.0219	0.590301		59.0219	0.721008	59.0219	0.711483		59.0219	0.714365	59.0219	0.711483		59.0219	0.799675	59.0219	0.711483
59.0553	0.590635	59.0553	0.590635		59.0553	0.590635	59.0553	0.590635		59.0553	0.770356	59.0553	0.590635		59.0553	0.720954	59.0553	0.71192		59.0553	0.714227	59.0553	0.71192		59.0553	0.791578	59.0553	0.71192
59.0888	0.590969	59.0888	0.59097		59.0888	0.59097	59.0888	0.59097		59.0888	0.758551	59.0888	0.59097		59.0888	0.720901	59.0888	0.712425		59.0888	0.714112	59.0888	0.712425		59.0888	0.779111	59.0888	0.712425
59.1222	0.591304	59.1222	0.591304		59.1222	0.591304	59.1222	0.591304		59.1222	0.74332	59.1222	0.591304		59.1222	0.720848	59.1222	0.7092		59.1222	0.71402	59.1222	0.7092		59.1222	0.763144	59.1222	0.7092
59.1556	0.591638	59.1556	0.591639		59.1556	0.591639	59.1556	0.591639		59.1556	0.726022	59.1556	0.591639		59.1556	0.720796	59.1556	0.707176		59.1556	0.713952	59.1556	0.707176		59.1556	0.745058	59.1556	0.707176
59.1891	0.591973	59.1891	0.591973		59.1891	0.591973	59.1891	0.591973		59.1891	0.708412	59.1891	0.591973		59.1891	0.720745	59.1891	0.70674		59.1891	0.713907	59.1891	0.70674		59.1891	0.726641	59.1891	0.70674
59.2225	0.592307	59.2225	0.592308		59.2225	0.592308	59.2225	0.592308		59.2225	0.692493	59.2225	0.592308		59.2225	0.720694	59.2225	0.70669		59.2225	0.713885	59.2225	0.70669		59.2225	0.709931	59.2225	0.70669
59.256	0.592642	59.256	0.592642		59.256	0.592642	59.256	0.592642		59.256	0.680301	59.256	0.592642		59.256	0.720644	59.256	0.711108		59.256	0.713887	59.256	0.711108		59.256	0.697005	59.256	0.711108
59.2894	0.592976	59.2894	0.592977		59.2894	0.592977	59.2894	0.592977		59.2894	0.673679	59.2894	0.592977		59.2894	0.720594	59.2894	0.712901		59.2894	0.713911	59.2894	0.712901		59.2894	0.689744	59.2894	0.712901
59.3228	0.593311	59.3228	0.593311		59.3228	0.593311	59.3228	0.593311		59.3228	0.674045	59.3228	0.593311		59.3228	0.720545	59.3228	0.717216		59.3228	0.713957	59.3228	0.717216		59.3228	0.689595	59.3228	0.717216
59.3563	0.593645	59.3563	0.593645		59.3563	0.593645	59.3563	0.593645		59.3563	0.682178	59.3563	0.593645		59.3563	0.720497	59.3563	0.714584		59.3563	0.714026	59.3563	0.714584		59.3563	0.697362	59.3563	0.714584
59.3897	0.59398	59.3897	0.59398		59.3897	0.59398	59.3897	0.59398		59.3897	0.698079	59.3897	0.59398		59.3897	0.720449	59.3897	0.714496		59.3897	0.714115	59.3897	0.714496		59.3897	0.713051	59.3897	0.714496
59.4232	0.594314	59.4232	0.594314		59.4232	0.594314	59.4232	0.594314		59.4232	0.72089	59.4232	0.594314		59.4232	0.720402	59.4232	0.712429		59.4232	0.714226	59.4232	0.712429		59.4232	0.735797	59.4232	0.712429
59.4566	0.594649	59.4566	0.594649		59.4566	0.594649	59.4566	0.594649		59.4566	0.748918	59.4566	0.594649		59.4566	0.720356	59.4566	0.712461		59.4566	0.714356	59.4566	0.712461		59.4566	0.763884	59.4566	0.712461
59.49	0.594983	59.49	0.594983		59.49	0.594983	59.49	0.594983		59.49	0.779753	59.49	0.594983		59.49	0.72031	59.49	0.711202		59.49	0.714505	59.49	0.711202		59.49	0.794866	59.49	0.711202
59.5235	0.595317	59.5235	0.595318		59.5235	0.595318	59.5235	0.595318		59.5235	0.810469	59.5235	0.595318		59.5235	0.720265	59.5235	0.71115		59.5235	0.714673	59.5235	0.71115		59.5235	0.825769	59.5235	0.71115
59.5569	0.595652	59.5569	0.595652		59.5569	0.595652	59.5569	0.595652		59.5569	0.83789	59.5569	0.595652		59.5569	0.720221	59.5569	0.710531		59.5569	0.714859	59.5569	0.710531		59.5569	0.853364	59.5569	0.710531
59.5904	0.595986	59.5904	0.595987		59.5904	0.595987	59.5904	0.595987		59.5904	0.858894	59.5904	0.595987		59.5904	0.720177	59.5904	0.711089		59.5904	0.715061	59.5904	0.711089		59.5904	0.874475	59.5904	0.711089
59.6238	0.596321	59.6238	0.596321		59.6238	0.596321	59.6238	0.596321		59.6238	0.87071	59.6238	0.596321		59.6238	0.720134	59.6238	0.712513		59.6238	0.715278	59.6238	0.712513		59.6238	0.886282	59.6238	0.712513
59.6572	0.596655	59.6572	0.596656		59.6572	0.596656	59.6572	0.596656		59.6572	0.871184	59.6572	0.596656		59.6572	0.720092	59.6572	0.714863		59.6572	0.715511	59.6572	0.714863		59.6572	0.886591	59.6572	0.714863
59.6907	0.59699	59.6907	0.59699		59.6907	0.59699	59.6907	0.59699		59.6907	0.858306	59.6907	0.59699		59.6907	0.72005	59.6907	0.71442		59.6907	0.715756	59.6907	0.71442		59.6907	0.87335	59.6907	0.71442
59.7241	0.597324	59.7241	0.597324		59.7241	0.597324	59.7241	0.597324		59.7241	0.83253	59.7241	0.597324		59.7241	0.720009	59.7241	0.717032		59.7241	0.716015	59.7241	0.717032		59.7241	0.847025	59.7241	0.717032
59.7576	0.597659	59.7576	0.597659		59.7576	0.597659	59.7576	0.597659		59.7576	0.794183	59.7576	0.597659		59.7576	0.719968	59.7576	0.715061		59.7576	0.716284	59.7576	0.715061		59.7576	0.807941	59.7576	0.715061
59.791	0.597993	59.791	0.597993		59.791	0.597993	59.791	0.597993		59.791	0.744644	59.791	0.597993		59.791	0.719928	59.791	0.71468		59.791	0.716564	59.791	0.71468		59.791	0.757493	59.791	0.71468
59.8244	0.598328	59.8244	0.598328		59.8244	0.598328	59.8244	0.598328		59.8244	0.685967	59.8244	0.598328		59.8244	0.719888	59.8244	0.715847		59.8244	0.716853	59.8244	0.715847		59.8244	0.697769	59.8244	0.715847
59.8579	0.598662	59.8579	0.598662		59.8579	0.598662	59.8579	0.598662		59.8579	0.620668	59.8579	0.598662		59.8579	0.719849	59.8579	0.719103		59.8579	0.71715	59.8579	0.719103		59.8579	0.631323	59.8579	0.719103
59.8913	0.598997	59.8913	0.598997		59.8913	0.598997	59.8913	0.598997		59.8913	0.551485	59.8913	0.598997		59.8913	0.719811	59.8913	0.71825		59.8913	0.717454	59.8913	0.71825		59.8913	0.560937	59.8913	0.71825
59.9248	0.599331	59.9248	0.599331		59.9248	0.599331	59.9248	0.599331		59.9248	0.48114	59.9248	0.599331		59.9248	0.719773	59.9248	0.716828		59.9248	0.717763	59.9248	0.716828		59.9248	0.489375	59.9248	0.716828
59.9582	0.599666	59.9582	0.599666		59.9582	0.599666	59.9582	0.599666		59.9582	0.412132	59.9582	0.599666		59.9582	0.719735	59.9582	0.719382		59.9582	0.718076	59.9582	0.719382		59.9582	0.419179	59.9582	0.719382
59.9916	0.6	59.9916	0.6		59.9916	0.6	59.9916	0.6		59.9916	0.346584	59.9916	0.6		59.9916	0.719698	59.9916	0.720913		59.9916	0.718392	59.9916	0.720913		59.9916	0.352507	59.9916	0.720913
60.0251	0.600335	60.0251	0.600334		60.0251	0.600334	60.0251	0.600334		60.0251	0.181591	60.0251	0.600334		60.0251	0.719661	60.0251	0.721904		60.0251	0.718711	60.0251	0.721904		60.0251	0.207326	60.0251	0.721904
60.0585	0.600669	60.0585	0.600669		60.0585	0.600669	60.0585	0.600669		60.0585	0.219497	60.0585	0.600669		60.0585	0.719624	60.0585	0.72369		60.0585	0.71903	60.0585	0.72369		60.0585	0.250676	60.0585	0.72369
60.092	0.601004	60.092	0.601003		60.092	0.601003	60.092	0.601003		60.092	0.260432	60.092	0.601003		60.092	0.719588	60.092	0.727216		60.092	0.719349	60.092	0.727216		60.092	0.297516	60.092	0.727216
60.1254	0.601338	60.1254	0.601338		60.1254	0.601338	60.1254	0.601338		60.1254	0.303319	60.1254	0.601338		60.1254	0.719552	60.1254	0.726933		60.1254	0.719666	60.1254	0.726933		60.1254	0.34662	60.1254	0.726933
60.1588	0.601673	60.1588	0.601672		60.1588	0.601672	60.1588	0.601672		60.1588	0.346785	60.1588	0.601672		60.1588	0.719517	60.1588	0.726996		60.1588	0.71998	60.1588	0.726996		60.1588	0.396423	60.1588	0.726996
60.1923	0.602007	60.1923	0.602007		60.1923	0.602007	60.1923	0.602007		60.1923	0.38923	60.1923	0.602007		60.1923	0.719482	60.1923	0.726194		60.1923	0.720291	60.1923	0.726194		60.1923	0.4451	60.1923	0.726194
60.2257	0.602342	60.2257	0.602341		60.2257	0.602341	60.2257	0.602341		60.2257	0.428934	60.2257	0.602341		60.2257	0.719447	60.2257	0.72645		60.2257	0.720598	60.2257	0.72645		60.2257	0.490683	60.2257	0.72645
60.2592	0.602676	60.2592	0.602676		60.2592	0.602676	60.2592	0.602676		60.2592	0.464189	60.2592	0.602676		60.2592	0.719412	60.2592	0.725357		60.2592	0.720898	60.2592	0.725357		60.2592	0.531216	60.2592	0.725357
60.2926	0.603011	60.2926	0.60301		60.2926	0.60301	60.2926	0.60301		60.2926	0.493455	60.2926	0.60301		60.2926	0.719378	60.2926	0.724035		60.2926	0.721192	60.2926	0.724035		60.2926	0.564928	60.2926	0.724035
60.326	0.603345	60.326	0.603344		60.326	0.603344	60.326	0.603344		60.326	0.515513	60.326	0.603344		60.326	0.719343	60.326	0.722973		60.326	0.721478	60.326	0.722973		60.326	0.590414	60.326	0.722973
60.3595	0.60368	60.3595	0.603679		60.3595	0.603679	60.3595	0.603679		60.3595	0.529574	60.3595	0.603679		60.3595	0.719309	60.3595	0.721505		60.3595	0.721756	60.3595	0.721505		60.3595	0.606754	60.3595	0.721505
60.3929	0.604014	60.3929	0.604013		60.3929	0.604013	60.3929	0.604013		60.3929	0.535423	60.3929	0.604013		60.3929	0.719275	60.3929	0.725533		60.3929	0.722024	60.3929	0.725533		60.3929	0.613685	60.3929	0.725533
60.4264	0.604349	60.4264	0.604348		60.4264	0.604348	60.4264	0.604348		60.4264	0.53343	60.4264	0.604348		60.4264	0.719241	60.4264	0.727173		60.4264	0.722282	60.4264	0.727173		60.4264	0.611611	60.4264	0.727173
60.4598	0.604683	60.4598	0.604682		60.4598	0.604682	60.4598	0.604682		60.4598	0.524548	60.4598	0.604682		60.4598	0.719208	60.4598	0.726561		60.4598	0.72253	60.4598	0.726561		60.4598	0.601599	60.4598	0.726561
60.4932	0.605017	60.4932	0.605017		60.4932	0.605017	60.4932	0.605017		60.4932	0.510229	60.4932	0.605017		60.4932	0.719174	60.4932	0.724984		60.4932	0.722765	60.4932	0.724984		60.4932	0.585296	60.4932	0.724984
60.5267	0.605352	60.5267	0.605351		60.5267	0.605351	60.5267	0.605351		60.5267	0.492295	60.5267	0.605351		60.5267	0.719141	60.5267	0.724764		60.5267	0.722989	60.5267	0.724764		60.5267	0.564772	60.5267	0.724764
60.5601	0.605686	60.5601	0.605686		60.5601	0.605686	60.5601	0.605686		60.5601	0.472762	60.5601	0.605686		60.5601	0.719108	60.5601	0.727209		60.5601	0.723199	60.5601	0.727209		60.5601	0.542328	60.5601	0.727209
60.5936	0.606021	60.5936	0.60602		60.5936	0.60602	60.5936	0.60602		60.5936	0.453646	60.5936	0.60602		60.5936	0.719075	60.5936	0.725086		60.5936	0.723396	60.5936	0.725086		60.5936	0.52027	60.5936	0.725086
60.627	0.606355	60.627	0.606355		60.627	0.606355	60.627	0.606355		60.627	0.436769	60.627	0.606355		60.627	0.719042	60.627	0.724008		60.627	0.723579	60.627	0.724008		60.627	0.500688	60.627	0.724008
60.6604	0.60669	60.6604	0.606689		60.6604	0.606689	60.6604	0.606689		60.6604	0.42359	60.6604	0.606689		60.6604	0.719009	60.6604	0.726678		60.6604	0.723748	60.6604	0.726678		60.6604	0.485267	60.6604	0.726678
60.6939	0.607024	60.6939	0.607023		60.6939	0.607023	60.6939	0.607023		60.6939	0.415086	60.6939	0.607023		60.6939	0.718976	60.6939	0.727995		60.6939	0.723902	60.6939	0.727995		60.6939	0.475142	60.6939	0.727995
60.7273	0.607359	60.7273	0.607358		60.7273	0.607358	60.7273	0.607358		60.7273	0.411684	60.7273	0.607358		60.7273	0.718944	60.7273	0.724484		60.7273	0.724041	60.7273	0.724484		60.7273	0.470824	60.7273	0.724484
60.7608	0.607693	60.7608	0.607692		60.7608	0.607692	60.7608	0.607692		60.7608	0.41326	60.7608	0.607692		60.7608	0.718912	60.7608	0.721954		60.7608	0.724165	60.7608	0.721954		60.7608	0.472191	60.7608	0.721954
60.7942	0.608028	60.7942	0.608027		60.7942	0.608027	60.7942	0.608027		60.7942	0.419197	60.7942	0.608027		60.7942	0.718879	60.7942	0.721683		60.7942	0.724273	60.7942	0.721683		60.7942	0.478558	60.7942	0.721683
60.8276	0.608362	60.8276	0.608361		60.8276	0.608361	60.8276	0.608361		60.8276	0.428491	60.8276	0.608361		60.8276	0.718848	60.8276	0.720795		60.8276	0.724365	60.8276	0.720795		60.8276	0.48879	60.8276	0.720795
60.8611	0.608697	60.8611	0.608696		60.8611	0.608696	60.8611	0.608696		60.8611	0.43989	60.8611	0.608696		60.8611	0.718816	60.8611	0.718252		60.8611	0.724441	60.8611	0.718252		60.8611	0.501465	60.8611	0.718252
60.8945	0.609031	60.8945	0.60903		60.8945	0.60903	60.8945	0.60903		60.8945	0.45205	60.8945	0.60903		60.8945	0.718784	60.8945	0.718508		60.8945	0.724501	60.8945	0.718508		60.8945	0.51505	60.8945	0.718508
60.928	0.609366	60.928	0.609365		60.928	0.609365	60.928	0.609365		60.928	0.463686	60.928	0.609365		60.928	0.718753	60.928	0.718732		60.928	0.724546	60.928	0.718732		60.928	0.528071	60.928	0.718732
60.9614	0.6097	60.9614	0.609699		60.9614	0.609699	60.9614	0.609699		60.9614	0.473699	60.9614	0.609699		60.9614	0.718722	60.9614	0.719463		60.9614	0.724574	60.9614	0.719463		60.9614	0.539261	60.9614	0.719463
60.9948	0.610035	60.9948	0.610033		60.9948	0.610033	60.9948	0.610033		60.9948	0.481274	60.9948	0.610033		60.9948	0.718692	60.9948	0.72139		60.9948	0.724586	60.9948	0.72139		60.9948	0.547677	60.9948	0.72139
61.0283	0.610369	61.0283	0.610368		61.0283	0.610368	61.0283	0.610368		61.0283	0.485933	61.0283	0.610368		61.0283	0.718662	61.0283	0.719376		61.0283	0.724583	61.0283	0.719376		61.0283	0.552759	61.0283	0.719376
61.0617	0.610704	61.0617	0.610702		61.0617	0.610702	61.0617	0.610702		61.0617	0.487552	61.0617	0.610702		61.0617	0.718632	61.0617	0.717684		61.0617	0.724563	61.0617	0.717684		61.0617	0.55435	61.0617	0.717684
61.0952	0.611038	61.0952	0.611037		61.0952	0.611037	61.0952	0.611037		61.0952	0.486331	61.0952	0.611037		61.0952	0.718603	61.0952	0.719974		61.0952	0.724529	61.0952	0.719974		61.0952	0.552669	61.0952	0.719974
61.1286	0.611372	61.1286	0.611371		61.1286	0.611371	61.1286	0.611371		61.1286	0.482737	61.1286	0.611371		61.1286	0.718574	61.1286	0.720313		61.1286	0.724479	61.1286	0.720313		61.1286	0.548247	61.1286	0.720313
61.162	0.611707	61.162	0.611706		61.162	0.611706	61.162	0.611706		61.162	0.477427	61.162	0.611706		61.162	0.718546	61.162	0.719157		61.162	0.724414	61.162	0.719157		61.162	0.541834	61.162	0.719157
61.1955	0.612041	61.1955	0.61204		61.1955	0.61204	61.1955	0.61204		61.1955	0.471158	61.1955	0.61204		61.1955	0.718519	61.1955	0.717187		61.1955	0.724334	61.1955	0.717187		61.1955	0.534302	61.1955	0.717187
61.2289	0.612376	61.2289	0.612375		61.2289	0.612375	61.2289	0.612375		61.2289	0.464697	61.2289	0.612375		61.2289	0.718492	61.2289	0.718784		61.2289	0.72424	61.2289	0.718784		61.2289	0.52654	61.2289	0.718784
61.2624	0.61271	61.2624	0.612709		61.2624	0.612709	61.2624	0.612709		61.2624	0.458741	61.2624	0.612709		61.2624	0.718466	61.2624	0.718582		61.2624	0.724132	61.2624	0.718582		61.2624	0.519363	61.2624	0.718582
61.2958	0.613045	61.2958	0.613043		61.2958	0.613043	61.2958	0.613043		61.2958	0.453858	61.2958	0.613043		61.2958	0.718441	61.2958	0.719019		61.2958	0.724011	61.2958	0.719019		61.2958	0.513439	61.2958	0.719019
61.3292	0.613379	61.3292	0.613378		61.3292	0.613378	61.3292	0.613378		61.3292	0.450444	61.3292	0.613378		61.3292	0.718417	61.3292	0.71743		61.3292	0.723877	61.3292	0.71743		61.3292	0.509238	61.3292	0.71743
61.3627	0.613714	61.3627	0.613712		61.3627	0.613712	61.3627	0.613712		61.3627	0.448701	61.3627	0.613712		61.3627	0.718394	61.3627	0.721209		61.3627	0.72373	61.3627	0.721209		61.3627	0.507011	61.3627	0.721209
61.3961	0.614048	61.3961	0.614047		61.3961	0.614047	61.3961	0.614047		61.3961	0.448645	61.3961	0.614047		61.3961	0.718371	61.3961	0.723587		61.3961	0.723571	61.3961	0.723587		61.3961	0.506789	61.3961	0.723587
61.4296	0.614382	61.4296	0.614381		61.4296	0.614381	61.4296	0.614381		61.4296	0.450124	61.4296	0.614381		61.4296	0.71835	61.4296	0.724128		61.4296	0.723401	61.4296	0.724128		61.4296	0.508406	61.4296	0.724128
61.463	0.614717	61.463	0.614716		61.463	0.614716	61.463	0.614716		61.463	0.452854	61.463	0.614716		61.463	0.718331	61.463	0.725089		61.463	0.723219	61.463	0.725089		61.463	0.511539	61.463	0.725089
61.4964	0.615051	61.4964	0.61505		61.4964	0.61505	61.4964	0.61505		61.4964	0.456462	61.4964	0.61505		61.4964	0.718312	61.4964	0.726761		61.4964	0.723028	61.4964	0.726761		61.4964	0.515757	61.4964	0.726761
61.5299	0.615386	61.5299	0.615385		61.5299	0.615385	61.5299	0.615385		61.5299	0.460535	61.5299	0.615385		61.5299	0.718295	61.5299	0.729501		61.5299	0.722826	61.5299	0.729501		61.5299	0.520574	61.5299	0.729501
61.5633	0.61572	61.5633	0.615719		61.5633	0.615719	61.5633	0.615719		61.5633	0.464661	61.5633	0.615719		61.5633	0.718279	61.5633	0.726716		61.5633	0.722616	61.5633	0.726716		61.5633	0.525505	61.5633	0.726716
61.5968	0.616055	61.5968	0.616054		61.5968	0.616054	61.5968	0.616054		61.5968	0.468473	61.5968	0.616054		61.5968	0.718265	61.5968	0.72387		61.5968	0.722397	61.5968	0.72387		61.5968	0.530107	61.5968	0.72387
61.6302	0.616389	61.6302	0.616388		61.6302	0.616388	61.6302	0.616388		61.6302	0.471677	61.6302	0.616388		61.6302	0.718253	61.6302	0.722804		61.6302	0.72217	61.6302	0.722804		61.6302	0.534021	61.6302	0.722804
61.6636	0.616724	61.6636	0.616722		61.6636	0.616722	61.6636	0.616722		61.6636	0.474069	61.6636	0.616722		61.6636	0.718242	61.6636	0.723241		61.6636	0.721937	61.6636	0.723241		61.6636	0.536992	61.6636	0.723241
61.6971	0.617058	61.6971	0.617057		61.6971	0.617057	61.6971	0.617057		61.6971	0.475548	61.6971	0.617057		61.6971	0.718233	61.6971	0.723769		61.6971	0.721697	61.6971	0.723769		61.6971	0.538883	61.6971	0.723769
61.7305	0.617392	61.7305	0.617391		61.7305	0.617391	61.7305	0.617391		61.7305	0.476108	61.7305	0.617391		61.7305	0.718227	61.7305	0.722362		61.7305	0.721451	61.7305	0.722362		61.7305	0.539671	61.7305	0.722362
61.764	0.617727	61.764	0.617726		61.764	0.617726	61.764	0.617726		61.764	0.475833	61.764	0.617726		61.764	0.718222	61.764	0.719554		61.764	0.721201	61.764	0.719554		61.764	0.539441	61.764	0.719554
61.7974	0.618061	61.7974	0.61806		61.7974	0.61806	61.7974	0.61806		61.7974	0.474872	61.7974	0.61806		61.7974	0.718219	61.7974	0.721371		61.7974	0.720946	61.7974	0.721371		61.7974	0.53836	61.7974	0.721371
61.8308	0.618396	61.8308	0.618395		61.8308	0.618395	61.8308	0.618395		61.8308	0.473424	61.8308	0.618395		61.8308	0.718219	61.8308	0.720847		61.8308	0.720689	61.8308	0.720847		61.8308	0.536654	61.8308	0.720847
61.8643	0.61873	61.8643	0.618729		61.8643	0.618729	61.8643	0.618729		61.8643	0.471708	61.8643	0.618729		61.8643	0.718222	61.8643	0.721238		61.8643	0.720428	61.8643	0.721238		61.8643	0.534581	61.8643	0.721238
61.8977	0.619065	61.8977	0.619064		61.8977	0.619064	61.8977	0.619064		61.8977	0.469943	61.8977	0.619064		61.8977	0.718226	61.8977	0.722275		61.8977	0.720166	61.8977	0.722275		61.8977	0.532403	61.8977	0.722275
61.9312	0.619399	61.9312	0.619398		61.9312	0.619398	61.9312	0.619398		61.9312	0.468326	61.9312	0.619398		61.9312	0.718234	61.9312	0.725465		61.9312	0.719903	61.9312	0.725465		61.9312	0.530361	61.9312	0.725465
61.9646	0.619733	61.9646	0.619732		61.9646	0.619732	61.9646	0.619732		61.9646	0.46702	61.9646	0.619732		61.9646	0.718244	61.9646	0.721678		61.9646	0.71964	61.9646	0.721678		61.9646	0.528655	61.9646	0.721678
61.998	0.620068	61.998	0.620067		61.998	0.620067	61.998	0.620067		61.998	0.466139	61.998	0.620067		61.998	0.718257	61.998	0.721767		61.998	0.719378	61.998	0.721767		61.998	0.527429	61.998	0.721767
62.0315	0.620402	62.0315	0.620401		62.0315	0.620401	62.0315	0.620401		62.0315	0.465746	62.0315	0.620401		62.0315	0.718273	62.0315	0.721919		62.0315	0.719117	62.0315	0.721919		62.0315	0.526769	62.0315	0.721919
62.0649	0.620737	62.0649	0.620736		62.0649	0.620736	62.0649	0.620736		62.0649	0.465852	62.0649	0.620736		62.0649	0.718292	62.0649	0.721518		62.0649	0.718858	62.0649	0.721518		62.0649	0.526694	62.0649	0.721518
62.0984	0.621071	62.0984	0.62107		62.0984	0.62107	62.0984	0.62107		62.0984	0.466421	62.0984	0.62107		62.0984	0.718314	62.0984	0.721747		62.0984	0.718603	62.0984	0.721747		62.0984	0.527167	62.0984	0.721747
62.1318	0.621405	62.1318	0.621405		62.1318	0.621405	62.1318	0.621405		62.1318	0.467381	62.1318	0.621405		62.1318	0.71834	62.1318	0.724568		62.1318	0.718351	62.1318	0.724568		62.1318	0.528102	62.1318	0.724568
62.1653	0.62174	62.1653	0.621739		62.1653	0.621739	62.1653	0.621739		62.1653	0.468631	62.1653	0.621739		62.1653	0.718369	62.1653	0.721731		62.1653	0.718105	62.1653	0.721731		62.1653	0.529377	62.1653	0.721731
62.1987	0.622074	62.1987	0.622074		62.1987	0.622074	62.1987	0.622074		62.1987	0.470058	62.1987	0.622074		62.1987	0.718401	62.1987	0.717976		62.1987	0.717864	62.1987	0.717976		62.1987	0.530848	62.1987	0.717976
62.2321	0.622409	62.2321	0.622408		62.2321	0.622408	62.2321	0.622408		62.2321	0.471544	62.2321	0.622408		62.2321	0.718437	62.2321	0.719063		62.2321	0.717629	62.2321	0.719063		62.2321	0.532368	62.2321	0.719063
62.2656	0.622743	62.2656	0.622742		62.2656	0.622742	62.2656	0.622742		62.2656	0.472981	62.2656	0.622742		62.2656	0.718477	62.2656	0.715073		62.2656	0.717401	62.2656	0.715073		62.2656	0.533794	62.2656	0.715073
62.299	0.623077	62.299	0.623077		62.299	0.623077	62.299	0.623077		62.299	0.474277	62.299	0.623077		62.299	0.718521	62.299	0.714767		62.299	0.717182	62.299	0.714767		62.299	0.535008	62.299	0.714767
62.3325	0.623412	62.3325	0.623411		62.3325	0.623411	62.3325	0.623411		62.3325	0.475362	62.3325	0.623411		62.3325	0.718569	62.3325	0.713387		62.3325	0.716971	62.3325	0.713387		62.3325	0.535915	62.3325	0.713387
62.3659	0.623746	62.3659	0.623746		62.3659	0.623746	62.3659	0.623746		62.3659	0.476194	62.3659	0.623746		62.3659	0.718621	62.3659	0.717983		62.3659	0.716769	62.3659	0.717983		62.3659	0.53646	62.3659	0.717983
62.3993	0.624081	62.3993	0.62408		62.3993	0.62408	62.3993	0.62408		62.3993	0.476759	62.3993	0.62408		62.3993	0.718677	62.3993	0.718872		62.3993	0.716578	62.3993	0.718872		62.3993	0.536621	62.3993	0.718872
62.4328	0.624415	62.4328	0.624415		62.4328	0.624415	62.4328	0.624415		62.4328	0.477065	62.4328	0.624415		62.4328	0.718738	62.4328	0.719039		62.4328	0.716398	62.4328	0.719039		62.4328	0.536414	62.4328	0.719039
62.4662	0.624749	62.4662	0.624749		62.4662	0.624749	62.4662	0.624749		62.4662	0.477144	62.4662	0.624749		62.4662	0.718803	62.4662	0.720251		62.4662	0.71623	62.4662	0.720251		62.4662	0.535885	62.4662	0.720251
62.4997	0.625084	62.4997	0.625084		62.4997	0.625084	62.4997	0.625084		62.4997	0.477044	62.4997	0.625084		62.4997	0.718872	62.4997	0.718127		62.4997	0.716074	62.4997	0.718127		62.4997	0.535103	62.4997	0.718127
62.5331	0.625418	62.5331	0.625418		62.5331	0.625418	62.5331	0.625418		62.5331	0.476822	62.5331	0.625418		62.5331	0.718947	62.5331	0.717413		62.5331	0.715931	62.5331	0.717413		62.5331	0.534155	62.5331	0.717413
62.5665	0.625753	62.5665	0.625753		62.5665	0.625753	62.5665	0.625753		62.5665	0.476541	62.5665	0.625753		62.5665	0.719025	62.5665	0.716024		62.5665	0.715802	62.5665	0.716024		62.5665	0.533136	62.5665	0.716024
62.6	0.626087	62.6	0.626087		62.6	0.626087	62.6	0.626087		62.6	0.476259	62.6	0.626087		62.6	0.719109	62.6	0.71752		62.6	0.715688	62.6	0.71752		62.6	0.532139	62.6	0.71752
62.6334	0.626421	62.6334	0.626421		62.6334	0.626421	62.6334	0.626421		62.6334	0.476029	62.6334	0.626421		62.6334	0.719198	62.6334	0.716128		62.6334	0.715588	62.6334	0.716128		62.6334	0.531249	62.6334	0.716128
62.6669	0.626756	62.6669	0.626756		62.6669	0.626756	62.6669	0.626756		62.6669	0.475895	62.6669	0.626756		62.6669	0.719291	62.6669	0.715794		62.6669	0.715505	62.6669	0.715794		62.6669	0.530534	62.6669	0.715794
62.7003	0.62709	62.7003	0.62709		62.7003	0.62709	62.7003	0.62709		62.7003	0.475886	62.7003	0.62709		62.7003	0.71939	62.7003	0.712988		62.7003	0.715437	62.7003	0.712988		62.7003	0.530045	62.7003	0.712988
62.7337	0.627425	62.7337	0.627425		62.7337	0.627425	62.7337	0.627425		62.7337	0.476016	62.7337	0.627425		62.7337	0.719493	62.7337	0.715841		62.7337	0.715386	62.7337	0.715841		62.7337	0.529808	62.7337	0.715841
62.7672	0.627759	62.7672	0.627759		62.7672	0.627759	62.7672	0.627759		62.7672	0.476288	62.7672	0.627759		62.7672	0.719602	62.7672	0.718291		62.7672	0.715352	62.7672	0.718291		62.7672	0.529828	62.7672	0.718291
62.8006	0.628093	62.8006	0.628094		62.8006	0.628094	62.8006	0.628094		62.8006	0.476691	62.8006	0.628094		62.8006	0.719716	62.8006	0.715234		62.8006	0.715335	62.8006	0.715234		62.8006	0.530089	62.8006	0.715234
62.8341	0.628428	62.8341	0.628428		62.8341	0.628428	62.8341	0.628428		62.8341	0.477204	62.8341	0.628428		62.8341	0.719836	62.8341	0.714753		62.8341	0.715337	62.8341	0.714753		62.8341	0.530556	62.8341	0.714753
62.8675	0.628762	62.8675	0.628763		62.8675	0.628763	62.8675	0.628763		62.8675	0.477801	62.8675	0.628763		62.8675	0.719961	62.8675	0.713999		62.8675	0.715357	62.8675	0.713999		62.8675	0.531181	62.8675	0.713999
62.9009	0.629096	62.9009	0.629097		62.9009	0.629097	62.9009	0.629097		62.9009	0.478449	62.9009	0.629097		62.9009	0.720091	62.9009	0.714738		62.9009	0.715395	62.9009	0.714738		62.9009	0.531907	62.9009	0.714738
62.9344	0.629431	62.9344	0.629431		62.9344	0.629431	62.9344	0.629431		62.9344	0.479117	62.9344	0.629431		62.9344	0.720227	62.9344	0.715774		62.9344	0.715453	62.9344	0.715774		62.9344	0.532678	62.9344	0.715774
62.9678	0.629765	62.9678	0.629766		62.9678	0.629766	62.9678	0.629766		62.9678	0.479774	62.9678	0.629766		62.9678	0.720368	62.9678	0.713591		62.9678	0.715529	62.9678	0.713591		62.9678	0.533435	62.9678	0.713591
63.0013	0.6301	63.0013	0.6301		63.0013	0.6301	63.0013	0.6301		63.0013	0.480396	63.0013	0.6301		63.0013	0.720515	63.0013	0.713517		63.0013	0.715625	63.0013	0.713517		63.0013	0.534132	63.0013	0.713517
63.0347	0.630434	63.0347	0.630435		63.0347	0.630435	63.0347	0.630435		63.0347	0.480961	63.0347	0.630435		63.0347	0.720668	63.0347	0.712567		63.0347	0.715741	63.0347	0.712567		63.0347	0.534728	63.0347	0.712567
63.0681	0.630768	63.0681	0.630769		63.0681	0.630769	63.0681	0.630769		63.0681	0.481457	63.0681	0.630769		63.0681	0.720827	63.0681	0.714829		63.0681	0.715876	63.0681	0.714829		63.0681	0.5352	63.0681	0.714829
63.1016	0.631103	63.1016	0.631104		63.1016	0.631104	63.1016	0.631104		63.1016	0.481879	63.1016	0.631104		63.1016	0.720991	63.1016	0.714547		63.1016	0.716031	63.1016	0.714547		63.1016	0.535537	63.1016	0.714547
63.135	0.631437	63.135	0.631438		63.135	0.631438	63.135	0.631438		63.135	0.482228	63.135	0.631438		63.135	0.72116	63.135	0.714269		63.135	0.716205	63.135	0.714269		63.135	0.535741	63.135	0.714269
63.1685	0.631771	63.1685	0.631773		63.1685	0.631773	63.1685	0.631773		63.1685	0.48251	63.1685	0.631773		63.1685	0.721336	63.1685	0.710358		63.1685	0.716399	63.1685	0.710358		63.1685	0.535828	63.1685	0.710358
63.2019	0.632106	63.2019	0.632107		63.2019	0.632107	63.2019	0.632107		63.2019	0.482737	63.2019	0.632107		63.2019	0.721517	63.2019	0.712206		63.2019	0.716613	63.2019	0.712206		63.2019	0.535823	63.2019	0.712206
63.2353	0.63244	63.2353	0.632441		63.2353	0.632441	63.2353	0.632441		63.2353	0.482925	63.2353	0.632441		63.2353	0.721704	63.2353	0.712465		63.2353	0.716846	63.2353	0.712465		63.2353	0.535759	63.2353	0.712465
63.2688	0.632775	63.2688	0.632776		63.2688	0.632776	63.2688	0.632776		63.2688	0.48309	63.2688	0.632776		63.2688	0.721897	63.2688	0.711533		63.2688	0.717098	63.2688	0.711533		63.2688	0.53567	63.2688	0.711533
63.3022	0.633109	63.3022	0.63311		63.3022	0.63311	63.3022	0.63311		63.3022	0.483248	63.3022	0.63311		63.3022	0.722095	63.3022	0.712734		63.3022	0.717369	63.3022	0.712734		63.3022	0.535592	63.3022	0.712734
63.3357	0.633443	63.3357	0.633445		63.3357	0.633445	63.3357	0.633445		63.3357	0.483414	63.3357	0.633445		63.3357	0.722299	63.3357	0.714953		63.3357	0.717658	63.3357	0.714953		63.3357	0.535557	63.3357	0.714953
63.3691	0.633778	63.3691	0.633779		63.3691	0.633779	63.3691	0.633779		63.3691	0.483601	63.3691	0.633779		63.3691	0.722509	63.3691	0.718567		63.3691	0.717966	63.3691	0.718567		63.3691	0.535591	63.3691	0.718567
63.4025	0.634112	63.4025	0.634114		63.4025	0.634114	63.4025	0.634114		63.4025	0.483819	63.4025	0.634114		63.4025	0.722725	63.4025	0.721032		63.4025	0.718292	63.4025	0.721032		63.4025	0.535712	63.4025	0.721032
63.436	0.634447	63.436	0.634448		63.436	0.634448	63.436	0.634448		63.436	0.484074	63.436	0.634448		63.436	0.722946	63.436	0.720155		63.436	0.718635	63.436	0.720155		63.436	0.535931	63.436	0.720155
63.4694	0.634781	63.4694	0.634783		63.4694	0.634783	63.4694	0.634783		63.4694	0.484367	63.4694	0.634783		63.4694	0.723173	63.4694	0.722318		63.4694	0.718995	63.4694	0.722318		63.4694	0.536247	63.4694	0.722318
63.5029	0.635115	63.5029	0.635117		63.5029	0.635117	63.5029	0.635117		63.5029	0.484699	63.5029	0.635117		63.5029	0.723405	63.5029	0.722242		63.5029	0.719371	63.5029	0.722242		63.5029	0.536653	63.5029	0.722242
63.5363	0.63545	63.5363	0.635452		63.5363	0.635452	63.5363	0.635452		63.5363	0.485064	63.5363	0.635452		63.5363	0.723643	63.5363	0.718899		63.5363	0.719763	63.5363	0.718899		63.5363	0.537133	63.5363	0.718899
63.5697	0.635784	63.5697	0.635786		63.5697	0.635786	63.5697	0.635786		63.5697	0.485456	63.5697	0.635786		63.5697	0.723886	63.5697	0.718162		63.5697	0.720171	63.5697	0.718162		63.5697	0.537668	63.5697	0.718162
63.6032	0.636119	63.6032	0.63612		63.6032	0.63612	63.6032	0.63612		63.6032	0.485869	63.6032	0.63612		63.6032	0.724135	63.6032	0.715612		63.6032	0.720593	63.6032	0.715612		63.6032	0.538235	63.6032	0.715612
63.6366	0.636453	63.6366	0.636455		63.6366	0.636455	63.6366	0.636455		63.6366	0.486293	63.6366	0.636455		63.6366	0.724389	63.6366	0.720123		63.6366	0.721028	63.6366	0.720123		63.6366	0.538808	63.6366	0.720123
[truncated: 1,685 more rows]

## Sheet: EDF12d
Top (ramp)				Bottom (OU)
Duration	Error			Duration	Error
240	1.53128			240	12.6741
120	0.175207			120	9.64118
60	900.394			60	635.399
40	728.927			40	598.027
[truncated: 1 more rows]
